# Supplementary material for: Oral 8-aminoguanine against age-related retinal degeneration
Source: Commun Biol. 2025 May 26;8:812. doi: 10.1038/s42003-025-08242-1 (PMC12106806; doi:10.1038/s42003-025-08242-1)
Supplement: Supplementary file 15 — Supplementary Data 13 [file 42003_2025_8242_MOESM15_ESM.xlsx]

## Sheet: aged-vs-young_atfc1.5FDR0.05_1
Gene_symbol	NAME	Foldchange	PValue	FDR	Old1	Old2	Old3	Young1	Young2	Young3
Cryba2	crystallin, beta A2	-10735.1	5.78224316998437e-12	5.2963892784687e-10	0	0	0	85.998	200.813	4.9301
Cryba1	crystallin, beta A1	-10047.7	3.65823554047532e-16	6.1951793501724e-14	0	0.0637553	0	215.072	724.57	21.2062
Crybb3	crystallin, beta B3	-2659.04	7.58935782994257e-10	4.82669901464121e-08	0	0.0637553	0	71.1256	177.396	4.52489
Cryaa	crystallin, alpha A	-2351.85	5.63461702638985e-08	2.38553960384714e-06	0.624717	1.40262	0.553053	1993.06	4071.54	77.8686
Crygs	crystallin, gamma S	-1328.05	8.2343890206041e-09	4.29841009663362e-07	0	0.0637553	0.0691316	49.8573	162.036	5.8756
Crybb2	crystallin, beta B2	-1277.4	6.28240743893353e-12	5.71856137128924e-10	0.468538	0.510042	0.276526	479.231	1132.75	26.2038
Lim2	lens intrinsic membrane protein 2	-1055.87	5.17836133541157e-07	1.82168247557812e-05	0	0	0	10.403	18.0709	0.202607
Col1a2	collagen, type I, alpha 2	-765.303	1.02026124714073e-06	3.30937300742932e-05	0	0	0	3.15943	17.6192	0
Cryba4	crystallin, beta A4	-626.326	2.69666052611789e-09	1.53414702743675e-07	0	0.318776	0.138263	76.4427	225.586	8.03674
Crygb	crystallin, gamma B	-618.274	3.60277767710164e-15	5.09425767857362e-13	0	0	0	11.6359	3.61419	1.55332
Foxe3	forkhead box E3	-481.92	3.82730735812278e-05	0.000823352	0	0	0	5.4712	7.60486	0
Crygn	crystallin, gamma N	-454.902	7.60740813548779e-08	3.13864850099842e-06	0	0	0	3.54472	8.73429	0.0675357
Crygc	crystallin, gamma C	-325.585	4.16752449567604e-13	4.39824831558159e-11	0	0	0	5.62532	1.7318	1.48578
Pitx3	paired-like homeodomain 3	-210.585	0.000173589	0.00304231	0	0	0	2.38883	3.31301	0
Crybb1	crystallin, beta B1	-174.074	1.83836670154544e-08	8.82888915003568e-07	0.546628	0.446287	0.345658	60.0291	173.18	4.11968
Gja8	gap junction protein, alpha 8	-163.891	0.000179159	0.00311741	0.312359	0.0637553	0.0691316	30.0531	46.0809	0.270143
Gata3	GATA binding protein 3	-118.131	2.20419167322126e-05	0.000501591	0	0	0	1.38707	1.80709	0
Gja3	gap junction protein, alpha 3	-114.993	2.04511490988374e-05	0.000469056	0	0	0.138263	7.47474	11.4449	0.202607
Cyp2b1	cytochrome P450, family 2, subfamily b, polypeptide 1	-109.899	0.00103102	0.0130685	0	0	0	1.23295	1.7318	0
Cfb	complement factor B	-106.305	8.39054612804716e-05	0.00163807	0	0	0	0	1.50591	1.35071
Vit	vitrin	-100.379	1.12418368026817e-05	0.000276564	0	0.127511	0.0691316	9.40122	13.6285	0.0675357
Lctl	lactase-like	-78.0358	3.45694476854578e-05	0.000753697	0.0780897	0	0	2.85119	4.74362	0.135071
Egr1	early growth response 1	-45.1781	4.34412261453548e-28	2.75077398948238e-25	28.0342	15.62	9.4019	1136.85	1010.47	248.801
Grifin	galectin-related inter-fiber protein	-43.35	9.53479617384368e-06	0.000240656	0.780897	1.08384	0.967842	33.9831	86.5147	3.57939
R3hdml	R3H domain containing-like	-27.4594	0.00233333	0.0253981	0.156179	0.0637553	0.0691316	2.77413	5.72247	0.0675357
AABR07072362.1	NA	-27.0207	0.000452562	0.00670066	0	0.127511	0	1.46412	1.88239	1.01304
Wnt7b	wingless-type MMTV integration site family, member 7B	-26.6175	0.000188803	0.00326063	0.156179	0.892574	0.207395	13.9477	20.0286	0.47275
Cdcp1	CUB domain containing protein 1	-26.0078	0.000225366	0.00376402	0.390448	0.255021	0.276526	9.40122	14.9838	0.202607
Mme	membrane metallo-endopeptidase	-23.3867	0.000475969	0.00696685	0.234269	0.701308	0.622184	14.0248	23.0405	0.135071
LOC684828	similar to Histone H1.2 (H1 VAR.1) (H1c)	-21.2944	3.14360222065511e-10	2.13941227764584e-08	0.0780897	0.0637553	0.0691316	1.61824	1.43062	1.95853
Adamts18	ADAM metallopeptidase with thrombospondin type 1 motif, 18	-19.4239	1.51912508696328e-06	4.72746533472932e-05	0.546628	0.318776	0.622184	10.7112	16.6403	1.95853
Crygd	crystallin, gamma D	-15.1723	2.1485258263845e-08	1.00569714730003e-06	0.234269	0.191266	0.345658	7.70592	2.56005	1.82346
Lgsn	lengsin, lens protein with glutamine synthetase domain	-15.0948	0.00476268	0.0440125	0.156179	0.127511	0.0691316	3.7759	0.903547	1.01304
Col4a1	collagen, type IV, alpha 1	-14.9009	0.000353608	0.00543817	19.7567	48.0715	13.135	453.031	735.488	18.4372
Cryab	crystallin, alpha B	-14.1704	8.87699637466963e-06	0.000227214	37.8735	37.5519	36.2941	491.098	1058.2	34.173
AABR07059639.1	NA	-9.72973	2.85856338812044e-06	8.21146295553967e-05	0.390448	0.701308	0.483921	9.94063	4.74362	1.01304
LOC100912373	uncharacterized LOC100912373	-8.0478	0.000170371	0.00300034	1.32752	0.828819	0.345658	5.93356	13.1014	1.21564
Col4a2	collagen, type IV, alpha 2	-7.69517	5.16392251732123e-05	0.00106075	22.4117	31.6864	17.1446	198.967	329.795	19.7204
Gjb6	gap junction protein, beta 6	-7.60365	5.32769739233352e-09	2.85266855963035e-07	0.312359	0.255021	0.691316	3.31354	2.71064	3.71446
Bfsp1	beaded filament structural protein 1, filensin	-7.57665	8.17118660259529e-05	0.0016059	0.624717	0.828819	0.691316	6.55003	7.90604	2.02607
RGD1310507	similar to RIKEN cDNA 1300017J02	-7.10646	0.00317842	0.0320819	0.468538	1.02008	0.691316	6.31885	8.73429	0.675357
Nid1	nidogen 1	-6.07817	0.000132106	0.00242317	14.6028	21.4218	12.3746	115.512	163.617	15.2631
AABR07073181.1	NA	-5.63449	0.000615304	0.00867501	11.0887	14.6	10.5771	74.6703	122.958	6.88864
Crispld1	cysteine-rich secretory protein LCCL domain containing 1	-5.5087	0.00134707	0.0162811	0.546628	0.382532	0.898711	3.7759	5.94835	0.47275
Cdh1	cadherin 1	-5.37095	0.0021808	0.0240251	6.0129	7.20435	5.11574	35.5243	56.4717	6.6185
LOC100911572	collagen alpha-3(IV) chain-like	-5.34723	0.000220527	0.00370017	25.8477	12.1135	14.8633	99.8687	161.283	21.3413
Chid1	chitinase domain containing 1	-5.29112	0.00470968	0.0436334	0.858986	0.892574	0.0691316	0.308237	7.68015	1.75593
B3gnt5	UDP-GlcNAc:betaGal beta-1,3-N-acetylglucosaminyltransferase 5	-4.64329	2.00865802205325e-05	0.000463615	3.12359	3.12401	3.38745	15.2577	25.224	4.38982
Igf2bp2	insulin-like growth factor 2 mRNA binding protein 2	-4.52153	1.04022601097189e-54	1.51498516237946e-50	12.4163	12.3685	13.135	56.2532	54.8905	60.3769
Piwil1	piwi-like RNA-mediated gene silencing 1	-4.36818	4.62924863225347e-05	0.000970077	0.312359	0.255021	0.622184	1.84942	1.95769	1.48578
Cd24	CD24 molecule	-4.34493	0.0036471	0.0357205	8.90222	9.30827	7.53534	34.8308	74.2415	2.90403
Rbm24	RNA binding motif protein 24	-3.75326	6.53484069244238e-06	0.000172416	1.40561	1.33886	1.5209	5.8565	7.83074	2.43128
Ppef1	protein phosphatase, EF-hand calcium binding domain 1	-3.65897	1.17222841118341e-08	5.89422368726711e-07	1.24943	1.46637	1.5209	4.54649	4.96951	6.07821
Ppl	periplakin	-3.50087	0.00309915	0.0315195	2.42078	2.29519	1.86655	8.09121	14.2309	0.810428
Col4a4	collagen, type IV, alpha 4	-3.48215	0.000410212	0.00615276	54.819	38.1894	43.2764	172.844	259.017	42.7501
Rtkn2	rhotekin 2	-3.34322	3.79482355107588e-07	1.36801510390765e-05	0.858986	1.91266	1.5209	5.16297	5.04481	4.38982
Cnpy1	canopy FGF signaling regulator 1	-3.29602	0.00198416	0.0224357	0.234269	0.382532	0.483921	1.07883	1.43062	1.21564
Rtdr1	rhabdoid tumor deletion region gene 1	-3.22992	0.00171049	0.0200254	0.390448	0.382532	0.622184	1.07883	1.6565	1.82346
Itk	IL2-inducible T-cell kinase	-3.16236	7.18858032413528e-14	8.17925655005517e-12	7.18425	6.18426	10.9228	26.9707	26.1276	23.7726
Inhba	inhibin beta-A	-3.05753	0.00247984	0.0266738	2.10842	0.956329	1.72829	5.31708	6.77661	2.56636
LOC100911951	Kv channel-interacting protein 2-like	-3.04492	0.00397192	0.038243	0.937076	1.97641	0.967842	6.47297	4.21655	1.28318
Mip	major intrinsic protein of lens fiber	-2.93182	0.000211053	0.00356173	17.4921	10.5196	12.6511	28.3578	77.5545	13.3045
RGD1560775	similar to RIKEN cDNA 4930579C12 gene	-2.84948	0.00407427	0.0388845	0.390448	0.446287	0.41479	1.07883	0.978843	1.55332
Crim1	cysteine rich transmembrane BMP regulator 1 (chordin like)	-2.72566	0.00196333	0.0223042	32.6415	35.2567	33.8053	105.494	137.565	34.2406
Esrrb	estrogen-related receptor beta	-2.64736	1.80852125726011e-09	1.05841166151155e-07	64.7363	33.0252	52.2635	110.195	102.251	184.372
Slc4a7	solute carrier family 4, sodium bicarbonate cotransporter, member 7	-2.64658	1.72119165005613e-19	4.64211762804028e-17	121.351	78.4828	97.7521	221.006	278.443	287.634
Wif1	Wnt inhibitory factor 1	-2.58891	5.98607511786051e-07	2.06102122970497e-05	2.18651	1.8489	2.48874	5.8565	5.64717	5.40285
Npnt	NA	-2.55238	0.00381397	0.0369572	1.4837	0.892574	1.65916	4.1612	4.89422	1.28318
Pxdn	peroxidasin	-2.53666	0.00060981	0.00863098	14.4466	10.2646	9.4019	30.6696	44.1985	11.6837
Fabp12	fatty acid binding protein 12	-2.53166	7.56290103338669e-15	1.03911406273815e-12	9.52694	11.4122	11.4067	28.589	27.0311	26.474
Aqp1	aquaporin 1	-2.48804	5.49314941545806e-08	2.33242647483181e-06	63.4869	55.0846	65.6059	158.973	169.415	129.871
Bmp3	bone morphogenetic protein 3	-2.35523	4.75097065942282e-05	0.000991306	2.73314	2.16768	2.00482	5.00885	4.44244	6.75357
Ccr9	chemokine (C-C motif) receptor 9	-2.33542	8.18163437680918e-06	0.00021162	5.93482	2.74148	3.87137	7.86004	10.0143	11.2109
Car14	carbonic anhydrase 14	-2.31827	2.36627884352657e-14	2.8960071493379e-12	43.9645	25.8847	42.9999	88.7722	89.903	82.5961
Cerk	ceramide kinase	-2.29358	6.58772677880032e-16	1.06604058673831e-13	140.015	95.6329	119.252	263.542	249.906	300.129
Gnat1	guanine nucleotide binding protein (G protein), alpha transducing activity polypeptide 1	-2.26873	2.75891508644714e-08	1.24398883340607e-06	6065.77	5492.9	6241.34	13903.2	12546.7	13933.6
Reep6	receptor accessory protein 6	-2.26002	1.3265539672665e-14	1.67999408515385e-12	524.216	553.013	627.715	1353.08	1272.8	1227.46
AABR07056633.1	NA	-2.23282	0.000154244	0.00275295	4.91965	2.48646	5.32313	9.55534	10.0143	8.77964
Lama1	laminin, alpha 1	-2.22837	0.00131427	0.0159508	15.0713	8.86199	10.2315	26.3542	34.4854	15.2631
Dnmbp	dynamin binding protein	-2.22247	1.44234992811352e-15	2.1435086074536e-13	68.6408	46.9239	62.1493	123.68	136.662	134.261
Sema7a	semaphorin 7A, GPI membrane anchor	-2.20442	5.92320128416548e-20	1.76052047964461e-17	228.803	199.427	253.506	513.368	499.059	490.309
Adamts19	ADAM metallopeptidase with thrombospondin type 1 motif, 19	-2.19323	9.74315790334474e-05	0.00186434	2.73314	1.91266	2.69613	4.39237	6.40013	5.26778
Drd4	dopamine receptor D4	-2.19038	5.1648881281411e-12	4.76085004419285e-10	21.2404	15.62	19.426	48.0079	38.4761	36.6719
Dusp1	dual specificity phosphatase 1	-2.17516	8.53330900678664e-17	1.5933219535236e-14	15.9303	16.0026	17.2138	36.449	33.883	36.6043
Nt5e	5' nucleotidase, ecto	-2.16706	1.09558044466474e-17	2.1926108516421e-15	76.3717	55.2758	76.183	140.941	148.257	160.802
Col20a1	collagen, type XX, alpha 1	-2.15715	0.00254401	0.027161	3.82639	1.08384	2.69613	5.16297	6.40013	4.7275
Mfap2	microfibrillar-associated protein 2	-2.13467	0.000760855	0.0101568	4.91965	2.48646	4.49355	8.93887	11.2943	5.13271
Slc6a6	solute carrier family 6 (neurotransmitter transporter), member 6	-2.13307	9.03897653935108e-16	1.4155231647216e-13	400.6	373.989	456.13	862.909	873.58	888.702
Smarcd1	SWI/SNF related, matrix associated, actin dependent regulator of chromatin, subfamily d, member 1	-2.12714	3.4512543004559e-14	4.05355384127739e-12	249.34	187.058	255.51	485.935	492.207	493.416
Lamp3	lysosomal-associated membrane protein 3	-2.12048	1.47534959918587e-07	5.69946725796896e-06	16.1646	10.0733	13.6881	24.1195	30.3441	29.9858
Plcd3	phospholipase C, delta 3	-2.12046	2.79151298579315e-15	4.02530644802886e-13	82.6189	60.1212	89.0415	159.821	163.09	168.299
Fos	FBJ osteosarcoma oncogene	-2.08575	0.00221828	0.0243459	22.0994	14.7275	5.94532	37.8361	26.7299	24.583
Sntb2	syntrophin, beta 2	-2.08099	5.35490938369307e-11	4.26168853902218e-09	15.9303	12.9423	16.5225	29.899	32.3018	32.147
Bst1	bone marrow stromal cell antigen 1	-2.03929	3.91200329436893e-05	0.000837859	4.60729	6.24802	6.36011	10.7112	13.9297	10.6031
Slc14a2	solute carrier family 14 (urea transporter), member 2	-2.03639	0.005242	0.047537	1.17135	1.08384	1.5209	2.69707	3.01182	2.02607
Ip6k2	inositol hexakisphosphate kinase 2	-2.03406	6.68026236766974e-10	4.3240596054552e-08	103.313	87.4723	81.2296	188.333	189.067	175.795
Jag1	jagged 1	-2.02683	6.17766579903384e-20	1.79943049394258e-17	55.756	44.82	54.9596	102.951	112.642	99.4125
Pde8a	phosphodiesterase 8A	-2.02577	2.00997877556291e-07	7.64316733349823e-06	23.4269	13.7711	16.3151	33.5207	31.4736	43.0878
RGD1565512	similar to hypothetical protein 4932418E24	-2.01102	2.16878435076485e-05	0.000495081	17.9606	8.09692	12.7202	20.0354	30.9465	26.7441
RGD1306058	similar to RIKEN cDNA 1110007C09	-2.00921	2.35799146325943e-06	6.95177888075109e-05	9.13649	6.82182	10.1623	19.1107	17.3933	15.9384
Sema3f	sema domain, immunoglobulin domain (Ig), short basic domain, secreted, (semaphorin) 3 F	-2.00854	1.94468252922354e-08	9.22552324287023e-07	102.063	75.805	98.6508	201.587	211.731	142.028
Slc29a1	solute carrier family 29 (equilibrative nucleoside transporter), member 1	-2.00057	1.21325108818571e-11	1.06444511134558e-09	66.8448	45.3938	64.0159	109.424	128.228	114.676
Maf	v-maf avian musculoaponeurotic fibrosarcoma oncogene homolog	-1.98293	0.00159672	0.0188602	6.94998	6.43928	5.59966	11.9442	18.6733	7.09125
Col11a2	collagen, type XI, alpha 2	-1.98208	0.000222274	0.00372091	57.0055	20.848	38.0915	66.2709	74.4674	88.8094
Wisp1	WNT1 inducible signaling pathway protein 1	-1.97965	3.03732268235825e-05	0.000670931	4.06066	4.65414	4.77008	9.01592	10.0143	7.7666
Cdr2	cerebellar degeneration-related protein 2	-1.97644	2.3594137544427e-10	1.66002424732867e-08	28.0342	26.9685	32.561	55.945	56.3964	60.7146
Kcnj14	potassium channel, inwardly rectifying subfamily J, member 14	-1.97021	3.01797913577227e-13	3.208310082729e-11	261.913	208.99	277.287	476.919	463.068	533.869
Klhl18	kelch-like family member 18	-1.9581	6.88845203489218e-13	7.06502925606829e-11	108.935	74.2112	101.485	179.008	191.778	186.196
Bard1	BRCA1 associated RING domain 1	-1.95797	0.00363739	0.0356974	1.87415	2.67772	1.45176	4.46943	3.31301	4.05214
Pitpnm3	PITPNM family member 3	-1.95344	4.4838659554978e-14	5.20899713894846e-12	148.995	114.058	148.771	259.15	280.401	264.672
Smim24	small integral membrane protein 24	-1.9513	3.7301674009795e-07	1.34804362352024e-05	7.34043	5.86549	9.12537	14.8724	14.7579	13.9123
Rasl11a	RAS-like family 11 member A	-1.95045	0.000746994	0.0100547	2.03033	3.18776	3.18005	5.39414	5.49658	5.60546
Ccdc80	coiled-coil domain containing 80	-1.94908	0.00245723	0.026509	7.65279	6.88557	6.91316	17.9548	17.9204	6.01067
LOC100909771	cyclin-J-like	-1.93036	2.77383321590042e-10	1.90557108284782e-08	39.1229	28.3711	35.2571	69.9697	73.2626	54.974
Slc24a1	solute carrier family 24 (sodium/potassium/calcium exchanger), member 1	-1.92896	5.65058452165292e-09	3.00141598362935e-07	1246.08	1063.25	1256.26	2234.79	2334.16	2308.84
Optn	optineurin	-1.92577	8.2756272272174e-12	7.48610154889405e-10	383.655	315.015	404.973	679.662	686.545	758.966
Rrp1b	ribosomal RNA processing 1B	-1.91366	1.18468715736915e-10	8.93978433156697e-09	199.831	156.647	220.046	355.012	374.897	373.202
Nr4a1	nuclear receptor subfamily 4, group A, member 1	-1.91022	5.81482075355329e-05	0.00118609	12.3382	8.47945	10.7154	16.6448	16.9415	26.474
Cnga3	cyclic nucleotide gated channel alpha 3	-1.90904	0.00146724	0.0175441	2.10842	1.91266	1.93568	3.3906	3.99067	3.9846
St3gal1	ST3 beta-galactoside alpha-2,3-sialyltransferase 1	-1.89545	1.25972173405936e-15	1.89140075616912e-13	267.691	244.82	272.655	502.195	503.652	482.34
AABR07068851.1	NA	-1.89009	4.72314375685949e-10	3.14099843264391e-08	152.197	105.069	141.72	239.654	253.822	260.35
Fam53b	family with sequence similarity 53, member B	-1.88115	1.66968127126227e-11	1.41379290899207e-09	95.6598	70.9596	94.9868	161.67	172.803	157.426
Ppap2c	phosphatidic acid phosphatase type 2c	-1.87594	7.40793616399251e-10	4.73862893946166e-08	36.546	36.5955	44.7973	73.5145	77.0274	70.7774
Hhatl	hedgehog acyltransferase-like	-1.87259	8.32431018824563e-07	2.774262095689e-05	8.90222	6.69431	9.12537	17.0301	13.7038	15.4657
Prss56	protease, serine, 56	-1.87104	6.0576376219551e-07	2.08074137561684e-05	15.8522	10.9659	13.8263	24.736	24.1699	26.9467
Hk2	hexokinase 2	-1.86999	7.79501140264667e-08	3.20696457819622e-06	645.88	470.387	616.723	1010.55	984.264	1245.63
Cep290	centrosomal protein 290	-1.86884	0.00184546	0.0212637	278.077	137.584	181.678	329.428	363.904	422.841
Rbp3	retinol binding protein 3, interstitial	-1.86088	1.68708824000531e-08	8.21764318643389e-07	1123.4	1170.74	1325.46	2295.21	2145.55	2294.93
Sema6c	sema domain, transmembrane domain (TM), and cytoplasmic domain, (semaphorin) 6C	-1.85641	4.20872600081126e-12	4.00626702456308e-10	101.048	72.2985	100.172	167.064	177.321	163.099
Kcnb1	potassium channel, voltage gated Shab-related subfamily B, member 1	-1.84833	4.24114885561366e-10	2.85963388579432e-08	363.586	294.422	389.073	606.841	591.748	736.544
Lbhd1	LBH domain containing 1	-1.8462	2.66557615025327e-12	2.60546651357642e-10	85.5863	90.2775	105.011	175.464	169.566	173.634
Cc2d2a	coiled-coil and C2 domain containing 2A	-1.8434	2.53685367660445e-08	1.16551220650054e-06	157.116	103.985	130.451	198.582	257.586	265.28
Fam57b	family with sequence similarity 57, member B	-1.84241	5.71656316359948e-10	3.75027143759743e-08	425.433	365.955	477.561	795.02	750.622	792.193
March1	membrane-associated ring finger (C3HC4) 1, E3 ubiquitin protein ligase	-1.83746	1.45807371975554e-06	4.55694971127032e-05	8.98031	6.63055	9.05624	15.8742	13.1767	16.141
Ric8b	RIC8 guanine nucleotide exchange factor B	-1.82587	4.50654792301226e-14	5.20899713894846e-12	102.219	96.3343	102.868	180.087	176.342	193.827
Slc25a25	solute carrier family 25 (mitochondrial carrier, phosphate carrier), member 25	-1.82517	5.07045636069245e-18	1.08597244760478e-15	45.9948	44.7562	46.1108	87.231	83.804	78.8141
L3mbtl1	l(3)mbt-like 1 (Drosophila)	-1.82233	7.03535659616897e-05	0.00140746	8.66795	6.69431	7.60448	10.6342	15.4356	15.6683
Lamb3	laminin, beta 3	-1.81597	0.00108552	0.0136083	22.4117	9.05325	21.6382	27.4331	28.6123	40.1837
Casz1	castor zinc finger 1	-1.81584	1.08274810938697e-10	8.29954919216411e-09	206.079	171.566	214.861	332.125	353.889	389.681
Alpl	alkaline phosphatase, liver/bone/kidney	-1.81344	2.135920532045e-11	1.77757409306876e-09	65.9858	51.0042	74.5239	109.424	111.663	125.954
Slc12a7	solute carrier family 12 (potassium/chloride transporter), member 7	-1.80289	2.5755471986643e-06	7.4721652193918e-05	32.6415	27.4785	27.5835	60.9538	48.5657	48.5581
Cplx4	complexin 4	-1.79887	4.03169690685832e-08	1.76860342624954e-06	300.255	246.159	327.131	512.444	501.243	557.575
Adamts3	ADAM metallopeptidase with thrombospondin type 1, motif 3	-1.79654	2.92196161416106e-09	1.64943600576131e-07	29.9083	23.7807	29.8648	46.4667	54.6646	48.8283
Sh2d5	SH2 domain containing 5	-1.79085	9.23680669316133e-09	4.7703848467802e-07	19.2101	17.2139	18.1816	28.3578	36.5937	32.7548
Guca1b	guanylate cyclase activator 1B	-1.7908	1.43495441152258e-08	7.1083932140867e-07	663.138	659.038	729.615	1252.75	1155.26	1266.36
Prdm1	PR domain containing 1, with ZNF domain	-1.78958	1.50768462080565e-11	1.29928513712506e-09	48.4937	44.82	53.7152	90.3904	91.7101	81.0428
Krt19	keratin 19, type I	-1.78944	1.78857967206027e-05	0.000419467	15.1494	9.56329	15.5546	24.8131	21.6851	25.3934
Slc31a2	solute carrier family 31 (copper transporter), member 2	-1.78883	1.82396070096879e-05	0.000426391	52.3201	38.4444	40.5802	77.9839	82.9005	73.9516
Egfl6	EGF-like-domain, multiple 6	-1.7869	0.000228732	0.0038028	5.38819	3.95283	5.254	9.01592	7.45427	9.52253
Agpat3	1-acylglycerol-3-phosphate O-acyltransferase 3	-1.78135	2.49345029118176e-08	1.14919652027757e-06	785.426	697.993	859.859	1390.46	1366.99	1416.7
Ciita	class II, major histocompatibility complex, transactivator	-1.77829	9.39959894291508e-06	0.00023808	9.60503	13.2611	15.2781	23.0407	21.4593	23.5024
Nrl	neural retina leucine zipper	-1.77308	6.74459221081513e-09	3.54614588297154e-07	155.867	179.471	209.4	335.439	304.797	325.792
Hsbp1l1	heat shock factor binding protein 1-like 1	-1.76982	6.17601091316974e-05	0.00124754	11.6354	13.1973	13.6189	23.426	25.224	19.5178
Sh3glb2	SH3-domain GRB2-like endophilin B2	-1.76583	2.04783500082869e-10	1.46919551488024e-08	26.6286	28.4986	29.7957	54.5579	47.6621	47.8828
Bach2	BTB and CNC homology 1, basic leucine zipper transcription factor 2	-1.76557	0.000469329	0.0068835	7.10616	5.10042	5.32313	8.93887	11.4449	10.468
Cfap54	cilia and flagella associated 54	-1.76025	0.00209425	0.0233154	3.35786	2.55021	3.24918	5.24002	5.64717	5.20025
Pdc	phosducin	-1.75346	5.97713803051558e-05	0.00121241	1987.15	1734.97	1948.13	3240.96	3098.87	3602.69
Camsap1	calmodulin regulated spectrin-associated protein 1	-1.74832	9.73196093671478e-11	7.49927402551927e-09	223.102	179.535	216.036	329.351	369.099	382.927
Bcl2l10	BCL2-like 10 (apoptosis facilitator)	-1.74559	0.0029159	0.0301613	5.77864	3.44279	4.70095	8.63063	9.33666	6.28082
Ankrd33b	ankyrin repeat domain 33B	-1.73713	1.97470520074177e-08	9.33753459207896e-07	68.6408	58.3999	78.4644	124.836	115.052	117.039
Ntng2	netrin G2	-1.73567	2.74549174065874e-11	2.2718944153951e-09	97.3778	84.157	108.606	175.695	165.123	162.693
Tet3	tet methylcytosine dioxygenase 3	-1.7348	1.30497313830353e-09	7.85356561415399e-08	101.36	74.6575	107.845	154.812	174.234	163.166
Tmco3	transmembrane and coiled-coil domains 3	-1.73475	1.18887405628771e-08	5.92971293005965e-07	19.2881	16.7676	20.1864	30.1301	31.6995	35.5913
Slc38a3	solute carrier family 38, member 3	-1.73471	1.27634583272239e-10	9.53266702962509e-09	333.521	276.252	329.896	555.288	533.168	541.433
Adamts7	ADAM metallopeptidase with thrombospondin type 1 motif, 7	-1.7336	0.000300513	0.00474179	6.7938	5.29169	7.39708	10.403	12.8003	10.5356
Susd3	sushi domain containing 3	-1.7272	1.78887995839271e-08	8.62690321656669e-07	30.2988	25.8209	33.0449	54.7891	47.0598	52.07
Rom1	retinal outer segment membrane protein 1	-1.726	1.68920199173557e-06	5.19019784971242e-05	799.326	807.588	942.955	1555.75	1453.21	1392.18
Usp2	ubiquitin specific peptidase 2	-1.72304	4.45232452086522e-09	2.4469303517691e-07	77.3869	56.2959	70.5142	118.979	119.494	113.122
LOC100364791	yippee-like 1-like	-1.72078	4.38791169736899e-12	4.13398424360987e-10	83.2436	69.302	80.6766	128.149	147.805	125.211
Ammecr1	Alport syndrome, mental retardation, midface hypoplasia and elliptocytosis chromosomal region gene 1	-1.71912	0.00211924	0.0234711	5.3101	4.46287	7.39708	10.2489	10.1649	9.11732
Slc26a2	solute carrier family 26 (anion exchanger), member 2	-1.71589	8.59911234049287e-07	2.84630618470314e-05	30.455	23.2707	23.7121	42.2284	49.0927	41.3994
Tmem108	transmembrane protein 108	-1.71472	6.68216765868497e-07	2.28373408480189e-05	17.5702	17.3414	19.979	34.9078	32.3018	27.0143
Cited2	Cbp/p300-interacting transactivator, with Glu/Asp-rich carboxy-terminal domain, 2	-1.71339	1.16261588984196e-11	1.0262022921005e-09	121.976	126.491	149.255	235.878	214.969	230.702
Rs1	retinoschisin 1	-1.70176	3.98718916783571e-07	1.43381291457677e-05	171.016	147.402	192.255	278.184	291.394	299.386
Epb41l2	erythrocyte membrane protein band 4.1-like 2	-1.6997	2.40696437731766e-10	1.67727412398347e-08	400.834	392.286	417.347	653.462	703.939	700.007
Msi1	musashi RNA-binding protein 1	-1.69912	2.32817727518354e-08	1.07985903935583e-06	496.963	410.52	521.529	798.025	798.058	831.837
Exoc3l1	exocyst complex component 3-like 1	-1.69708	0.000800234	0.0105746	7.02807	4.71789	6.7749	11.3277	9.41195	10.6031
Ctnnal1	catenin (cadherin associated protein), alpha-like 1	-1.69696	9.48959699463303e-10	5.88112726084406e-08	75.4346	64.3928	62.0802	107.652	125.141	109.678
Pfkfb2	6-phosphofructo-2-kinase/fructose-2,6-biphosphatase 2	-1.6955	1.19037224339844e-06	3.80188187562608e-05	114.636	81.033	126.511	168.914	188.39	188.762
L3hypdh	L-3-hydroxyproline dehydratase (trans-)	-1.69104	0.000816943	0.0107092	4.37302	4.8454	4.70095	8.63063	8.659	6.34835
Ipmk	inositol polyphosphate multikinase	-1.69052	1.36197098359069e-08	6.76987897782078e-07	70.515	49.9204	67.6798	97.1716	101.348	119.133
Glb1l2	galactosidase, beta 1-like 2	-1.68903	1.50358009083486e-08	7.37311126024204e-07	97.2216	85.6871	100.172	149.88	165.726	162.423
Serinc4	serine incorporator 4	-1.68797	4.5791575007466e-07	1.62660609367984e-05	55.8341	47.3064	62.8406	90.5445	93.3666	96.1708
Hspa1a	heat shock protein 1A	-1.68638	3.75741434258767e-12	3.60019621614782e-10	86.3672	103.539	92.7055	168.837	151.57	156.48
Herc3	HECT and RLD domain containing E3 ubiquitin protein ligase 3	-1.68501	2.37887451131628e-08	1.09987074231144e-06	455.731	429.711	509.569	762.115	751.676	836.767
LOC100912427	nuclease-sensitive element-binding protein 1-like	-1.68309	0.000879855	0.0114277	8.04324	11.986	7.12055	13.3312	17.9204	14.5877
Fam184b	family with sequence similarity 184, member B	-1.68186	9.78841746390746e-06	0.000244946	12.182	10.7109	14.1028	23.0407	18.2215	20.9361
Arl4d	ADP-ribosylation factor-like 4D	-1.67983	8.94678736230536e-08	3.62955462798371e-06	80.979	74.4662	105.771	135.855	139.297	163.571
AABR07013729.1	NA	-1.67864	0.00205681	0.0230336	6.94998	4.65414	5.94532	8.86181	12.5744	7.96921
Cngb1	cyclic nucleotide gated channel beta 1	-1.6767	4.94036444396272e-08	2.12874164975956e-06	533.04	516.928	557.408	881.788	913.863	899.44
Kpna2	karyopherin alpha 2	-1.67628	4.74124103638194e-09	2.57654606171144e-07	88.788	85.4959	100.033	149.88	140.502	169.379
Rn60_10_0702.4	NA	-1.67354	0.000404066	0.00608688	28.2685	26.0759	29.1735	42.4596	45.4033	51.8674
AABR07052897.3	NA	-1.67247	0.00536857	0.0482641	4.37302	2.61397	3.87137	5.8565	5.72247	6.48342
Hs3st3b1	heparan sulfate (glucosamine) 3-O-sulfotransferase 3B1	-1.67126	1.34915657004058e-13	1.47737716436624e-11	43.9645	46.2863	49.1526	80.4498	77.2533	75.4373
LOC100359600	karyopherin alpha 2-like	-1.67041	8.42994472087579e-11	6.56543930025855e-09	48.1813	46.7964	48.6686	81.0663	73.7897	85.0274
Stk35	serine/threonine kinase 35	-1.66744	3.46210146051204e-12	3.36146971139316e-10	134.002	123.366	140.683	219.465	231.685	212.535
Slco4a1	solute carrier organic anion transporter family, member 4a1	-1.66177	6.92884875781296e-08	2.87497872674609e-06	43.1836	33.2803	49.5674	68.8139	70.7026	69.7643
Rho	rhodopsin	-1.66079	0.00203282	0.0228265	12654	13981.3	15676.6	24896.7	22024	23350.5
Prc1	protein regulator of cytokinesis 1	-1.66038	0.000342707	0.0052985	42.9493	32.5152	44.7973	67.8121	66.5613	65.2395
Vezt	vezatin, adherens junctions transmembrane protein	-1.64986	8.16501687437489e-13	8.31575564744028e-11	63.8774	65.7955	73.556	109.116	109.932	116.296
AABR07025023.1	NA	-1.64977	1.11928634602363e-06	3.59059170561413e-05	22.646	19.1266	22.7443	34.6766	34.636	37.0095
Rapgef5	Rap guanine nucleotide exchange factor (GEF) 5	-1.64493	1.32826304794351e-06	4.18719113208859e-05	385.919	293.912	418.108	599.906	606.807	599.176
Pqlc1	PQ loop repeat containing 1	-1.64417	1.11394612703365e-07	4.39886213130856e-06	27.4095	25.4384	27.5835	43.2302	47.0598	41.9397
Ybx3	Y box binding protein 3	-1.64302	2.03227104207392e-10	1.46524729983983e-08	188.43	184.38	206.565	332.587	301.333	318.025
AC120246.2	NA	-1.63081	6.09401290013506e-06	0.000162254	19.991	18.8716	22.1221	37.9131	33.7324	27.8922
Gadd45a	growth arrest and DNA-damage-inducible, alpha	-1.62976	1.24013913277919e-07	4.8421947264869e-06	23.9735	23.1432	20.0482	36.449	35.6148	37.3472
C2cd2l	C2CD2-like	-1.62688	2.44835842726676e-09	1.40385402105169e-07	300.958	285.114	334.044	507.358	488.97	500.574
Fam98c	family with sequence similarity 98, member C	-1.62671	1.72068626336168e-06	5.27580520833674e-05	16.3988	13.5161	16.3151	24.8901	25.1487	25.0557
Kif21b	kinesin family member 21B	-1.62166	3.85676581238879e-08	1.69697695745107e-06	119.633	89.8312	118.699	161.439	193.811	176.673
Rn60_13_0822.1	NA	-1.6207	0.00309269	0.0315195	5.54437	4.08034	5.87619	6.93533	9.33666	8.77964
Kif3b	kinesin family member 3B	-1.62065	1.06012570861566e-08	5.4365038099572e-07	203.189	171.821	206.427	305.54	317.973	318.633
Sntg2	syntrophin, gamma 2	-1.61537	0.000367957	0.00561733	10.3078	9.18076	12.9276	17.1071	16.038	19.1801
Gnb1	guanine nucleotide binding protein (G protein), beta polypeptide 1	-1.61416	0.000355405	0.00546004	2925.16	2621.94	3239.3	4842.4	4530.61	4809.62
Rgs9bp	regulator of G protein signaling 9 binding protein	-1.61297	2.5399765539934e-06	7.39844370647197e-05	20.3814	16.8314	22.1912	32.0566	32.7536	30.9313
Uckl1	uridine-cytidine kinase 1-like 1	-1.61273	4.80345008226161e-08	2.08206687494221e-06	109.56	109.532	126.373	179.008	184.173	193.962
Myom2	myomesin 2	-1.60922	8.18166577907715e-05	0.0016059	8.43368	7.33186	8.43405	13.1771	12.1979	13.5071
Thsd7b	thrombospondin, type I, domain containing 7B	-1.60754	8.34001806043531e-06	0.000214981	14.3685	13.6436	13.6881	24.5048	20.8569	21.679
Rtn4rl2	reticulon 4 receptor-like 2	-1.60478	5.43888384069396e-07	1.89956604930136e-05	21.2404	22.3144	22.3986	38.0672	35.6148	32.2821
Mrm1	mitochondrial rRNA methyltransferase 1	-1.60309	0.00510679	0.0465719	6.32526	4.2716	4.63182	6.70415	9.71313	7.90167
Crx	cone-rod homeobox	-1.60203	1.26094982886036e-06	3.9922768059831e-05	178.201	170.864	222.258	320.027	303.14	292.159
Slc7a8	solute carrier family 7 (amino acid transporter light chain, L system), member 8	-1.59933	0.00397292	0.038243	70.3588	55.9771	64.7763	110.888	127.927	66.8603
Fam120a	family with sequence similarity 120A	-1.59428	4.28932184923078e-10	2.8787872540183e-08	152.978	144.597	160.8	240.656	242	248.059
Best3	bestrophin 3	-1.59314	0.000499253	0.00723495	15.6179	10.0096	13.4115	19.8813	21.7604	20.3958
Btbd10	BTB (POZ) domain containing 10	-1.59206	5.87017752277168e-10	3.83377871935636e-08	67.0009	57.4435	70.7908	103.953	103.531	103.195
LOC100911440	mitochondrial glutamate carrier 1-like	-1.58703	1.05422286490204e-07	4.19500049301458e-06	112.059	80.2042	99.826	142.714	155.485	164.99
Cnga1	cyclic nucleotide gated channel alpha 1	-1.58594	2.52512851476408e-05	0.00057017	681.957	598.343	692.699	1027.2	1002.64	1099.14
Rp1	retinitis pigmentosa 1	-1.58054	0.000813045	0.0106768	2490.2	1983.62	2418.36	3571.23	3491.91	3830.15
Slc16a1	solute carrier family 16 (monocarboxylate transporter), member 1	-1.57989	1.71595985548621e-09	1.01179106620652e-07	159.615	139.879	167.298	244.663	250.659	242.048
Egf	epidermal growth factor	-1.57979	0.00054984	0.00787402	8.90222	7.2681	9.05624	12.7148	13.7038	13.3721
Fgd1	FYVE, RhoGEF and PH domain containing 1	-1.57851	1.0916429530078e-06	3.51740884239061e-05	17.1016	16.2576	17.2829	27.6642	25.3746	26.8792
Zdhhc5	zinc finger, DHHC-type containing 5	-1.57814	1.94247185121694e-05	0.000451199	105.812	82.3081	86.0688	135.008	124.614	172.824
Trib2	tribbles pseudokinase 2	-1.57534	1.26527049606689e-07	4.92711216703696e-06	74.9661	68.1544	75.2152	105.494	103.381	134.869
Rnf122	ring finger protein 122	-1.57458	1.49383274970667e-07	5.7404169305351e-06	29.3617	30.6663	33.5288	50.0885	48.3398	48.9634
Ccdc126	coiled-coil domain containing 126	-1.57429	4.24217098909114e-08	1.85373297806005e-06	110.028	106.599	109.781	160.668	158.422	194.638
Neurod1	neuronal differentiation 1	-1.57406	2.67196935170426e-08	1.21300821174187e-06	155.711	152.566	179.811	248.747	251.261	268.252
Mpp4	membrane protein, palmitoylated 4 (MAGUK p55 subfamily member 4)	-1.57357	1.11901608910406e-06	3.59059170561413e-05	167.659	138.732	178.636	223.857	265.869	273.317
Ush2a	Usher syndrome 2A (autosomal recessive, mild)	-1.57273	3.01301524711178e-06	8.57061602713594e-05	405.676	322.028	402	513.985	646.488	616.06
Ivns1abp	influenza virus NS1A binding protein	-1.5725	0.00185541	0.0213277	243.64	213.325	224.332	342.22	424.065	305.059
Rabep2	rabaptin, RAB GTPase binding effector protein 2	-1.57146	3.96733808697054e-06	0.00011069	27.2533	29.1362	32.1462	44.0779	43.6715	51.3946
Gse1	Gse1 coiled-coil protein	-1.5699	9.07281123620311e-10	5.67109110918721e-08	93.3172	87.3448	97.8903	148.647	147.278	141.352
Cdkn1a	cyclin-dependent kinase inhibitor 1A	-1.56954	0.00185448	0.0213277	10.8545	12.0498	7.39708	15.7201	16.4144	15.4657
Cep164	centrosomal protein 164	-1.56182	1.0502634142186e-07	4.1906948944328e-06	87.8509	71.0234	82.7505	109.039	141.48	126.629
Ubtd1	ubiquitin domain containing 1	-1.56024	9.52905879741955e-05	0.00183331	15.6179	12.4323	15.762	23.8883	22.5134	21.8816
AABR07036374.1	NA	-1.55791	2.21803685849028e-05	0.000503955	44.2768	37.6794	54.13	67.9662	77.6298	66.3876
Dlc1	DLC1 Rho GTPase activating protein	-1.55605	3.36834105661135e-08	1.49562558379536e-06	123.226	112.974	135.221	195.884	195.166	186.871
Inppl1	inositol polyphosphate phosphatase-like 1	-1.55383	8.11635525668253e-07	2.7173930565132e-05	31.0797	33.8541	30.8327	49.6261	53.4599	45.8567
Ppef2	protein phosphatase, EF hand calcium-binding domain 2	-1.55126	0.000436381	0.00649842	268.472	157.922	229.24	290.128	369.551	357.129
Slc16a6	solute carrier family 16, member 6	-1.55115	9.55090538204259e-06	0.000240656	25.223	20.848	26.7539	37.759	40.4337	34.7133
Rhpn1	rhophilin, Rho GTPase binding protein 1	-1.55054	9.51042386146865e-08	3.82623793144833e-06	106.592	118.394	126.511	188.718	176.945	179.51
Kirrel	kin of IRRE like (Drosophila)	-1.54886	2.70825443629802e-08	1.22493843510075e-06	181.324	160.6	186.932	267.627	286.876	264.537
Pcsk4	proprotein convertase subtilisin/kexin type 4	-1.54676	0.00060379	0.00856241	10.3078	7.39561	9.05624	12.5606	15.0591	13.6422
LOC100361584	anoctamin 2-like	-1.54229	3.07655695785394e-09	1.72334521285326e-07	135.017	142.111	144.623	213.685	211.054	225.772
Cyth2	cytohesin 2	-1.54151	1.66959334575801e-08	8.1597172777247e-07	70.6712	57.571	70.5142	101.179	98.1102	106.841
Nim1k	NIM1 serine/threonine protein kinase	-1.54111	7.85728873643658e-06	0.000204346	58.4892	54.8296	71.2055	95.7846	96.0772	92.5239
Kif19	kinesin family member 19	-1.53822	1.05348147420646e-06	3.40197432158378e-05	29.8303	31.6226	30.6944	46.6979	51.1257	44.0333
Xiap	X-linked inhibitor of apoptosis	-1.53527	7.92138640742758e-08	3.24064807971279e-06	188.352	188.397	193.776	285.581	281.455	308.841
Zfp488	zinc finger protein 488	-1.53409	0.000110756	0.00207867	10.2297	11.4122	12.582	16.4907	19.5016	16.6138
Desi1	desumoylating isopeptidase 1	-1.53373	2.29673875293889e-10	1.63169283891717e-08	71.2178	67.9631	68.9242	107.652	104.962	106.504
Tp53inp2	tumor protein p53 inducible nuclear protein 2	-1.5308	1.10874826233265e-07	4.39886213130856e-06	165.082	135.034	154.094	229.559	246.292	219.288
Tdrd7	tudor domain containing 7	-1.5304	5.57597677537467e-07	1.9323467953848e-05	190.851	184.125	230.692	298.373	307.733	320.794
Lrrc8b	leucine rich repeat containing 8 family, member B	-1.52962	8.79036145439711e-08	3.57605654250948e-06	92.302	71.7885	91.5994	120.598	138.619	131.627
AC098750.6	NA	-1.52945	0.000256109	0.00418158	10.1517	10.2646	9.81669	15.8742	16.7909	13.6422
AC091229.1	NA	-1.52867	0.000126653	0.00233786	12.5724	10.9022	12.9276	18.5713	18.4474	18.5723
St6galnac5	ST6 (alpha-N-acetyl-neuraminyl-2,3-beta-galactosyl-1,3)-N-acetylgalactosaminide alpha-2,6-sialyltransferase 5	-1.5285	0.00118016	0.0145537	12.182	8.9895	11.2684	17.4924	14.7579	17.2216
Zbtb7b	zinc finger and BTB domain containing 7B	-1.52751	5.1031297951227e-07	1.80393161010114e-05	34.0471	31.8776	36.9854	54.5579	52.3305	50.3141
Plekhf2	pleckstrin homology domain containing, family F (with FYVE domain) member 2	-1.52687	3.41430151839519e-06	9.59959214554201e-05	88.866	83.5194	107.776	139.785	138.017	149.929
Rgs9	regulator of G-protein signaling 9	-1.52592	7.59730646168758e-06	0.000199006	378.032	348.359	422.187	574.553	607.184	570.879
Itsn2	intersectin 2	-1.52574	0.000420342	0.0062724	291.353	182.85	250.118	316.405	408.328	380.158
LOC102551660	NA	-1.5252	1.03830307058405e-05	0.000258493	154.227	125.088	162.183	215.92	232.362	224.961
Tmem237	transmembrane protein 237	-1.52513	7.29988421023242e-07	2.47245380553081e-05	182.964	148.741	173.382	238.652	270.236	261.228
Impdh1	IMP (inosine 5'-monophosphate) dehydrogenase 1	-1.52512	1.46021480380425e-07	5.65600223473539e-06	204.907	241.378	241.338	367.418	345.682	335.855
Met	MET proto-oncogene, receptor tyrosine kinase	-1.52371	3.04047472217756e-05	0.000670931	20.7719	17.5965	18.0433	29.6678	28.2359	27.9598
Abtb2	ankyrin repeat and BTB (POZ) domain containing 2	-1.52291	0.000681629	0.00938303	10.3859	14.6637	15.762	20.5748	21.911	19.8555
Msh5	mutS homolog 5	-1.52278	0.00015716	0.00280157	30.5331	23.717	30.6944	36.449	45.2527	47.4776
Tma7	translation machinery associated 7 homolog (S. cerevisiae)	-1.52127	0.000497038	0.00721002	414.969	411.668	393.29	649.301	622.996	583.576
Crb2	crumbs family member 2	-1.52079	1.76528065515728e-06	5.3785664145838e-05	32.7977	32.1964	37.7459	53.0938	53.9117	49.301
Elovl4	ELOVL fatty acid elongase 4	-1.51973	0.000113804	0.0021222	906.231	882.118	1045.41	1438.69	1386.19	1481.67
Bmper	BMP-binding endothelial regulator	-1.51808	0.00542899	0.048596	5.07583	4.59038	6.01445	7.47474	8.28252	8.03674
Col2a1	collagen, type II, alpha 1	-1.51801	5.73569810516154e-05	0.00117324	56.1465	38.3169	40.2346	66.348	75.2203	62.6731
Polg2	polymerase (DNA directed), gamma 2, accessory subunit	-1.51626	0.000524988	0.00753293	16.2427	15.365	18.0433	22.8866	26.5794	25.7986
Tril	TLR4 interactor with leucine-rich repeats	-1.51597	0.000758241	0.0101312	53.1791	43.6086	44.9355	79.8333	72.5097	62.4705
Th	tyrosine hydroxylase	-1.5157	0.0020621	0.0230336	6.16908	8.22443	8.0884	12.9459	10.5414	10.7382
LOC683410	NA	-1.5146	0.00174959	0.0203198	19.4443	21.358	27.7909	33.0584	36.5937	34.3081
Hr	hair growth associated	-1.51324	0.00037782	0.00574981	70.3588	47.2427	61.2506	96.8634	85.6111	87.999
Zfc3h1	zinc finger, C3H1-type containing	-1.51205	0.000811542	0.0106749	215.371	124.897	147.734	214.533	270.688	252.381
Pde6b	phosphodiesterase 6B, cGMP-specific, rod, beta	-1.50995	0.000983751	0.0125239	1719.69	1682.76	1945.64	2656.85	2548.98	2869.52
Klf9	Kruppel-like factor 9	-1.50858	3.03050828834787e-07	1.12021123633245e-05	94.3323	88.5561	94.3646	145.488	132.52	140.204
Ccdc104	NA	-1.50836	2.19044931924115e-06	6.49729203369206e-05	138.297	164.106	147.665	215.766	228.823	234.416
Opn1sw	opsin 1 (cone pigments), short-wave-sensitive	-1.50777	3.60270928909602e-05	0.000780801	22.9584	23.3982	21.0851	36.6031	30.7959	34.3081
Rcvrn	recoverin	-1.50773	3.2275924264699e-05	0.000707932	750.988	817.917	861.38	1249.36	1159.78	1255.15
Gramd2	GRAM domain containing 2	-1.50613	0.000311945	0.00490094	23.2707	18.8716	28.1366	33.3666	36.8196	35.5913
Fabp5	fatty acid binding protein 5, epidermal	-1.50508	2.41914127329358e-09	1.39811005969237e-07	63.0184	64.9029	69.9612	100.408	103.757	93.807
Rp1l1	retinitis pigmentosa 1-like 1	-1.50478	1.83049357455067e-05	0.000426549	366.943	332.42	416.38	553.131	566.449	559.33
Grin2c	glutamate receptor, ionotropic, N-methyl D-aspartate 2C	-1.50409	0.00157244	0.0186187	11.7915	7.77815	10.5771	15.4118	15.2097	14.5877
Map4k3	mitogen-activated protein kinase kinase kinase kinase 3	-1.50385	9.42934069807322e-05	0.00181652	148.292	101.69	123.607	171.919	178.752	210.846
Hdac9	histone deacetylase 9	-1.50347	7.75118622877266e-07	2.607119543553e-05	44.2768	39.337	45.5577	63.6509	61.5918	68.8188
Slc9a9	solute carrier family 9, subfamily A (NHE9, cation proton antiporter 9), member 9	1.50274	0.00260095	0.0275894	10.6202	9.37203	10.2315	5.62532	7.83074	6.6185
Crip2	cysteine-rich protein 2	1.5095	1.34643592961559e-05	0.000326825	73.4824	96.4618	73.7634	56.1761	51.8787	53.4883
Krt10	keratin 10, type I	1.50996	0.00396075	0.0382016	9.76121	8.86199	7.25882	5.8565	5.72247	5.53793
Postn	periostin, osteoblast specific factor	1.51258	0.000231122	0.00383378	123.069	188.078	121.188	96.401	90.43	99.0748
AC141028.3	NA	1.51472	0.00562314	0.0499972	15.8522	10.3921	11.2684	6.62709	10.0896	7.96921
Tgfbr3	transforming growth factor, beta receptor III	1.51576	0.00542481	0.048596	20.3814	16.8314	18.1125	12.0983	13.1014	11.2785
Ehd4	EH-domain containing 4	1.51666	0.000207292	0.00351865	23.1145	24.9921	21.7073	16.3365	15.2097	14.5202
Fxyd1	FXYD domain-containing ion transport regulator 1	1.51869	0.00026216	0.00426126	20.4595	21.2943	21.4308	14.2559	14.7579	12.6292
Rnaset2	ribonuclease T2	1.52413	0.000136522	0.00248228	28.6589	38.8907	26.6157	21.6536	20.7063	19.5178
Pltp	phospholipid transfer protein	1.5248	0.000803023	0.0105935	22.2556	15.9388	17.9051	13.3312	13.1014	10.333
Ahnak	AHNAK nucleoprotein	1.53184	0.005326	0.0480594	180.621	177.176	135.429	114.202	128.605	79.2193
Zdhhc12	zinc finger, DHHC-type containing 12	1.5345	0.0041481	0.0393807	7.5747	9.37203	8.71058	6.24179	6.02365	4.52489
Vcam1	vascular cell adhesion molecule 1	1.53499	0.000204415	0.00347387	41.6999	40.8034	36.225	29.2825	28.8382	19.3152
Pik3cd	phosphatidylinositol-4,5-bisphosphate 3-kinase, catalytic subunit delta	1.53635	0.004506	0.0421215	7.26234	9.88207	7.881	5.4712	4.81892	6.01067
Plin2	perilipin 2	1.5381	0.000334483	0.00519895	16.3988	16.0663	13.2041	10.403	10.3908	8.91471
Akr1c19	aldo-keto reductase family 1, member C19	1.53834	1.64024763967725e-05	0.000390336	28.8151	33.8541	26.7539	18.7254	21.2334	18.2346
Arhgap29	Rho GTPase activating protein 29	1.5416	0.000236355	0.00389839	30.6892	32.5152	24.9565	18.1089	21.6098	17.4917
Tmod1	tropomodulin 1	1.5422	0.000233315	0.00385261	15.3056	18.6165	15.4855	10.6342	10.7673	10.6706
Txnip	thioredoxin interacting protein	1.54253	0.0012321	0.0150419	16.1646	17.1502	12.1672	9.55534	10.6167	9.31992
Slc9a8	solute carrier family 9, subfamily A (NHE8, cation proton antiporter 8), member 8	1.54446	8.48135602437563e-06	0.000218238	36.0774	42.461	43.069	25.8148	26.3535	26.6091
Agtpbp1	ATP/GTP binding protein 1	1.54838	5.82615785604428e-07	2.01071476339879e-05	532.65	612.561	540.609	348.77	355.847	384.143
Vat1l	vesicle amine transport 1-like	1.55024	2.2988955570867e-07	8.629153323044e-06	288.854	317.119	258.207	194.343	174.159	188.965
Hadh	hydroxyacyl-CoA dehydrogenase	1.55053	4.28617543827547e-05	0.000906007	19.2101	20.848	17.0064	12.8689	12.4238	11.5486
Hapln4	hyaluronan and proteoglycan link protein 4	1.55061	1.82885653859174e-05	0.000426549	21.3185	22.8244	23.5047	14.5642	13.9297	15.128
LOC102553012	NA	1.55117	0.000996186	0.0126601	12.2601	10.3284	9.81669	6.24179	7.07779	7.49646
Plscr4	phospholipid scramblase 4	1.55264	0.000453242	0.00670066	12.3382	13.5799	11.8906	8.55357	8.05663	7.7666
Tnip2	TNFAIP3 interacting protein 2	1.55349	0.000267918	0.0043307	39.1229	32.5152	29.6575	21.4225	23.4169	20.3282
Blvrb	biliverdin reductase B	1.55471	0.000392424	0.0059534	11.7135	11.986	10.1623	6.78121	7.83074	7.15878
Ppp1r36	protein phosphatase 1, regulatory subunit 36	1.5556	0.00128484	0.0156327	9.37076	12.1135	9.33277	7.08944	6.70131	6.07821
Timeless	timeless circadian clock	1.55672	0.000737294	0.00994255	9.8393	9.49954	10.0932	6.01062	6.17424	6.68603
S100a16	S100 calcium binding protein A16	1.55778	2.75535528553779e-05	0.000613593	23.2707	29.5825	23.3665	17.2613	16.565	15.1955
Kdelc2	KDEL (Lys-Asp-Glu-Leu) containing 2	1.55878	2.90657824013348e-06	8.33295383647718e-05	25.6915	26.5222	25.717	15.4118	17.5439	17.019
Mns1	meiosis-specific nuclear structural 1	1.55926	0.00227796	0.0248883	8.12133	9.05325	9.33277	5.77944	5.34599	5.8756
Aaas	achalasia, adrenocortical insufficiency, alacrimia	1.55979	0.000112244	0.0021039	17.6483	14.4087	14.725	8.93887	9.86373	11.0759
Pgm3	phosphoglucomutase 3	1.56218	7.80550269449188e-05	0.00154037	14.2904	16.0663	14.4485	9.6324	10.3908	8.7121
Pcdhb3	protocadherin beta 3	1.56411	0.00029026	0.00461501	16.0865	15.7476	17.9051	11.7901	10.2402	9.79267
Kif4a	kinesin family member 4A	1.56422	0.00174082	0.0203198	8.51177	9.62705	8.98711	5.4712	6.70131	5.20025
Metrn	meteorin, glial cell differentiation regulator	1.56536	0.00385759	0.0372807	11.0106	20.0192	18.3199	12.7918	10.6167	8.23935
Spsb1	splA/ryanodine receptor domain and SOCS box containing 1	1.56857	0.00555358	0.0494088	7.41852	7.2681	5.87619	4.62355	4.29185	4.18721
Stat6	signal transducer and activator of transcription 6, interleukin-4 induced	1.56942	0.000200563	0.00342037	13.1191	15.1738	12.098	7.9371	8.88488	8.91471
Oplah	5-oxoprolinase (ATP-hydrolysing)	1.57241	0.000169453	0.00298779	21.7089	23.0794	20.3938	16.1824	13.1014	12.224
Col27a1	collagen, type XXVII, alpha 1	1.5791	3.03845214971838e-05	0.000670931	113.777	91.9989	107.154	61.3391	74.9944	61.7951
Alk	anaplastic lymphoma receptor tyrosine kinase	1.58055	9.76112406253076e-06	0.000244683	30.6892	31.3676	27.0996	20.1895	19.7275	16.5462
Pls1	plastin 1	1.58247	2.00118885931885e-05	0.000462624	30.455	41.0584	32.0079	19.1107	22.9652	23.3673
Nme2	NME/NM23 nucleoside diphosphate kinase 2	1.5836	5.61248045445596e-06	0.000151371	31.9387	42.0785	35.1189	23.1948	23.8687	21.9491
Dhrs4	dehydrogenase/reductase (SDR family) member 4	1.58523	0.00136821	0.0164956	7.80897	10.5834	9.1945	5.70238	5.64717	6.07821
Cmbl	carboxymethylenebutenolidase homolog (Pseudomonas)	1.58595	0.00222189	0.0243672	7.65279	9.49954	8.84884	6.31885	5.1954	4.9301
Tpmt	thiopurine S-methyltransferase	1.59217	0.00225375	0.0246794	8.90222	10.2008	7.67361	6.16473	6.24954	4.45735
Serpinb6	serpin peptidase inhibitor, clade B (ovalbumin), member 6	1.59366	0.000254376	0.00416262	16.3988	20.593	13.6189	10.0948	12.1979	9.52253
Map3k6	mitogen-activated protein kinase kinase kinase 6	1.59684	0.0034509	0.0342596	6.63762	8.03317	6.5675	4.39237	4.74362	4.18721
LOC100911186	enoyl-CoA hydratase, mitochondrial-like	1.59743	0.00459872	0.042796	23.8954	31.0488	30.5562	16.876	16.038	20.5984
Aass	aminoadipate-semialdehyde synthase	1.59988	0.000565235	0.00806276	9.52694	8.9895	10.0241	6.70415	4.96951	6.14575
Dnase2	deoxyribonuclease II, lysosomal	1.602	8.20280172750789e-05	0.00160788	11.0887	12.1135	12.098	7.62886	7.90604	6.55096
Dennd4a	DENN/MADD domain containing 4A	1.60513	3.06998384966342e-07	1.13193024775944e-05	515.626	612.115	503.9	322.801	341.466	352.266
Tspan33	tetraspanin 33	1.60651	0.000619698	0.00870422	9.60503	9.88207	11.8906	7.47474	5.72247	6.34835
Sipa1	signal-induced proliferation-associated 1	1.60724	0.000483588	0.00705003	11.0887	11.0934	8.43405	6.31885	6.9272	5.80807
Tcf19	transcription factor 19	1.60814	0.00292075	0.0301686	6.24717	8.16068	6.29098	4.70061	4.36715	3.84953
Slc14a1	solute carrier family 14 (urea transporter), member 1	1.60904	0.00235936	0.0255858	49.7431	59.7387	44.1751	34.2913	29.8171	31.4041
Col5a2	collagen, type V, alpha 2	1.61166	0.00467603	0.0433769	26.7848	11.2847	19.7025	10.9424	11.8214	12.9668
Rps6ka1	ribosomal protein S6 kinase, polypeptide A1	1.61222	0.00169541	0.0198808	9.76121	15.9388	9.95495	6.93533	7.45427	7.7666
Il6r	interleukin 6 receptor	1.6133	0.000611345	0.00864134	14.5247	10.5834	9.81669	7.32062	6.40013	7.83414
RT1-M3-1	RT1 class Ib, locus M3, gene 1	1.61452	0.000951901	0.0122145	8.74604	8.9895	8.22666	5.08591	4.59303	6.34835
Pts	6-pyruvoyl-tetrahydropterin synthase	1.62145	0.00161366	0.0190294	6.55953	9.81832	8.36492	4.93179	4.74362	5.60546
Pcdhb13	protocadherin beta 13	1.62319	0.000963232	0.0123382	8.19942	9.37203	7.95013	5.77944	4.96951	4.99764
Rasip1	Ras interacting protein 1	1.62855	0.00193989	0.0220723	8.27751	10.7746	6.91316	5.93356	5.1201	4.9301
Serpinb9	serpin peptidase inhibitor, clade B (ovalbumin), member 9	1.62959	0.000124979	0.00230988	14.9151	17.8515	14.725	8.47651	12.3485	8.37442
Junb	jun B proto-oncogene	1.6306	6.5100331145978e-05	0.00130956	32.6415	29.5825	20.8086	17.6466	15.6615	17.5593
Spr	sepiapterin reductase (7,8-dihydrobiopterin:NADP+ oxidoreductase)	1.63066	0.00279061	0.0290748	6.16908	10.8384	8.77971	5.08591	5.72247	5.06518
Pcdhb5	protocadherin beta 5	1.63286	3.92763116023238e-05	0.000838739	16.6331	17.2777	14.8633	10.5571	9.03547	10.2654
Slc2a12	solute carrier family 2 (facilitated glucose transporter), member 12	1.63645	0.000210577	0.00356173	9.21458	9.62705	10.3006	6.08768	6.62601	5.13271
Ppp4r4	protein phosphatase 4, regulatory subunit 4	1.63683	0.00316795	0.032018	6.48144	5.993	6.70576	3.46766	3.4636	4.7275
Mapk4	mitogen-activated protein kinase 4	1.63933	4.91030606168515e-08	2.12206817455141e-06	43.7302	42.9711	38.368	26.2772	24.3958	25.596
Abcb1a	ATP-binding cassette, sub-family B (MDR/TAP), member 1A	1.64069	8.59358428502822e-06	0.000220347	27.4876	29.3912	22.5369	19.1877	14.6826	14.5877
Cnp	2',3'-cyclic nucleotide 3' phosphodiesterase	1.64105	9.60236037276862e-07	3.12860797469804e-05	35.1404	44.9475	38.7828	25.0442	23.4169	24.0427
Ephx2	epoxide hydrolase 2, cytoplasmic	1.64381	0.00544343	0.0486641	5.70055	5.67422	5.32313	4.08414	3.53889	2.56636
Selm	selenoprotein M	1.64418	1.94893530970981e-05	0.000451979	16.8674	23.7807	21.4999	12.0212	12.725	13.1019
Cyyr1	cysteine/tyrosine-rich 1	1.65752	0.00274324	0.0287842	9.21458	8.60696	6.42924	4.54649	5.1954	4.86257
Cntf	ciliary neurotrophic factor	1.66161	0.00277681	0.0289903	11.5573	16.4489	12.4437	7.24356	10.4661	6.68603
Casp3	caspase 3	1.66282	6.16931256507925e-08	2.58933337745862e-06	56.0684	70.9596	59.2458	35.3702	36.1419	40.5214
Pcdhb2	protocadherin beta 2	1.6637	7.6072265266936e-05	0.00150328	10.6202	10.3284	10.1623	6.39591	5.72247	6.55096
Tm4sf1	transmembrane 4 L six family member 1	1.66671	0.000186382	0.00322384	8.66795	11.0297	9.4019	6.08768	5.94835	5.47039
Maob	monoamine oxidase B	1.66747	5.23754166916729e-06	0.000142048	14.6028	15.3013	13.7572	8.78475	7.98134	9.38746
Fcgrt	Fc fragment of IgG, receptor, transporter, alpha	1.66853	0.000582432	0.00828373	11.323	14.7275	11.0611	9.01592	7.15308	6.14575
Asns	asparagine synthetase (glutamine-hydrolyzing)	1.67067	0.000254966	0.00416758	51.6954	87.3448	115.934	50.9361	46.6833	55.0416
Ogfrl1	opioid growth factor receptor-like 1	1.67141	6.38782114176353e-07	2.18899357902692e-05	40.9971	49.0278	40.8568	22.2701	25.4499	30.5261
Tmsb4x	thymosin beta 4, X-linked	1.67413	1.34531424743323e-06	4.23178330445303e-05	320.246	434.429	308.12	221.468	232.438	181.063
Fkbp5	FK506 binding protein 5	1.67509	2.67140187534645e-08	1.21300821174187e-06	43.1836	48.3265	44.3825	24.5048	27.4829	29.1079
Bcam	basal cell adhesion molecule (Lutheran blood group)	1.67744	3.99309746248404e-05	0.000847747	21.7089	26.3309	20.6703	16.2595	13.9297	10.8732
Pear1	platelet endothelial aggregation receptor 1	1.67894	0.00139369	0.016775	16.3207	17.2139	15.5546	11.713	12.3485	5.26778
Cyp2s1	cytochrome P450, family 2, subfamily s, polypeptide 1	1.67991	0.00422067	0.0397863	5.3101	6.31177	4.49355	3.69884	3.01182	2.90403
Npr1	natriuretic peptide receptor 1	1.68093	0.00230804	0.0251793	7.5747	5.29169	8.50319	3.69884	4.29185	4.65996
Sesn2	sestrin 2	1.68131	0.0033355	0.0333871	26.8628	45.585	74.1091	30.8237	26.0523	30.3235
Sult1a1	sulfotransferase family, cytosolic, 1A, phenol-preferring, member 1	1.69328	0.00544648	0.0486641	8.98031	5.22793	6.5675	3.93002	5.34599	2.97157
LOC100911585	leucine-rich repeat-containing protein 23-like	1.69526	0.000993984	0.0126431	6.94998	8.16068	7.18969	5.31708	3.4636	4.38982
Tmem98	transmembrane protein 98	1.69699	0.000434078	0.00647073	14.9151	14.855	17.6286	8.47651	13.0261	6.48342
Efhc2	EF-hand domain (C-terminal) containing 2	1.69973	0.00319388	0.032213	6.48144	6.88557	5.04661	3.23649	3.16242	4.38982
Fhod1	formin homology 2 domain containing 1	1.70234	0.00415871	0.0393807	4.60729	5.92924	4.42442	3.23649	3.08712	2.49882
LOC102552796	NA	1.70849	8.54000342164655e-06	0.000219359	14.6809	14.4725	12.9967	8.63063	7.15308	8.84717
Fads6	fatty acid desaturase 6	1.7085	4.93834664240363e-07	1.74992896593593e-05	16.3207	16.1938	17.2138	9.55534	10.1649	9.38746
Epha6	Eph receptor A6	1.71125	8.01186806358744e-07	2.68859093267483e-05	18.1168	17.5327	17.4212	11.5589	9.11077	10.333
Sall1	spalt-like transcription factor 1	1.71216	0.00442885	0.0414802	10.464	13.5161	7.67361	5.77944	8.43311	4.32228
Tmem117	transmembrane protein 117	1.71423	0.000722916	0.00980312	10.2297	14.0899	11.0611	6.93533	7.60486	6.14575
Lrrc8e	leucine rich repeat containing 8 family, member E	1.71586	0.00347794	0.0344988	5.38819	7.33186	7.95013	4.46943	4.59303	3.03911
Nlrp1a	NLR family, pyrin domain containing 1A	1.71932	0.00410954	0.0391441	5.54437	5.22793	4.90834	3.23649	3.4636	2.43128
Hgf	hepatocyte growth factor	1.72039	3.21020373649322e-05	0.000706245	10.2297	11.4122	9.81669	6.01062	5.49658	6.75357
Dap	death-associated protein	1.72168	9.59230961463633e-05	0.00184061	19.6786	22.7606	16.1768	13.023	12.8003	8.30689
Psmb10	proteasome subunit beta 10	1.72774	0.00158565	0.0187447	6.16908	7.01308	6.98229	3.93002	3.61419	4.11968
Twf2	twinfilin actin-binding protein 2	1.72928	0.00067742	0.00933391	6.7938	9.18076	7.39708	4.77767	3.4636	5.26778
Uggt2	UDP-glucose glycoprotein glucosyltransferase 2	1.73298	1.80181668063413e-06	5.46701211182405e-05	24.0516	19.5091	18.8729	11.713	13.4779	10.8057
Aadat	aminoadipate aminotransferase	1.73548	3.73055055051398e-08	1.64641630962683e-06	31.5482	34.0453	33.8053	16.876	21.0075	19.3827
Clic1	chloride intracellular channel 1	1.73708	3.51288098803166e-05	0.000764747	19.0539	26.4584	17.0755	12.4836	13.7791	9.86021
Zic1	Zic family member 1	1.73719	0.000517799	0.0074518	20.4595	18.7441	17.1446	12.4065	13.4026	6.68603
Cd274	CD274 molecule	1.73784	0.00199179	0.0224871	5.93482	7.90566	6.01445	3.54472	4.74362	3.17418
Irf1	interferon regulatory factor 1	1.73926	5.6332385480998e-06	0.00015165	13.9781	16.0663	12.8585	7.78298	8.5837	8.30689
Xdh	xanthine dehydrogenase	1.74488	1.01747171959098e-05	0.000254176	12.0258	16.4489	12.9276	7.62886	7.68015	8.44196
Kremen1	kringle containing transmembrane protein 1	1.74529	5.65307458737891e-06	0.000151903	70.9835	97.6731	68.2329	48.7014	44.3491	42.7501
Athl1	ATH1, acid trehalase-like 1 (yeast)	1.74732	0.000361801	0.0055466	10.0736	9.11701	8.22666	6.01062	5.72247	3.9846
Tec	tec protein tyrosine kinase	1.74945	0.000806143	0.0106154	6.40335	6.50304	6.42924	3.31354	4.29185	3.44432
Tgfa	transforming growth factor alpha	1.75173	4.69766749812108e-05	0.000983	14.2904	11.986	12.2363	7.32062	7.68015	6.95617
Anxa5	annexin A5	1.75293	0.000317649	0.00497446	31.2359	41.5685	27.86	20.4977	23.6428	13.3721
Zfp36l1	zinc finger protein 36, C3H type-like 1	1.75776	1.40224335147108e-05	0.000338117	40.5285	40.0383	26.8231	20.7289	19.878	20.4633
S100b	S100 calcium binding protein B	1.76243	3.10536602575364e-08	1.38630773116431e-06	57.7083	84.4758	63.3937	38.9149	35.0878	42.6825
Nexn	nexilin (F actin binding protein)	1.76539	0.00216721	0.0239116	11.7135	11.4122	16.1768	6.70415	7.15308	8.37442
Fmod	fibromodulin	1.76583	0.0013099	0.0159111	42.0122	52.0243	39.9581	34.5996	28.6876	12.6967
Tgm2	transglutaminase 2	1.76925	0.000889502	0.0115178	14.7589	32.0052	21.8456	14.0248	12.8756	11.9538
Rab7l1	NA	1.76944	2.18109859455652e-05	0.000497113	11.8696	12.9423	10.9228	7.39768	6.40013	6.41589
Cpne8	copine VIII	1.76983	3.11262447192206e-08	1.38630773116431e-06	34.2814	39.8471	36.0176	21.4995	20.9322	19.8555
Hes1	hes family bHLH transcription factor 1	1.77032	0.00134609	0.0162811	26.16	21.8681	13.4807	13.8707	11.1438	9.72514
Trhr	thyrotropin releasing hormone receptor	1.77182	2.37048738165899e-06	6.97450065181444e-05	23.8174	21.8043	22.1912	13.2542	9.93902	14.9929
F5	coagulation factor V (proaccelerin, labile factor)	1.77266	7.18490792459485e-05	0.00142757	138.687	137.456	104.32	83.301	86.3641	45.0463
Mettl7a	methyltransferase like 7A	1.78001	1.20115763428827e-10	9.01735040503833e-09	45.3701	55.4034	49.2217	29.1284	27.9347	27.2844
Ctsh	cathepsin H	1.78078	6.39676382553134e-09	3.37545175199415e-07	47.7128	56.1047	45.0047	29.5137	29.3653	24.7856
Cebpa	CCAAT/enhancer binding protein (C/EBP), alpha	1.78576	0.00329849	0.0331076	4.06066	4.08034	3.38745	2.38883	2.10828	1.95853
Cntnap5c	contactin associated protein-like 5C	1.78824	0.00174203	0.0203198	6.48144	5.10042	6.49837	2.23472	3.61419	4.18721
Vwa1	von Willebrand factor A domain containing 1	1.79115	0.000227033	0.00378752	11.1668	18.2978	10.0241	7.70592	6.40013	7.96921
RT1-S3	RT1 class Ib, locus S3	1.79157	6.12639108995608e-08	2.57875028422313e-06	30.0645	32.8977	41.4098	18.263	18.0709	21.8816
Gsap	gamma-secretase activating protein	1.79426	0.0038313	0.0371005	3.59212	4.59038	3.73311	1.77236	2.71064	2.16114
Aspa	aspartoacylase	1.79787	0.00340823	0.0339518	4.84156	5.22793	4.35529	2.62001	3.53889	1.891
St6gal1	ST6 beta-galactosamide alpha-2,6-sialyltranferase 1	1.79828	5.55253300424197e-07	1.93000216405203e-05	19.7567	17.2777	21.8456	9.6324	11.219	11.8187
Fn1	fibronectin 1	1.80223	0.000120476	0.00223518	69.656	120.816	53.9918	46.3126	45.6291	43.7631
Cchcr1	coiled-coil alpha-helical rod protein 1	1.80446	2.47049785099654e-06	7.21048711461194e-05	11.7915	13.8349	12.9967	8.16827	6.17424	7.09125
Pcdhb8	protocadherin beta 8	1.80561	2.0645754669503e-05	0.000472775	8.74604	11.4122	10.4389	6.24179	5.34599	5.40285
Atp1a2	ATPase, Na+/K+ transporting, alpha 2 polypeptide	1.80589	1.78833258097784e-08	8.62690321656669e-07	538.975	586.995	461.799	327.81	322.039	229.486
Trim5	tripartite motif-containing 5	1.80611	2.87040560925935e-05	0.000637265	11.0106	13.0061	10.3006	7.39768	6.32483	5.33532
Chrnb4	cholinergic receptor, nicotinic, beta 4 (neuronal)	1.81191	1.43479380220877e-06	4.49383590007926e-05	22.9584	25.3109	19.0112	12.7148	13.1014	11.346
Baiap2l1	BAI1-associated protein 2-like 1	1.81342	0.00106237	0.0133729	7.5747	8.92574	9.88582	5.31708	5.42128	3.84953
Slc26a4	solute carrier family 26 (anion exchanger), member 4	1.81603	0.00416725	0.0394358	73.2481	83.5832	70.1686	52.092	56.0952	16.8839
Tmem255a	transmembrane protein 255A	1.8239	1.88575811932654e-06	5.69796291491114e-05	10.3078	11.5397	12.9276	6.47297	6.40013	6.21328
Kcng4	potassium channel, voltage gated modifier subfamily G, member 4	1.82692	5.58581434260506e-07	1.9323467953848e-05	45.6044	55.8496	40.9259	22.9636	31.9253	23.0972
Parp10	poly (ADP-ribose) polymerase family, member 10	1.83044	0.000983215	0.0125239	7.49661	6.37553	6.22184	4.00708	4.14126	2.8365
Sphk1	sphingosine kinase 1	1.8317	0.00164126	0.019308	6.7938	5.54671	4.77008	2.85119	2.78594	3.64693
Psme1	proteasome (prosome, macropain) activator subunit 1	1.83443	2.76583377196568e-10	1.90557108284782e-08	43.0274	50.3029	42.7233	25.9689	25.4499	22.8271
RT1-T24-4	RT1 class I, locus T24, gene 4	1.8405	8.19510838369805e-06	0.00021162	14.2904	15.0462	20.3247	8.55357	9.86373	8.57703
Rasgrp3	RAS guanyl releasing protein 3 (calcium and DAG-regulated)	1.84109	2.25652446710531e-06	6.67967933717922e-05	24.1297	17.9152	17.9051	10.7112	11.6708	10.1304
AABR07013202.1	NA	1.84135	0.00515549	0.0468758	2.73314	3.31528	3.73311	1.61824	1.58121	2.09361
Fancd2	Fanconi anemia, complementation group D2	1.84184	0.000490507	0.00713661	6.87189	5.61047	5.53053	3.46766	3.4636	2.8365
Mlc1	megalencephalic leukoencephalopathy with subcortical cysts 1	1.84221	1.16544877158274e-12	1.16257506228295e-10	169.142	207.842	162.943	103.105	87.4935	102.519
Dusp6	dual specificity phosphatase 6	1.84443	0.000100324	0.00190997	9.8393	8.4157	8.29579	4.46943	5.79776	4.11968
Mogs	mannosyl-oligosaccharide glucosidase	1.84454	0.00466806	0.0433306	9.99548	12.4323	9.1945	4.54649	8.43311	4.18721
Ccnb1	cyclin B1	1.84672	0.00249342	0.0267606	3.67021	4.78165	3.73311	2.69707	2.10828	1.82346
Il4r	interleukin 4 receptor	1.85018	2.72643670088182e-14	3.28163835633412e-12	198.348	209.819	229.863	124.836	109.179	110.894
Cd48	Cd48 molecule	1.85208	5.79254507442485e-06	0.000155332	16.0084	22.4419	14.5868	11.4048	9.56254	7.7666
Rimbp3	RIMS binding protein 3	1.85509	0.00315478	0.0319737	4.13875	3.12401	3.73311	1.84942	1.7318	2.29621
Naprt1	NA	1.8601	0.00268832	0.0284127	5.46628	6.37553	4.35529	3.85296	2.93653	1.95853
Parp12	poly (ADP-ribose) polymerase family, member 12	1.86666	0.000163726	0.00289733	8.82413	8.67072	11.6832	6.01062	6.02365	3.64693
RGD1309821	similar to KIAA1161 protein	1.86689	0.00492	0.0450659	3.0455	3.31528	3.80224	2.46589	1.58121	1.41825
Bag3	Bcl2-associated athanogene 3	1.86846	1.69653624501472e-05	0.000400219	10.7764	13.3886	10.9919	7.32062	5.79776	5.74053
Elk3	ELK3, member of ETS oncogene family	1.87258	0.000620364	0.00870422	8.12133	8.9895	5.04661	3.3906	4.44244	3.9846
Csf1	colony stimulating factor 1 (macrophage)	1.87275	9.53227987360438e-06	0.000240656	15.1494	17.1502	13.4807	9.17004	8.43311	6.88864
Gstk1	glutathione S-transferase kappa 1	1.87349	0.000284125	0.00454226	6.71571	7.52312	6.49837	4.31531	3.4636	3.30925
Eif2ak2	eukaryotic translation initiation factor 2-alpha kinase 2	1.87467	7.19711321765546e-10	4.63799809300594e-08	48.2594	43.3536	60.0062	26.2001	29.2147	25.4609
Phlda3	pleckstrin homology-like domain, family A, member 3	1.87727	0.000407731	0.00612817	5.62246	4.90916	5.04661	2.92825	2.86123	2.49882
Sult1d1	sulfotransferase family 1D, member 1	1.87752	0.000159849	0.00283907	6.16908	6.31177	7.46621	2.92825	3.4636	4.18721
Acsl5	acyl-CoA synthetase long-chain family member 5	1.87874	1.73427131574725e-06	5.29516298585807e-05	11.6354	15.7476	11.4067	6.62709	6.24954	7.7666
Golm1	golgi membrane protein 1	1.87882	0.00120603	0.0147975	6.71571	7.01308	4.77008	3.00531	4.21655	2.63389
Csrp1	cysteine and glycine-rich protein 1	1.88106	1.44622033365922e-08	7.13991625064845e-07	34.2033	39.4645	29.5883	19.6501	19.6522	15.6683
Gldc	glycine dehydrogenase (decarboxylating)	1.88457	2.80481323813521e-10	1.91780751174653e-08	48.1032	46.7964	42.3085	23.8883	24.0946	24.7856
Slco2b1	solute carrier organic anion transporter family, member 2b1	1.8897	5.10408854175985e-06	0.000138686	19.2101	16.1301	15.0707	7.1665	11.4449	8.03674
Tapbpl	TAP binding protein-like	1.8899	0.000107905	0.00203566	8.12133	10.9022	8.57232	5.77944	4.89422	3.9846
Skap2	src kinase associated phosphoprotein 2	1.89255	0.000177301	0.00309248	7.02807	7.77815	5.4614	3.69884	3.99067	3.03911
Ecel1	endothelin converting enzyme-like 1	1.8943	0.0030738	0.0313713	3.7483	3.44279	3.04179	1.54118	1.6565	2.16114
Coro1a	coronin, actin binding protein 1A	1.89617	4.69864439803345e-06	0.000129115	13.9	17.0864	10.7845	7.39768	7.00249	7.63153
Bcan	brevican	1.89761	4.23187997238131e-05	0.000897134	7.34043	7.14059	6.7749	4.23826	3.23771	3.71446
Etnppl	ethanolamine-phosphate phospho-lyase	1.90679	1.66857022963721e-05	0.000395783	12.7286	12.0498	8.43405	4.93179	5.87306	6.55096
Mmrn2	multimerin 2	1.9088	0.00311381	0.0316024	3.7483	5.4192	3.87137	2.69707	1.35532	2.76896
Gnb3	guanine nucleotide binding protein (G protein), beta polypeptide 3	1.90913	3.59314140546325e-12	3.46559678338853e-10	224.43	275.232	203.8	119.211	121.226	128.048
Ifih1	interferon induced with helicase C domain 1	1.91064	8.96115850954126e-05	0.00173091	7.18425	5.993	6.5675	3.62178	3.23771	3.44432
Prelp	proline/arginine-rich end leucine-rich repeat protein	1.91191	3.13174893585778e-11	2.54808891071691e-09	63.6431	78.1002	58.4162	36.449	37.3466	30.9989
Fscn2	fascin actin-bundling protein 2, retinal	1.91426	3.05314994200242e-14	3.64476030781338e-12	91.2868	126.299	111.025	57.4091	57.2247	57.1352
Marveld2	MARVEL domain containing 2	1.91728	0.00201102	0.0226485	3.90448	3.76156	4.21703	2.31178	2.56005	1.35071
Samd4a	sterile alpha motif domain containing 4A	1.9177	4.7432198972409e-06	0.000130095	12.0258	18.1065	13.3424	7.62886	7.37897	7.69907
Vwa5a	von Willebrand factor A domain containing 5A	1.91953	2.7501572570294e-06	7.96057214304206e-05	27.019	26.7135	23.5047	12.0983	17.0168	11.1434
Mal	mal, T-cell differentiation protein	1.91965	0.000805482	0.0106154	3.90448	5.4192	4.28616	2.15766	2.86123	2.09361
Rgs10	regulator of G-protein signaling 10	1.92013	4.84708093508327e-05	0.00100703	7.10616	7.33186	6.22184	3.23649	4.14126	3.37678
Tnfsf13	tumor necrosis factor (ligand) superfamily, member 13	1.92831	1.976563545116e-05	0.000457658	10.6202	11.9222	8.50319	5.70238	6.32483	4.11968
Cldn2	claudin 2	1.92862	0.00136148	0.016428	25.9258	23.6532	20.6703	14.8724	16.3391	5.26778
Igfbp2	insulin-like growth factor binding protein 2	1.93084	0.00013984	0.00253312	13.2752	15.9388	11.8906	9.09298	7.60486	4.65996
Gsta1	glutathione S-transferase alpha 1	1.9349	9.05892150932504e-14	1.02274521598302e-11	315.951	369.334	296.091	167.527	168.963	170.73
Speg	SPEG complex locus	1.93579	1.44901436185947e-19	3.98178210681533e-17	85.2739	93.2102	89.2489	44.7714	44.9515	48.5581
Unc93b1	unc-93 homolog B1 (C. elegans)	1.93633	2.53488191542077e-05	0.000571486	8.04324	10.2646	8.57232	4.00708	4.51774	5.33532
Mest	mesoderm specific transcript	1.93753	5.96160555276467e-06	0.00015902	30.5331	46.7326	34.4275	21.4995	18.4474	17.7619
Naa35	N(alpha)-acetyltransferase 35, NatC auxiliary subunit	1.93932	9.52767812021462e-15	1.26146458311642e-12	225.367	277.654	238.02	122.524	123.033	136.557
Colec12	collectin sub-family member 12	1.93973	0.000619612	0.00870422	9.52694	7.33186	6.29098	5.24002	4.21655	2.49882
Rassf4	Ras association (RalGDS/AF-6) domain family member 4	1.94223	5.3993491158031e-14	6.19182051358711e-12	59.9729	67.8356	52.4017	30.4384	29.3653	32.9574
Pold4	polymerase (DNA-directed), delta 4, accessory subunit	1.94594	0.000661294	0.00916374	4.76347	5.993	3.87137	2.69707	2.18357	2.63389
Ephx1	epoxide hydrolase 1, microsomal (xenobiotic)	1.94952	2.46779991717956e-06	7.21048711461194e-05	12.7286	14.7275	13.3424	7.70592	8.5837	4.7275
Cyba	cytochrome b-245, alpha polypeptide	1.95782	0.00124337	0.0151662	5.15392	5.54671	5.04661	3.7759	2.40946	1.891
Msrb2	methionine sulfoxide reductase B2	1.95915	1.25095145667493e-06	3.9692498943385e-05	9.99548	13.8349	10.5771	5.70238	5.87306	6.01067
Flnc	filamin C, gamma	1.95925	0.00414062	0.0393372	3.7483	3.5703	3.59484	2.23472	1.43062	1.891
Zyx	zyxin	1.9631	1.14333977910257e-15	1.77144686626062e-13	52.3201	61.3964	56.6879	29.2054	30.1935	27.487
Abca1	ATP-binding cassette, subfamily A (ABC1), member 1	1.96673	1.14890495709985e-11	1.02028364604891e-09	55.9903	58.5274	49.4291	27.8954	30.7959	24.7181
Selplg	selectin P ligand	1.97361	0.000616095	0.00867776	5.62246	10.2008	5.59966	3.15943	3.16242	4.52489
Pdyn	prodynorphin	1.99003	3.47548739131618e-09	1.93194650256217e-07	18.7415	21.103	19.9099	10.6342	8.43311	10.9408
Gltp	glycolipid transfer protein	1.99021	4.40112455024056e-07	1.56718772493162e-05	17.4921	25.2471	15.5546	9.47828	8.73429	11.0759
Ifi35	interferon-induced protein 35	1.99769	0.00110899	0.0138519	2.96741	4.59038	4.70095	2.23472	2.03298	1.891
Traf3ip2	Traf3 interacting protein 2	2.0073	0.000277367	0.0044587	4.45111	4.39912	4.07876	1.92648	2.33416	2.16114
Mgmt	O-6-methylguanine-DNA methyltransferase	2.00931	0.00220432	0.0242109	2.88932	3.76156	3.31832	2.00354	1.12943	1.82346
Cxcl16	chemokine (C-X-C motif) ligand 16	2.01042	1.90284637707411e-05	0.000442701	7.73088	10.1371	6.70576	4.08414	4.59303	3.57939
Abcg3l3	ATP-binding cassette, subfamily G (WHITE), member 3-like 3	2.01111	1.04663784856026e-06	3.38738525031813e-05	13.2752	15.3013	12.098	7.24356	7.98134	5.06518
Samd9l	sterile alpha motif domain containing 9-like	2.0166	2.6940084289701e-19	6.88342785254746e-17	70.9054	83.3282	71.8969	34.5225	42.1655	35.5238
Clic5	chloride intracellular channel 5	2.01958	0.00196788	0.022321	3.20168	4.71789	2.8344	1.46412	2.10828	1.75593
Map3k5	mitogen-activated protein kinase kinase kinase 5	2.02041	2.28183973201811e-10	1.62905460083881e-08	19.7567	22.1868	24.5417	11.1736	11.3696	10.4005
Syt17	synaptotagmin XVII	2.02353	0.000150205	0.00269408	4.60729	5.16418	4.42442	2.15766	2.48476	2.36375
Rras	related RAS viral (r-ras) oncogene homolog	2.02399	0.000403007	0.00608228	6.71571	6.75806	4.90834	3.93002	3.08712	2.09361
Tal2	T-cell acute lymphocytic leukemia 2	2.02519	0.00271374	0.028629	2.73314	4.65414	3.52571	1.77236	1.7318	1.891
Spata20	spermatogenesis associated 20	2.02719	9.40648976751624e-05	0.00181452	6.40335	6.43928	5.4614	2.77413	2.56005	3.64693
Mgst1	microsomal glutathione S-transferase 1	2.02829	8.16246407953862e-07	2.72656254253212e-05	12.9629	16.0026	11.545	6.62709	8.20722	5.20025
Abcg3l1	ATP-binding cassette, subfamily G (WHITE), member 3-like 1	2.03027	0.000210567	0.00356173	6.24717	6.05675	4.21703	2.62001	2.93653	2.56636
Alox5ap	arachidonate 5-lipoxygenase activating protein	2.03148	0.00197638	0.0223997	5.23201	9.94583	4.56269	3.31354	3.3883	3.03911
Aven	apoptosis, caspase activation inhibitor	2.03275	1.63992104563354e-10	1.20019146274407e-08	20.069	23.1432	20.1864	11.0195	9.78843	10.4005
P2ry12	purinergic receptor P2Y, G-protein coupled, 12	2.03401	0.000962799	0.0123382	4.84156	6.69431	4.00963	2.62001	3.16242	1.891
Rps6ka2	ribosomal protein S6 kinase polypeptide 2	2.04159	1.12677635575658e-14	1.47841178785936e-12	348.046	474.658	397.23	191.723	201.642	204.228
Fancb	Fanconi anemia, complementation group B	2.04383	0.000305351	0.00480772	6.0129	9.43578	7.12055	2.85119	4.06596	4.11968
Gatm	glycine amidinotransferase (L-arginine:glycine amidinotransferase)	2.04597	7.10097856263496e-05	0.00141864	6.55953	6.69431	4.70095	2.62001	3.16242	2.97157
Trim34	tripartite motif-containing 34	2.04771	2.0140499532212e-05	0.000464124	6.0129	5.993	6.01445	3.15943	3.01182	2.63389
Dnai2	dynein, axonemal, intermediate chain 2	2.04937	0.00116889	0.0144269	4.06066	5.61047	4.56269	2.46589	2.25887	2.22868
Myd88	myeloid differentiation primary response 88	2.06821	1.67292829267055e-05	0.000396171	8.27751	11.0934	7.12055	3.93002	4.14126	4.7275
Gna14	guanine nucleotide binding protein, alpha 14	2.06867	0.00286494	0.0297399	2.49887	4.14409	2.627	1.77236	1.7318	1.01304
Prtg	protogenin	2.06888	1.68280723321715e-05	0.000397864	7.80897	10.7746	8.50319	5.39414	4.59303	3.17418
Folh1	folate hydrolase 1	2.07695	0.000254353	0.00416262	4.84156	3.44279	3.9405	2.00354	1.95769	1.891
Cd302	CD302 molecule	2.07814	9.67072996649247e-08	3.88001408352607e-06	14.3685	16.7039	12.3054	7.62886	6.9272	6.34835
Tgfbr2	transforming growth factor, beta receptor 2	2.08356	0.000188957	0.00326063	4.91965	7.20435	6.49837	3.08237	3.3883	2.49882
Carhsp1	calcium regulated heat stable protein 1	2.09187	2.9631194592267e-05	0.000656847	29.2836	38.3169	27.7909	15.4889	20.1792	9.99528
Cped1	cadherin-like and PC-esterase domain containing 1	2.09979	0.00200566	0.0226087	4.60729	4.65414	3.18005	2.0806	2.78594	1.08057
Shisa5	shisa family member 5	2.10317	1.49923079516106e-10	1.10765154335367e-08	28.2685	41.1222	31.8697	15.3348	15.0591	17.7619
Ccl9	chemokine (C-C motif) ligand 9	2.10655	0.00552691	0.0492017	2.49887	3.63405	2.8344	1.07883	2.10828	1.08057
Nos3	nitric oxide synthase 3, endothelial cell	2.10697	0.000922237	0.0118968	3.12359	5.4192	3.59484	2.31178	1.50591	1.95853
Nek2	NIMA-related kinase 2	2.10997	0.00108668	0.0136083	2.65505	5.35544	4.42442	2.15766	1.6565	2.09361
Stat3	signal transducer and activator of transcription 3 (acute-phase response factor)	2.11551	1.58804792837574e-11	1.3604900016979e-09	169.767	220.785	157.551	84.9192	85.9876	88.2016
Atf3	activating transcription factor 3	2.11863	0.00345084	0.0342596	10.6983	16.8314	32.2153	7.32062	6.9272	13.9123
PVR	poliovirus receptor	2.11883	0.00282863	0.0293838	2.96741	3.63405	2.8344	1.77236	0.978843	1.68839
Naip6	NLR family, apoptosis inhibitory protein 6	2.12059	0.000619957	0.00870422	4.45111	3.63405	2.97266	1.77236	1.6565	1.75593
Mvp	major vault protein	2.1243	8.08853966256303e-09	4.23746372825784e-07	26.3162	32.1327	21.7765	14.7183	12.6497	10.468
Pdlim4	PDZ and LIM domain 4	2.12573	6.00268285247582e-05	0.0012159	6.94998	9.24452	6.49837	3.7759	4.51774	2.43128
Clgn	calmegin	2.13541	9.28911781567033e-11	7.19610169507567e-09	23.1145	21.9956	24.1269	8.86181	10.7673	12.6967
Coro6	coronin 6	2.13587	1.48801481133656e-07	5.73318722547767e-06	26.082	14.9825	23.1591	9.86358	11.5202	8.64457
Cx3cr1	chemokine (C-X3-C motif) receptor 1	2.13661	4.98700832821945e-05	0.00103169	6.32526	10.0096	6.29098	3.69884	3.53889	3.37678
Slco2a1	solute carrier organic anion transporter family, member 2a1	2.14073	0.00202979	0.0228101	6.16908	7.45937	5.04661	3.7759	3.91537	1.08057
MGC112715	hypothetical protein LOC690899	2.14307	0.000655665	0.00910305	4.29493	7.52312	3.80224	2.15766	2.71064	2.43128
Cyp26a1	cytochrome P450, family 26, subfamily a, polypeptide 1	2.14406	0.00238709	0.0258096	2.96741	4.46287	3.11092	1.92648	1.6565	1.35071
Il16	interleukin 16	2.14804	0.00274322	0.0287842	2.34269	2.35895	1.93568	1.31001	0.828252	0.945499
Gfpt2	glutamine-fructose-6-phosphate transaminase 2	2.14841	3.97726931140129e-05	0.00084562	5.46628	6.12051	5.32313	2.77413	3.23771	1.891
Fermt3	fermitin family member 3	2.15008	0.00186503	0.021407	2.73314	4.90916	2.55787	1.84942	1.35532	1.55332
Atp10d	ATPase, class V, type 10D	2.15483	0.00413488	0.0393341	3.67021	3.63405	2.28134	2.00354	1.58121	0.877964
Rassf2	Ras association (RalGDS/AF-6) domain family member 2	2.15624	0.00289124	0.0299701	2.73314	3.50654	2.35047	1.46412	1.7318	0.810428
Chac1	ChaC glutathione-specific gamma-glutamylcyclotransferase 1	2.16025	0.00425269	0.0400363	5.93482	8.03317	21.1543	4.93179	4.14126	7.15878
Tnfsf10	tumor necrosis factor (ligand) superfamily, member 10	2.16039	0.000114214	0.00212713	5.23201	5.48296	5.39226	2.85119	3.08712	1.55332
Prodh	proline dehydrogenase (oxidase) 1	2.16695	1.24433590445893e-09	7.55104504689161e-08	13.041	12.1773	12.5128	6.55003	6.09895	4.79503
Clcf1	cardiotrophin-like cytokine factor 1	2.16883	0.00177472	0.0205342	3.0455	2.35895	2.41961	1.07883	1.35532	1.14811
LOC100910636	zinc finger CW-type PWWP domain protein 1-like	2.17426	2.15220898257964e-07	8.14149912267269e-06	12.1039	14.0262	12.3746	4.54649	5.94835	7.15878
Slc25a30	solute carrier family 25, member 30	2.17888	3.37620867620018e-10	2.28702805396183e-08	20.2252	28.4986	21.5691	11.4818	10.0143	10.8057
Krt8	keratin 8, type II	2.18868	0.00176761	0.0204801	6.16908	4.2716	4.90834	2.77413	3.31301	0.945499
Itgb4	integrin, beta 4	2.18883	0.0021541	0.023803	3.51404	6.05675	3.87137	2.23472	1.95769	1.95853
Rarres2	retinoic acid receptor responder (tazarotene induced) 2	2.19117	1.4929284540345e-08	7.34561148802651e-07	12.7286	15.5563	12.098	6.47297	7.22838	4.79503
Lrrc15	leucine rich repeat containing 15	2.19221	5.51529255723908e-10	3.63460275129547e-08	13.4314	13.8987	12.6511	7.24356	5.27069	5.74053
AABR07072281.1	NA	2.19566	1.62036563026304e-06	4.99978920320994e-05	8.66795	8.73448	8.43405	4.93179	3.68949	3.17418
Cfap52	cilia and flagella associated protein 52	2.20187	4.49235431177931e-05	0.00094684	4.99774	6.37553	6.63663	3.23649	2.10828	2.8365
Adgre5	adhesion G protein-coupled receptor E5	2.20468	0.00400449	0.0384452	2.88932	3.31528	1.59003	1.38707	1.20473	0.945499
Nr1h3	nuclear receptor subfamily 1, group H, member 3	2.21108	7.85589243853188e-06	0.000204346	5.07583	7.39561	6.5675	3.08237	2.71064	2.8365
Nmi	N-myc (and STAT) interactor	2.21378	0.000725061	0.00982306	2.65505	4.52663	3.04179	1.61824	1.88239	1.14811
Kctd14	potassium channel tetramerization domain containing 14	2.21957	0.000215895	0.00363923	3.90448	3.76156	3.11092	2.0806	1.35532	1.41825
Lcp1	lymphocyte cytosolic protein 1	2.23341	7.41834247594931e-10	4.73862893946166e-08	22.2556	28.1161	19.2186	10.0948	11.3696	9.72514
Srgn	serglycin	2.2415	0.00041637	0.00621951	4.45111	8.35194	3.59484	2.62001	2.56005	2.16114
Ltk	leukocyte receptor tyrosine kinase	2.25193	2.7192288361117e-05	0.000607406	8.19942	5.993	8.71058	2.46589	3.23771	4.38982
Has2	hyaluronan synthase 2	2.2648	0.00196628	0.0223203	2.73314	2.16768	2.28134	1.07883	1.12943	0.945499
Arhgap27	Rho GTPase activating protein 27	2.2664	0.000300154	0.00474126	3.0455	3.44279	2.48874	1.38707	1.35532	1.21564
Tmem119	transmembrane protein 119	2.26918	2.65648156053121e-05	0.000597052	4.60729	6.24802	4.35529	2.00354	2.25887	2.43128
Tnfrsf1a	tumor necrosis factor receptor superfamily, member 1a	2.28164	1.08594047434772e-05	0.000268062	11.323	16.6401	9.88582	6.70415	6.02365	3.91707
Plekha4	pleckstrin homology domain containing, family A (phosphoinositide binding specific) member 4	2.28891	4.36444000425932e-07	1.55793392701061e-05	8.3556	7.96941	8.71058	3.93002	3.84008	3.17418
Sepp1	selenoprotein P, plasma, 1	2.29781	6.69564991904976e-07	2.28373408480189e-05	11.4792	16.9589	10.5771	6.01062	3.99067	6.95617
Pdpn	podoplanin	2.30341	1.00622520933029e-13	1.1186766373043e-11	65.7515	89.7037	58.0705	32.1337	30.4947	30.1209
Prkcq	protein kinase C, theta	2.30797	1.23823301692936e-05	0.000303086	9.99548	6.94933	6.22184	3.85296	3.53889	2.63389
Dapp1	dual adaptor of phosphotyrosine and 3-phosphoinositides	2.31016	1.62092195362851e-05	0.000387002	4.5292	4.8454	4.63182	2.00354	1.80709	2.22868
Ptafr	platelet-activating factor receptor	2.31189	0.000121353	0.00224859	3.90448	5.4192	3.87137	2.31178	1.58121	1.82346
Rad51	RAD51 recombinase	2.31395	0.00292373	0.0301781	2.03033	3.18776	1.93568	1.07883	1.35532	0.675357
Fam107a	family with sequence similarity 107, member A	2.31625	2.16449322769175e-09	1.2609471747241e-07	33.5005	28.4986	27.6526	14.7183	15.8121	8.23935
Tspan8	tetraspanin 8	2.31775	0.00294127	0.0303064	2.18651	3.88907	2.07395	1.23295	1.28003	1.01304
Adamts4	ADAM metallopeptidase with thrombospondin type 1 motif, 4	2.32429	7.61947016644508e-06	0.000199228	11.323	21.8681	14.6559	6.62709	8.88488	5.13271
Cd1d1	CD1d1 molecule	2.3293	1.24275352240698e-05	0.000303682	4.21684	5.22793	4.70095	2.0806	2.10828	1.891
Cd84	CD84 molecule	2.33248	0.00198155	0.0224237	2.57696	2.86899	1.59003	1.07883	1.05414	0.877964
Vwf	von Willebrand factor	2.34319	2.15387294392086e-06	6.41492956140356e-05	42.5589	79.1203	33.3214	23.8883	23.2663	19.0451
Capg	capping protein (actin filament), gelsolin-like	2.34542	0.00227585	0.0248839	2.96741	5.80173	3.87137	2.38883	1.88239	1.14811
Mpzl2	myelin protein zero-like 2	2.34728	0.000756869	0.0101222	7.02807	8.9895	5.73792	4.31531	3.99067	1.01304
Exph5	exophilin 5	2.34973	3.04271372442497e-09	1.71096844334074e-07	12.4943	11.4122	9.1945	5.16297	4.59303	4.32228
Ccdc109b	coiled-coil domain containing 109B	2.35061	0.000626698	0.00875934	2.73314	3.5703	2.627	0.847651	1.6565	1.28318
Abi3	ABI family, member 3	2.35094	0.00462165	0.0429496	1.95224	2.48646	1.24437	0.847651	0.677661	0.877964
Nckap1l	NCK associated protein 1 like	2.35255	3.54817473134044e-07	1.29838233133774e-05	10.8545	16.1938	9.67842	4.70061	5.72247	5.20025
Cyp27a1	cytochrome P450, family 27, subfamily a, polypeptide 1	2.35888	5.05764172340755e-08	2.16010246509406e-06	7.49661	8.92574	7.46621	3.08237	3.23771	3.782
Trim25	tripartite motif-containing 25	2.36463	5.11506617833761e-11	4.09317713303895e-09	10.6202	11.9222	11.8906	5.00885	5.1201	4.45735
Hcls1	hematopoietic cell specific Lyn substrate 1	2.36704	0.0011858	0.0145969	3.20168	3.50654	1.65916	1.15589	1.43062	0.945499
Cfh	complement factor H	2.36737	5.39629240022457e-19	1.30986004194784e-16	62.3156	60.7588	55.3744	23.5031	29.0641	22.8271
Tmem106a	transmembrane protein 106A	2.37021	0.000454848	0.00670486	3.20168	2.93274	2.69613	1.31001	0.752956	1.62086
Il17ra	interleukin 17 receptor A	2.37337	3.38493059783099e-09	1.88881721175519e-07	12.0258	15.8751	12.8585	7.01239	5.49658	4.7275
Adamts2	ADAM metallopeptidase with thrombospondin type 1 motif, 2	2.3736	0.000478903	0.00700275	4.06066	2.4227	5.11574	2.00354	1.7318	1.14811
Card11	caspase recruitment domain family, member 11	2.37736	0.000280968	0.00450167	3.35786	6.05675	3.24918	2.15766	1.35532	1.82346
Enpp6	ectonucleotide pyrophosphatase/phosphodiesterase 6	2.38449	0.000199662	0.00341213	8.51177	9.18076	7.74274	5.54826	3.61419	1.55332
Tradd	TNFRSF1A-associated via death domain	2.38997	0.000271941	0.00438599	3.12359	2.93274	2.76526	1.38707	1.43062	0.877964
Bdh2	3-hydroxybutyrate dehydrogenase, type 2	2.39422	7.18020867338334e-05	0.00142757	4.5292	4.20785	3.04179	1.46412	1.88239	1.55332
LOC100910255	nestin-like	2.39976	0.00120223	0.0147632	5.70055	12.3685	4.07876	4.00708	3.16242	2.09361
Sgk3	serum/glucocorticoid regulated kinase family, member 3	2.40071	0.00145127	0.0174105	2.42078	1.8489	1.93568	0.92471	0.828252	0.810428
Dnaaf3	dynein, axonemal, assembly factor 3	2.40287	7.38231708231696e-07	2.49457229667898e-05	6.0129	6.88557	6.08358	2.62001	2.71064	2.56636
Ccdc125	coiled-coil domain containing 125	2.40642	1.01513397063171e-09	6.21193745726058e-08	12.4943	8.79823	11.6141	4.08414	4.44244	5.06518
Prdm16	PR domain containing 16	2.41273	0.00276219	0.0288998	3.0455	1.59388	2.55787	1.54118	0.828252	0.607821
Tmbim1	transmembrane BAX inhibitor motif containing 1	2.41748	2.38642857835036e-10	1.67095893341801e-08	15.3056	19.6366	13.0659	6.93533	7.22838	5.74053
Rnf213	ring finger protein 213	2.42098	1.18168449604991e-16	2.1784877215786e-14	57.474	51.4505	64.2924	23.8113	27.0311	20.7335
Fam179a	family with sequence similarity 179, member A	2.42363	0.00112571	0.0140367	4.68538	7.14059	3.87137	2.15766	2.71064	1.62086
Clu	clusterin	2.43428	3.72380586107554e-09	2.06211059166176e-07	871.325	1122.48	788.722	426.677	410.436	306.004
Gpr84	G protein-coupled receptor 84	2.43772	0.00144008	0.0172904	2.49887	1.59388	1.86655	0.847651	0.828252	0.742892
Sec16b	SEC16 homolog B, endoplasmic reticulum export factor	2.44104	1.1236570731155e-08	5.70207024838122e-07	11.4792	11.2209	11.545	3.46766	5.87306	4.65996
Alpk3	alpha-kinase 3	2.45091	0.00372787	0.0363648	1.79606	2.10392	0.967842	0.770592	0.527069	0.675357
Apobec1	apolipoprotein B mRNA editing enzyme, catalytic polypeptide 1	2.46199	0.00227571	0.0248839	1.4837	2.16768	1.38263	0.539414	0.677661	0.810428
Rin3	Ras and Rab interactor 3	2.46794	0.000783059	0.0103961	4.21684	3.76156	2.28134	1.46412	1.95769	0.742892
Nudt6	nudix (nucleoside diphosphate linked moiety X)-type motif 6	2.47625	1.41678295421943e-11	1.22821588959832e-09	13.5876	18.234	14.3102	6.24179	6.47542	5.94314
LOC691196	similar to arylacetamide deacetylase	2.48007	0.000364	0.00556858	3.12359	2.80523	4.00963	1.46412	0.677661	1.82346
Sp110	SP110 nuclear body protein	2.48273	9.06575194795825e-08	3.65744075817352e-06	6.7938	8.03317	9.05624	4.1612	2.86123	2.63389
Il1r1	interleukin 1 receptor, type I	2.49361	6.34191328727764e-08	2.6541271585032e-06	12.182	13.7074	8.0884	5.70238	4.51774	3.44432
Axl	Axl receptor tyrosine kinase	2.50379	9.62212940899467e-10	5.93799545392366e-08	13.9	20.5292	12.7202	6.01062	7.60486	5.26778
Spint1	serine peptidase inhibitor, Kunitz type 1	2.50486	5.52399507255222e-06	0.000149261	4.99774	5.86549	4.42442	1.46412	1.95769	2.63389
Gipc3	GIPC PDZ domain containing family, member 3	2.50651	0.000749077	0.0100735	2.03033	2.16768	2.28134	0.770592	1.28003	0.540285
Tnfaip2	tumor necrosis factor, alpha-induced protein 2	2.51036	1.57324197776775e-06	4.86469132998079e-05	7.18425	6.18426	4.70095	2.31178	2.63535	2.22868
Slc43a3	solute carrier family 43, member 3	2.51757	1.19822308240245e-06	3.81858226960814e-05	6.40335	8.9895	6.5675	3.00531	2.18357	3.51185
Gdpd2	glycerophosphodiester phosphodiesterase domain containing 2	2.52453	4.67569763630249e-13	4.86406145536496e-11	31.7044	27.4785	28.8279	9.17004	11.6708	13.9123
Myo1f	myosin IF	2.52453	0.000175722	0.0030686	4.99774	6.88557	2.97266	2.62001	1.6565	1.62086
Anxa4	annexin A4	2.52647	1.22186731256551e-07	4.78367622048499e-06	13.1191	13.8349	9.95495	4.77767	6.62601	3.24171
Ifi27	interferon, alpha-inducible protein 27	2.53642	1.79933490668293e-11	1.51476957115203e-09	29.9083	37.9344	41.2716	17.1071	15.8121	10.1979
Wfikkn2	WAP, follistatin/kazal, immunoglobulin, kunitz and netrin domain containing 2	2.54197	2.33940876509405e-10	1.65393928421504e-08	25.223	25.5021	20.5321	11.0195	11.1438	5.94314
Crym	crystallin, mu	2.55436	5.2291603315266e-21	1.81327359686556e-18	454.872	604.655	472.584	208.83	191.853	199.163
Nfkb2	nuclear factor of kappa light polypeptide gene enhancer in B-cells 2, p49/p100	2.56257	3.25128427008775e-05	0.000712056	3.90448	8.16068	4.97747	2.00354	2.71064	1.95853
Ptgs1	prostaglandin-endoperoxide synthase 1	2.57045	0.000861856	0.0112373	1.95224	4.14409	2.21221	1.15589	1.35532	0.742892
Foxi3	forkhead box I3	2.57133	0.00374874	0.0365376	1.71797	1.33886	1.93568	0.92471	0.752956	0.270143
Ifit1lb	NA	2.59331	0.00352022	0.0348055	1.79606	1.53013	1.45176	0.462355	0.677661	0.675357
Cd93	CD93 molecule	2.59483	0.0036154	0.0355055	3.0455	12.7511	3.24918	2.46589	2.10828	2.76896
LOC100910885	apolipoprotein L3-like	2.59925	0.0017751	0.0205342	1.4837	1.33886	1.59003	0.616473	0.451774	0.607821
Gpr149	G protein-coupled receptor 149	2.59976	2.34535096456416e-07	8.78089754445048e-06	6.48144	5.80173	5.87619	1.92648	3.16242	1.891
Tlr3	toll-like receptor 3	2.6004	1.41081032805667e-09	8.42091869582679e-08	8.82413	12.1135	9.60929	4.39237	4.44244	2.97157
Ptk2b	protein tyrosine kinase 2 beta	2.60076	1.41622045235138e-13	1.53924139313772e-11	18.4292	23.972	17.0755	8.47651	6.8519	7.564
Mchr1	melanin-concentrating hormone receptor 1	2.60611	3.42442510520104e-07	1.25625509400876e-05	6.71571	7.01308	5.80705	3.23649	2.10828	2.16114
Cdh19	cadherin 19, type 2	2.60829	1.67108441671735e-16	2.96800895671604e-14	32.4072	37.3606	28.2748	11.3277	13.5532	12.6967
Eno4	enolase family member 4	2.60836	4.38036065106671e-13	4.58960953396659e-11	14.7589	15.7476	15.0016	5.4712	5.87306	6.07821
Il10rb	interleukin 10 receptor, beta	2.61136	1.76520217415488e-05	0.000415322	4.06066	5.61047	3.9405	1.61824	2.25887	1.35071
LOC499229	similar to very large inducible GTPase 1 isoform A	2.61161	0.000836834	0.0109503	1.40561	2.93274	2.76526	1.07883	1.05414	0.607821
Dock8	dedicator of cytokinesis 8	2.61286	5.10262446763912e-12	4.73341546157301e-10	10.5421	12.4323	11.1302	5.08591	4.36715	3.64693
Ifitm2	interferon induced transmembrane protein 2	2.61701	2.69647688711045e-05	0.000603249	6.87189	9.30827	6.91316	3.7759	3.53889	1.55332
Dgkk	diacylglycerol kinase kappa	2.61749	0.000722727	0.00980312	2.49887	1.91266	2.28134	0.693533	0.527069	1.28318
Irf9	interferon regulatory factor 9	2.61818	4.25354639204785e-19	1.04997711277602e-16	22.7241	27.8611	27.7909	9.6324	10.4661	9.86021
RT1-CE16	RT1 class I, locus CE16	2.6222	8.7812191160984e-15	1.18416365932275e-12	37.9516	56.7422	38.5063	18.4171	18.2215	14.25
Mst1r	macrophage stimulating 1 receptor	2.62791	0.0009406	0.0120908	1.71797	2.10392	1.59003	0.539414	0.903547	0.607821
Drgx	dorsal root ganglia homeobox	2.63577	0.00278527	0.0290578	1.40561	1.53013	1.38263	0.770592	0.677661	0.202607
Scn7a	sodium channel, voltage-gated, type VII, alpha subunit	2.64038	2.56201850270615e-09	1.46326421464362e-07	8.58986	15.7476	11.0611	4.62355	4.21655	4.59243
Cracr2b	calcium release activated channel regulator 2B	2.65715	9.0947090364923e-06	0.000231971	4.21684	4.90916	7.05142	1.54118	2.86123	1.68839
Cd37	CD37 molecule	2.66095	0.00347973	0.0344988	1.40561	1.65764	1.79742	0.693533	0.225887	0.877964
Tp53i3	tumor protein p53 inducible protein 3	2.66432	6.47791332784077e-13	6.69108721323922e-11	10.1517	10.0733	11.7524	4.1612	3.91537	3.91707
Casp1	caspase 1	2.67125	0.0039723	0.038243	1.4837	2.80523	1.65916	0.231178	0.602365	1.35071
RGD1562234	similar to S100 calcium-binding protein, ventral prostate	2.67623	5.13789105100034e-09	2.77141649136181e-07	9.52694	8.9895	12.0289	3.46766	3.08712	4.79503
Lgals9	lectin, galactoside-binding, soluble, 9	2.67958	8.4187618487704e-07	2.79295780331417e-05	5.15392	8.03317	11.2684	3.3906	2.63535	3.10664
LOC100364500	RT1 class I, locus CE11-like	2.69506	0.000782412	0.0103961	3.0455	4.52663	4.1479	2.00354	1.20473	1.14811
AABR07063901.2	NA	2.69782	0.000218548	0.00367543	2.65505	2.35895	1.93568	1.00177	0.602365	0.945499
Tnfrsf1b	tumor necrosis factor receptor superfamily, member 1b	2.69799	0.000413559	0.00618385	2.03033	2.35895	1.93568	0.539414	0.903547	0.877964
Oas1k	2 ' -5 ' oligoadenylate synthetase 1K	2.70019	1.85360713805696e-07	7.10419325227935e-06	8.98031	6.12051	11.4758	3.62178	3.16242	3.03911
Qprt	quinolinate phosphoribosyltransferase	2.70494	0.00255306	0.0272202	1.87415	0.956329	1.79742	0.693533	0.451774	0.540285
Zc3hav1	zinc finger CCCH type, antiviral 1	2.70764	7.72697486111772e-30	5.62678309386592e-27	61.9251	65.8592	68.7168	26.8166	24.9228	20.9361
Sox18	SRY (sex determining region Y)-box 18	2.72557	0.0011551	0.0143051	1.32752	2.80523	1.86655	0.92471	0.677661	0.607821
Tf	transferrin	2.728	8.8495319091397e-07	2.92255289625194e-05	330.475	261.46	306.599	94.1663	174.385	60.8496
Cldn9	claudin 9	2.73372	1.12949775633944e-08	5.7118074039332e-07	7.65279	8.22443	7.12055	3.54472	1.88239	2.97157
Isg15	ISG15 ubiquitin-like modifier	2.73666	6.0719335297182e-05	0.00122822	3.82639	4.46287	7.81187	1.6953	1.6565	2.49882
S100a3	S100 calcium binding protein A3	2.74871	0.00111925	0.0139681	1.4837	2.86899	1.93568	1.15589	0.677661	0.47275
Lcp2	lymphocyte cytosolic protein 2	2.74941	4.8436539255044e-05	0.00100703	3.7483	5.61047	2.48874	1.23295	1.58121	1.48578
Zc3h12a	zinc finger CCCH type containing 12A	2.75146	0.000692382	0.00946682	1.4837	1.8489	1.72829	0.770592	0.451774	0.607821
Zbtb16	zinc finger and BTB domain containing 16	2.75274	8.18256655460131e-11	6.40703759683943e-09	19.132	15.8113	14.1028	7.78298	5.04481	4.99764
LOC100910891	osteomodulin-like	2.77568	1.47255120784712e-06	4.59234171115322e-05	9.68312	7.01308	7.18969	3.15943	3.84008	1.62086
LOC103693683	low affinity immunoglobulin gamma Fc region receptor III	2.78687	9.54768630443478e-05	0.00183447	5.23201	8.54321	3.18005	2.77413	1.35532	1.95853
Csf1r	colony stimulating factor 1 receptor	2.7886	4.40563093825782e-20	1.33674185384973e-17	39.5134	50.2392	37.7459	15.3348	15.2097	15.1955
Cd4	Cd4 molecule	2.79223	2.61391534031473e-10	1.8128125245878e-08	10.3859	13.7711	8.22666	3.62178	3.91537	4.05214
Slc13a5	solute carrier family 13 (sodium-dependent citrate transporter), member 5	2.7995	6.47082236971665e-08	2.69260162835867e-06	7.80897	9.88207	6.98229	3.7759	2.56005	2.49882
Plcg2	phospholipase C, gamma 2	2.80017	8.7787205696675e-05	0.00169849	2.81123	3.76156	2.48874	1.23295	1.12943	0.877964
Tap1	transporter 1, ATP-binding cassette, sub-family B (MDR/TAP)	2.80103	1.93223476921359e-07	7.38610687108313e-06	7.65279	13.8349	14.6559	5.77944	4.14126	3.03911
Pon3	paraoxonase 3	2.80559	0.000290077	0.00461501	13.041	6.94933	6.7749	5.08591	3.3883	1.08057
Evi2a	ecotropic viral integration site 2A	2.82139	0.000219771	0.00369175	2.65505	2.29519	1.5209	0.92471	0.677661	0.675357
Fxyd3	FXYD domain-containing ion transport regulator 3	2.8398	3.68197202878128e-07	1.33827530381998e-05	4.13875	4.78165	4.21703	1.61824	1.7318	1.28318
Cytip	cytohesin 1 interacting protein	2.84792	0.00271469	0.028629	0.858986	1.53013	1.38263	0.462355	0.451774	0.405214
Parp14	poly (ADP-ribose) polymerase family, member 14	2.84807	1.45356411800033e-18	3.30776684602449e-16	30.9235	30.8576	34.3584	13.4083	11.2943	9.11732
Litaf	lipopolysaccharide-induced TNF factor	2.86099	1.15735386758854e-15	1.77428439237469e-13	38.1859	53.682	39.0594	15.2577	17.3933	13.1695
Clic6	chloride intracellular channel 6	2.86164	0.000100769	0.00191592	26.8628	11.6035	17.0755	6.01062	10.7673	2.63389
Rad9b	RAD9 checkpoint clamp component B	2.87823	3.86964132161284e-05	0.000830007	2.88932	5.61047	4.56269	1.07883	2.18357	1.28318
Casp8	caspase 8	2.8785	0.0053307	0.048072	0.780897	1.27511	1.10611	0.231178	0.301182	0.540285
Slc11a1	solute carrier family 11 (proton-coupled divalent metal ion transporter), member 1	2.88096	0.000253157	0.00415199	2.57696	3.18776	1.79742	0.539414	0.903547	1.14811
Slfn2	schlafen 2	2.88808	9.48866236849888e-07	3.10545794909702e-05	4.29493	4.52663	4.07876	0.92471	2.03298	1.48578
Myrfl	myelin regulatory factor-like	2.88898	8.98518106890619e-08	3.6350049190986e-06	4.84156	5.16418	5.39226	1.38707	1.88239	2.02607
Mocos	molybdenum cofactor sulfurase	2.89254	0.000127778	0.00235267	2.57696	3.06025	1.59003	0.770592	0.903547	0.810428
Clrn1	clarin 1	2.90436	1.27916016115211e-06	4.04114719891961e-05	4.91965	9.30827	4.97747	1.61824	2.48476	2.49882
Slc2a5	solute carrier family 2 (facilitated glucose/fructose transporter), member 5	2.9169	1.61472636514543e-05	0.000386156	5.07583	6.05675	3.18005	2.15766	0.978843	1.75593
Fbln1	fibulin 1	2.92058	8.92453746119511e-06	0.00022803	165.16	192.413	119.529	73.3603	72.3591	17.6943
Arhgdib	Rho, GDP dissociation inhibitor (GDI) beta	2.93625	2.73246671429661e-09	1.5484686858761e-07	7.34043	10.3284	6.36011	2.46589	3.08712	2.63389
Sqrdl	sulfide quinone reductase-like (yeast)	2.93808	3.23782145286715e-14	3.8337911902079e-12	11.0106	15.5563	12.3746	4.93179	4.59303	3.782
Acpp	acid phosphatase, prostate	2.94363	0.00288993	0.0299701	1.09326	1.40262	0.967842	0.308237	0.301182	0.540285
RT1-CE5	RT1 class I, locus CE5	2.9472	1.1533342024532e-14	1.49974636826147e-12	34.0471	54.3833	34.7041	14.5642	14.1556	13.1019
Glipr2	GLI pathogenesis-related 2	2.94922	1.94465792855796e-07	7.41413562081626e-06	3.98257	5.993	5.53053	1.61824	1.88239	1.75593
Cd34	CD34 molecule	2.9598	6.97045049347838e-05	0.00139639	3.98257	9.37203	3.18005	1.77236	1.50591	2.29621
C1rl	complement component 1, r subcomponent-like	2.96329	0.000267061	0.00432164	2.42078	2.4227	1.45176	0.462355	0.677661	0.945499
Cd53	Cd53 molecule	2.9896	3.67584064635347e-07	1.33827530381998e-05	4.91965	9.05325	4.77008	1.92648	2.18357	2.16114
Slc5a8	solute carrier family 5 (sodium/monocarboxylate cotransporter), member 8	3.00218	7.58985221977642e-07	2.55876406779685e-05	3.7483	3.37903	3.9405	1.54118	1.12943	1.01304
Lyn	LYN proto-oncogene, Src family tyrosine kinase	3.00396	1.03534869593796e-12	1.03991851087175e-10	10.1517	11.2847	8.29579	3.3906	3.61419	2.90403
Ifit2	interferon-induced protein with tetratricopeptide repeats 2	3.00532	1.14809705886125e-10	8.70879456523713e-09	10.6202	10.4559	16.7298	5.4712	3.68949	3.44432
Blnk	B-cell linker	3.01181	5.48306786839658e-07	1.91041627835712e-05	5.70055	7.20435	4.1479	1.61824	2.63535	1.41825
Apol3	apolipoprotein L, 3	3.01305	1.05248022121011e-05	0.000261575	2.57696	4.33536	3.04179	1.00177	1.50591	0.810428
Parp3	poly (ADP-ribose) polymerase family, member 3	3.01932	6.38550415122185e-08	2.66471296442393e-06	7.41852	10.6471	9.88582	2.77413	4.14126	2.36375
Tlr4	toll-like receptor 4	3.02477	9.53583754261907e-07	3.11389995450009e-05	5.38819	5.86549	4.00963	1.84942	1.28003	1.891
RT1-A2	RT1 class Ia, locus A2	3.02622	2.47522504071244e-14	3.00409812441134e-12	83.9464	157.794	83.3727	38.7608	38.6267	30.1209
Ptpn6	protein tyrosine phosphatase, non-receptor type 6	3.03947	7.77534215173187e-10	4.92348187381839e-08	6.48144	7.20435	5.66879	2.23472	1.95769	2.16114
Trim21	tripartite motif-containing 21	3.05504	7.23077365624132e-19	1.70562562558988e-16	15.0713	16.9589	16.9372	6.16473	4.81892	5.06518
Epsti1	epithelial stromal interaction 1 (breast)	3.05841	0.000134915	0.00245921	2.2646	2.23144	1.59003	0.462355	0.828252	0.675357
Fxyd5	FXYD domain-containing ion transport regulator 5	3.06365	2.30095296808883e-05	0.000521168	3.27977	6.82182	2.8344	1.46412	1.12943	1.62086
RT1-A3	RT1 class I, locus A3	3.07318	2.68995829657423e-07	1.00195786780836e-05	6.94998	11.4122	6.42924	3.23649	3.4636	1.41825
RGD1563091	similar to OEF2	3.07475	2.12798239741503e-25	1.0686874357225e-22	34.5937	29.9012	36.0176	10.2489	11.5955	10.8057
LOC299282	Serine protease inhibitor	3.1138	2.11443460318847e-08	9.93375018091514e-07	67.2352	114.058	59.4532	21.7307	31.5489	24.0427
Ugt1a8	UDP glycosyltransferase 1 family, polypeptide A8	3.11473	1.73183748734831e-06	5.29516298585807e-05	4.91965	6.69431	3.18005	1.46412	1.58121	1.68839
Plvap	plasmalemma vesicle associated protein	3.11823	6.33707343260956e-11	5.01593138437639e-09	7.41852	8.67072	7.39708	3.00531	1.88239	2.63389
Cyth4	cytohesin 4	3.12378	3.17946689029471e-07	1.16933726743061e-05	5.93482	7.65064	3.59484	1.92648	1.88239	1.68839
Hmha1	histocompatibility (minor) HA-1	3.13189	3.29584890378443e-05	0.000720732	3.51404	4.33536	1.79742	1.07883	0.903547	1.08057
Ighm	NA	3.13982	0.00126331	0.0153837	1.63988	1.21135	1.10611	0.308237	0.376478	0.540285
Inpp5d	inositol polyphosphate-5-phosphatase D	3.14265	1.17366442550636e-08	5.89422368726711e-07	7.34043	8.54321	5.39226	2.23472	2.86123	1.68839
Ano5	anoctamin 5	3.16795	2.45758205640596e-06	7.20165494356066e-05	4.37302	3.95283	3.59484	1.38707	1.35532	1.01304
Lcn2	lipocalin 2	3.17743	0.000726571	0.00983436	1.79606	2.04017	0.898711	0.693533	0.527069	0.270143
Plscr1	phospholipid scramblase 1	3.19052	0.000184594	0.0031967	1.71797	2.04017	1.86655	0.385296	0.677661	0.675357
Tbxas1	thromboxane A synthase 1, platelet	3.19604	0.000170753	0.00300343	1.79606	2.93274	2.28134	0.770592	0.527069	0.877964
Tagln2	transgelin 2	3.19956	4.70238384177585e-09	2.56500068433047e-07	13.9	31.3676	13.8955	6.62709	6.70131	5.20025
Evi2b	ecotropic viral integration site 2B	3.20536	0.00026577	0.00431033	1.4837	1.8489	1.38263	0.462355	0.376478	0.607821
Stat1	signal transducer and activator of transcription 1	3.20956	6.00414952663338e-32	4.85802409477158e-29	91.1306	130.507	118.975	34.2913	38.4008	33.4977
Myof	myoferlin	3.21671	3.08631795809084e-08	1.38305029974261e-06	9.60503	12.241	6.49837	3.7759	3.3883	1.68839
Aebp1	AE binding protein 1	3.22197	1.02660741417083e-11	9.17270575459135e-10	10.3859	16.0663	8.98711	3.7759	3.16242	4.05214
Nqo1	NAD(P)H dehydrogenase, quinone 1	3.22498	2.93667330917431e-11	2.41636780083699e-09	9.52694	11.6672	7.881	3.15943	3.16242	2.70143
Apbb1ip	amyloid beta (A4) precursor protein-binding, family B, member 1 interacting protein	3.22583	2.75400633518868e-07	1.02059410345262e-05	6.16908	7.8419	3.9405	1.77236	1.95769	1.82346
RT1-A1	RT1 class Ia, locus A1	3.24479	9.94799862932111e-20	2.84083631445946e-17	93.2391	170.418	98.8582	40.2249	38.5514	33.0249
Parp9	poly (ADP-ribose) polymerase family, member 9	3.27042	1.75748973060123e-19	4.65383280663206e-17	15.0713	17.8515	16.4533	4.77767	4.89422	5.40285
Rbpjl	recombination signal binding protein for immunoglobulin kappa J region-like	3.27214	1.68246300772374e-10	1.22516956222443e-08	9.68312	6.12051	10.1623	2.54295	2.86123	2.49882
Fgl2	fibrinogen-like 2	3.27272	6.12387642255774e-06	0.000162752	2.96741	6.37553	3.24918	1.07883	1.12943	1.62086
Tuba1c	tubulin, alpha 1C	3.27574	2.75482584461219e-06	7.96057214304206e-05	5.15392	9.81832	4.63182	2.0806	2.78594	1.14811
Sp140	SP140 nuclear body protein	3.28237	1.18869261811481e-07	4.66633943132725e-06	4.13875	4.59038	3.59484	1.07883	1.7318	0.945499
RGD1559575	similar to novel protein	3.29391	0.000692305	0.00946682	1.24943	1.59388	0.829579	0.462355	0.376478	0.270143
LOC685067	similar to guanylate binding protein family, member 6	3.29647	0.001217	0.0148944	1.24943	3.5703	2.07395	0.385296	0.527069	1.14811
Ifi44	interferon-induced protein 44	3.29956	3.47127735071201e-16	5.94772745126702e-14	14.9932	16.1301	21.8456	5.00885	6.40013	4.65996
Ifi44l	interferon-induced protein 44-like	3.30206	0.000519454	0.00746824	1.56179	2.55021	3.52571	0.770592	1.35532	0.202607
Upp1	uridine phosphorylase 1	3.31667	8.59895190713425e-05	0.00167203	2.03033	3.18776	2.35047	1.00177	0.602365	0.675357
Tmem176b	transmembrane protein 176B	3.3334	1.19686404596863e-19	3.35213999336292e-17	55.8341	80.4592	50.5352	22.4242	19.1251	14.5877
Ctsc	cathepsin C	3.33425	5.85314216280196e-16	9.68695027943724e-14	17.4921	27.4785	15.6929	6.24179	6.09895	5.8756
Scrg1	stimulator of chondrogenesis 1	3.33497	1.69941754208584e-08	8.25010569431275e-07	4.45111	5.80173	5.39226	1.15589	2.18357	1.35071
Il18	interleukin 18	3.3374	2.02784618891368e-05	0.000465829	1.95224	2.35895	2.07395	0.385296	0.903547	0.607821
Cnn2	calponin 2	3.34118	2.08791328254451e-05	0.000477368	4.60729	6.24802	3.24918	1.15589	2.33416	0.742892
Cebpb	CCAAT/enhancer binding protein (C/EBP), beta	3.34698	5.99715632796015e-08	2.53166912349019e-06	4.5292	6.94933	6.29098	1.92648	2.33416	1.08057
B2m	beta-2 microglobulin	3.34768	2.56817979673511e-22	1.01089109620676e-19	238.174	418.362	248.39	91.2381	92.6136	86.5132
RT1-CE7	RT1 class I, locus CE7	3.35147	4.25648023381199e-20	1.31896549202634e-17	38.8106	62.9265	38.5063	14.6412	12.4238	14.7903
RT1-CE4	RT1 class I, locus CE4	3.35659	2.59328094507254e-13	2.7770988002968e-11	34.4375	66.178	37.6076	14.0248	14.8332	12.359
Rnase4	ribonuclease, RNase A family 4	3.36143	1.09582629839723e-10	8.35581895804048e-09	6.7938	9.75456	6.63663	2.69707	2.33416	1.891
P2rx7	purinergic receptor P2X, ligand-gated ion channel, 7	3.37593	1.0804520454597e-05	0.00026716	3.0455	4.33536	2.07395	1.23295	0.828252	0.742892
RT1-CE10	RT1 class I, locus CE10	3.37906	1.80956127242774e-09	1.05841166151155e-07	9.68312	14.6637	8.64145	4.39237	3.4636	1.95853
Havcr2	hepatitis A virus cellular receptor 2	3.38261	0.000132826	0.00243025	1.63988	2.61397	2.00482	0.92471	0.527069	0.405214
Pik3cg	phosphatidylinositol-4,5-bisphosphate 3-kinase, catalytic subunit gamma	3.4017	2.08405070675592e-07	7.90419648260239e-06	3.67021	6.24802	3.80224	1.15589	1.80709	1.08057
Dtx3l	deltex 3 like, E3 ubiquitin ligase	3.4058	1.09901532662643e-17	2.1926108516421e-15	15.696	20.0192	19.2877	6.01062	5.79776	4.38982
Wnt10a	wingless-type MMTV integration site family, member 10A	3.4061	0.000330108	0.00514742	1.32752	1.46637	1.24437	0.308237	0.451774	0.405214
C1r	complement component 1, r subcomponent	3.41934	6.77557704661715e-21	2.29487218853331e-18	31.2359	42.9073	29.4501	11.7901	10.6167	7.96921
Ikzf1	IKAROS family zinc finger 1	3.42362	2.02521140982401e-05	0.000465829	3.43595	2.93274	1.93568	0.92471	0.451774	1.01304
Arpc1b	actin related protein 2/3 complex, subunit 1B	3.44058	5.30105413083982e-07	1.86035065931448e-05	9.76121	15.8113	6.91316	3.7759	3.3883	2.29621
Lyz2	lysozyme 2	3.44189	1.73875300155152e-14	2.1643759585125e-12	21.1623	31.7501	18.5273	6.93533	6.17424	7.63153
Rbm47	RNA binding motif protein 47	3.45173	0.00211023	0.0233892	3.12359	1.46637	1.93568	0.539414	1.28003	0.0675357
Clec2g	C-type lectin domain family 2, member G	3.4645	3.55676015979297e-22	1.29501637418062e-19	27.019	36.2768	25.3022	8.09121	10.1649	7.36139
Slfn13	schlafen family member 13	3.46853	3.67442672429555e-06	0.000102912	3.12359	4.08034	2.28134	1.23295	0.903547	0.607821
LOC682408	similar to corneodesmosin	3.48246	0.000113802	0.0021222	2.18651	5.03667	2.69613	1.07883	0.677661	1.08057
Lif	leukemia inhibitory factor	3.48431	3.19856008224787e-06	9.02787384454611e-05	3.12359	2.93274	2.48874	1.00177	1.05414	0.405214
Gna15	guanine nucleotide binding protein, alpha 15	3.50299	5.80337961035388e-05	0.00118542	1.40561	1.91266	1.59003	0.462355	0.451774	0.47275
Lrrc10b	leucine rich repeat containing 10B	3.54114	4.66525031764584e-06	0.000128683	1.95224	4.01658	2.627	0.847651	1.05414	0.540285
Lilrb3l	leukocyte immunoglobulin-like receptor, subfamily B (with TM and ITIM domains), member 3-like	3.54712	3.69394858648471e-07	1.33827530381998e-05	3.98257	4.20785	2.76526	1.07883	0.978843	1.01304
Icam1	intercellular adhesion molecule 1	3.56303	3.00679565020382e-11	2.46016695784092e-09	11.4011	11.0934	8.43405	3.31354	2.93653	2.43128
Chdh	choline dehydrogenase	3.56644	4.62662027078059e-11	3.72276782451097e-09	6.63762	8.60696	5.39226	2.00354	1.95769	1.82346
Ncf1	neutrophil cytosolic factor 1	3.59542	9.89870754671386e-10	6.08290197090045e-08	5.3101	9.24452	5.73792	2.23472	1.80709	1.62086
Slc45a2	solute carrier family 45, member 2	3.61162	3.2301898404361e-16	5.60053390906087e-14	11.1668	14.5362	13.2041	3.31354	4.44244	3.03911
Hmox1	heme oxygenase 1	3.6123	5.12341891200438e-05	0.00105392	2.10842	5.54671	2.69613	0.770592	1.35532	0.742892
AABR07051787.1	NA	3.61824	1.99081071477675e-32	1.7055392500005e-29	38.1859	45.6488	47.2169	11.5589	11.5955	13.0344
Dhx58	DEXH (Asp-Glu-X-His) box polypeptide 58	3.6292	1.65573919226101e-11	1.41018629216897e-09	7.10616	6.63055	10.2315	2.54295	1.95769	2.09361
Gpr183	G protein-coupled receptor 183	3.65099	0.000687525	0.00943743	1.40561	1.8489	0.829579	0.231178	0.677661	0.202607
Cybb	cytochrome b-245, beta polypeptide	3.65965	4.59819159087353e-10	3.07192946465515e-08	5.46628	7.14059	4.56269	1.77236	1.43062	1.48578
Cd180	CD180 molecule	3.6621	8.35066766723823e-07	2.77669232661319e-05	3.98257	5.35544	3.66397	1.92648	0.828252	0.810428
Epcam	epithelial cell adhesion molecule	3.67127	2.57547111290668e-06	7.4721652193918e-05	2.49887	3.88907	3.04179	0.770592	0.978843	0.810428
Irf8	interferon regulatory factor 8	3.67517	1.11451532989073e-07	4.39886213130856e-06	4.29493	9.18076	4.21703	1.46412	1.6565	1.68839
Phldb3	pleckstrin homology-like domain, family B, member 3	3.68334	0.000132587	0.00242893	1.71797	1.72139	1.45176	0.385296	0.301182	0.607821
Kif14	kinesin family member 14	3.69978	0.000442908	0.00656874	1.32752	1.1476	1.65916	0.308237	0.451774	0.337678
Cd33	CD33 molecule	3.70274	0.000256664	0.00418596	1.17135	1.72139	0.967842	0.462355	0.376478	0.202607
Kif11	kinesin family member 11	3.70406	4.63654080112305e-15	6.49294040649578e-13	13.4314	20.7205	13.2041	3.7759	4.89422	4.11968
XAF1	XIAP associated factor-1	3.71264	2.41595198543607e-06	7.09393643465542e-05	2.57696	2.67772	3.80224	0.92471	0.903547	0.607821
Mpeg1	macrophage expressed 1	3.71438	3.14534091354413e-24	1.38814378984414e-21	23.2707	26.7135	17.6286	5.93356	6.24954	6.01067
RT1-DMb	RT1 class II, locus DMb	3.72207	9.83899594037067e-07	3.19855216240086e-05	3.20168	6.12051	2.69613	1.23295	1.05414	0.945499
Fcgr1a	Fc fragment of IgG, high affinity Ia, receptor (CD64)	3.73538	8.08246909601974e-05	0.00159072	2.42078	3.37903	1.10611	0.92471	0.376478	0.540285
Laptm5	lysosomal protein transmembrane 5	3.74013	1.6461622320875e-12	1.61991261811637e-10	9.76121	18.1065	9.05624	3.54472	3.23771	3.10664
Sox7	SRY (sex determining region Y)-box 7	3.75394	0.000539937	0.0077398	0.780897	2.04017	2.07395	0.154118	0.301182	0.810428
RGD1308112	NA	3.76169	0.000347541	0.00536184	1.56179	2.80523	2.21221	0.231178	0.677661	0.810428
Krt18	keratin 18, type I	3.76198	0.000273745	0.0044102	8.19942	6.31177	5.32313	1.46412	3.61419	0.202607
Sash3	SAM and SH3 domain containing 3	3.77979	0.00131822	0.0159855	1.40561	1.65764	0.622184	0.462355	0.301182	0.202607
Lat2	linker for activation of T cells family, member 2	3.77986	0.00035677	0.00547524	1.01517	1.40262	0.967842	0.385296	0.301182	0.202607
Pld4	phospholipase D family, member 4	3.78147	3.32354156009347e-19	8.34552746227607e-17	13.9781	15.0462	11.0611	4.00708	2.78594	3.782
Jak3	Janus kinase 3	3.78438	9.55026527423155e-14	1.06992356503006e-11	19.8348	29.2637	16.3151	6.39591	5.49658	5.40285
F13a1	coagulation factor XIII, A1 polypeptide	3.78851	0.000175608	0.0030686	1.4837	3.63405	1.59003	0.770592	0.527069	0.47275
Fas	Fas cell surface death receptor	3.79238	2.31326976731224e-08	1.07637255243244e-06	4.45111	6.18426	3.87137	1.00177	1.88239	0.945499
Itgal	integrin, alpha L	3.79613	1.6503485800823e-06	5.08153841867201e-05	3.82639	5.22793	2.14308	1.31001	0.828252	0.810428
Ccnd2	cyclin D2	3.79716	1.98548925819035e-42	3.23644095380015e-39	55.1313	68.0269	57.3101	15.8742	16.4897	15.1955
Klf5	Kruppel-like factor 5	3.81447	0.00108623	0.0136083	1.63988	2.48646	0.691316	0.462355	0.451774	0.337678
Ptprc	protein tyrosine phosphatase, receptor type, C	3.81805	8.89055577679673e-10	5.58112303160636e-08	6.16908	7.58688	4.1479	1.46412	1.6565	1.55332
Lgals3bp	lectin, galactoside-binding, soluble, 3 binding protein	3.81874	7.93826530550836e-23	3.30322559741211e-20	22.4898	27.9248	28.6205	6.93533	8.13193	5.673
Gpr34	G protein-coupled receptor 34	3.82586	1.83856534957023e-15	2.70473391425664e-13	10.3859	11.7947	8.71058	2.46589	3.3883	2.22868
Itgb2	integrin, beta 2	3.83842	2.21136761761680e-09	1.28312183199088e-07	6.63762	10.5834	4.90834	1.84942	1.80709	2.09361
Mybpc2	myosin binding protein C, fast-type	3.85001	0.00118302	0.0145766	1.01517	1.46637	1.24437	0.231178	0.451774	0.270143
Fam83g	family with sequence similarity 83, member G	3.85152	0.00191806	0.0218649	0.858986	1.27511	1.03697	0.308237	0.301182	0.202607
LOC100909630	class II histocompatibility antigen, M beta 1 chain-like	3.85333	1.95841118550139e-06	5.88088670219429e-05	3.20168	5.86549	2.55787	1.15589	1.05414	0.810428
Csf3r	colony stimulating factor 3 receptor (granulocyte)	3.85741	5.96322580141947e-05	0.00121241	2.34269	2.86899	1.10611	0.847651	0.451774	0.337678
Anxa3	annexin A3	3.8667	3.69488605732414e-27	2.15249282155475e-24	38.4201	47.3702	29.7266	11.0195	8.5837	10.2654
LOC100910122	alanine--glyoxylate aminotransferase 2-like 2-like	3.87087	0.00246746	0.0265997	2.2646	2.10392	3.11092	0.231178	0.301182	1.35071
Cyp2d3	cytochrome P450, family 2, subfamily d, polypeptide 3	3.89704	0.000344892	0.00532662	1.09326	0.956329	1.45176	0.308237	0.301182	0.270143
Lgr6	leucine-rich repeat-containing G protein-coupled receptor 6	3.89933	1.17411564108048e-05	0.000287876	2.18651	2.23144	1.93568	0.462355	0.677661	0.47275
A2m	alpha-2-macroglobulin	3.91678	1.00728703202472e-24	4.89004277813601e-22	1084.28	1557.99	1020.66	321.106	306.604	307.49
Tmem176a	transmembrane protein 176A	3.95801	2.19347465641215e-18	4.914733060921e-16	15.3056	23.9082	15.762	4.77767	5.72247	3.44432
LOC100909752	collagen alpha-1(XV) chain-like	3.97393	0.00039681	0.00600536	1.71797	1.53013	1.45176	0.308237	0.301182	0.540285
Arhgap9	Rho GTPase activating protein 9	3.97671	0.000385149	0.00585524	1.40561	1.33886	0.829579	0.231178	0.376478	0.270143
Grxcr1	glutaredoxin, cysteine rich 1	3.98089	0.000396732	0.00600536	0.780897	1.72139	1.3135	0.308237	0.225887	0.405214
Sptlc3	serine palmitoyltransferase, long chain base subunit 3	3.99843	0.000965562	0.0123572	7.65279	0.765064	2.8344	0.847651	1.05414	0.877964
Cxcl13	chemokine (C-X-C motif) ligand 13	3.99964	1.34091063556093e-09	8.0366347721438e-08	10.5421	14.2174	6.42924	2.38883	2.40946	2.97157
Tectb	tectorin beta	3.99991	0.000692472	0.00946682	1.24943	1.27511	1.3135	0.231178	0.150591	0.540285
Igtp	interferon gamma induced GTPase	4.01526	1.03219093225864e-17	2.11729982217111e-15	10.6202	14.2174	14.6559	3.54472	3.68949	2.63389
Ube2l6	ubiquitin-conjugating enzyme E2L 6	4.02413	5.05945424407614e-09	2.73925247623512e-07	3.90448	5.4192	5.254	1.92648	0.978843	0.742892
Fgf2	fibroblast growth factor 2	4.03554	7.12722298833385e-17	1.34806331950772e-14	11.8696	20.9755	14.172	4.08414	4.29185	3.30925
Trem2	triggering receptor expressed on myeloid cells 2	4.0537	0.00107673	0.0135419	1.01517	2.35895	0.553053	0.385296	0.376478	0.202607
Ddx60	DEAD (Asp-Glu-Ala-Asp) box polypeptide 60	4.092	1.62282625240288e-16	2.91788167160438e-14	7.65279	8.92574	10.0241	1.92648	2.18357	2.36375
Ctss	cathepsin S	4.09459	2.53302744988532e-23	1.08502975823911e-20	35.2184	50.6855	27.6526	9.17004	9.03547	9.52253
Hck	hemopoietic cell kinase	4.09776	1.56185551185155e-05	0.000374742	1.63988	2.48646	1.93568	0.539414	0.527069	0.405214
Prkag3	protein kinase, AMP-activated, gamma 3 non-catalytic subunit	4.10545	0.00258452	0.0274551	0.858986	1.02008	1.24437	0.616473	0.0752956	0.0675357
Casp4	caspase 4, apoptosis-related cysteine peptidase	4.14019	3.10939564371718e-06	8.79325012720331e-05	2.96741	2.86899	1.79742	0.385296	0.752956	0.675357
Fcer1g	Fc fragment of IgE, high affinity I, receptor for; gamma polypeptide	4.15317	3.71066849392928e-08	1.64261932965307e-06	5.85673	10.6471	4.42442	2.46589	1.6565	0.945499
RT1-N3	RT1 class Ib, locus N3	4.18007	5.80202759876099e-06	0.000155332	1.87415	2.80523	3.38745	1.07883	0.451774	0.405214
Uba7	ubiquitin-like modifier activating enzyme 7	4.21014	2.45771614940217e-16	4.31255156625219e-14	8.04324	7.39561	8.71058	2.00354	2.10828	1.62086
Psmb8	proteasome subunit beta 8	4.22015	4.03265467559959e-09	2.22468116270577e-07	5.07583	6.82182	3.52571	0.770592	1.50591	1.35071
Aif1	allograft inflammatory factor 1	4.22921	7.19616039254223e-11	5.66512864632351e-09	7.49661	11.6672	5.94532	1.6953	2.48476	1.75593
Elf4	E74-like factor 4 (ets domain transcription factor)	4.23634	2.72742875721653e-07	1.013323276023e-05	3.7483	3.44279	2.21221	0.539414	1.05414	0.607821
Tspan4	tetraspanin 4	4.23752	8.35124879000128e-05	0.00163259	6.16908	8.03317	6.84403	3.93002	0.376478	0.675357
Wdfy4	WDFY family member 4	4.23905	5.12375958031689e-08	2.18194253005074e-06	4.60729	4.01658	2.35047	0.92471	0.903547	0.742892
AABR07001734.1	NA	4.25093	1.46388898676933e-10	1.08775914302594e-08	6.24717	3.95283	4.83921	1.38707	0.828252	1.28318
Mt1	metallothionein 1	4.25687	5.02684763630992e-08	2.15484278135889e-06	7.34043	7.58688	3.80224	2.15766	1.6565	0.607821
Vav1	vav 1 guanine nucleotide exchange factor	4.26948	3.81809423281154e-05	0.000822585	2.81123	2.55021	1.24437	0.308237	0.527069	0.675357
LOC100912573	membrane-spanning 4-domains subfamily A member 6B-like	4.31827	0.000377235	0.00574692	2.10842	1.33886	1.79742	0.385296	0.828252	0
Ifi27l2b	interferon, alpha-inducible protein 27 like 2B	4.32347	2.12830883450557e-06	6.36482338105525e-05	1.63988	2.48646	3.24918	0.770592	0.602365	0.337678
Maats1	MYCBP-associated, testis expressed 1	4.35664	1.56428297278053e-09	9.29886416962274e-08	4.5292	3.37903	4.63182	1.15589	0.752956	0.945499
Psmb9	proteasome subunit beta 9	4.35819	2.43952794470318e-09	1.40385402105169e-07	3.51404	5.48296	3.52571	1.07883	1.12943	0.675357
Ms4a6a	membrane-spanning 4-domains, subfamily A, member 6A	4.36973	0.000106137	0.00201274	1.09326	1.53013	1.59003	0.385296	0.150591	0.405214
Plek	pleckstrin	4.43188	2.01832122766459e-08	9.51289008404762e-07	3.98257	7.39561	4.07876	1.46412	1.58121	0.47275
P2ry6	pyrimidinergic receptor P2Y, G-protein coupled, 6	4.46741	8.01794990054565e-06	0.000207782	2.18651	2.86899	1.24437	0.308237	0.752956	0.337678
Rac2	ras-related C3 botulinum toxin substrate 2 (rho family, small GTP binding protein Rac2)	4.47008	2.32793227052283e-06	6.87708024095223e-05	2.49887	4.20785	1.93568	0.770592	0.903547	0.270143
Bin2	bridging integrator 2	4.48021	1.00740589231904e-08	5.18440262040089e-07	4.60729	7.07684	3.52571	1.77236	0.752956	0.877964
Tcea3	transcription elongation factor A (SII), 3	4.49007	0.00206233	0.0230336	0.546628	1.1476	1.03697	0.462355	0.0752956	0.0675357
Ctsz	cathepsin Z	4.55001	3.19249215149446e-22	1.19219117165039e-19	11.7915	15.4925	10.9919	3.08237	2.56005	2.76896
Ddx58	DEAD (Asp-Glu-Ala-Asp) box polypeptide 58	4.56568	4.83646305824406e-12	4.51527230642734e-10	5.54437	5.48296	8.77971	1.46412	1.58121	1.28318
Spi1	Spi-1 proto-oncogene	4.57012	4.82892803578746e-06	0.000132196	1.95224	2.9965	1.45176	0.462355	0.376478	0.540285
Edn3	endothelin 3	4.58143	0.000258733	0.00421497	1.01517	1.21135	1.24437	0.462355	0.225887	0.0675357
Smc1b	structural maintenance of chromosomes 1B	4.64558	0.000246711	0.00406	1.24943	1.02008	0.898711	0.308237	0.150591	0.202607
Was	Wiskott-Aldrich syndrome	4.68272	0.000364923	0.00557686	1.17135	1.40262	0.622184	0.154118	0.451774	0.0675357
Tmem255b	transmembrane protein 255B	4.68545	0.000195725	0.00334964	1.17135	1.78515	0.898711	0.462355	0.0752956	0.270143
Gmnc	geminin coiled-coil domain containing	4.68602	0.000389596	0.00591665	1.24943	2.35895	0.622184	0.539414	0.225887	0.135071
Hbb	hemoglobin, beta	4.69899	2.09014678732798e-06	6.26355922029727e-05	37.2488	175.072	41.8246	20.4977	21.3087	12.2915
Depdc7	DEP domain containing 7	4.71615	1.30953381408283e-14	1.67298688318442e-12	7.02807	12.8786	9.54016	2.00354	2.71064	1.55332
Fcgr2b	Fc fragment of IgG, low affinity IIb, receptor	4.71879	1.97105178218152e-11	1.64979299745354e-09	7.18425	10.5196	4.77008	1.54118	1.6565	1.55332
RGD1566307	similar to PIRB1	4.72418	1.94779925196826e-06	5.86110502183176e-05	2.57696	4.2716	1.5209	0.693533	0.527069	0.540285
Plekhg6	pleckstrin homology domain containing, family G (with RhoGef domain) member 6	4.72721	0.000795623	0.010534	1.09326	1.08384	0.691316	0.308237	0.0752956	0.202607
Catip	ciliogenesis associated TTC17 interacting protein	4.72857	4.91073421866452e-05	0.0010188	1.95224	1.65764	1.38263	0.462355	0.451774	0.135071
Cpxm2	carboxypeptidase X (M14 family), member 2	4.72952	1.57560320611615e-05	0.000377419	2.34269	2.29519	3.18005	0.385296	1.20473	0.0675357
Npas4	neuronal PAS domain protein 4	4.77723	5.9004405957003e-05	0.00120187	4.21684	1.53013	5.04661	0.539414	0.527069	1.14811
Irf5	interferon regulatory factor 5	4.7891	4.35973580543512e-08	1.895378873742e-06	4.06066	4.65414	2.21221	0.693533	0.752956	0.810428
Zp2	zona pellucida glycoprotein 2 (sperm receptor)	4.79707	3.49522819580399e-11	2.82802796909385e-09	3.59212	3.76156	3.9405	0.770592	0.677661	0.877964
Cp	ceruloplasmin (ferroxidase)	4.82319	1.27835110276313e-43	3.72358109212844e-40	594.887	757.349	478.944	132.002	126.045	121.632
Itgam	integrin, alpha M	4.8242	6.3149292335062e-22	2.24318608187279e-19	18.9758	22.0593	12.9276	3.3906	3.99067	3.782
Matn2	matrilin 2	4.84562	7.91884373603788e-06	0.000205579	2.88932	4.59038	1.79742	0.693533	0.527069	0.675357
Srpk3	SRSF protein kinase 3	4.85657	2.61905587554314e-20	8.47642883809119e-18	13.1972	21.1668	17.6286	2.69707	4.06596	3.91707
Lgals3	lectin, galactoside-binding, soluble, 3	4.90231	4.30893251585503e-07	1.54189909486272e-05	15.3837	23.3344	10.9228	3.3906	5.94835	0.810428
Slfn3	schlafen 3	4.91984	1.7136086139872e-09	1.01179106620652e-07	2.34269	3.50654	3.24918	0.693533	0.828252	0.337678
Wfdc2	WAP four-disulfide core domain 2	5.02488	6.7755052132372e-07	2.30019715444258e-05	1.71797	3.37903	2.69613	0.308237	0.828252	0.405214
Irgm	immunity-related GTPase family, M	5.06707	8.126120785918e-18	1.69069747323014e-15	9.44885	9.05325	12.582	2.38883	2.56005	1.21564
Cebpd	CCAAT/enhancer binding protein (C/EBP), delta	5.0938	1.52321215657849e-14	1.91241912486286e-12	16.3988	26.586	13.8955	4.1612	3.84008	3.17418
Tifab	TRAF-interacting protein with forkhead-associated domain, family member B	5.15783	2.395088470002e-07	8.94412012233568e-06	2.18651	2.67772	2.00482	0.231178	0.602365	0.47275
Hba1	hemoglobin, alpha 1	5.17107	5.34775184156195e-07	1.87222735145452e-05	38.2639	182.149	42.032	20.806	18.7486	11.2109
Gda	guanine deaminase	5.20602	6.22567792530091e-10	4.04780237964654e-08	3.67021	7.96941	3.66397	1.31001	0.752956	0.877964
Tnfrsf9	tumor necrosis factor receptor superfamily, member 9	5.20722	2.24203043802939e-05	0.000508613	1.71797	1.40262	1.17524	0.154118	0.301182	0.337678
Tlr7	toll-like receptor 7	5.26502	1.4223438412701e-16	2.58937696303222e-14	9.68312	10.2008	6.01445	1.77236	1.50591	1.62086
Cd22	CD22 molecule	5.27074	9.2014586709353e-06	0.000234283	2.2646	3.69781	1.10611	0.770592	0.225887	0.337678
C2	complement component 2	5.28004	1.75371266966258e-25	9.1218111860592e-23	117.135	137.711	99.7569	28.2807	26.2029	12.7642
Fgr	FGR proto-oncogene, Src family tyrosine kinase	5.28563	1.10488003827101e-05	0.000272275	2.10842	4.08034	1.3135	0.539414	0.677661	0.202607
AABR07037708.1	NA	5.28895	6.76398235167102e-05	0.00135877	1.17135	1.72139	0.691316	0.308237	0.150591	0.202607
Cmklr1	chemokine-like receptor 1	5.34983	0.000653197	0.00907745	1.24943	1.46637	0.553053	0.154118	0.376478	0.0675357
Chi3l1	chitinase 3-like 1 (cartilage glycoprotein-39)	5.3866	1.99449550952364e-42	3.23644095380015e-39	272.221	418.043	282.886	67.5809	54.2128	58.8911
Oasl2	2'-5' oligoadenylate synthetase-like 2	5.40786	2.48832424601095e-24	1.13249857246573e-21	12.5724	12.3685	19.4951	2.54295	3.23771	2.43128
Glp1r	glucagon-like peptide 1 receptor	5.44629	2.29227377458521e-07	8.62653107314188e-06	2.2646	1.65764	2.55787	0.154118	0.527069	0.47275
Tigd4	tigger transposable element derived 4	5.45734	4.25121405295287e-08	1.85373297806005e-06	7.34043	3.12401	4.35529	0.539414	0.978843	1.14811
Timp1	TIMP metallopeptidase inhibitor 1	5.47502	5.26305355412716e-09	2.82845431595233e-07	11.5573	21.1668	10.1623	2.92825	3.91537	1.01304
Ifitm3	interferon induced transmembrane protein 3	5.47763	1.54561641799235e-27	9.37931562985025e-25	20.6157	27.2873	23.2282	5.08591	5.1954	2.76896
Piwil2	piwi-like RNA-mediated gene silencing 2	5.49306	7.05391549517246e-42	1.02733225271692e-38	31.7044	44.2462	39.0594	6.24179	8.5084	6.21328
Pkd1l3	polycystic kidney disease 1-like 3	5.50006	0.000331463	0.00516302	0.702807	1.1476	1.45176	0.0770592	0.225887	0.270143
AABR07071870.1	NA	5.51285	3.94893840336013e-05	0.000840824	0.937076	1.72139	1.03697	0	0.301182	0.337678
Hspb1	heat shock protein B1	5.52109	9.82539636130737e-12	8.83315263000497e-10	4.91965	8.4157	5.04661	1.6953	0.978843	0.675357
C3	complement component 3	5.57413	6.80409407509e-29	4.7188012433148e-26	104.562	168.378	73.2795	21.1142	23.2663	17.7619
Inmt	indolethylamine N-methyltransferase	5.59168	5.16488417252916e-07	1.82134075275338e-05	2.10842	2.04017	1.3135	0.385296	0.376478	0.202607
Nlrc5	NLR family, CARD domain containing 5	5.63593	1.1323695685072e-09	6.90034744591582e-08	3.7483	5.92924	3.24918	1.00177	0.752956	0.540285
C1qc	complement component 1, q subcomponent, C chain	5.6402	1.22400546917554e-24	5.75045666228149e-22	22.646	31.5589	15.1398	4.62355	3.61419	4.05214
Mmp19	matrix metallopeptidase 19	5.71893	2.18851938587356e-06	6.49729203369206e-05	2.03033	3.69781	1.45176	0.308237	0.451774	0.47275
Irf7	interferon regulatory factor 7	5.74831	8.91807154959973e-19	2.06163165156144e-16	8.74604	9.81832	16.4533	2.31178	1.88239	1.891
F9	coagulation factor IX	5.77596	6.28083624479448e-06	0.000166317	1.87415	1.33886	1.93568	0.154118	0.150591	0.540285
Tyrobp	Tyro protein tyrosine kinase binding protein	5.78342	4.68859858672595e-09	2.56500068433047e-07	2.96741	5.10042	2.14308	0.693533	0.376478	0.675357
Clec4a1	C-type lectin domain family 4, member A1	5.78425	1.02570178188264e-05	0.000255793	2.03033	2.35895	0.829579	0.308237	0.376478	0.202607
Lims2	LIM and senescent cell antigen like domains 2	5.79972	1.01810180387462e-07	4.07352600868953e-06	2.03033	3.50654	2.55787	0.462355	0.225887	0.675357
Bst2	bone marrow stromal cell antigen 2	5.83279	1.34309040767869e-11	1.17130351481631e-09	4.13875	7.90566	6.5675	1.46412	1.28003	0.47275
Tspo	translocator protein	5.86909	9.2328497161008e-10	5.74646253270479e-08	2.96741	4.20785	2.8344	0.770592	0.527069	0.405214
C1qa	complement component 1, q subcomponent, A chain	5.90636	1.28469762174589e-32	1.16939601019419e-29	38.6544	54.5745	29.1044	7.32062	6.77661	6.6185
Parvg	parvin, gamma	5.9104	1.08069577202671e-08	5.52254499080598e-07	2.2646	2.35895	2.00482	0.539414	0.301182	0.270143
Arhgap30	Rho GTPase activating protein 30	5.94711	1.88901464464767e-08	8.99072198844728e-07	2.65505	3.63405	2.07395	0.385296	0.527069	0.47275
Spp1	secreted phosphoprotein 1	5.97242	1.99974091862853e-19	5.20075477480462e-17	21.3185	40.2296	19.4951	5.00885	4.51774	4.05214
Hba2	hemoglobin, alpha 2	5.99428	4.54779495025231e-06	0.000125681	15.4618	101.945	17.0064	9.01592	7.52956	5.8756
C1qb	complement component 1, q subcomponent, B chain	6.06521	1.46596823609064e-26	7.90754125571263e-24	17.6483	24.9921	13.2041	2.92825	3.08712	3.17418
Cyr61	cysteine-rich, angiogenic inducer, 61	6.08822	5.66732625307658e-09	3.00141598362935e-07	5.77864	3.31528	2.28134	0.693533	0.752956	0.405214
Rtp4	receptor (chemosensory) transporter protein 4	6.11792	8.4958572830742e-10	5.35643573466202e-08	2.42078	4.33536	6.7749	0.847651	0.677661	0.675357
Casp12	caspase 12	6.31409	0.000107632	0.00203314	1.01517	1.27511	0.622184	0.308237	0	0.135071
AC113925.2	NA	6.37817	1.65936549019226e-05	0.000394241	6.16908	40.6759	5.254	3.08237	3.4636	1.62086
Mlf1	myeloid leukemia factor 1	6.41504	7.55459391171315e-27	4.23173483577655e-24	25.223	47.1789	28.6205	4.31531	4.96951	6.41589
Hbb-b1	hemoglobin, beta adult major chain	6.45041	4.4989519549942e-05	0.00094686	3.12359	25.9484	3.9405	1.46412	2.63535	1.01304
Il17rb	interleukin 17 receptor B	6.46138	2.71287783525433e-20	8.58920712883567e-18	6.87189	11.986	8.64145	1.46412	1.58121	1.21564
Mefv	Mediterranean fever	6.46795	9.1411177218781e-07	3.00521983073211e-05	1.63988	1.53013	1.24437	0.385296	0.0752956	0.202607
MGC108823	similar to interferon-inducible GTPase	6.47361	1.27658531673512e-09	7.71460105930717e-08	2.88932	2.48646	4.28616	0.770592	0.376478	0.337678
Adgre1	adhesion G protein-coupled receptor E1	6.49301	5.14500434026082e-17	9.85945305415244e-15	8.74604	14.855	6.5675	1.92648	1.6565	1.08057
Zfp347	zinc finger protein 347	6.49937	1.04517311079899e-33	1.01479341237843e-30	19.4443	13.4524	16.1768	2.0806	2.71064	2.70143
Csf2rb	colony stimulating factor 2 receptor, beta, low-affinity (granulocyte-macrophage)	6.57799	2.67354872266643e-08	1.21300821174187e-06	2.42078	4.59038	2.69613	0.462355	0.451774	0.540285
Gpnmb	glycoprotein (transmembrane) nmb	6.66133	8.16692697662802e-15	1.11161798586552e-12	23.0365	38.827	16.7298	5.08591	3.61419	3.10664
Epha1	Eph receptor A1	6.71717	1.75644226935208e-38	2.13173543423698e-35	23.0365	24.6733	20.7395	2.54295	4.66833	2.97157
Usp18	ubiquitin specific peptidase 18	6.71813	1.24395480227841e-14	1.60327059649405e-12	6.32526	7.14059	14.725	1.15589	1.88239	1.14811
Osmr	oncostatin M receptor	6.73701	1.20738454350389e-15	1.83170296787403e-13	6.48144	13.4524	6.5675	0.92471	1.35532	1.62086
Edn2	endothelin 2	6.76997	1.15910605386933e-07	4.56249204555484e-06	1.71797	2.55021	2.28134	0.462355	0.0752956	0.405214
Clec12a	C-type lectin domain family 12, member A	6.78311	5.86281655214478e-06	0.000156672	1.40561	1.27511	0.967842	0.154118	0.301182	0.0675357
Cd68	Cd68 molecule	6.92497	7.6357166051994e-06	0.000199295	1.56179	1.97641	0.691316	0.231178	0.301182	0.0675357
Serping1	serpin peptidase inhibitor, clade G (C1 inhibitor), member 1	7.08837	3.57133129221972e-37	4.00098991845292e-34	60.051	101.116	59.9371	12.3295	11.2943	7.63153
RT1-Bb	RT1 class II, locus Bb	7.10618	3.07796496531945e-06	8.73830053701998e-05	3.51404	17.6602	2.41961	1.31001	1.05414	0.945499
Ly86	lymphocyte antigen 86	7.13164	7.05442932500336e-08	2.91877013322014e-06	2.10842	2.55021	1.72829	0.385296	0.0752956	0.405214
C1s	complement component 1, s subcomponent	7.1556	2.18545331709533e-41	2.89354019183422e-38	40.3724	62.4164	43.069	7.47474	7.83074	5.13271
Ctse	cathepsin E	7.20611	6.15219194797886e-06	0.000163207	3.59212	1.46637	0.967842	0.308237	0.301182	0.202607
Mx2	myxovirus (influenza virus) resistance 2	7.25376	3.18630819306912e-22	1.19219117165039e-19	31.0016	27.9248	64.638	5.8565	7.00249	4.18721
C4b	complement component 4B (Chido blood group)	7.31948	4.39966738368258e-12	4.13398424360987e-10	3.82639	11.0297	9.05624	1.77236	0.903547	0.607821
Nek10	NIMA-related kinase 10	7.40509	7.2077937233868e-16	1.15356382183962e-13	4.13875	5.10042	4.42442	0.385296	0.828252	0.607821
AC108572.1	NA	7.43318	1.07594380934255e-05	0.000266497	0.780897	1.78515	1.38263	0	0.376478	0.135071
Prkcg	protein kinase C, gamma	7.56206	1.66218617558041e-42	3.23644095380015e-39	20.2252	18.7441	23.09	2.85119	2.56005	2.76896
AABR07002775.1	NA	7.66933	0.000202291	0.0034458	1.09326	1.27511	2.14308	0	0	0.540285
Mt2A	metallothionein 2A	7.89919	8.94020077120814e-29	5.91841291053979e-26	15.7741	20.848	11.6141	2.31178	2.18357	1.62086
Plac8	placenta-specific 8	8.11459	1.32031985213797e-12	1.30810464806377e-10	4.45111	4.97291	2.69613	0.693533	0.527069	0.270143
Gbp5	guanylate binding protein 5	8.26325	3.85776021247776e-18	8.5127908688676e-16	4.91965	7.52312	6.98229	0.693533	0.752956	0.877964
Ifit3	interferon-induced protein with tetratricopeptide repeats 3	8.33281	9.18568387171471e-21	3.04046136153757e-18	7.49661	8.79823	15.5546	1.31001	1.28003	1.21564
Apol9a	apolipoprotein L 9a	8.43837	1.85057195295629e-10	1.3408820857142e-08	1.79606	2.86899	2.90353	0.231178	0.376478	0.270143
Atp8b1	ATPase, aminophospholipid transporter, class I, type 8B, member 1	8.52479	9.0000198592688e-15	1.20253476358157e-12	4.60729	5.29169	4.00963	0.462355	0.677661	0.47275
Fcgr3a	Fc fragment of IgG, low affinity IIIa, receptor	8.56828	7.4667670759334e-16	1.18202169232494e-13	7.02807	8.47945	4.1479	0.770592	0.903547	0.607821
Tlr2	toll-like receptor 2	8.77887	2.18699285138217e-17	4.30423836317972e-15	5.38819	9.81832	6.15271	0.770592	0.978843	0.675357
Fcrl2	Fc receptor-like 2	8.94888	5.04906205782826e-15	7.00328950573437e-13	5.07583	8.73448	3.38745	0.616473	0.752956	0.540285
Calca	calcitonin-related polypeptide alpha	9.17102	2.15447342733871e-08	1.00569714730003e-06	1.32752	2.67772	1.5209	0.154118	0.150591	0.270143
C4a	complement component 4A (Rodgers blood group)	9.44213	1.08339132579643e-52	7.88925563444958e-49	121.429	174.881	94.7794	13.7936	13.6285	13.9799
Ifitm1	interferon induced transmembrane protein 1	9.47111	4.30506103940018e-16	7.20677114687635e-14	5.62246	4.39912	3.38745	0.462355	0.451774	0.47275
Rarres1	retinoic acid receptor responder (tazarotene induced) 1	9.60518	1.84288814996625e-08	8.82888915003568e-07	1.4837	2.9965	1.3135	0.231178	0.0752956	0.270143
Lrg1	leucine-rich alpha-2-glycoprotein 1	10.6996	8.63268232791213e-09	4.49022805084687e-07	1.79606	2.93274	1.79742	0.0770592	0.451774	0.0675357
Gbp4	guanylate binding protein 4	10.9786	4.14436136772419e-07	1.4866620433383e-05	0.937076	1.27511	1.24437	0	0.150591	0.135071
Ifi47	interferon gamma inducible protein 47	11.267	2.30741763518178e-22	9.33478623299652e-20	5.07583	9.81832	9.12537	0.616473	0.677661	0.810428
Gfap	glial fibrillary acidic protein	11.4622	5.56481470552241e-44	2.02614903428071e-40	247.232	444.183	219.009	33.2896	21.1581	24.9882
Scara5	scavenger receptor class A, member 5	11.5872	1.23121123431858e-13	1.35843639519817e-11	2.65505	4.20785	2.76526	0.462355	0.301182	0.0675357
Rsad2	radical S-adenosyl methionine domain containing 2	13.2147	1.99999784291413e-42	3.23644095380015e-39	20.7719	21.1668	34.5658	1.92648	1.80709	2.02607
Socs3	suppressor of cytokine signaling 3	13.4734	2.68502463895162e-17	5.21395984555885e-15	5.85673	7.96941	3.18005	0.231178	0.527069	0.47275
Bcl3	B-cell CLL/lymphoma 3	13.579	2.47575765132615e-15	3.60569344339141e-13	4.29493	9.05325	3.73311	0.385296	0.301182	0.540285
Gbp2	guanylate binding protein 2, interferon-inducible	15.0257	3.0417919980815e-48	1.47668862200197e-44	20.3033	39.337	27.307	2.00354	1.80709	1.95853
Car3	carbonic anhydrase 3	15.4157	2.03029366690989e-30	1.55627352446714e-27	11.1668	18.2978	10.7154	1.6953	0.602365	0.337678
LOC498435	NA	15.6049	3.97528962989036e-18	8.64121166712287e-16	3.82639	5.993	4.35529	0.616473	0.301182	0
Glycam1	glycosylation dependent cell adhesion molecule 1	16.1382	1.08813486391433e-08	5.54111753777912e-07	1.32752	1.59388	1.03697	0.154118	0.0752956	0
Oas1a	2'-5' oligoadenylate synthetase 1A	16.7465	6.96006129668088e-18	1.46907728586754e-15	4.45111	5.48296	11.4067	0.385296	0.677661	0.202607
Ccl2	chemokine (C-C motif) ligand 2	17.3239	9.72582734287956e-06	0.000244219	1.32752	1.27511	0.345658	0	0	0.135071
Cfi	complement factor I	17.6272	1.50587067827538e-10	1.10765154335367e-08	1.4837	1.53013	1.3135	0.154118	0.0752956	0
Lad1	ladinin 1	20.4449	7.26097149042658e-19	1.70562562558988e-16	3.7483	10.8384	5.32313	0.385296	0.301182	0.270143
Tlr8	toll-like receptor 8	21.6271	1.18101719920109e-08	5.91076786569232e-07	1.63988	1.53013	0.553053	0	0.0752956	0.0675357
Cxcl10	chemokine (C-X-C motif) ligand 10	21.6555	2.05324930937378e-14	2.53419685946778e-12	2.18651	3.88907	7.12055	0.308237	0.0752956	0.202607
RT1-Ba	RT1 class II, locus Ba	23.6476	5.47469142977245e-10	3.62424572650936e-08	3.12359	21.103	2.55787	0.539414	0.376478	0.202607
RGD1564999	similar to isopentenyl-diphosphate delta isomerase 2	23.8316	1.85935492153462e-08	8.87857215646892e-07	1.09326	2.04017	0.967842	0.154118	0	0
Mx1	myxovirus (influenza virus) resistance 1	24.8416	9.21743208187296e-35	9.58876291717127e-32	10.1517	10.1371	18.4581	0.308237	0.752956	0.47275
Oas1i	2 ' -5 ' oligoadenylate synthetase 1I	31.295	0.000684074	0.00940779	0	3.63405	6.49837	0	0.301182	0
Cd74	Cd74 molecule, major histocompatibility complex, class II invariant chain	36.4385	6.49827695421194e-16	1.06338096136115e-13	16.3207	94.9316	10.7845	1.46412	1.12943	0.742892
RT1-Da	RT1 class II, locus Da	51.778	2.33283598463321e-13	2.51669802075542e-11	4.5292	38.2532	3.80224	0.308237	0.225887	0.337678
LOC681458	similar to stearoyl-coenzyme A desaturase 3	58.7131	9.30932578148285e-06	0.000236398	13.041	0.0637553	1.59003	0.0770592	0.150591	0
RT1-Db1	RT1 class II, locus Db1	66.577	9.60693509026331e-13	9.71634740656909e-11	3.90448	20.7842	1.5209	0.154118	0.150591	0.0675357
RGD1564347	similar to isopentenyl diphosphate delta-isomerase type 2	82.7613	2.90575683477736e-15	4.14896495506838e-13	2.34269	3.63405	2.28134	0	0.0752956	0
Slc29a2	solute carrier family 29 (equilibrative nucleoside transporter), member 2	97.302	0.000933554	0.0120215	1.17135	0	1.45176	0	0	0
Mmp3	matrix metallopeptidase 3	219.99	5.03053107430667e-08	2.15484278135889e-06	2.57696	0.828819	2.55787	0	0	0

## Sheet: upregulated DEGs
Gene_symbol	NAME	Foldchange	PValue	FDR	Old1	Old2	Old3	Young1	Young2	Young3
Slc9a9	solute carrier family 9, subfamily A (NHE9, cation proton antiporter 9), member 9	1.50274	0.00260095	0.0275894	10.6202	9.37203	10.2315	5.62532	7.83074	6.6185
Crip2	cysteine-rich protein 2	1.5095	1.34643592961559e-05	0.000326825	73.4824	96.4618	73.7634	56.1761	51.8787	53.4883
Krt10	keratin 10, type I	1.50996	0.00396075	0.0382016	9.76121	8.86199	7.25882	5.8565	5.72247	5.53793
Postn	periostin, osteoblast specific factor	1.51258	0.000231122	0.00383378	123.069	188.078	121.188	96.401	90.43	99.0748
AC141028.3	NA	1.51472	0.00562314	0.0499972	15.8522	10.3921	11.2684	6.62709	10.0896	7.96921
Tgfbr3	transforming growth factor, beta receptor III	1.51576	0.00542481	0.048596	20.3814	16.8314	18.1125	12.0983	13.1014	11.2785
Ehd4	EH-domain containing 4	1.51666	0.000207292	0.00351865	23.1145	24.9921	21.7073	16.3365	15.2097	14.5202
Fxyd1	FXYD domain-containing ion transport regulator 1	1.51869	0.00026216	0.00426126	20.4595	21.2943	21.4308	14.2559	14.7579	12.6292
Rnaset2	ribonuclease T2	1.52413	0.000136522	0.00248228	28.6589	38.8907	26.6157	21.6536	20.7063	19.5178
Pltp	phospholipid transfer protein	1.5248	0.000803023	0.0105935	22.2556	15.9388	17.9051	13.3312	13.1014	10.333
Ahnak	AHNAK nucleoprotein	1.53184	0.005326	0.0480594	180.621	177.176	135.429	114.202	128.605	79.2193
Zdhhc12	zinc finger, DHHC-type containing 12	1.5345	0.0041481	0.0393807	7.5747	9.37203	8.71058	6.24179	6.02365	4.52489
Vcam1	vascular cell adhesion molecule 1	1.53499	0.000204415	0.00347387	41.6999	40.8034	36.225	29.2825	28.8382	19.3152
Pik3cd	phosphatidylinositol-4,5-bisphosphate 3-kinase, catalytic subunit delta	1.53635	0.004506	0.0421215	7.26234	9.88207	7.881	5.4712	4.81892	6.01067
Plin2	perilipin 2	1.5381	0.000334483	0.00519895	16.3988	16.0663	13.2041	10.403	10.3908	8.91471
Akr1c19	aldo-keto reductase family 1, member C19	1.53834	1.64024763967725e-05	0.000390336	28.8151	33.8541	26.7539	18.7254	21.2334	18.2346
Arhgap29	Rho GTPase activating protein 29	1.5416	0.000236355	0.00389839	30.6892	32.5152	24.9565	18.1089	21.6098	17.4917
Tmod1	tropomodulin 1	1.5422	0.000233315	0.00385261	15.3056	18.6165	15.4855	10.6342	10.7673	10.6706
Txnip	thioredoxin interacting protein	1.54253	0.0012321	0.0150419	16.1646	17.1502	12.1672	9.55534	10.6167	9.31992
Slc9a8	solute carrier family 9, subfamily A (NHE8, cation proton antiporter 8), member 8	1.54446	8.48135602437563e-06	0.000218238	36.0774	42.461	43.069	25.8148	26.3535	26.6091
Agtpbp1	ATP/GTP binding protein 1	1.54838	5.82615785604428e-07	2.01071476339879e-05	532.65	612.561	540.609	348.77	355.847	384.143
Vat1l	vesicle amine transport 1-like	1.55024	2.2988955570867e-07	8.629153323044e-06	288.854	317.119	258.207	194.343	174.159	188.965
Hadh	hydroxyacyl-CoA dehydrogenase	1.55053	4.28617543827547e-05	0.000906007	19.2101	20.848	17.0064	12.8689	12.4238	11.5486
Hapln4	hyaluronan and proteoglycan link protein 4	1.55061	1.82885653859174e-05	0.000426549	21.3185	22.8244	23.5047	14.5642	13.9297	15.128
LOC102553012	NA	1.55117	0.000996186	0.0126601	12.2601	10.3284	9.81669	6.24179	7.07779	7.49646
Plscr4	phospholipid scramblase 4	1.55264	0.000453242	0.00670066	12.3382	13.5799	11.8906	8.55357	8.05663	7.7666
Tnip2	TNFAIP3 interacting protein 2	1.55349	0.000267918	0.0043307	39.1229	32.5152	29.6575	21.4225	23.4169	20.3282
Blvrb	biliverdin reductase B	1.55471	0.000392424	0.0059534	11.7135	11.986	10.1623	6.78121	7.83074	7.15878
Ppp1r36	protein phosphatase 1, regulatory subunit 36	1.5556	0.00128484	0.0156327	9.37076	12.1135	9.33277	7.08944	6.70131	6.07821
Timeless	timeless circadian clock	1.55672	0.000737294	0.00994255	9.8393	9.49954	10.0932	6.01062	6.17424	6.68603
S100a16	S100 calcium binding protein A16	1.55778	2.75535528553779e-05	0.000613593	23.2707	29.5825	23.3665	17.2613	16.565	15.1955
Kdelc2	KDEL (Lys-Asp-Glu-Leu) containing 2	1.55878	2.90657824013348e-06	8.33295383647718e-05	25.6915	26.5222	25.717	15.4118	17.5439	17.019
Mns1	meiosis-specific nuclear structural 1	1.55926	0.00227796	0.0248883	8.12133	9.05325	9.33277	5.77944	5.34599	5.8756
Aaas	achalasia, adrenocortical insufficiency, alacrimia	1.55979	0.000112244	0.0021039	17.6483	14.4087	14.725	8.93887	9.86373	11.0759
Pgm3	phosphoglucomutase 3	1.56218	7.80550269449188e-05	0.00154037	14.2904	16.0663	14.4485	9.6324	10.3908	8.7121
Pcdhb3	protocadherin beta 3	1.56411	0.00029026	0.00461501	16.0865	15.7476	17.9051	11.7901	10.2402	9.79267
Kif4a	kinesin family member 4A	1.56422	0.00174082	0.0203198	8.51177	9.62705	8.98711	5.4712	6.70131	5.20025
Metrn	meteorin, glial cell differentiation regulator	1.56536	0.00385759	0.0372807	11.0106	20.0192	18.3199	12.7918	10.6167	8.23935
Spsb1	splA/ryanodine receptor domain and SOCS box containing 1	1.56857	0.00555358	0.0494088	7.41852	7.2681	5.87619	4.62355	4.29185	4.18721
Stat6	signal transducer and activator of transcription 6, interleukin-4 induced	1.56942	0.000200563	0.00342037	13.1191	15.1738	12.098	7.9371	8.88488	8.91471
Oplah	5-oxoprolinase (ATP-hydrolysing)	1.57241	0.000169453	0.00298779	21.7089	23.0794	20.3938	16.1824	13.1014	12.224
Col27a1	collagen, type XXVII, alpha 1	1.5791	3.03845214971838e-05	0.000670931	113.777	91.9989	107.154	61.3391	74.9944	61.7951
Alk	anaplastic lymphoma receptor tyrosine kinase	1.58055	9.76112406253076e-06	0.000244683	30.6892	31.3676	27.0996	20.1895	19.7275	16.5462
Pls1	plastin 1	1.58247	2.00118885931885e-05	0.000462624	30.455	41.0584	32.0079	19.1107	22.9652	23.3673
Nme2	NME/NM23 nucleoside diphosphate kinase 2	1.5836	5.61248045445596e-06	0.000151371	31.9387	42.0785	35.1189	23.1948	23.8687	21.9491
Dhrs4	dehydrogenase/reductase (SDR family) member 4	1.58523	0.00136821	0.0164956	7.80897	10.5834	9.1945	5.70238	5.64717	6.07821
Cmbl	carboxymethylenebutenolidase homolog (Pseudomonas)	1.58595	0.00222189	0.0243672	7.65279	9.49954	8.84884	6.31885	5.1954	4.9301
Tpmt	thiopurine S-methyltransferase	1.59217	0.00225375	0.0246794	8.90222	10.2008	7.67361	6.16473	6.24954	4.45735
Serpinb6	serpin peptidase inhibitor, clade B (ovalbumin), member 6	1.59366	0.000254376	0.00416262	16.3988	20.593	13.6189	10.0948	12.1979	9.52253
Map3k6	mitogen-activated protein kinase kinase kinase 6	1.59684	0.0034509	0.0342596	6.63762	8.03317	6.5675	4.39237	4.74362	4.18721
LOC100911186	enoyl-CoA hydratase, mitochondrial-like	1.59743	0.00459872	0.042796	23.8954	31.0488	30.5562	16.876	16.038	20.5984
Aass	aminoadipate-semialdehyde synthase	1.59988	0.000565235	0.00806276	9.52694	8.9895	10.0241	6.70415	4.96951	6.14575
Dnase2	deoxyribonuclease II, lysosomal	1.602	8.20280172750789e-05	0.00160788	11.0887	12.1135	12.098	7.62886	7.90604	6.55096
Dennd4a	DENN/MADD domain containing 4A	1.60513	3.06998384966342e-07	1.13193024775944e-05	515.626	612.115	503.9	322.801	341.466	352.266
Tspan33	tetraspanin 33	1.60651	0.000619698	0.00870422	9.60503	9.88207	11.8906	7.47474	5.72247	6.34835
Sipa1	signal-induced proliferation-associated 1	1.60724	0.000483588	0.00705003	11.0887	11.0934	8.43405	6.31885	6.9272	5.80807
Tcf19	transcription factor 19	1.60814	0.00292075	0.0301686	6.24717	8.16068	6.29098	4.70061	4.36715	3.84953
Slc14a1	solute carrier family 14 (urea transporter), member 1	1.60904	0.00235936	0.0255858	49.7431	59.7387	44.1751	34.2913	29.8171	31.4041
Col5a2	collagen, type V, alpha 2	1.61166	0.00467603	0.0433769	26.7848	11.2847	19.7025	10.9424	11.8214	12.9668
Rps6ka1	ribosomal protein S6 kinase, polypeptide A1	1.61222	0.00169541	0.0198808	9.76121	15.9388	9.95495	6.93533	7.45427	7.7666
Il6r	interleukin 6 receptor	1.6133	0.000611345	0.00864134	14.5247	10.5834	9.81669	7.32062	6.40013	7.83414
RT1-M3-1	RT1 class Ib, locus M3, gene 1	1.61452	0.000951901	0.0122145	8.74604	8.9895	8.22666	5.08591	4.59303	6.34835
Pts	6-pyruvoyl-tetrahydropterin synthase	1.62145	0.00161366	0.0190294	6.55953	9.81832	8.36492	4.93179	4.74362	5.60546
Pcdhb13	protocadherin beta 13	1.62319	0.000963232	0.0123382	8.19942	9.37203	7.95013	5.77944	4.96951	4.99764
Rasip1	Ras interacting protein 1	1.62855	0.00193989	0.0220723	8.27751	10.7746	6.91316	5.93356	5.1201	4.9301
Serpinb9	serpin peptidase inhibitor, clade B (ovalbumin), member 9	1.62959	0.000124979	0.00230988	14.9151	17.8515	14.725	8.47651	12.3485	8.37442
Junb	jun B proto-oncogene	1.6306	6.5100331145978e-05	0.00130956	32.6415	29.5825	20.8086	17.6466	15.6615	17.5593
Spr	sepiapterin reductase (7,8-dihydrobiopterin:NADP+ oxidoreductase)	1.63066	0.00279061	0.0290748	6.16908	10.8384	8.77971	5.08591	5.72247	5.06518
Pcdhb5	protocadherin beta 5	1.63286	3.92763116023238e-05	0.000838739	16.6331	17.2777	14.8633	10.5571	9.03547	10.2654
Slc2a12	solute carrier family 2 (facilitated glucose transporter), member 12	1.63645	0.000210577	0.00356173	9.21458	9.62705	10.3006	6.08768	6.62601	5.13271
Ppp4r4	protein phosphatase 4, regulatory subunit 4	1.63683	0.00316795	0.032018	6.48144	5.993	6.70576	3.46766	3.4636	4.7275
Mapk4	mitogen-activated protein kinase 4	1.63933	4.91030606168515e-08	2.12206817455141e-06	43.7302	42.9711	38.368	26.2772	24.3958	25.596
Abcb1a	ATP-binding cassette, sub-family B (MDR/TAP), member 1A	1.64069	8.59358428502822e-06	0.000220347	27.4876	29.3912	22.5369	19.1877	14.6826	14.5877
Cnp	2',3'-cyclic nucleotide 3' phosphodiesterase	1.64105	9.60236037276862e-07	3.12860797469804e-05	35.1404	44.9475	38.7828	25.0442	23.4169	24.0427
Ephx2	epoxide hydrolase 2, cytoplasmic	1.64381	0.00544343	0.0486641	5.70055	5.67422	5.32313	4.08414	3.53889	2.56636
Selm	selenoprotein M	1.64418	1.94893530970981e-05	0.000451979	16.8674	23.7807	21.4999	12.0212	12.725	13.1019
Cyyr1	cysteine/tyrosine-rich 1	1.65752	0.00274324	0.0287842	9.21458	8.60696	6.42924	4.54649	5.1954	4.86257
Cntf	ciliary neurotrophic factor	1.66161	0.00277681	0.0289903	11.5573	16.4489	12.4437	7.24356	10.4661	6.68603
Casp3	caspase 3	1.66282	6.16931256507925e-08	2.58933337745862e-06	56.0684	70.9596	59.2458	35.3702	36.1419	40.5214
Pcdhb2	protocadherin beta 2	1.6637	7.6072265266936e-05	0.00150328	10.6202	10.3284	10.1623	6.39591	5.72247	6.55096
Tm4sf1	transmembrane 4 L six family member 1	1.66671	0.000186382	0.00322384	8.66795	11.0297	9.4019	6.08768	5.94835	5.47039
Maob	monoamine oxidase B	1.66747	5.23754166916729e-06	0.000142048	14.6028	15.3013	13.7572	8.78475	7.98134	9.38746
Fcgrt	Fc fragment of IgG, receptor, transporter, alpha	1.66853	0.000582432	0.00828373	11.323	14.7275	11.0611	9.01592	7.15308	6.14575
Asns	asparagine synthetase (glutamine-hydrolyzing)	1.67067	0.000254966	0.00416758	51.6954	87.3448	115.934	50.9361	46.6833	55.0416
Ogfrl1	opioid growth factor receptor-like 1	1.67141	6.38782114176353e-07	2.18899357902692e-05	40.9971	49.0278	40.8568	22.2701	25.4499	30.5261
Tmsb4x	thymosin beta 4, X-linked	1.67413	1.34531424743323e-06	4.23178330445303e-05	320.246	434.429	308.12	221.468	232.438	181.063
Fkbp5	FK506 binding protein 5	1.67509	2.67140187534645e-08	1.21300821174187e-06	43.1836	48.3265	44.3825	24.5048	27.4829	29.1079
Bcam	basal cell adhesion molecule (Lutheran blood group)	1.67744	3.99309746248404e-05	0.000847747	21.7089	26.3309	20.6703	16.2595	13.9297	10.8732
Pear1	platelet endothelial aggregation receptor 1	1.67894	0.00139369	0.016775	16.3207	17.2139	15.5546	11.713	12.3485	5.26778
Cyp2s1	cytochrome P450, family 2, subfamily s, polypeptide 1	1.67991	0.00422067	0.0397863	5.3101	6.31177	4.49355	3.69884	3.01182	2.90403
Npr1	natriuretic peptide receptor 1	1.68093	0.00230804	0.0251793	7.5747	5.29169	8.50319	3.69884	4.29185	4.65996
Sesn2	sestrin 2	1.68131	0.0033355	0.0333871	26.8628	45.585	74.1091	30.8237	26.0523	30.3235
Sult1a1	sulfotransferase family, cytosolic, 1A, phenol-preferring, member 1	1.69328	0.00544648	0.0486641	8.98031	5.22793	6.5675	3.93002	5.34599	2.97157
LOC100911585	leucine-rich repeat-containing protein 23-like	1.69526	0.000993984	0.0126431	6.94998	8.16068	7.18969	5.31708	3.4636	4.38982
Tmem98	transmembrane protein 98	1.69699	0.000434078	0.00647073	14.9151	14.855	17.6286	8.47651	13.0261	6.48342
Efhc2	EF-hand domain (C-terminal) containing 2	1.69973	0.00319388	0.032213	6.48144	6.88557	5.04661	3.23649	3.16242	4.38982
Fhod1	formin homology 2 domain containing 1	1.70234	0.00415871	0.0393807	4.60729	5.92924	4.42442	3.23649	3.08712	2.49882
LOC102552796	NA	1.70849	8.54000342164655e-06	0.000219359	14.6809	14.4725	12.9967	8.63063	7.15308	8.84717
Fads6	fatty acid desaturase 6	1.7085	4.93834664240363e-07	1.74992896593593e-05	16.3207	16.1938	17.2138	9.55534	10.1649	9.38746
Epha6	Eph receptor A6	1.71125	8.01186806358744e-07	2.68859093267483e-05	18.1168	17.5327	17.4212	11.5589	9.11077	10.333
Sall1	spalt-like transcription factor 1	1.71216	0.00442885	0.0414802	10.464	13.5161	7.67361	5.77944	8.43311	4.32228
Tmem117	transmembrane protein 117	1.71423	0.000722916	0.00980312	10.2297	14.0899	11.0611	6.93533	7.60486	6.14575
Lrrc8e	leucine rich repeat containing 8 family, member E	1.71586	0.00347794	0.0344988	5.38819	7.33186	7.95013	4.46943	4.59303	3.03911
Nlrp1a	NLR family, pyrin domain containing 1A	1.71932	0.00410954	0.0391441	5.54437	5.22793	4.90834	3.23649	3.4636	2.43128
Hgf	hepatocyte growth factor	1.72039	3.21020373649322e-05	0.000706245	10.2297	11.4122	9.81669	6.01062	5.49658	6.75357
Dap	death-associated protein	1.72168	9.59230961463633e-05	0.00184061	19.6786	22.7606	16.1768	13.023	12.8003	8.30689
Psmb10	proteasome subunit beta 10	1.72774	0.00158565	0.0187447	6.16908	7.01308	6.98229	3.93002	3.61419	4.11968
Twf2	twinfilin actin-binding protein 2	1.72928	0.00067742	0.00933391	6.7938	9.18076	7.39708	4.77767	3.4636	5.26778
Uggt2	UDP-glucose glycoprotein glucosyltransferase 2	1.73298	1.80181668063413e-06	5.46701211182405e-05	24.0516	19.5091	18.8729	11.713	13.4779	10.8057
Aadat	aminoadipate aminotransferase	1.73548	3.73055055051398e-08	1.64641630962683e-06	31.5482	34.0453	33.8053	16.876	21.0075	19.3827
Clic1	chloride intracellular channel 1	1.73708	3.51288098803166e-05	0.000764747	19.0539	26.4584	17.0755	12.4836	13.7791	9.86021
Zic1	Zic family member 1	1.73719	0.000517799	0.0074518	20.4595	18.7441	17.1446	12.4065	13.4026	6.68603
Cd274	CD274 molecule	1.73784	0.00199179	0.0224871	5.93482	7.90566	6.01445	3.54472	4.74362	3.17418
Irf1	interferon regulatory factor 1	1.73926	5.6332385480998e-06	0.00015165	13.9781	16.0663	12.8585	7.78298	8.5837	8.30689
Xdh	xanthine dehydrogenase	1.74488	1.01747171959098e-05	0.000254176	12.0258	16.4489	12.9276	7.62886	7.68015	8.44196
Kremen1	kringle containing transmembrane protein 1	1.74529	5.65307458737891e-06	0.000151903	70.9835	97.6731	68.2329	48.7014	44.3491	42.7501
Athl1	ATH1, acid trehalase-like 1 (yeast)	1.74732	0.000361801	0.0055466	10.0736	9.11701	8.22666	6.01062	5.72247	3.9846
Tec	tec protein tyrosine kinase	1.74945	0.000806143	0.0106154	6.40335	6.50304	6.42924	3.31354	4.29185	3.44432
Tgfa	transforming growth factor alpha	1.75173	4.69766749812108e-05	0.000983	14.2904	11.986	12.2363	7.32062	7.68015	6.95617
Anxa5	annexin A5	1.75293	0.000317649	0.00497446	31.2359	41.5685	27.86	20.4977	23.6428	13.3721
Zfp36l1	zinc finger protein 36, C3H type-like 1	1.75776	1.40224335147108e-05	0.000338117	40.5285	40.0383	26.8231	20.7289	19.878	20.4633
S100b	S100 calcium binding protein B	1.76243	3.10536602575364e-08	1.38630773116431e-06	57.7083	84.4758	63.3937	38.9149	35.0878	42.6825
Nexn	nexilin (F actin binding protein)	1.76539	0.00216721	0.0239116	11.7135	11.4122	16.1768	6.70415	7.15308	8.37442
Fmod	fibromodulin	1.76583	0.0013099	0.0159111	42.0122	52.0243	39.9581	34.5996	28.6876	12.6967
Tgm2	transglutaminase 2	1.76925	0.000889502	0.0115178	14.7589	32.0052	21.8456	14.0248	12.8756	11.9538
Rab7l1	NA	1.76944	2.18109859455652e-05	0.000497113	11.8696	12.9423	10.9228	7.39768	6.40013	6.41589
Cpne8	copine VIII	1.76983	3.11262447192206e-08	1.38630773116431e-06	34.2814	39.8471	36.0176	21.4995	20.9322	19.8555
Hes1	hes family bHLH transcription factor 1	1.77032	0.00134609	0.0162811	26.16	21.8681	13.4807	13.8707	11.1438	9.72514
Trhr	thyrotropin releasing hormone receptor	1.77182	2.37048738165899e-06	6.97450065181444e-05	23.8174	21.8043	22.1912	13.2542	9.93902	14.9929
F5	coagulation factor V (proaccelerin, labile factor)	1.77266	7.18490792459485e-05	0.00142757	138.687	137.456	104.32	83.301	86.3641	45.0463
Mettl7a	methyltransferase like 7A	1.78001	1.20115763428827e-10	9.01735040503833e-09	45.3701	55.4034	49.2217	29.1284	27.9347	27.2844
Ctsh	cathepsin H	1.78078	6.39676382553134e-09	3.37545175199415e-07	47.7128	56.1047	45.0047	29.5137	29.3653	24.7856
Cebpa	CCAAT/enhancer binding protein (C/EBP), alpha	1.78576	0.00329849	0.0331076	4.06066	4.08034	3.38745	2.38883	2.10828	1.95853
Cntnap5c	contactin associated protein-like 5C	1.78824	0.00174203	0.0203198	6.48144	5.10042	6.49837	2.23472	3.61419	4.18721
Vwa1	von Willebrand factor A domain containing 1	1.79115	0.000227033	0.00378752	11.1668	18.2978	10.0241	7.70592	6.40013	7.96921
RT1-S3	RT1 class Ib, locus S3	1.79157	6.12639108995608e-08	2.57875028422313e-06	30.0645	32.8977	41.4098	18.263	18.0709	21.8816
Gsap	gamma-secretase activating protein	1.79426	0.0038313	0.0371005	3.59212	4.59038	3.73311	1.77236	2.71064	2.16114
Aspa	aspartoacylase	1.79787	0.00340823	0.0339518	4.84156	5.22793	4.35529	2.62001	3.53889	1.891
St6gal1	ST6 beta-galactosamide alpha-2,6-sialyltranferase 1	1.79828	5.55253300424197e-07	1.93000216405203e-05	19.7567	17.2777	21.8456	9.6324	11.219	11.8187
Fn1	fibronectin 1	1.80223	0.000120476	0.00223518	69.656	120.816	53.9918	46.3126	45.6291	43.7631
Cchcr1	coiled-coil alpha-helical rod protein 1	1.80446	2.47049785099654e-06	7.21048711461194e-05	11.7915	13.8349	12.9967	8.16827	6.17424	7.09125
Pcdhb8	protocadherin beta 8	1.80561	2.0645754669503e-05	0.000472775	8.74604	11.4122	10.4389	6.24179	5.34599	5.40285
Atp1a2	ATPase, Na+/K+ transporting, alpha 2 polypeptide	1.80589	1.78833258097784e-08	8.62690321656669e-07	538.975	586.995	461.799	327.81	322.039	229.486
Trim5	tripartite motif-containing 5	1.80611	2.87040560925935e-05	0.000637265	11.0106	13.0061	10.3006	7.39768	6.32483	5.33532
Chrnb4	cholinergic receptor, nicotinic, beta 4 (neuronal)	1.81191	1.43479380220877e-06	4.49383590007926e-05	22.9584	25.3109	19.0112	12.7148	13.1014	11.346
Baiap2l1	BAI1-associated protein 2-like 1	1.81342	0.00106237	0.0133729	7.5747	8.92574	9.88582	5.31708	5.42128	3.84953
Slc26a4	solute carrier family 26 (anion exchanger), member 4	1.81603	0.00416725	0.0394358	73.2481	83.5832	70.1686	52.092	56.0952	16.8839
Tmem255a	transmembrane protein 255A	1.8239	1.88575811932654e-06	5.69796291491114e-05	10.3078	11.5397	12.9276	6.47297	6.40013	6.21328
Kcng4	potassium channel, voltage gated modifier subfamily G, member 4	1.82692	5.58581434260506e-07	1.9323467953848e-05	45.6044	55.8496	40.9259	22.9636	31.9253	23.0972
Parp10	poly (ADP-ribose) polymerase family, member 10	1.83044	0.000983215	0.0125239	7.49661	6.37553	6.22184	4.00708	4.14126	2.8365
Sphk1	sphingosine kinase 1	1.8317	0.00164126	0.019308	6.7938	5.54671	4.77008	2.85119	2.78594	3.64693
Psme1	proteasome (prosome, macropain) activator subunit 1	1.83443	2.76583377196568e-10	1.90557108284782e-08	43.0274	50.3029	42.7233	25.9689	25.4499	22.8271
RT1-T24-4	RT1 class I, locus T24, gene 4	1.8405	8.19510838369805e-06	0.00021162	14.2904	15.0462	20.3247	8.55357	9.86373	8.57703
Rasgrp3	RAS guanyl releasing protein 3 (calcium and DAG-regulated)	1.84109	2.25652446710531e-06	6.67967933717922e-05	24.1297	17.9152	17.9051	10.7112	11.6708	10.1304
AABR07013202.1	NA	1.84135	0.00515549	0.0468758	2.73314	3.31528	3.73311	1.61824	1.58121	2.09361
Fancd2	Fanconi anemia, complementation group D2	1.84184	0.000490507	0.00713661	6.87189	5.61047	5.53053	3.46766	3.4636	2.8365
Mlc1	megalencephalic leukoencephalopathy with subcortical cysts 1	1.84221	1.16544877158274e-12	1.16257506228295e-10	169.142	207.842	162.943	103.105	87.4935	102.519
Dusp6	dual specificity phosphatase 6	1.84443	0.000100324	0.00190997	9.8393	8.4157	8.29579	4.46943	5.79776	4.11968
Mogs	mannosyl-oligosaccharide glucosidase	1.84454	0.00466806	0.0433306	9.99548	12.4323	9.1945	4.54649	8.43311	4.18721
Ccnb1	cyclin B1	1.84672	0.00249342	0.0267606	3.67021	4.78165	3.73311	2.69707	2.10828	1.82346
Il4r	interleukin 4 receptor	1.85018	2.72643670088182e-14	3.28163835633412e-12	198.348	209.819	229.863	124.836	109.179	110.894
Cd48	Cd48 molecule	1.85208	5.79254507442485e-06	0.000155332	16.0084	22.4419	14.5868	11.4048	9.56254	7.7666
Rimbp3	RIMS binding protein 3	1.85509	0.00315478	0.0319737	4.13875	3.12401	3.73311	1.84942	1.7318	2.29621
Naprt1	NA	1.8601	0.00268832	0.0284127	5.46628	6.37553	4.35529	3.85296	2.93653	1.95853
Parp12	poly (ADP-ribose) polymerase family, member 12	1.86666	0.000163726	0.00289733	8.82413	8.67072	11.6832	6.01062	6.02365	3.64693
RGD1309821	similar to KIAA1161 protein	1.86689	0.00492	0.0450659	3.0455	3.31528	3.80224	2.46589	1.58121	1.41825
Bag3	Bcl2-associated athanogene 3	1.86846	1.69653624501472e-05	0.000400219	10.7764	13.3886	10.9919	7.32062	5.79776	5.74053
Elk3	ELK3, member of ETS oncogene family	1.87258	0.000620364	0.00870422	8.12133	8.9895	5.04661	3.3906	4.44244	3.9846
Csf1	colony stimulating factor 1 (macrophage)	1.87275	9.53227987360438e-06	0.000240656	15.1494	17.1502	13.4807	9.17004	8.43311	6.88864
Gstk1	glutathione S-transferase kappa 1	1.87349	0.000284125	0.00454226	6.71571	7.52312	6.49837	4.31531	3.4636	3.30925
Eif2ak2	eukaryotic translation initiation factor 2-alpha kinase 2	1.87467	7.19711321765546e-10	4.63799809300594e-08	48.2594	43.3536	60.0062	26.2001	29.2147	25.4609
Phlda3	pleckstrin homology-like domain, family A, member 3	1.87727	0.000407731	0.00612817	5.62246	4.90916	5.04661	2.92825	2.86123	2.49882
Sult1d1	sulfotransferase family 1D, member 1	1.87752	0.000159849	0.00283907	6.16908	6.31177	7.46621	2.92825	3.4636	4.18721
Acsl5	acyl-CoA synthetase long-chain family member 5	1.87874	1.73427131574725e-06	5.29516298585807e-05	11.6354	15.7476	11.4067	6.62709	6.24954	7.7666
Golm1	golgi membrane protein 1	1.87882	0.00120603	0.0147975	6.71571	7.01308	4.77008	3.00531	4.21655	2.63389
Csrp1	cysteine and glycine-rich protein 1	1.88106	1.44622033365922e-08	7.13991625064845e-07	34.2033	39.4645	29.5883	19.6501	19.6522	15.6683
Gldc	glycine dehydrogenase (decarboxylating)	1.88457	2.80481323813521e-10	1.91780751174653e-08	48.1032	46.7964	42.3085	23.8883	24.0946	24.7856
Slco2b1	solute carrier organic anion transporter family, member 2b1	1.8897	5.10408854175985e-06	0.000138686	19.2101	16.1301	15.0707	7.1665	11.4449	8.03674
Tapbpl	TAP binding protein-like	1.8899	0.000107905	0.00203566	8.12133	10.9022	8.57232	5.77944	4.89422	3.9846
Skap2	src kinase associated phosphoprotein 2	1.89255	0.000177301	0.00309248	7.02807	7.77815	5.4614	3.69884	3.99067	3.03911
Ecel1	endothelin converting enzyme-like 1	1.8943	0.0030738	0.0313713	3.7483	3.44279	3.04179	1.54118	1.6565	2.16114
Coro1a	coronin, actin binding protein 1A	1.89617	4.69864439803345e-06	0.000129115	13.9	17.0864	10.7845	7.39768	7.00249	7.63153
Bcan	brevican	1.89761	4.23187997238131e-05	0.000897134	7.34043	7.14059	6.7749	4.23826	3.23771	3.71446
Etnppl	ethanolamine-phosphate phospho-lyase	1.90679	1.66857022963721e-05	0.000395783	12.7286	12.0498	8.43405	4.93179	5.87306	6.55096
Mmrn2	multimerin 2	1.9088	0.00311381	0.0316024	3.7483	5.4192	3.87137	2.69707	1.35532	2.76896
Gnb3	guanine nucleotide binding protein (G protein), beta polypeptide 3	1.90913	3.59314140546325e-12	3.46559678338853e-10	224.43	275.232	203.8	119.211	121.226	128.048
Ifih1	interferon induced with helicase C domain 1	1.91064	8.96115850954126e-05	0.00173091	7.18425	5.993	6.5675	3.62178	3.23771	3.44432
Prelp	proline/arginine-rich end leucine-rich repeat protein	1.91191	3.13174893585778e-11	2.54808891071691e-09	63.6431	78.1002	58.4162	36.449	37.3466	30.9989
Fscn2	fascin actin-bundling protein 2, retinal	1.91426	3.05314994200242e-14	3.64476030781338e-12	91.2868	126.299	111.025	57.4091	57.2247	57.1352
Marveld2	MARVEL domain containing 2	1.91728	0.00201102	0.0226485	3.90448	3.76156	4.21703	2.31178	2.56005	1.35071
Samd4a	sterile alpha motif domain containing 4A	1.9177	4.7432198972409e-06	0.000130095	12.0258	18.1065	13.3424	7.62886	7.37897	7.69907
Vwa5a	von Willebrand factor A domain containing 5A	1.91953	2.7501572570294e-06	7.96057214304206e-05	27.019	26.7135	23.5047	12.0983	17.0168	11.1434
Mal	mal, T-cell differentiation protein	1.91965	0.000805482	0.0106154	3.90448	5.4192	4.28616	2.15766	2.86123	2.09361
Rgs10	regulator of G-protein signaling 10	1.92013	4.84708093508327e-05	0.00100703	7.10616	7.33186	6.22184	3.23649	4.14126	3.37678
Tnfsf13	tumor necrosis factor (ligand) superfamily, member 13	1.92831	1.976563545116e-05	0.000457658	10.6202	11.9222	8.50319	5.70238	6.32483	4.11968
Cldn2	claudin 2	1.92862	0.00136148	0.016428	25.9258	23.6532	20.6703	14.8724	16.3391	5.26778
Igfbp2	insulin-like growth factor binding protein 2	1.93084	0.00013984	0.00253312	13.2752	15.9388	11.8906	9.09298	7.60486	4.65996
Gsta1	glutathione S-transferase alpha 1	1.9349	9.05892150932504e-14	1.02274521598302e-11	315.951	369.334	296.091	167.527	168.963	170.73
Speg	SPEG complex locus	1.93579	1.44901436185947e-19	3.98178210681533e-17	85.2739	93.2102	89.2489	44.7714	44.9515	48.5581
Unc93b1	unc-93 homolog B1 (C. elegans)	1.93633	2.53488191542077e-05	0.000571486	8.04324	10.2646	8.57232	4.00708	4.51774	5.33532
Mest	mesoderm specific transcript	1.93753	5.96160555276467e-06	0.00015902	30.5331	46.7326	34.4275	21.4995	18.4474	17.7619
Naa35	N(alpha)-acetyltransferase 35, NatC auxiliary subunit	1.93932	9.52767812021462e-15	1.26146458311642e-12	225.367	277.654	238.02	122.524	123.033	136.557
Colec12	collectin sub-family member 12	1.93973	0.000619612	0.00870422	9.52694	7.33186	6.29098	5.24002	4.21655	2.49882
Rassf4	Ras association (RalGDS/AF-6) domain family member 4	1.94223	5.3993491158031e-14	6.19182051358711e-12	59.9729	67.8356	52.4017	30.4384	29.3653	32.9574
Pold4	polymerase (DNA-directed), delta 4, accessory subunit	1.94594	0.000661294	0.00916374	4.76347	5.993	3.87137	2.69707	2.18357	2.63389
Ephx1	epoxide hydrolase 1, microsomal (xenobiotic)	1.94952	2.46779991717956e-06	7.21048711461194e-05	12.7286	14.7275	13.3424	7.70592	8.5837	4.7275
Cyba	cytochrome b-245, alpha polypeptide	1.95782	0.00124337	0.0151662	5.15392	5.54671	5.04661	3.7759	2.40946	1.891
Msrb2	methionine sulfoxide reductase B2	1.95915	1.25095145667493e-06	3.9692498943385e-05	9.99548	13.8349	10.5771	5.70238	5.87306	6.01067
Flnc	filamin C, gamma	1.95925	0.00414062	0.0393372	3.7483	3.5703	3.59484	2.23472	1.43062	1.891
Zyx	zyxin	1.9631	1.14333977910257e-15	1.77144686626062e-13	52.3201	61.3964	56.6879	29.2054	30.1935	27.487
Abca1	ATP-binding cassette, subfamily A (ABC1), member 1	1.96673	1.14890495709985e-11	1.02028364604891e-09	55.9903	58.5274	49.4291	27.8954	30.7959	24.7181
Selplg	selectin P ligand	1.97361	0.000616095	0.00867776	5.62246	10.2008	5.59966	3.15943	3.16242	4.52489
Pdyn	prodynorphin	1.99003	3.47548739131618e-09	1.93194650256217e-07	18.7415	21.103	19.9099	10.6342	8.43311	10.9408
Gltp	glycolipid transfer protein	1.99021	4.40112455024056e-07	1.56718772493162e-05	17.4921	25.2471	15.5546	9.47828	8.73429	11.0759
Ifi35	interferon-induced protein 35	1.99769	0.00110899	0.0138519	2.96741	4.59038	4.70095	2.23472	2.03298	1.891
Traf3ip2	Traf3 interacting protein 2	2.0073	0.000277367	0.0044587	4.45111	4.39912	4.07876	1.92648	2.33416	2.16114
Mgmt	O-6-methylguanine-DNA methyltransferase	2.00931	0.00220432	0.0242109	2.88932	3.76156	3.31832	2.00354	1.12943	1.82346
Cxcl16	chemokine (C-X-C motif) ligand 16	2.01042	1.90284637707411e-05	0.000442701	7.73088	10.1371	6.70576	4.08414	4.59303	3.57939
Abcg3l3	ATP-binding cassette, subfamily G (WHITE), member 3-like 3	2.01111	1.04663784856026e-06	3.38738525031813e-05	13.2752	15.3013	12.098	7.24356	7.98134	5.06518
Samd9l	sterile alpha motif domain containing 9-like	2.0166	2.6940084289701e-19	6.88342785254746e-17	70.9054	83.3282	71.8969	34.5225	42.1655	35.5238
Clic5	chloride intracellular channel 5	2.01958	0.00196788	0.022321	3.20168	4.71789	2.8344	1.46412	2.10828	1.75593
Map3k5	mitogen-activated protein kinase kinase kinase 5	2.02041	2.28183973201811e-10	1.62905460083881e-08	19.7567	22.1868	24.5417	11.1736	11.3696	10.4005
Syt17	synaptotagmin XVII	2.02353	0.000150205	0.00269408	4.60729	5.16418	4.42442	2.15766	2.48476	2.36375
Rras	related RAS viral (r-ras) oncogene homolog	2.02399	0.000403007	0.00608228	6.71571	6.75806	4.90834	3.93002	3.08712	2.09361
Tal2	T-cell acute lymphocytic leukemia 2	2.02519	0.00271374	0.028629	2.73314	4.65414	3.52571	1.77236	1.7318	1.891
Spata20	spermatogenesis associated 20	2.02719	9.40648976751624e-05	0.00181452	6.40335	6.43928	5.4614	2.77413	2.56005	3.64693
Mgst1	microsomal glutathione S-transferase 1	2.02829	8.16246407953862e-07	2.72656254253212e-05	12.9629	16.0026	11.545	6.62709	8.20722	5.20025
Abcg3l1	ATP-binding cassette, subfamily G (WHITE), member 3-like 1	2.03027	0.000210567	0.00356173	6.24717	6.05675	4.21703	2.62001	2.93653	2.56636
Alox5ap	arachidonate 5-lipoxygenase activating protein	2.03148	0.00197638	0.0223997	5.23201	9.94583	4.56269	3.31354	3.3883	3.03911
Aven	apoptosis, caspase activation inhibitor	2.03275	1.63992104563354e-10	1.20019146274407e-08	20.069	23.1432	20.1864	11.0195	9.78843	10.4005
P2ry12	purinergic receptor P2Y, G-protein coupled, 12	2.03401	0.000962799	0.0123382	4.84156	6.69431	4.00963	2.62001	3.16242	1.891
Rps6ka2	ribosomal protein S6 kinase polypeptide 2	2.04159	1.12677635575658e-14	1.47841178785936e-12	348.046	474.658	397.23	191.723	201.642	204.228
Fancb	Fanconi anemia, complementation group B	2.04383	0.000305351	0.00480772	6.0129	9.43578	7.12055	2.85119	4.06596	4.11968
Gatm	glycine amidinotransferase (L-arginine:glycine amidinotransferase)	2.04597	7.10097856263496e-05	0.00141864	6.55953	6.69431	4.70095	2.62001	3.16242	2.97157
Trim34	tripartite motif-containing 34	2.04771	2.0140499532212e-05	0.000464124	6.0129	5.993	6.01445	3.15943	3.01182	2.63389
Dnai2	dynein, axonemal, intermediate chain 2	2.04937	0.00116889	0.0144269	4.06066	5.61047	4.56269	2.46589	2.25887	2.22868
Myd88	myeloid differentiation primary response 88	2.06821	1.67292829267055e-05	0.000396171	8.27751	11.0934	7.12055	3.93002	4.14126	4.7275
Gna14	guanine nucleotide binding protein, alpha 14	2.06867	0.00286494	0.0297399	2.49887	4.14409	2.627	1.77236	1.7318	1.01304
Prtg	protogenin	2.06888	1.68280723321715e-05	0.000397864	7.80897	10.7746	8.50319	5.39414	4.59303	3.17418
Folh1	folate hydrolase 1	2.07695	0.000254353	0.00416262	4.84156	3.44279	3.9405	2.00354	1.95769	1.891
Cd302	CD302 molecule	2.07814	9.67072996649247e-08	3.88001408352607e-06	14.3685	16.7039	12.3054	7.62886	6.9272	6.34835
Tgfbr2	transforming growth factor, beta receptor 2	2.08356	0.000188957	0.00326063	4.91965	7.20435	6.49837	3.08237	3.3883	2.49882
Carhsp1	calcium regulated heat stable protein 1	2.09187	2.9631194592267e-05	0.000656847	29.2836	38.3169	27.7909	15.4889	20.1792	9.99528
Cped1	cadherin-like and PC-esterase domain containing 1	2.09979	0.00200566	0.0226087	4.60729	4.65414	3.18005	2.0806	2.78594	1.08057
Shisa5	shisa family member 5	2.10317	1.49923079516106e-10	1.10765154335367e-08	28.2685	41.1222	31.8697	15.3348	15.0591	17.7619
Ccl9	chemokine (C-C motif) ligand 9	2.10655	0.00552691	0.0492017	2.49887	3.63405	2.8344	1.07883	2.10828	1.08057
Nos3	nitric oxide synthase 3, endothelial cell	2.10697	0.000922237	0.0118968	3.12359	5.4192	3.59484	2.31178	1.50591	1.95853
Nek2	NIMA-related kinase 2	2.10997	0.00108668	0.0136083	2.65505	5.35544	4.42442	2.15766	1.6565	2.09361
Stat3	signal transducer and activator of transcription 3 (acute-phase response factor)	2.11551	1.58804792837574e-11	1.3604900016979e-09	169.767	220.785	157.551	84.9192	85.9876	88.2016
Atf3	activating transcription factor 3	2.11863	0.00345084	0.0342596	10.6983	16.8314	32.2153	7.32062	6.9272	13.9123
PVR	poliovirus receptor	2.11883	0.00282863	0.0293838	2.96741	3.63405	2.8344	1.77236	0.978843	1.68839
Naip6	NLR family, apoptosis inhibitory protein 6	2.12059	0.000619957	0.00870422	4.45111	3.63405	2.97266	1.77236	1.6565	1.75593
Mvp	major vault protein	2.1243	8.08853966256303e-09	4.23746372825784e-07	26.3162	32.1327	21.7765	14.7183	12.6497	10.468
Pdlim4	PDZ and LIM domain 4	2.12573	6.00268285247582e-05	0.0012159	6.94998	9.24452	6.49837	3.7759	4.51774	2.43128
Clgn	calmegin	2.13541	9.28911781567033e-11	7.19610169507567e-09	23.1145	21.9956	24.1269	8.86181	10.7673	12.6967
Coro6	coronin 6	2.13587	1.48801481133656e-07	5.73318722547767e-06	26.082	14.9825	23.1591	9.86358	11.5202	8.64457
Cx3cr1	chemokine (C-X3-C motif) receptor 1	2.13661	4.98700832821945e-05	0.00103169	6.32526	10.0096	6.29098	3.69884	3.53889	3.37678
Slco2a1	solute carrier organic anion transporter family, member 2a1	2.14073	0.00202979	0.0228101	6.16908	7.45937	5.04661	3.7759	3.91537	1.08057
MGC112715	hypothetical protein LOC690899	2.14307	0.000655665	0.00910305	4.29493	7.52312	3.80224	2.15766	2.71064	2.43128
Cyp26a1	cytochrome P450, family 26, subfamily a, polypeptide 1	2.14406	0.00238709	0.0258096	2.96741	4.46287	3.11092	1.92648	1.6565	1.35071
Il16	interleukin 16	2.14804	0.00274322	0.0287842	2.34269	2.35895	1.93568	1.31001	0.828252	0.945499
Gfpt2	glutamine-fructose-6-phosphate transaminase 2	2.14841	3.97726931140129e-05	0.00084562	5.46628	6.12051	5.32313	2.77413	3.23771	1.891
Fermt3	fermitin family member 3	2.15008	0.00186503	0.021407	2.73314	4.90916	2.55787	1.84942	1.35532	1.55332
Atp10d	ATPase, class V, type 10D	2.15483	0.00413488	0.0393341	3.67021	3.63405	2.28134	2.00354	1.58121	0.877964
Rassf2	Ras association (RalGDS/AF-6) domain family member 2	2.15624	0.00289124	0.0299701	2.73314	3.50654	2.35047	1.46412	1.7318	0.810428
Chac1	ChaC glutathione-specific gamma-glutamylcyclotransferase 1	2.16025	0.00425269	0.0400363	5.93482	8.03317	21.1543	4.93179	4.14126	7.15878
Tnfsf10	tumor necrosis factor (ligand) superfamily, member 10	2.16039	0.000114214	0.00212713	5.23201	5.48296	5.39226	2.85119	3.08712	1.55332
Prodh	proline dehydrogenase (oxidase) 1	2.16695	1.24433590445893e-09	7.55104504689161e-08	13.041	12.1773	12.5128	6.55003	6.09895	4.79503
Clcf1	cardiotrophin-like cytokine factor 1	2.16883	0.00177472	0.0205342	3.0455	2.35895	2.41961	1.07883	1.35532	1.14811
LOC100910636	zinc finger CW-type PWWP domain protein 1-like	2.17426	2.15220898257964e-07	8.14149912267269e-06	12.1039	14.0262	12.3746	4.54649	5.94835	7.15878
Slc25a30	solute carrier family 25, member 30	2.17888	3.37620867620018e-10	2.28702805396183e-08	20.2252	28.4986	21.5691	11.4818	10.0143	10.8057
Krt8	keratin 8, type II	2.18868	0.00176761	0.0204801	6.16908	4.2716	4.90834	2.77413	3.31301	0.945499
Itgb4	integrin, beta 4	2.18883	0.0021541	0.023803	3.51404	6.05675	3.87137	2.23472	1.95769	1.95853
Rarres2	retinoic acid receptor responder (tazarotene induced) 2	2.19117	1.4929284540345e-08	7.34561148802651e-07	12.7286	15.5563	12.098	6.47297	7.22838	4.79503
Lrrc15	leucine rich repeat containing 15	2.19221	5.51529255723908e-10	3.63460275129547e-08	13.4314	13.8987	12.6511	7.24356	5.27069	5.74053
AABR07072281.1	NA	2.19566	1.62036563026304e-06	4.99978920320994e-05	8.66795	8.73448	8.43405	4.93179	3.68949	3.17418
Cfap52	cilia and flagella associated protein 52	2.20187	4.49235431177931e-05	0.00094684	4.99774	6.37553	6.63663	3.23649	2.10828	2.8365
Adgre5	adhesion G protein-coupled receptor E5	2.20468	0.00400449	0.0384452	2.88932	3.31528	1.59003	1.38707	1.20473	0.945499
Nr1h3	nuclear receptor subfamily 1, group H, member 3	2.21108	7.85589243853188e-06	0.000204346	5.07583	7.39561	6.5675	3.08237	2.71064	2.8365
Nmi	N-myc (and STAT) interactor	2.21378	0.000725061	0.00982306	2.65505	4.52663	3.04179	1.61824	1.88239	1.14811
Kctd14	potassium channel tetramerization domain containing 14	2.21957	0.000215895	0.00363923	3.90448	3.76156	3.11092	2.0806	1.35532	1.41825
Lcp1	lymphocyte cytosolic protein 1	2.23341	7.41834247594931e-10	4.73862893946166e-08	22.2556	28.1161	19.2186	10.0948	11.3696	9.72514
Srgn	serglycin	2.2415	0.00041637	0.00621951	4.45111	8.35194	3.59484	2.62001	2.56005	2.16114
Ltk	leukocyte receptor tyrosine kinase	2.25193	2.7192288361117e-05	0.000607406	8.19942	5.993	8.71058	2.46589	3.23771	4.38982
Has2	hyaluronan synthase 2	2.2648	0.00196628	0.0223203	2.73314	2.16768	2.28134	1.07883	1.12943	0.945499
Arhgap27	Rho GTPase activating protein 27	2.2664	0.000300154	0.00474126	3.0455	3.44279	2.48874	1.38707	1.35532	1.21564
Tmem119	transmembrane protein 119	2.26918	2.65648156053121e-05	0.000597052	4.60729	6.24802	4.35529	2.00354	2.25887	2.43128
Tnfrsf1a	tumor necrosis factor receptor superfamily, member 1a	2.28164	1.08594047434772e-05	0.000268062	11.323	16.6401	9.88582	6.70415	6.02365	3.91707
Plekha4	pleckstrin homology domain containing, family A (phosphoinositide binding specific) member 4	2.28891	4.36444000425932e-07	1.55793392701061e-05	8.3556	7.96941	8.71058	3.93002	3.84008	3.17418
Sepp1	selenoprotein P, plasma, 1	2.29781	6.69564991904976e-07	2.28373408480189e-05	11.4792	16.9589	10.5771	6.01062	3.99067	6.95617
Pdpn	podoplanin	2.30341	1.00622520933029e-13	1.1186766373043e-11	65.7515	89.7037	58.0705	32.1337	30.4947	30.1209
Prkcq	protein kinase C, theta	2.30797	1.23823301692936e-05	0.000303086	9.99548	6.94933	6.22184	3.85296	3.53889	2.63389
Dapp1	dual adaptor of phosphotyrosine and 3-phosphoinositides	2.31016	1.62092195362851e-05	0.000387002	4.5292	4.8454	4.63182	2.00354	1.80709	2.22868
Ptafr	platelet-activating factor receptor	2.31189	0.000121353	0.00224859	3.90448	5.4192	3.87137	2.31178	1.58121	1.82346
Rad51	RAD51 recombinase	2.31395	0.00292373	0.0301781	2.03033	3.18776	1.93568	1.07883	1.35532	0.675357
Fam107a	family with sequence similarity 107, member A	2.31625	2.16449322769175e-09	1.2609471747241e-07	33.5005	28.4986	27.6526	14.7183	15.8121	8.23935
Tspan8	tetraspanin 8	2.31775	0.00294127	0.0303064	2.18651	3.88907	2.07395	1.23295	1.28003	1.01304
Adamts4	ADAM metallopeptidase with thrombospondin type 1 motif, 4	2.32429	7.61947016644508e-06	0.000199228	11.323	21.8681	14.6559	6.62709	8.88488	5.13271
Cd1d1	CD1d1 molecule	2.3293	1.24275352240698e-05	0.000303682	4.21684	5.22793	4.70095	2.0806	2.10828	1.891
Cd84	CD84 molecule	2.33248	0.00198155	0.0224237	2.57696	2.86899	1.59003	1.07883	1.05414	0.877964
Vwf	von Willebrand factor	2.34319	2.15387294392086e-06	6.41492956140356e-05	42.5589	79.1203	33.3214	23.8883	23.2663	19.0451
Capg	capping protein (actin filament), gelsolin-like	2.34542	0.00227585	0.0248839	2.96741	5.80173	3.87137	2.38883	1.88239	1.14811
Mpzl2	myelin protein zero-like 2	2.34728	0.000756869	0.0101222	7.02807	8.9895	5.73792	4.31531	3.99067	1.01304
Exph5	exophilin 5	2.34973	3.04271372442497e-09	1.71096844334074e-07	12.4943	11.4122	9.1945	5.16297	4.59303	4.32228
Ccdc109b	coiled-coil domain containing 109B	2.35061	0.000626698	0.00875934	2.73314	3.5703	2.627	0.847651	1.6565	1.28318
Abi3	ABI family, member 3	2.35094	0.00462165	0.0429496	1.95224	2.48646	1.24437	0.847651	0.677661	0.877964
Nckap1l	NCK associated protein 1 like	2.35255	3.54817473134044e-07	1.29838233133774e-05	10.8545	16.1938	9.67842	4.70061	5.72247	5.20025
Cyp27a1	cytochrome P450, family 27, subfamily a, polypeptide 1	2.35888	5.05764172340755e-08	2.16010246509406e-06	7.49661	8.92574	7.46621	3.08237	3.23771	3.782
Trim25	tripartite motif-containing 25	2.36463	5.11506617833761e-11	4.09317713303895e-09	10.6202	11.9222	11.8906	5.00885	5.1201	4.45735
Hcls1	hematopoietic cell specific Lyn substrate 1	2.36704	0.0011858	0.0145969	3.20168	3.50654	1.65916	1.15589	1.43062	0.945499
Cfh	complement factor H	2.36737	5.39629240022457e-19	1.30986004194784e-16	62.3156	60.7588	55.3744	23.5031	29.0641	22.8271
Tmem106a	transmembrane protein 106A	2.37021	0.000454848	0.00670486	3.20168	2.93274	2.69613	1.31001	0.752956	1.62086
Il17ra	interleukin 17 receptor A	2.37337	3.38493059783099e-09	1.88881721175519e-07	12.0258	15.8751	12.8585	7.01239	5.49658	4.7275
Adamts2	ADAM metallopeptidase with thrombospondin type 1 motif, 2	2.3736	0.000478903	0.00700275	4.06066	2.4227	5.11574	2.00354	1.7318	1.14811
Card11	caspase recruitment domain family, member 11	2.37736	0.000280968	0.00450167	3.35786	6.05675	3.24918	2.15766	1.35532	1.82346
Enpp6	ectonucleotide pyrophosphatase/phosphodiesterase 6	2.38449	0.000199662	0.00341213	8.51177	9.18076	7.74274	5.54826	3.61419	1.55332
Tradd	TNFRSF1A-associated via death domain	2.38997	0.000271941	0.00438599	3.12359	2.93274	2.76526	1.38707	1.43062	0.877964
Bdh2	3-hydroxybutyrate dehydrogenase, type 2	2.39422	7.18020867338334e-05	0.00142757	4.5292	4.20785	3.04179	1.46412	1.88239	1.55332
LOC100910255	nestin-like	2.39976	0.00120223	0.0147632	5.70055	12.3685	4.07876	4.00708	3.16242	2.09361
Sgk3	serum/glucocorticoid regulated kinase family, member 3	2.40071	0.00145127	0.0174105	2.42078	1.8489	1.93568	0.92471	0.828252	0.810428
Dnaaf3	dynein, axonemal, assembly factor 3	2.40287	7.38231708231696e-07	2.49457229667898e-05	6.0129	6.88557	6.08358	2.62001	2.71064	2.56636
Ccdc125	coiled-coil domain containing 125	2.40642	1.01513397063171e-09	6.21193745726058e-08	12.4943	8.79823	11.6141	4.08414	4.44244	5.06518
Prdm16	PR domain containing 16	2.41273	0.00276219	0.0288998	3.0455	1.59388	2.55787	1.54118	0.828252	0.607821
Tmbim1	transmembrane BAX inhibitor motif containing 1	2.41748	2.38642857835036e-10	1.67095893341801e-08	15.3056	19.6366	13.0659	6.93533	7.22838	5.74053
Rnf213	ring finger protein 213	2.42098	1.18168449604991e-16	2.1784877215786e-14	57.474	51.4505	64.2924	23.8113	27.0311	20.7335
Fam179a	family with sequence similarity 179, member A	2.42363	0.00112571	0.0140367	4.68538	7.14059	3.87137	2.15766	2.71064	1.62086
Clu	clusterin	2.43428	3.72380586107554e-09	2.06211059166176e-07	871.325	1122.48	788.722	426.677	410.436	306.004
Gpr84	G protein-coupled receptor 84	2.43772	0.00144008	0.0172904	2.49887	1.59388	1.86655	0.847651	0.828252	0.742892
Sec16b	SEC16 homolog B, endoplasmic reticulum export factor	2.44104	1.1236570731155e-08	5.70207024838122e-07	11.4792	11.2209	11.545	3.46766	5.87306	4.65996
Alpk3	alpha-kinase 3	2.45091	0.00372787	0.0363648	1.79606	2.10392	0.967842	0.770592	0.527069	0.675357
Apobec1	apolipoprotein B mRNA editing enzyme, catalytic polypeptide 1	2.46199	0.00227571	0.0248839	1.4837	2.16768	1.38263	0.539414	0.677661	0.810428
Rin3	Ras and Rab interactor 3	2.46794	0.000783059	0.0103961	4.21684	3.76156	2.28134	1.46412	1.95769	0.742892
Nudt6	nudix (nucleoside diphosphate linked moiety X)-type motif 6	2.47625	1.41678295421943e-11	1.22821588959832e-09	13.5876	18.234	14.3102	6.24179	6.47542	5.94314
LOC691196	similar to arylacetamide deacetylase	2.48007	0.000364	0.00556858	3.12359	2.80523	4.00963	1.46412	0.677661	1.82346
Sp110	SP110 nuclear body protein	2.48273	9.06575194795825e-08	3.65744075817352e-06	6.7938	8.03317	9.05624	4.1612	2.86123	2.63389
Il1r1	interleukin 1 receptor, type I	2.49361	6.34191328727764e-08	2.6541271585032e-06	12.182	13.7074	8.0884	5.70238	4.51774	3.44432
Axl	Axl receptor tyrosine kinase	2.50379	9.62212940899467e-10	5.93799545392366e-08	13.9	20.5292	12.7202	6.01062	7.60486	5.26778
Spint1	serine peptidase inhibitor, Kunitz type 1	2.50486	5.52399507255222e-06	0.000149261	4.99774	5.86549	4.42442	1.46412	1.95769	2.63389
Gipc3	GIPC PDZ domain containing family, member 3	2.50651	0.000749077	0.0100735	2.03033	2.16768	2.28134	0.770592	1.28003	0.540285
Tnfaip2	tumor necrosis factor, alpha-induced protein 2	2.51036	1.57324197776775e-06	4.86469132998079e-05	7.18425	6.18426	4.70095	2.31178	2.63535	2.22868
Slc43a3	solute carrier family 43, member 3	2.51757	1.19822308240245e-06	3.81858226960814e-05	6.40335	8.9895	6.5675	3.00531	2.18357	3.51185
Gdpd2	glycerophosphodiester phosphodiesterase domain containing 2	2.52453	4.67569763630249e-13	4.86406145536496e-11	31.7044	27.4785	28.8279	9.17004	11.6708	13.9123
Myo1f	myosin IF	2.52453	0.000175722	0.0030686	4.99774	6.88557	2.97266	2.62001	1.6565	1.62086
Anxa4	annexin A4	2.52647	1.22186731256551e-07	4.78367622048499e-06	13.1191	13.8349	9.95495	4.77767	6.62601	3.24171
Ifi27	interferon, alpha-inducible protein 27	2.53642	1.79933490668293e-11	1.51476957115203e-09	29.9083	37.9344	41.2716	17.1071	15.8121	10.1979
Wfikkn2	WAP, follistatin/kazal, immunoglobulin, kunitz and netrin domain containing 2	2.54197	2.33940876509405e-10	1.65393928421504e-08	25.223	25.5021	20.5321	11.0195	11.1438	5.94314
Crym	crystallin, mu	2.55436	5.2291603315266e-21	1.81327359686556e-18	454.872	604.655	472.584	208.83	191.853	199.163
Nfkb2	nuclear factor of kappa light polypeptide gene enhancer in B-cells 2, p49/p100	2.56257	3.25128427008775e-05	0.000712056	3.90448	8.16068	4.97747	2.00354	2.71064	1.95853
Ptgs1	prostaglandin-endoperoxide synthase 1	2.57045	0.000861856	0.0112373	1.95224	4.14409	2.21221	1.15589	1.35532	0.742892
Foxi3	forkhead box I3	2.57133	0.00374874	0.0365376	1.71797	1.33886	1.93568	0.92471	0.752956	0.270143
Ifit1lb	NA	2.59331	0.00352022	0.0348055	1.79606	1.53013	1.45176	0.462355	0.677661	0.675357
Cd93	CD93 molecule	2.59483	0.0036154	0.0355055	3.0455	12.7511	3.24918	2.46589	2.10828	2.76896
LOC100910885	apolipoprotein L3-like	2.59925	0.0017751	0.0205342	1.4837	1.33886	1.59003	0.616473	0.451774	0.607821
Gpr149	G protein-coupled receptor 149	2.59976	2.34535096456416e-07	8.78089754445048e-06	6.48144	5.80173	5.87619	1.92648	3.16242	1.891
Tlr3	toll-like receptor 3	2.6004	1.41081032805667e-09	8.42091869582679e-08	8.82413	12.1135	9.60929	4.39237	4.44244	2.97157
Ptk2b	protein tyrosine kinase 2 beta	2.60076	1.41622045235138e-13	1.53924139313772e-11	18.4292	23.972	17.0755	8.47651	6.8519	7.564
Mchr1	melanin-concentrating hormone receptor 1	2.60611	3.42442510520104e-07	1.25625509400876e-05	6.71571	7.01308	5.80705	3.23649	2.10828	2.16114
Cdh19	cadherin 19, type 2	2.60829	1.67108441671735e-16	2.96800895671604e-14	32.4072	37.3606	28.2748	11.3277	13.5532	12.6967
Eno4	enolase family member 4	2.60836	4.38036065106671e-13	4.58960953396659e-11	14.7589	15.7476	15.0016	5.4712	5.87306	6.07821
Il10rb	interleukin 10 receptor, beta	2.61136	1.76520217415488e-05	0.000415322	4.06066	5.61047	3.9405	1.61824	2.25887	1.35071
LOC499229	similar to very large inducible GTPase 1 isoform A	2.61161	0.000836834	0.0109503	1.40561	2.93274	2.76526	1.07883	1.05414	0.607821
Dock8	dedicator of cytokinesis 8	2.61286	5.10262446763912e-12	4.73341546157301e-10	10.5421	12.4323	11.1302	5.08591	4.36715	3.64693
Ifitm2	interferon induced transmembrane protein 2	2.61701	2.69647688711045e-05	0.000603249	6.87189	9.30827	6.91316	3.7759	3.53889	1.55332
Dgkk	diacylglycerol kinase kappa	2.61749	0.000722727	0.00980312	2.49887	1.91266	2.28134	0.693533	0.527069	1.28318
Irf9	interferon regulatory factor 9	2.61818	4.25354639204785e-19	1.04997711277602e-16	22.7241	27.8611	27.7909	9.6324	10.4661	9.86021
RT1-CE16	RT1 class I, locus CE16	2.6222	8.7812191160984e-15	1.18416365932275e-12	37.9516	56.7422	38.5063	18.4171	18.2215	14.25
Mst1r	macrophage stimulating 1 receptor	2.62791	0.0009406	0.0120908	1.71797	2.10392	1.59003	0.539414	0.903547	0.607821
Drgx	dorsal root ganglia homeobox	2.63577	0.00278527	0.0290578	1.40561	1.53013	1.38263	0.770592	0.677661	0.202607
Scn7a	sodium channel, voltage-gated, type VII, alpha subunit	2.64038	2.56201850270615e-09	1.46326421464362e-07	8.58986	15.7476	11.0611	4.62355	4.21655	4.59243
Cracr2b	calcium release activated channel regulator 2B	2.65715	9.0947090364923e-06	0.000231971	4.21684	4.90916	7.05142	1.54118	2.86123	1.68839
Cd37	CD37 molecule	2.66095	0.00347973	0.0344988	1.40561	1.65764	1.79742	0.693533	0.225887	0.877964
Tp53i3	tumor protein p53 inducible protein 3	2.66432	6.47791332784077e-13	6.69108721323922e-11	10.1517	10.0733	11.7524	4.1612	3.91537	3.91707
Casp1	caspase 1	2.67125	0.0039723	0.038243	1.4837	2.80523	1.65916	0.231178	0.602365	1.35071
RGD1562234	similar to S100 calcium-binding protein, ventral prostate	2.67623	5.13789105100034e-09	2.77141649136181e-07	9.52694	8.9895	12.0289	3.46766	3.08712	4.79503
Lgals9	lectin, galactoside-binding, soluble, 9	2.67958	8.4187618487704e-07	2.79295780331417e-05	5.15392	8.03317	11.2684	3.3906	2.63535	3.10664
LOC100364500	RT1 class I, locus CE11-like	2.69506	0.000782412	0.0103961	3.0455	4.52663	4.1479	2.00354	1.20473	1.14811
AABR07063901.2	NA	2.69782	0.000218548	0.00367543	2.65505	2.35895	1.93568	1.00177	0.602365	0.945499
Tnfrsf1b	tumor necrosis factor receptor superfamily, member 1b	2.69799	0.000413559	0.00618385	2.03033	2.35895	1.93568	0.539414	0.903547	0.877964
Oas1k	2 ' -5 ' oligoadenylate synthetase 1K	2.70019	1.85360713805696e-07	7.10419325227935e-06	8.98031	6.12051	11.4758	3.62178	3.16242	3.03911
Qprt	quinolinate phosphoribosyltransferase	2.70494	0.00255306	0.0272202	1.87415	0.956329	1.79742	0.693533	0.451774	0.540285
Zc3hav1	zinc finger CCCH type, antiviral 1	2.70764	7.72697486111772e-30	5.62678309386592e-27	61.9251	65.8592	68.7168	26.8166	24.9228	20.9361
Sox18	SRY (sex determining region Y)-box 18	2.72557	0.0011551	0.0143051	1.32752	2.80523	1.86655	0.92471	0.677661	0.607821
Tf	transferrin	2.728	8.8495319091397e-07	2.92255289625194e-05	330.475	261.46	306.599	94.1663	174.385	60.8496
Cldn9	claudin 9	2.73372	1.12949775633944e-08	5.7118074039332e-07	7.65279	8.22443	7.12055	3.54472	1.88239	2.97157
Isg15	ISG15 ubiquitin-like modifier	2.73666	6.0719335297182e-05	0.00122822	3.82639	4.46287	7.81187	1.6953	1.6565	2.49882
S100a3	S100 calcium binding protein A3	2.74871	0.00111925	0.0139681	1.4837	2.86899	1.93568	1.15589	0.677661	0.47275
Lcp2	lymphocyte cytosolic protein 2	2.74941	4.8436539255044e-05	0.00100703	3.7483	5.61047	2.48874	1.23295	1.58121	1.48578
Zc3h12a	zinc finger CCCH type containing 12A	2.75146	0.000692382	0.00946682	1.4837	1.8489	1.72829	0.770592	0.451774	0.607821
Zbtb16	zinc finger and BTB domain containing 16	2.75274	8.18256655460131e-11	6.40703759683943e-09	19.132	15.8113	14.1028	7.78298	5.04481	4.99764
LOC100910891	osteomodulin-like	2.77568	1.47255120784712e-06	4.59234171115322e-05	9.68312	7.01308	7.18969	3.15943	3.84008	1.62086
LOC103693683	low affinity immunoglobulin gamma Fc region receptor III	2.78687	9.54768630443478e-05	0.00183447	5.23201	8.54321	3.18005	2.77413	1.35532	1.95853
Csf1r	colony stimulating factor 1 receptor	2.7886	4.40563093825782e-20	1.33674185384973e-17	39.5134	50.2392	37.7459	15.3348	15.2097	15.1955
Cd4	Cd4 molecule	2.79223	2.61391534031473e-10	1.8128125245878e-08	10.3859	13.7711	8.22666	3.62178	3.91537	4.05214
Slc13a5	solute carrier family 13 (sodium-dependent citrate transporter), member 5	2.7995	6.47082236971665e-08	2.69260162835867e-06	7.80897	9.88207	6.98229	3.7759	2.56005	2.49882
Plcg2	phospholipase C, gamma 2	2.80017	8.7787205696675e-05	0.00169849	2.81123	3.76156	2.48874	1.23295	1.12943	0.877964
Tap1	transporter 1, ATP-binding cassette, sub-family B (MDR/TAP)	2.80103	1.93223476921359e-07	7.38610687108313e-06	7.65279	13.8349	14.6559	5.77944	4.14126	3.03911
Pon3	paraoxonase 3	2.80559	0.000290077	0.00461501	13.041	6.94933	6.7749	5.08591	3.3883	1.08057
Evi2a	ecotropic viral integration site 2A	2.82139	0.000219771	0.00369175	2.65505	2.29519	1.5209	0.92471	0.677661	0.675357
Fxyd3	FXYD domain-containing ion transport regulator 3	2.8398	3.68197202878128e-07	1.33827530381998e-05	4.13875	4.78165	4.21703	1.61824	1.7318	1.28318
Cytip	cytohesin 1 interacting protein	2.84792	0.00271469	0.028629	0.858986	1.53013	1.38263	0.462355	0.451774	0.405214
Parp14	poly (ADP-ribose) polymerase family, member 14	2.84807	1.45356411800033e-18	3.30776684602449e-16	30.9235	30.8576	34.3584	13.4083	11.2943	9.11732
Litaf	lipopolysaccharide-induced TNF factor	2.86099	1.15735386758854e-15	1.77428439237469e-13	38.1859	53.682	39.0594	15.2577	17.3933	13.1695
Clic6	chloride intracellular channel 6	2.86164	0.000100769	0.00191592	26.8628	11.6035	17.0755	6.01062	10.7673	2.63389
Rad9b	RAD9 checkpoint clamp component B	2.87823	3.86964132161284e-05	0.000830007	2.88932	5.61047	4.56269	1.07883	2.18357	1.28318
Casp8	caspase 8	2.8785	0.0053307	0.048072	0.780897	1.27511	1.10611	0.231178	0.301182	0.540285
Slc11a1	solute carrier family 11 (proton-coupled divalent metal ion transporter), member 1	2.88096	0.000253157	0.00415199	2.57696	3.18776	1.79742	0.539414	0.903547	1.14811
Slfn2	schlafen 2	2.88808	9.48866236849888e-07	3.10545794909702e-05	4.29493	4.52663	4.07876	0.92471	2.03298	1.48578
Myrfl	myelin regulatory factor-like	2.88898	8.98518106890619e-08	3.6350049190986e-06	4.84156	5.16418	5.39226	1.38707	1.88239	2.02607
Mocos	molybdenum cofactor sulfurase	2.89254	0.000127778	0.00235267	2.57696	3.06025	1.59003	0.770592	0.903547	0.810428
Clrn1	clarin 1	2.90436	1.27916016115211e-06	4.04114719891961e-05	4.91965	9.30827	4.97747	1.61824	2.48476	2.49882
Slc2a5	solute carrier family 2 (facilitated glucose/fructose transporter), member 5	2.9169	1.61472636514543e-05	0.000386156	5.07583	6.05675	3.18005	2.15766	0.978843	1.75593
Fbln1	fibulin 1	2.92058	8.92453746119511e-06	0.00022803	165.16	192.413	119.529	73.3603	72.3591	17.6943
Arhgdib	Rho, GDP dissociation inhibitor (GDI) beta	2.93625	2.73246671429661e-09	1.5484686858761e-07	7.34043	10.3284	6.36011	2.46589	3.08712	2.63389
Sqrdl	sulfide quinone reductase-like (yeast)	2.93808	3.23782145286715e-14	3.8337911902079e-12	11.0106	15.5563	12.3746	4.93179	4.59303	3.782
Acpp	acid phosphatase, prostate	2.94363	0.00288993	0.0299701	1.09326	1.40262	0.967842	0.308237	0.301182	0.540285
RT1-CE5	RT1 class I, locus CE5	2.9472	1.1533342024532e-14	1.49974636826147e-12	34.0471	54.3833	34.7041	14.5642	14.1556	13.1019
Glipr2	GLI pathogenesis-related 2	2.94922	1.94465792855796e-07	7.41413562081626e-06	3.98257	5.993	5.53053	1.61824	1.88239	1.75593
Cd34	CD34 molecule	2.9598	6.97045049347838e-05	0.00139639	3.98257	9.37203	3.18005	1.77236	1.50591	2.29621
C1rl	complement component 1, r subcomponent-like	2.96329	0.000267061	0.00432164	2.42078	2.4227	1.45176	0.462355	0.677661	0.945499
Cd53	Cd53 molecule	2.9896	3.67584064635347e-07	1.33827530381998e-05	4.91965	9.05325	4.77008	1.92648	2.18357	2.16114
Slc5a8	solute carrier family 5 (sodium/monocarboxylate cotransporter), member 8	3.00218	7.58985221977642e-07	2.55876406779685e-05	3.7483	3.37903	3.9405	1.54118	1.12943	1.01304
Lyn	LYN proto-oncogene, Src family tyrosine kinase	3.00396	1.03534869593796e-12	1.03991851087175e-10	10.1517	11.2847	8.29579	3.3906	3.61419	2.90403
Ifit2	interferon-induced protein with tetratricopeptide repeats 2	3.00532	1.14809705886125e-10	8.70879456523713e-09	10.6202	10.4559	16.7298	5.4712	3.68949	3.44432
Blnk	B-cell linker	3.01181	5.48306786839658e-07	1.91041627835712e-05	5.70055	7.20435	4.1479	1.61824	2.63535	1.41825
Apol3	apolipoprotein L, 3	3.01305	1.05248022121011e-05	0.000261575	2.57696	4.33536	3.04179	1.00177	1.50591	0.810428
Parp3	poly (ADP-ribose) polymerase family, member 3	3.01932	6.38550415122185e-08	2.66471296442393e-06	7.41852	10.6471	9.88582	2.77413	4.14126	2.36375
Tlr4	toll-like receptor 4	3.02477	9.53583754261907e-07	3.11389995450009e-05	5.38819	5.86549	4.00963	1.84942	1.28003	1.891
RT1-A2	RT1 class Ia, locus A2	3.02622	2.47522504071244e-14	3.00409812441134e-12	83.9464	157.794	83.3727	38.7608	38.6267	30.1209
Ptpn6	protein tyrosine phosphatase, non-receptor type 6	3.03947	7.77534215173187e-10	4.92348187381839e-08	6.48144	7.20435	5.66879	2.23472	1.95769	2.16114
Trim21	tripartite motif-containing 21	3.05504	7.23077365624132e-19	1.70562562558988e-16	15.0713	16.9589	16.9372	6.16473	4.81892	5.06518
Epsti1	epithelial stromal interaction 1 (breast)	3.05841	0.000134915	0.00245921	2.2646	2.23144	1.59003	0.462355	0.828252	0.675357
Fxyd5	FXYD domain-containing ion transport regulator 5	3.06365	2.30095296808883e-05	0.000521168	3.27977	6.82182	2.8344	1.46412	1.12943	1.62086
RT1-A3	RT1 class I, locus A3	3.07318	2.68995829657423e-07	1.00195786780836e-05	6.94998	11.4122	6.42924	3.23649	3.4636	1.41825
RGD1563091	similar to OEF2	3.07475	2.12798239741503e-25	1.0686874357225e-22	34.5937	29.9012	36.0176	10.2489	11.5955	10.8057
LOC299282	Serine protease inhibitor	3.1138	2.11443460318847e-08	9.93375018091514e-07	67.2352	114.058	59.4532	21.7307	31.5489	24.0427
Ugt1a8	UDP glycosyltransferase 1 family, polypeptide A8	3.11473	1.73183748734831e-06	5.29516298585807e-05	4.91965	6.69431	3.18005	1.46412	1.58121	1.68839
Plvap	plasmalemma vesicle associated protein	3.11823	6.33707343260956e-11	5.01593138437639e-09	7.41852	8.67072	7.39708	3.00531	1.88239	2.63389
Cyth4	cytohesin 4	3.12378	3.17946689029471e-07	1.16933726743061e-05	5.93482	7.65064	3.59484	1.92648	1.88239	1.68839
Hmha1	histocompatibility (minor) HA-1	3.13189	3.29584890378443e-05	0.000720732	3.51404	4.33536	1.79742	1.07883	0.903547	1.08057
Ighm	NA	3.13982	0.00126331	0.0153837	1.63988	1.21135	1.10611	0.308237	0.376478	0.540285
Inpp5d	inositol polyphosphate-5-phosphatase D	3.14265	1.17366442550636e-08	5.89422368726711e-07	7.34043	8.54321	5.39226	2.23472	2.86123	1.68839
Ano5	anoctamin 5	3.16795	2.45758205640596e-06	7.20165494356066e-05	4.37302	3.95283	3.59484	1.38707	1.35532	1.01304
Lcn2	lipocalin 2	3.17743	0.000726571	0.00983436	1.79606	2.04017	0.898711	0.693533	0.527069	0.270143
Plscr1	phospholipid scramblase 1	3.19052	0.000184594	0.0031967	1.71797	2.04017	1.86655	0.385296	0.677661	0.675357
Tbxas1	thromboxane A synthase 1, platelet	3.19604	0.000170753	0.00300343	1.79606	2.93274	2.28134	0.770592	0.527069	0.877964
Tagln2	transgelin 2	3.19956	4.70238384177585e-09	2.56500068433047e-07	13.9	31.3676	13.8955	6.62709	6.70131	5.20025
Evi2b	ecotropic viral integration site 2B	3.20536	0.00026577	0.00431033	1.4837	1.8489	1.38263	0.462355	0.376478	0.607821
Stat1	signal transducer and activator of transcription 1	3.20956	6.00414952663338e-32	4.85802409477158e-29	91.1306	130.507	118.975	34.2913	38.4008	33.4977
Myof	myoferlin	3.21671	3.08631795809084e-08	1.38305029974261e-06	9.60503	12.241	6.49837	3.7759	3.3883	1.68839
Aebp1	AE binding protein 1	3.22197	1.02660741417083e-11	9.17270575459135e-10	10.3859	16.0663	8.98711	3.7759	3.16242	4.05214
Nqo1	NAD(P)H dehydrogenase, quinone 1	3.22498	2.93667330917431e-11	2.41636780083699e-09	9.52694	11.6672	7.881	3.15943	3.16242	2.70143
Apbb1ip	amyloid beta (A4) precursor protein-binding, family B, member 1 interacting protein	3.22583	2.75400633518868e-07	1.02059410345262e-05	6.16908	7.8419	3.9405	1.77236	1.95769	1.82346
RT1-A1	RT1 class Ia, locus A1	3.24479	9.94799862932111e-20	2.84083631445946e-17	93.2391	170.418	98.8582	40.2249	38.5514	33.0249
Parp9	poly (ADP-ribose) polymerase family, member 9	3.27042	1.75748973060123e-19	4.65383280663206e-17	15.0713	17.8515	16.4533	4.77767	4.89422	5.40285
Rbpjl	recombination signal binding protein for immunoglobulin kappa J region-like	3.27214	1.68246300772374e-10	1.22516956222443e-08	9.68312	6.12051	10.1623	2.54295	2.86123	2.49882
Fgl2	fibrinogen-like 2	3.27272	6.12387642255774e-06	0.000162752	2.96741	6.37553	3.24918	1.07883	1.12943	1.62086
Tuba1c	tubulin, alpha 1C	3.27574	2.75482584461219e-06	7.96057214304206e-05	5.15392	9.81832	4.63182	2.0806	2.78594	1.14811
Sp140	SP140 nuclear body protein	3.28237	1.18869261811481e-07	4.66633943132725e-06	4.13875	4.59038	3.59484	1.07883	1.7318	0.945499
RGD1559575	similar to novel protein	3.29391	0.000692305	0.00946682	1.24943	1.59388	0.829579	0.462355	0.376478	0.270143
LOC685067	similar to guanylate binding protein family, member 6	3.29647	0.001217	0.0148944	1.24943	3.5703	2.07395	0.385296	0.527069	1.14811
Ifi44	interferon-induced protein 44	3.29956	3.47127735071201e-16	5.94772745126702e-14	14.9932	16.1301	21.8456	5.00885	6.40013	4.65996
Ifi44l	interferon-induced protein 44-like	3.30206	0.000519454	0.00746824	1.56179	2.55021	3.52571	0.770592	1.35532	0.202607
Upp1	uridine phosphorylase 1	3.31667	8.59895190713425e-05	0.00167203	2.03033	3.18776	2.35047	1.00177	0.602365	0.675357
Tmem176b	transmembrane protein 176B	3.3334	1.19686404596863e-19	3.35213999336292e-17	55.8341	80.4592	50.5352	22.4242	19.1251	14.5877
Ctsc	cathepsin C	3.33425	5.85314216280196e-16	9.68695027943724e-14	17.4921	27.4785	15.6929	6.24179	6.09895	5.8756
Scrg1	stimulator of chondrogenesis 1	3.33497	1.69941754208584e-08	8.25010569431275e-07	4.45111	5.80173	5.39226	1.15589	2.18357	1.35071
Il18	interleukin 18	3.3374	2.02784618891368e-05	0.000465829	1.95224	2.35895	2.07395	0.385296	0.903547	0.607821
Cnn2	calponin 2	3.34118	2.08791328254451e-05	0.000477368	4.60729	6.24802	3.24918	1.15589	2.33416	0.742892
Cebpb	CCAAT/enhancer binding protein (C/EBP), beta	3.34698	5.99715632796015e-08	2.53166912349019e-06	4.5292	6.94933	6.29098	1.92648	2.33416	1.08057
B2m	beta-2 microglobulin	3.34768	2.56817979673511e-22	1.01089109620676e-19	238.174	418.362	248.39	91.2381	92.6136	86.5132
RT1-CE7	RT1 class I, locus CE7	3.35147	4.25648023381199e-20	1.31896549202634e-17	38.8106	62.9265	38.5063	14.6412	12.4238	14.7903
RT1-CE4	RT1 class I, locus CE4	3.35659	2.59328094507254e-13	2.7770988002968e-11	34.4375	66.178	37.6076	14.0248	14.8332	12.359
Rnase4	ribonuclease, RNase A family 4	3.36143	1.09582629839723e-10	8.35581895804048e-09	6.7938	9.75456	6.63663	2.69707	2.33416	1.891
P2rx7	purinergic receptor P2X, ligand-gated ion channel, 7	3.37593	1.0804520454597e-05	0.00026716	3.0455	4.33536	2.07395	1.23295	0.828252	0.742892
RT1-CE10	RT1 class I, locus CE10	3.37906	1.80956127242774e-09	1.05841166151155e-07	9.68312	14.6637	8.64145	4.39237	3.4636	1.95853
Havcr2	hepatitis A virus cellular receptor 2	3.38261	0.000132826	0.00243025	1.63988	2.61397	2.00482	0.92471	0.527069	0.405214
Pik3cg	phosphatidylinositol-4,5-bisphosphate 3-kinase, catalytic subunit gamma	3.4017	2.08405070675592e-07	7.90419648260239e-06	3.67021	6.24802	3.80224	1.15589	1.80709	1.08057
Dtx3l	deltex 3 like, E3 ubiquitin ligase	3.4058	1.09901532662643e-17	2.1926108516421e-15	15.696	20.0192	19.2877	6.01062	5.79776	4.38982
Wnt10a	wingless-type MMTV integration site family, member 10A	3.4061	0.000330108	0.00514742	1.32752	1.46637	1.24437	0.308237	0.451774	0.405214
C1r	complement component 1, r subcomponent	3.41934	6.77557704661715e-21	2.29487218853331e-18	31.2359	42.9073	29.4501	11.7901	10.6167	7.96921
Ikzf1	IKAROS family zinc finger 1	3.42362	2.02521140982401e-05	0.000465829	3.43595	2.93274	1.93568	0.92471	0.451774	1.01304
Arpc1b	actin related protein 2/3 complex, subunit 1B	3.44058	5.30105413083982e-07	1.86035065931448e-05	9.76121	15.8113	6.91316	3.7759	3.3883	2.29621
Lyz2	lysozyme 2	3.44189	1.73875300155152e-14	2.1643759585125e-12	21.1623	31.7501	18.5273	6.93533	6.17424	7.63153
Rbm47	RNA binding motif protein 47	3.45173	0.00211023	0.0233892	3.12359	1.46637	1.93568	0.539414	1.28003	0.0675357
Clec2g	C-type lectin domain family 2, member G	3.4645	3.55676015979297e-22	1.29501637418062e-19	27.019	36.2768	25.3022	8.09121	10.1649	7.36139
Slfn13	schlafen family member 13	3.46853	3.67442672429555e-06	0.000102912	3.12359	4.08034	2.28134	1.23295	0.903547	0.607821
LOC682408	similar to corneodesmosin	3.48246	0.000113802	0.0021222	2.18651	5.03667	2.69613	1.07883	0.677661	1.08057
Lif	leukemia inhibitory factor	3.48431	3.19856008224787e-06	9.02787384454611e-05	3.12359	2.93274	2.48874	1.00177	1.05414	0.405214
Gna15	guanine nucleotide binding protein, alpha 15	3.50299	5.80337961035388e-05	0.00118542	1.40561	1.91266	1.59003	0.462355	0.451774	0.47275
Lrrc10b	leucine rich repeat containing 10B	3.54114	4.66525031764584e-06	0.000128683	1.95224	4.01658	2.627	0.847651	1.05414	0.540285
Lilrb3l	leukocyte immunoglobulin-like receptor, subfamily B (with TM and ITIM domains), member 3-like	3.54712	3.69394858648471e-07	1.33827530381998e-05	3.98257	4.20785	2.76526	1.07883	0.978843	1.01304
Icam1	intercellular adhesion molecule 1	3.56303	3.00679565020382e-11	2.46016695784092e-09	11.4011	11.0934	8.43405	3.31354	2.93653	2.43128
Chdh	choline dehydrogenase	3.56644	4.62662027078059e-11	3.72276782451097e-09	6.63762	8.60696	5.39226	2.00354	1.95769	1.82346
Ncf1	neutrophil cytosolic factor 1	3.59542	9.89870754671386e-10	6.08290197090045e-08	5.3101	9.24452	5.73792	2.23472	1.80709	1.62086
Slc45a2	solute carrier family 45, member 2	3.61162	3.2301898404361e-16	5.60053390906087e-14	11.1668	14.5362	13.2041	3.31354	4.44244	3.03911
Hmox1	heme oxygenase 1	3.6123	5.12341891200438e-05	0.00105392	2.10842	5.54671	2.69613	0.770592	1.35532	0.742892
AABR07051787.1	NA	3.61824	1.99081071477675e-32	1.7055392500005e-29	38.1859	45.6488	47.2169	11.5589	11.5955	13.0344
Dhx58	DEXH (Asp-Glu-X-His) box polypeptide 58	3.6292	1.65573919226101e-11	1.41018629216897e-09	7.10616	6.63055	10.2315	2.54295	1.95769	2.09361
Gpr183	G protein-coupled receptor 183	3.65099	0.000687525	0.00943743	1.40561	1.8489	0.829579	0.231178	0.677661	0.202607
Cybb	cytochrome b-245, beta polypeptide	3.65965	4.59819159087353e-10	3.07192946465515e-08	5.46628	7.14059	4.56269	1.77236	1.43062	1.48578
Cd180	CD180 molecule	3.6621	8.35066766723823e-07	2.77669232661319e-05	3.98257	5.35544	3.66397	1.92648	0.828252	0.810428
Epcam	epithelial cell adhesion molecule	3.67127	2.57547111290668e-06	7.4721652193918e-05	2.49887	3.88907	3.04179	0.770592	0.978843	0.810428
Irf8	interferon regulatory factor 8	3.67517	1.11451532989073e-07	4.39886213130856e-06	4.29493	9.18076	4.21703	1.46412	1.6565	1.68839
Phldb3	pleckstrin homology-like domain, family B, member 3	3.68334	0.000132587	0.00242893	1.71797	1.72139	1.45176	0.385296	0.301182	0.607821
Kif14	kinesin family member 14	3.69978	0.000442908	0.00656874	1.32752	1.1476	1.65916	0.308237	0.451774	0.337678
Cd33	CD33 molecule	3.70274	0.000256664	0.00418596	1.17135	1.72139	0.967842	0.462355	0.376478	0.202607
Kif11	kinesin family member 11	3.70406	4.63654080112305e-15	6.49294040649578e-13	13.4314	20.7205	13.2041	3.7759	4.89422	4.11968
XAF1	XIAP associated factor-1	3.71264	2.41595198543607e-06	7.09393643465542e-05	2.57696	2.67772	3.80224	0.92471	0.903547	0.607821
Mpeg1	macrophage expressed 1	3.71438	3.14534091354413e-24	1.38814378984414e-21	23.2707	26.7135	17.6286	5.93356	6.24954	6.01067
RT1-DMb	RT1 class II, locus DMb	3.72207	9.83899594037067e-07	3.19855216240086e-05	3.20168	6.12051	2.69613	1.23295	1.05414	0.945499
Fcgr1a	Fc fragment of IgG, high affinity Ia, receptor (CD64)	3.73538	8.08246909601974e-05	0.00159072	2.42078	3.37903	1.10611	0.92471	0.376478	0.540285
Laptm5	lysosomal protein transmembrane 5	3.74013	1.6461622320875e-12	1.61991261811637e-10	9.76121	18.1065	9.05624	3.54472	3.23771	3.10664
Sox7	SRY (sex determining region Y)-box 7	3.75394	0.000539937	0.0077398	0.780897	2.04017	2.07395	0.154118	0.301182	0.810428
RGD1308112	NA	3.76169	0.000347541	0.00536184	1.56179	2.80523	2.21221	0.231178	0.677661	0.810428
Krt18	keratin 18, type I	3.76198	0.000273745	0.0044102	8.19942	6.31177	5.32313	1.46412	3.61419	0.202607
Sash3	SAM and SH3 domain containing 3	3.77979	0.00131822	0.0159855	1.40561	1.65764	0.622184	0.462355	0.301182	0.202607
Lat2	linker for activation of T cells family, member 2	3.77986	0.00035677	0.00547524	1.01517	1.40262	0.967842	0.385296	0.301182	0.202607
Pld4	phospholipase D family, member 4	3.78147	3.32354156009347e-19	8.34552746227607e-17	13.9781	15.0462	11.0611	4.00708	2.78594	3.782
Jak3	Janus kinase 3	3.78438	9.55026527423155e-14	1.06992356503006e-11	19.8348	29.2637	16.3151	6.39591	5.49658	5.40285
F13a1	coagulation factor XIII, A1 polypeptide	3.78851	0.000175608	0.0030686	1.4837	3.63405	1.59003	0.770592	0.527069	0.47275
Fas	Fas cell surface death receptor	3.79238	2.31326976731224e-08	1.07637255243244e-06	4.45111	6.18426	3.87137	1.00177	1.88239	0.945499
Itgal	integrin, alpha L	3.79613	1.6503485800823e-06	5.08153841867201e-05	3.82639	5.22793	2.14308	1.31001	0.828252	0.810428
Ccnd2	cyclin D2	3.79716	1.98548925819035e-42	3.23644095380015e-39	55.1313	68.0269	57.3101	15.8742	16.4897	15.1955
Klf5	Kruppel-like factor 5	3.81447	0.00108623	0.0136083	1.63988	2.48646	0.691316	0.462355	0.451774	0.337678
Ptprc	protein tyrosine phosphatase, receptor type, C	3.81805	8.89055577679673e-10	5.58112303160636e-08	6.16908	7.58688	4.1479	1.46412	1.6565	1.55332
Lgals3bp	lectin, galactoside-binding, soluble, 3 binding protein	3.81874	7.93826530550836e-23	3.30322559741211e-20	22.4898	27.9248	28.6205	6.93533	8.13193	5.673
Gpr34	G protein-coupled receptor 34	3.82586	1.83856534957023e-15	2.70473391425664e-13	10.3859	11.7947	8.71058	2.46589	3.3883	2.22868
Itgb2	integrin, beta 2	3.83842	2.21136761761680e-09	1.28312183199088e-07	6.63762	10.5834	4.90834	1.84942	1.80709	2.09361
Mybpc2	myosin binding protein C, fast-type	3.85001	0.00118302	0.0145766	1.01517	1.46637	1.24437	0.231178	0.451774	0.270143
Fam83g	family with sequence similarity 83, member G	3.85152	0.00191806	0.0218649	0.858986	1.27511	1.03697	0.308237	0.301182	0.202607
LOC100909630	class II histocompatibility antigen, M beta 1 chain-like	3.85333	1.95841118550139e-06	5.88088670219429e-05	3.20168	5.86549	2.55787	1.15589	1.05414	0.810428
Csf3r	colony stimulating factor 3 receptor (granulocyte)	3.85741	5.96322580141947e-05	0.00121241	2.34269	2.86899	1.10611	0.847651	0.451774	0.337678
Anxa3	annexin A3	3.8667	3.69488605732414e-27	2.15249282155475e-24	38.4201	47.3702	29.7266	11.0195	8.5837	10.2654
LOC100910122	alanine--glyoxylate aminotransferase 2-like 2-like	3.87087	0.00246746	0.0265997	2.2646	2.10392	3.11092	0.231178	0.301182	1.35071
Cyp2d3	cytochrome P450, family 2, subfamily d, polypeptide 3	3.89704	0.000344892	0.00532662	1.09326	0.956329	1.45176	0.308237	0.301182	0.270143
Lgr6	leucine-rich repeat-containing G protein-coupled receptor 6	3.89933	1.17411564108048e-05	0.000287876	2.18651	2.23144	1.93568	0.462355	0.677661	0.47275
A2m	alpha-2-macroglobulin	3.91678	1.00728703202472e-24	4.89004277813601e-22	1084.28	1557.99	1020.66	321.106	306.604	307.49
Tmem176a	transmembrane protein 176A	3.95801	2.19347465641215e-18	4.914733060921e-16	15.3056	23.9082	15.762	4.77767	5.72247	3.44432
LOC100909752	collagen alpha-1(XV) chain-like	3.97393	0.00039681	0.00600536	1.71797	1.53013	1.45176	0.308237	0.301182	0.540285
Arhgap9	Rho GTPase activating protein 9	3.97671	0.000385149	0.00585524	1.40561	1.33886	0.829579	0.231178	0.376478	0.270143
Grxcr1	glutaredoxin, cysteine rich 1	3.98089	0.000396732	0.00600536	0.780897	1.72139	1.3135	0.308237	0.225887	0.405214
Sptlc3	serine palmitoyltransferase, long chain base subunit 3	3.99843	0.000965562	0.0123572	7.65279	0.765064	2.8344	0.847651	1.05414	0.877964
Cxcl13	chemokine (C-X-C motif) ligand 13	3.99964	1.34091063556093e-09	8.0366347721438e-08	10.5421	14.2174	6.42924	2.38883	2.40946	2.97157
Tectb	tectorin beta	3.99991	0.000692472	0.00946682	1.24943	1.27511	1.3135	0.231178	0.150591	0.540285
Igtp	interferon gamma induced GTPase	4.01526	1.03219093225864e-17	2.11729982217111e-15	10.6202	14.2174	14.6559	3.54472	3.68949	2.63389
Ube2l6	ubiquitin-conjugating enzyme E2L 6	4.02413	5.05945424407614e-09	2.73925247623512e-07	3.90448	5.4192	5.254	1.92648	0.978843	0.742892
Fgf2	fibroblast growth factor 2	4.03554	7.12722298833385e-17	1.34806331950772e-14	11.8696	20.9755	14.172	4.08414	4.29185	3.30925
Trem2	triggering receptor expressed on myeloid cells 2	4.0537	0.00107673	0.0135419	1.01517	2.35895	0.553053	0.385296	0.376478	0.202607
Ddx60	DEAD (Asp-Glu-Ala-Asp) box polypeptide 60	4.092	1.62282625240288e-16	2.91788167160438e-14	7.65279	8.92574	10.0241	1.92648	2.18357	2.36375
Ctss	cathepsin S	4.09459	2.53302744988532e-23	1.08502975823911e-20	35.2184	50.6855	27.6526	9.17004	9.03547	9.52253
Hck	hemopoietic cell kinase	4.09776	1.56185551185155e-05	0.000374742	1.63988	2.48646	1.93568	0.539414	0.527069	0.405214
Prkag3	protein kinase, AMP-activated, gamma 3 non-catalytic subunit	4.10545	0.00258452	0.0274551	0.858986	1.02008	1.24437	0.616473	0.0752956	0.0675357
Casp4	caspase 4, apoptosis-related cysteine peptidase	4.14019	3.10939564371718e-06	8.79325012720331e-05	2.96741	2.86899	1.79742	0.385296	0.752956	0.675357
Fcer1g	Fc fragment of IgE, high affinity I, receptor for; gamma polypeptide	4.15317	3.71066849392928e-08	1.64261932965307e-06	5.85673	10.6471	4.42442	2.46589	1.6565	0.945499
RT1-N3	RT1 class Ib, locus N3	4.18007	5.80202759876099e-06	0.000155332	1.87415	2.80523	3.38745	1.07883	0.451774	0.405214
Uba7	ubiquitin-like modifier activating enzyme 7	4.21014	2.45771614940217e-16	4.31255156625219e-14	8.04324	7.39561	8.71058	2.00354	2.10828	1.62086
Psmb8	proteasome subunit beta 8	4.22015	4.03265467559959e-09	2.22468116270577e-07	5.07583	6.82182	3.52571	0.770592	1.50591	1.35071
Aif1	allograft inflammatory factor 1	4.22921	7.19616039254223e-11	5.66512864632351e-09	7.49661	11.6672	5.94532	1.6953	2.48476	1.75593
Elf4	E74-like factor 4 (ets domain transcription factor)	4.23634	2.72742875721653e-07	1.013323276023e-05	3.7483	3.44279	2.21221	0.539414	1.05414	0.607821
Tspan4	tetraspanin 4	4.23752	8.35124879000128e-05	0.00163259	6.16908	8.03317	6.84403	3.93002	0.376478	0.675357
Wdfy4	WDFY family member 4	4.23905	5.12375958031689e-08	2.18194253005074e-06	4.60729	4.01658	2.35047	0.92471	0.903547	0.742892
AABR07001734.1	NA	4.25093	1.46388898676933e-10	1.08775914302594e-08	6.24717	3.95283	4.83921	1.38707	0.828252	1.28318
Mt1	metallothionein 1	4.25687	5.02684763630992e-08	2.15484278135889e-06	7.34043	7.58688	3.80224	2.15766	1.6565	0.607821
Vav1	vav 1 guanine nucleotide exchange factor	4.26948	3.81809423281154e-05	0.000822585	2.81123	2.55021	1.24437	0.308237	0.527069	0.675357
LOC100912573	membrane-spanning 4-domains subfamily A member 6B-like	4.31827	0.000377235	0.00574692	2.10842	1.33886	1.79742	0.385296	0.828252	0
Ifi27l2b	interferon, alpha-inducible protein 27 like 2B	4.32347	2.12830883450557e-06	6.36482338105525e-05	1.63988	2.48646	3.24918	0.770592	0.602365	0.337678
Maats1	MYCBP-associated, testis expressed 1	4.35664	1.56428297278053e-09	9.29886416962274e-08	4.5292	3.37903	4.63182	1.15589	0.752956	0.945499
Psmb9	proteasome subunit beta 9	4.35819	2.43952794470318e-09	1.40385402105169e-07	3.51404	5.48296	3.52571	1.07883	1.12943	0.675357
Ms4a6a	membrane-spanning 4-domains, subfamily A, member 6A	4.36973	0.000106137	0.00201274	1.09326	1.53013	1.59003	0.385296	0.150591	0.405214
Plek	pleckstrin	4.43188	2.01832122766459e-08	9.51289008404762e-07	3.98257	7.39561	4.07876	1.46412	1.58121	0.47275
P2ry6	pyrimidinergic receptor P2Y, G-protein coupled, 6	4.46741	8.01794990054565e-06	0.000207782	2.18651	2.86899	1.24437	0.308237	0.752956	0.337678
Rac2	ras-related C3 botulinum toxin substrate 2 (rho family, small GTP binding protein Rac2)	4.47008	2.32793227052283e-06	6.87708024095223e-05	2.49887	4.20785	1.93568	0.770592	0.903547	0.270143
Bin2	bridging integrator 2	4.48021	1.00740589231904e-08	5.18440262040089e-07	4.60729	7.07684	3.52571	1.77236	0.752956	0.877964
Tcea3	transcription elongation factor A (SII), 3	4.49007	0.00206233	0.0230336	0.546628	1.1476	1.03697	0.462355	0.0752956	0.0675357
Ctsz	cathepsin Z	4.55001	3.19249215149446e-22	1.19219117165039e-19	11.7915	15.4925	10.9919	3.08237	2.56005	2.76896
Ddx58	DEAD (Asp-Glu-Ala-Asp) box polypeptide 58	4.56568	4.83646305824406e-12	4.51527230642734e-10	5.54437	5.48296	8.77971	1.46412	1.58121	1.28318
Spi1	Spi-1 proto-oncogene	4.57012	4.82892803578746e-06	0.000132196	1.95224	2.9965	1.45176	0.462355	0.376478	0.540285
Edn3	endothelin 3	4.58143	0.000258733	0.00421497	1.01517	1.21135	1.24437	0.462355	0.225887	0.0675357
Smc1b	structural maintenance of chromosomes 1B	4.64558	0.000246711	0.00406	1.24943	1.02008	0.898711	0.308237	0.150591	0.202607
Was	Wiskott-Aldrich syndrome	4.68272	0.000364923	0.00557686	1.17135	1.40262	0.622184	0.154118	0.451774	0.0675357
Tmem255b	transmembrane protein 255B	4.68545	0.000195725	0.00334964	1.17135	1.78515	0.898711	0.462355	0.0752956	0.270143
Gmnc	geminin coiled-coil domain containing	4.68602	0.000389596	0.00591665	1.24943	2.35895	0.622184	0.539414	0.225887	0.135071
Hbb	hemoglobin, beta	4.69899	2.09014678732798e-06	6.26355922029727e-05	37.2488	175.072	41.8246	20.4977	21.3087	12.2915
Depdc7	DEP domain containing 7	4.71615	1.30953381408283e-14	1.67298688318442e-12	7.02807	12.8786	9.54016	2.00354	2.71064	1.55332
Fcgr2b	Fc fragment of IgG, low affinity IIb, receptor	4.71879	1.97105178218152e-11	1.64979299745354e-09	7.18425	10.5196	4.77008	1.54118	1.6565	1.55332
RGD1566307	similar to PIRB1	4.72418	1.94779925196826e-06	5.86110502183176e-05	2.57696	4.2716	1.5209	0.693533	0.527069	0.540285
Plekhg6	pleckstrin homology domain containing, family G (with RhoGef domain) member 6	4.72721	0.000795623	0.010534	1.09326	1.08384	0.691316	0.308237	0.0752956	0.202607
Catip	ciliogenesis associated TTC17 interacting protein	4.72857	4.91073421866452e-05	0.0010188	1.95224	1.65764	1.38263	0.462355	0.451774	0.135071
Cpxm2	carboxypeptidase X (M14 family), member 2	4.72952	1.57560320611615e-05	0.000377419	2.34269	2.29519	3.18005	0.385296	1.20473	0.0675357
Npas4	neuronal PAS domain protein 4	4.77723	5.9004405957003e-05	0.00120187	4.21684	1.53013	5.04661	0.539414	0.527069	1.14811
Irf5	interferon regulatory factor 5	4.7891	4.35973580543512e-08	1.895378873742e-06	4.06066	4.65414	2.21221	0.693533	0.752956	0.810428
Zp2	zona pellucida glycoprotein 2 (sperm receptor)	4.79707	3.49522819580399e-11	2.82802796909385e-09	3.59212	3.76156	3.9405	0.770592	0.677661	0.877964
Cp	ceruloplasmin (ferroxidase)	4.82319	1.27835110276313e-43	3.72358109212844e-40	594.887	757.349	478.944	132.002	126.045	121.632
Itgam	integrin, alpha M	4.8242	6.3149292335062e-22	2.24318608187279e-19	18.9758	22.0593	12.9276	3.3906	3.99067	3.782
Matn2	matrilin 2	4.84562	7.91884373603788e-06	0.000205579	2.88932	4.59038	1.79742	0.693533	0.527069	0.675357
Srpk3	SRSF protein kinase 3	4.85657	2.61905587554314e-20	8.47642883809119e-18	13.1972	21.1668	17.6286	2.69707	4.06596	3.91707
Lgals3	lectin, galactoside-binding, soluble, 3	4.90231	4.30893251585503e-07	1.54189909486272e-05	15.3837	23.3344	10.9228	3.3906	5.94835	0.810428
Slfn3	schlafen 3	4.91984	1.7136086139872e-09	1.01179106620652e-07	2.34269	3.50654	3.24918	0.693533	0.828252	0.337678
Wfdc2	WAP four-disulfide core domain 2	5.02488	6.7755052132372e-07	2.30019715444258e-05	1.71797	3.37903	2.69613	0.308237	0.828252	0.405214
Irgm	immunity-related GTPase family, M	5.06707	8.126120785918e-18	1.69069747323014e-15	9.44885	9.05325	12.582	2.38883	2.56005	1.21564
Cebpd	CCAAT/enhancer binding protein (C/EBP), delta	5.0938	1.52321215657849e-14	1.91241912486286e-12	16.3988	26.586	13.8955	4.1612	3.84008	3.17418
Tifab	TRAF-interacting protein with forkhead-associated domain, family member B	5.15783	2.395088470002e-07	8.94412012233568e-06	2.18651	2.67772	2.00482	0.231178	0.602365	0.47275
Hba1	hemoglobin, alpha 1	5.17107	5.34775184156195e-07	1.87222735145452e-05	38.2639	182.149	42.032	20.806	18.7486	11.2109
Gda	guanine deaminase	5.20602	6.22567792530091e-10	4.04780237964654e-08	3.67021	7.96941	3.66397	1.31001	0.752956	0.877964
Tnfrsf9	tumor necrosis factor receptor superfamily, member 9	5.20722	2.24203043802939e-05	0.000508613	1.71797	1.40262	1.17524	0.154118	0.301182	0.337678
Tlr7	toll-like receptor 7	5.26502	1.4223438412701e-16	2.58937696303222e-14	9.68312	10.2008	6.01445	1.77236	1.50591	1.62086
Cd22	CD22 molecule	5.27074	9.2014586709353e-06	0.000234283	2.2646	3.69781	1.10611	0.770592	0.225887	0.337678
C2	complement component 2	5.28004	1.75371266966258e-25	9.1218111860592e-23	117.135	137.711	99.7569	28.2807	26.2029	12.7642
Fgr	FGR proto-oncogene, Src family tyrosine kinase	5.28563	1.10488003827101e-05	0.000272275	2.10842	4.08034	1.3135	0.539414	0.677661	0.202607
AABR07037708.1	NA	5.28895	6.76398235167102e-05	0.00135877	1.17135	1.72139	0.691316	0.308237	0.150591	0.202607
Cmklr1	chemokine-like receptor 1	5.34983	0.000653197	0.00907745	1.24943	1.46637	0.553053	0.154118	0.376478	0.0675357
Chi3l1	chitinase 3-like 1 (cartilage glycoprotein-39)	5.3866	1.99449550952364e-42	3.23644095380015e-39	272.221	418.043	282.886	67.5809	54.2128	58.8911
Oasl2	2'-5' oligoadenylate synthetase-like 2	5.40786	2.48832424601095e-24	1.13249857246573e-21	12.5724	12.3685	19.4951	2.54295	3.23771	2.43128
Glp1r	glucagon-like peptide 1 receptor	5.44629	2.29227377458521e-07	8.62653107314188e-06	2.2646	1.65764	2.55787	0.154118	0.527069	0.47275
Tigd4	tigger transposable element derived 4	5.45734	4.25121405295287e-08	1.85373297806005e-06	7.34043	3.12401	4.35529	0.539414	0.978843	1.14811
Timp1	TIMP metallopeptidase inhibitor 1	5.47502	5.26305355412716e-09	2.82845431595233e-07	11.5573	21.1668	10.1623	2.92825	3.91537	1.01304
Ifitm3	interferon induced transmembrane protein 3	5.47763	1.54561641799235e-27	9.37931562985025e-25	20.6157	27.2873	23.2282	5.08591	5.1954	2.76896
Piwil2	piwi-like RNA-mediated gene silencing 2	5.49306	7.05391549517246e-42	1.02733225271692e-38	31.7044	44.2462	39.0594	6.24179	8.5084	6.21328
Pkd1l3	polycystic kidney disease 1-like 3	5.50006	0.000331463	0.00516302	0.702807	1.1476	1.45176	0.0770592	0.225887	0.270143
AABR07071870.1	NA	5.51285	3.94893840336013e-05	0.000840824	0.937076	1.72139	1.03697	0	0.301182	0.337678
Hspb1	heat shock protein B1	5.52109	9.82539636130737e-12	8.83315263000497e-10	4.91965	8.4157	5.04661	1.6953	0.978843	0.675357
C3	complement component 3	5.57413	6.80409407509e-29	4.7188012433148e-26	104.562	168.378	73.2795	21.1142	23.2663	17.7619
Inmt	indolethylamine N-methyltransferase	5.59168	5.16488417252916e-07	1.82134075275338e-05	2.10842	2.04017	1.3135	0.385296	0.376478	0.202607
Nlrc5	NLR family, CARD domain containing 5	5.63593	1.1323695685072e-09	6.90034744591582e-08	3.7483	5.92924	3.24918	1.00177	0.752956	0.540285
C1qc	complement component 1, q subcomponent, C chain	5.6402	1.22400546917554e-24	5.75045666228149e-22	22.646	31.5589	15.1398	4.62355	3.61419	4.05214
Mmp19	matrix metallopeptidase 19	5.71893	2.18851938587356e-06	6.49729203369206e-05	2.03033	3.69781	1.45176	0.308237	0.451774	0.47275
Irf7	interferon regulatory factor 7	5.74831	8.91807154959973e-19	2.06163165156144e-16	8.74604	9.81832	16.4533	2.31178	1.88239	1.891
F9	coagulation factor IX	5.77596	6.28083624479448e-06	0.000166317	1.87415	1.33886	1.93568	0.154118	0.150591	0.540285
Tyrobp	Tyro protein tyrosine kinase binding protein	5.78342	4.68859858672595e-09	2.56500068433047e-07	2.96741	5.10042	2.14308	0.693533	0.376478	0.675357
Clec4a1	C-type lectin domain family 4, member A1	5.78425	1.02570178188264e-05	0.000255793	2.03033	2.35895	0.829579	0.308237	0.376478	0.202607
Lims2	LIM and senescent cell antigen like domains 2	5.79972	1.01810180387462e-07	4.07352600868953e-06	2.03033	3.50654	2.55787	0.462355	0.225887	0.675357
Bst2	bone marrow stromal cell antigen 2	5.83279	1.34309040767869e-11	1.17130351481631e-09	4.13875	7.90566	6.5675	1.46412	1.28003	0.47275
Tspo	translocator protein	5.86909	9.2328497161008e-10	5.74646253270479e-08	2.96741	4.20785	2.8344	0.770592	0.527069	0.405214
C1qa	complement component 1, q subcomponent, A chain	5.90636	1.28469762174589e-32	1.16939601019419e-29	38.6544	54.5745	29.1044	7.32062	6.77661	6.6185
Parvg	parvin, gamma	5.9104	1.08069577202671e-08	5.52254499080598e-07	2.2646	2.35895	2.00482	0.539414	0.301182	0.270143
Arhgap30	Rho GTPase activating protein 30	5.94711	1.88901464464767e-08	8.99072198844728e-07	2.65505	3.63405	2.07395	0.385296	0.527069	0.47275
Spp1	secreted phosphoprotein 1	5.97242	1.99974091862853e-19	5.20075477480462e-17	21.3185	40.2296	19.4951	5.00885	4.51774	4.05214
Hba2	hemoglobin, alpha 2	5.99428	4.54779495025231e-06	0.000125681	15.4618	101.945	17.0064	9.01592	7.52956	5.8756
C1qb	complement component 1, q subcomponent, B chain	6.06521	1.46596823609064e-26	7.90754125571263e-24	17.6483	24.9921	13.2041	2.92825	3.08712	3.17418
Cyr61	cysteine-rich, angiogenic inducer, 61	6.08822	5.66732625307658e-09	3.00141598362935e-07	5.77864	3.31528	2.28134	0.693533	0.752956	0.405214
Rtp4	receptor (chemosensory) transporter protein 4	6.11792	8.4958572830742e-10	5.35643573466202e-08	2.42078	4.33536	6.7749	0.847651	0.677661	0.675357
Casp12	caspase 12	6.31409	0.000107632	0.00203314	1.01517	1.27511	0.622184	0.308237	0	0.135071
AC113925.2	NA	6.37817	1.65936549019226e-05	0.000394241	6.16908	40.6759	5.254	3.08237	3.4636	1.62086
Mlf1	myeloid leukemia factor 1	6.41504	7.55459391171315e-27	4.23173483577655e-24	25.223	47.1789	28.6205	4.31531	4.96951	6.41589
Hbb-b1	hemoglobin, beta adult major chain	6.45041	4.4989519549942e-05	0.00094686	3.12359	25.9484	3.9405	1.46412	2.63535	1.01304
Il17rb	interleukin 17 receptor B	6.46138	2.71287783525433e-20	8.58920712883567e-18	6.87189	11.986	8.64145	1.46412	1.58121	1.21564
Mefv	Mediterranean fever	6.46795	9.1411177218781e-07	3.00521983073211e-05	1.63988	1.53013	1.24437	0.385296	0.0752956	0.202607
MGC108823	similar to interferon-inducible GTPase	6.47361	1.27658531673512e-09	7.71460105930717e-08	2.88932	2.48646	4.28616	0.770592	0.376478	0.337678
Adgre1	adhesion G protein-coupled receptor E1	6.49301	5.14500434026082e-17	9.85945305415244e-15	8.74604	14.855	6.5675	1.92648	1.6565	1.08057
Zfp347	zinc finger protein 347	6.49937	1.04517311079899e-33	1.01479341237843e-30	19.4443	13.4524	16.1768	2.0806	2.71064	2.70143
Csf2rb	colony stimulating factor 2 receptor, beta, low-affinity (granulocyte-macrophage)	6.57799	2.67354872266643e-08	1.21300821174187e-06	2.42078	4.59038	2.69613	0.462355	0.451774	0.540285
Gpnmb	glycoprotein (transmembrane) nmb	6.66133	8.16692697662802e-15	1.11161798586552e-12	23.0365	38.827	16.7298	5.08591	3.61419	3.10664
Epha1	Eph receptor A1	6.71717	1.75644226935208e-38	2.13173543423698e-35	23.0365	24.6733	20.7395	2.54295	4.66833	2.97157
Usp18	ubiquitin specific peptidase 18	6.71813	1.24395480227841e-14	1.60327059649405e-12	6.32526	7.14059	14.725	1.15589	1.88239	1.14811
Osmr	oncostatin M receptor	6.73701	1.20738454350389e-15	1.83170296787403e-13	6.48144	13.4524	6.5675	0.92471	1.35532	1.62086
Edn2	endothelin 2	6.76997	1.15910605386933e-07	4.56249204555484e-06	1.71797	2.55021	2.28134	0.462355	0.0752956	0.405214
Clec12a	C-type lectin domain family 12, member A	6.78311	5.86281655214478e-06	0.000156672	1.40561	1.27511	0.967842	0.154118	0.301182	0.0675357
Cd68	Cd68 molecule	6.92497	7.6357166051994e-06	0.000199295	1.56179	1.97641	0.691316	0.231178	0.301182	0.0675357
Serping1	serpin peptidase inhibitor, clade G (C1 inhibitor), member 1	7.08837	3.57133129221972e-37	4.00098991845292e-34	60.051	101.116	59.9371	12.3295	11.2943	7.63153
RT1-Bb	RT1 class II, locus Bb	7.10618	3.07796496531945e-06	8.73830053701998e-05	3.51404	17.6602	2.41961	1.31001	1.05414	0.945499
Ly86	lymphocyte antigen 86	7.13164	7.05442932500336e-08	2.91877013322014e-06	2.10842	2.55021	1.72829	0.385296	0.0752956	0.405214
C1s	complement component 1, s subcomponent	7.1556	2.18545331709533e-41	2.89354019183422e-38	40.3724	62.4164	43.069	7.47474	7.83074	5.13271
Ctse	cathepsin E	7.20611	6.15219194797886e-06	0.000163207	3.59212	1.46637	0.967842	0.308237	0.301182	0.202607
Mx2	myxovirus (influenza virus) resistance 2	7.25376	3.18630819306912e-22	1.19219117165039e-19	31.0016	27.9248	64.638	5.8565	7.00249	4.18721
C4b	complement component 4B (Chido blood group)	7.31948	4.39966738368258e-12	4.13398424360987e-10	3.82639	11.0297	9.05624	1.77236	0.903547	0.607821
Nek10	NIMA-related kinase 10	7.40509	7.2077937233868e-16	1.15356382183962e-13	4.13875	5.10042	4.42442	0.385296	0.828252	0.607821
AC108572.1	NA	7.43318	1.07594380934255e-05	0.000266497	0.780897	1.78515	1.38263	0	0.376478	0.135071
Prkcg	protein kinase C, gamma	7.56206	1.66218617558041e-42	3.23644095380015e-39	20.2252	18.7441	23.09	2.85119	2.56005	2.76896
AABR07002775.1	NA	7.66933	0.000202291	0.0034458	1.09326	1.27511	2.14308	0	0	0.540285
Mt2A	metallothionein 2A	7.89919	8.94020077120814e-29	5.91841291053979e-26	15.7741	20.848	11.6141	2.31178	2.18357	1.62086
Plac8	placenta-specific 8	8.11459	1.32031985213797e-12	1.30810464806377e-10	4.45111	4.97291	2.69613	0.693533	0.527069	0.270143
Gbp5	guanylate binding protein 5	8.26325	3.85776021247776e-18	8.5127908688676e-16	4.91965	7.52312	6.98229	0.693533	0.752956	0.877964
Ifit3	interferon-induced protein with tetratricopeptide repeats 3	8.33281	9.18568387171471e-21	3.04046136153757e-18	7.49661	8.79823	15.5546	1.31001	1.28003	1.21564
Apol9a	apolipoprotein L 9a	8.43837	1.85057195295629e-10	1.3408820857142e-08	1.79606	2.86899	2.90353	0.231178	0.376478	0.270143
Atp8b1	ATPase, aminophospholipid transporter, class I, type 8B, member 1	8.52479	9.0000198592688e-15	1.20253476358157e-12	4.60729	5.29169	4.00963	0.462355	0.677661	0.47275
Fcgr3a	Fc fragment of IgG, low affinity IIIa, receptor	8.56828	7.4667670759334e-16	1.18202169232494e-13	7.02807	8.47945	4.1479	0.770592	0.903547	0.607821
Tlr2	toll-like receptor 2	8.77887	2.18699285138217e-17	4.30423836317972e-15	5.38819	9.81832	6.15271	0.770592	0.978843	0.675357
Fcrl2	Fc receptor-like 2	8.94888	5.04906205782826e-15	7.00328950573437e-13	5.07583	8.73448	3.38745	0.616473	0.752956	0.540285
Calca	calcitonin-related polypeptide alpha	9.17102	2.15447342733871e-08	1.00569714730003e-06	1.32752	2.67772	1.5209	0.154118	0.150591	0.270143
C4a	complement component 4A (Rodgers blood group)	9.44213	1.08339132579643e-52	7.88925563444958e-49	121.429	174.881	94.7794	13.7936	13.6285	13.9799
Ifitm1	interferon induced transmembrane protein 1	9.47111	4.30506103940018e-16	7.20677114687635e-14	5.62246	4.39912	3.38745	0.462355	0.451774	0.47275
Rarres1	retinoic acid receptor responder (tazarotene induced) 1	9.60518	1.84288814996625e-08	8.82888915003568e-07	1.4837	2.9965	1.3135	0.231178	0.0752956	0.270143
Lrg1	leucine-rich alpha-2-glycoprotein 1	10.6996	8.63268232791213e-09	4.49022805084687e-07	1.79606	2.93274	1.79742	0.0770592	0.451774	0.0675357
Gbp4	guanylate binding protein 4	10.9786	4.14436136772419e-07	1.4866620433383e-05	0.937076	1.27511	1.24437	0	0.150591	0.135071
Ifi47	interferon gamma inducible protein 47	11.267	2.30741763518178e-22	9.33478623299652e-20	5.07583	9.81832	9.12537	0.616473	0.677661	0.810428
Gfap	glial fibrillary acidic protein	11.4622	5.56481470552241e-44	2.02614903428071e-40	247.232	444.183	219.009	33.2896	21.1581	24.9882
Scara5	scavenger receptor class A, member 5	11.5872	1.23121123431858e-13	1.35843639519817e-11	2.65505	4.20785	2.76526	0.462355	0.301182	0.0675357
Rsad2	radical S-adenosyl methionine domain containing 2	13.2147	1.99999784291413e-42	3.23644095380015e-39	20.7719	21.1668	34.5658	1.92648	1.80709	2.02607
Socs3	suppressor of cytokine signaling 3	13.4734	2.68502463895162e-17	5.21395984555885e-15	5.85673	7.96941	3.18005	0.231178	0.527069	0.47275
Bcl3	B-cell CLL/lymphoma 3	13.579	2.47575765132615e-15	3.60569344339141e-13	4.29493	9.05325	3.73311	0.385296	0.301182	0.540285
Gbp2	guanylate binding protein 2, interferon-inducible	15.0257	3.0417919980815e-48	1.47668862200197e-44	20.3033	39.337	27.307	2.00354	1.80709	1.95853
Car3	carbonic anhydrase 3	15.4157	2.03029366690989e-30	1.55627352446714e-27	11.1668	18.2978	10.7154	1.6953	0.602365	0.337678
LOC498435	NA	15.6049	3.97528962989036e-18	8.64121166712287e-16	3.82639	5.993	4.35529	0.616473	0.301182	0
Glycam1	glycosylation dependent cell adhesion molecule 1	16.1382	1.08813486391433e-08	5.54111753777912e-07	1.32752	1.59388	1.03697	0.154118	0.0752956	0
Oas1a	2'-5' oligoadenylate synthetase 1A	16.7465	6.96006129668088e-18	1.46907728586754e-15	4.45111	5.48296	11.4067	0.385296	0.677661	0.202607
Ccl2	chemokine (C-C motif) ligand 2	17.3239	9.72582734287956e-06	0.000244219	1.32752	1.27511	0.345658	0	0	0.135071
Cfi	complement factor I	17.6272	1.50587067827538e-10	1.10765154335367e-08	1.4837	1.53013	1.3135	0.154118	0.0752956	0
Lad1	ladinin 1	20.4449	7.26097149042658e-19	1.70562562558988e-16	3.7483	10.8384	5.32313	0.385296	0.301182	0.270143
Tlr8	toll-like receptor 8	21.6271	1.18101719920109e-08	5.91076786569232e-07	1.63988	1.53013	0.553053	0	0.0752956	0.0675357
Cxcl10	chemokine (C-X-C motif) ligand 10	21.6555	2.05324930937378e-14	2.53419685946778e-12	2.18651	3.88907	7.12055	0.308237	0.0752956	0.202607
RT1-Ba	RT1 class II, locus Ba	23.6476	5.47469142977245e-10	3.62424572650936e-08	3.12359	21.103	2.55787	0.539414	0.376478	0.202607
RGD1564999	similar to isopentenyl-diphosphate delta isomerase 2	23.8316	1.85935492153462e-08	8.87857215646892e-07	1.09326	2.04017	0.967842	0.154118	0	0
Mx1	myxovirus (influenza virus) resistance 1	24.8416	9.21743208187296e-35	9.58876291717127e-32	10.1517	10.1371	18.4581	0.308237	0.752956	0.47275
Oas1i	2 ' -5 ' oligoadenylate synthetase 1I	31.295	0.000684074	0.00940779	0	3.63405	6.49837	0	0.301182	0
Cd74	Cd74 molecule, major histocompatibility complex, class II invariant chain	36.4385	6.49827695421194e-16	1.06338096136115e-13	16.3207	94.9316	10.7845	1.46412	1.12943	0.742892
RT1-Da	RT1 class II, locus Da	51.778	2.33283598463321e-13	2.51669802075542e-11	4.5292	38.2532	3.80224	0.308237	0.225887	0.337678
LOC681458	similar to stearoyl-coenzyme A desaturase 3	58.7131	9.30932578148285e-06	0.000236398	13.041	0.0637553	1.59003	0.0770592	0.150591	0
RT1-Db1	RT1 class II, locus Db1	66.577	9.60693509026331e-13	9.71634740656909e-11	3.90448	20.7842	1.5209	0.154118	0.150591	0.0675357
RGD1564347	similar to isopentenyl diphosphate delta-isomerase type 2	82.7613	2.90575683477736e-15	4.14896495506838e-13	2.34269	3.63405	2.28134	0	0.0752956	0
Slc29a2	solute carrier family 29 (equilibrative nucleoside transporter), member 2	97.302	0.000933554	0.0120215	1.17135	0	1.45176	0	0	0
Mmp3	matrix metallopeptidase 3	219.99	5.03053107430667e-08	2.15484278135889e-06	2.57696	0.828819	2.55787	0	0	0

## Sheet: down-regulated DEGs
Gene_symbol	NAME	Foldchange	PValue	FDR	Old1	Old2	Old3	Young1	Young2	Young3
Cryba2	crystallin, beta A2	-10735.1	5.78224316998437e-12	5.2963892784687e-10	0	0	0	85.998	200.813	4.9301
Cryba1	crystallin, beta A1	-10047.7	3.65823554047532e-16	6.1951793501724e-14	0	0.0637553	0	215.072	724.57	21.2062
Crybb3	crystallin, beta B3	-2659.04	7.58935782994257e-10	4.82669901464121e-08	0	0.0637553	0	71.1256	177.396	4.52489
Cryaa	crystallin, alpha A	-2351.85	5.63461702638985e-08	2.38553960384714e-06	0.624717	1.40262	0.553053	1993.06	4071.54	77.8686
Crygs	crystallin, gamma S	-1328.05	8.2343890206041e-09	4.29841009663362e-07	0	0.0637553	0.0691316	49.8573	162.036	5.8756
Crybb2	crystallin, beta B2	-1277.4	6.28240743893353e-12	5.71856137128924e-10	0.468538	0.510042	0.276526	479.231	1132.75	26.2038
Lim2	lens intrinsic membrane protein 2	-1055.87	5.17836133541157e-07	1.82168247557812e-05	0	0	0	10.403	18.0709	0.202607
Col1a2	collagen, type I, alpha 2	-765.303	1.02026124714073e-06	3.30937300742932e-05	0	0	0	3.15943	17.6192	0
Cryba4	crystallin, beta A4	-626.326	2.69666052611789e-09	1.53414702743675e-07	0	0.318776	0.138263	76.4427	225.586	8.03674
Crygb	crystallin, gamma B	-618.274	3.60277767710164e-15	5.09425767857362e-13	0	0	0	11.6359	3.61419	1.55332
Foxe3	forkhead box E3	-481.92	3.82730735812278e-05	0.000823352	0	0	0	5.4712	7.60486	0
Crygn	crystallin, gamma N	-454.902	7.60740813548779e-08	3.13864850099842e-06	0	0	0	3.54472	8.73429	0.0675357
Crygc	crystallin, gamma C	-325.585	4.16752449567604e-13	4.39824831558159e-11	0	0	0	5.62532	1.7318	1.48578
Pitx3	paired-like homeodomain 3	-210.585	0.000173589	0.00304231	0	0	0	2.38883	3.31301	0
Crybb1	crystallin, beta B1	-174.074	1.83836670154544e-08	8.82888915003568e-07	0.546628	0.446287	0.345658	60.0291	173.18	4.11968
Gja8	gap junction protein, alpha 8	-163.891	0.000179159	0.00311741	0.312359	0.0637553	0.0691316	30.0531	46.0809	0.270143
Gata3	GATA binding protein 3	-118.131	2.20419167322126e-05	0.000501591	0	0	0	1.38707	1.80709	0
Gja3	gap junction protein, alpha 3	-114.993	2.04511490988374e-05	0.000469056	0	0	0.138263	7.47474	11.4449	0.202607
Cyp2b1	cytochrome P450, family 2, subfamily b, polypeptide 1	-109.899	0.00103102	0.0130685	0	0	0	1.23295	1.7318	0
Cfb	complement factor B	-106.305	8.39054612804716e-05	0.00163807	0	0	0	0	1.50591	1.35071
Vit	vitrin	-100.379	1.12418368026817e-05	0.000276564	0	0.127511	0.0691316	9.40122	13.6285	0.0675357
Lctl	lactase-like	-78.0358	3.45694476854578e-05	0.000753697	0.0780897	0	0	2.85119	4.74362	0.135071
Egr1	early growth response 1	-45.1781	4.34412261453548e-28	2.75077398948238e-25	28.0342	15.62	9.4019	1136.85	1010.47	248.801
Grifin	galectin-related inter-fiber protein	-43.35	9.53479617384368e-06	0.000240656	0.780897	1.08384	0.967842	33.9831	86.5147	3.57939
R3hdml	R3H domain containing-like	-27.4594	0.00233333	0.0253981	0.156179	0.0637553	0.0691316	2.77413	5.72247	0.0675357
AABR07072362.1	NA	-27.0207	0.000452562	0.00670066	0	0.127511	0	1.46412	1.88239	1.01304
Wnt7b	wingless-type MMTV integration site family, member 7B	-26.6175	0.000188803	0.00326063	0.156179	0.892574	0.207395	13.9477	20.0286	0.47275
Cdcp1	CUB domain containing protein 1	-26.0078	0.000225366	0.00376402	0.390448	0.255021	0.276526	9.40122	14.9838	0.202607
Mme	membrane metallo-endopeptidase	-23.3867	0.000475969	0.00696685	0.234269	0.701308	0.622184	14.0248	23.0405	0.135071
LOC684828	similar to Histone H1.2 (H1 VAR.1) (H1c)	-21.2944	3.14360222065511e-10	2.13941227764584e-08	0.0780897	0.0637553	0.0691316	1.61824	1.43062	1.95853
Adamts18	ADAM metallopeptidase with thrombospondin type 1 motif, 18	-19.4239	1.51912508696328e-06	4.72746533472932e-05	0.546628	0.318776	0.622184	10.7112	16.6403	1.95853
Crygd	crystallin, gamma D	-15.1723	2.1485258263845e-08	1.00569714730003e-06	0.234269	0.191266	0.345658	7.70592	2.56005	1.82346
Lgsn	lengsin, lens protein with glutamine synthetase domain	-15.0948	0.00476268	0.0440125	0.156179	0.127511	0.0691316	3.7759	0.903547	1.01304
Col4a1	collagen, type IV, alpha 1	-14.9009	0.000353608	0.00543817	19.7567	48.0715	13.135	453.031	735.488	18.4372
Cryab	crystallin, alpha B	-14.1704	8.87699637466963e-06	0.000227214	37.8735	37.5519	36.2941	491.098	1058.2	34.173
AABR07059639.1	NA	-9.72973	2.85856338812044e-06	8.21146295553967e-05	0.390448	0.701308	0.483921	9.94063	4.74362	1.01304
LOC100912373	uncharacterized LOC100912373	-8.0478	0.000170371	0.00300034	1.32752	0.828819	0.345658	5.93356	13.1014	1.21564
Col4a2	collagen, type IV, alpha 2	-7.69517	5.16392251732123e-05	0.00106075	22.4117	31.6864	17.1446	198.967	329.795	19.7204
Gjb6	gap junction protein, beta 6	-7.60365	5.32769739233352e-09	2.85266855963035e-07	0.312359	0.255021	0.691316	3.31354	2.71064	3.71446
Bfsp1	beaded filament structural protein 1, filensin	-7.57665	8.17118660259529e-05	0.0016059	0.624717	0.828819	0.691316	6.55003	7.90604	2.02607
RGD1310507	similar to RIKEN cDNA 1300017J02	-7.10646	0.00317842	0.0320819	0.468538	1.02008	0.691316	6.31885	8.73429	0.675357
Nid1	nidogen 1	-6.07817	0.000132106	0.00242317	14.6028	21.4218	12.3746	115.512	163.617	15.2631
AABR07073181.1	NA	-5.63449	0.000615304	0.00867501	11.0887	14.6	10.5771	74.6703	122.958	6.88864
Crispld1	cysteine-rich secretory protein LCCL domain containing 1	-5.5087	0.00134707	0.0162811	0.546628	0.382532	0.898711	3.7759	5.94835	0.47275
Cdh1	cadherin 1	-5.37095	0.0021808	0.0240251	6.0129	7.20435	5.11574	35.5243	56.4717	6.6185
LOC100911572	collagen alpha-3(IV) chain-like	-5.34723	0.000220527	0.00370017	25.8477	12.1135	14.8633	99.8687	161.283	21.3413
Chid1	chitinase domain containing 1	-5.29112	0.00470968	0.0436334	0.858986	0.892574	0.0691316	0.308237	7.68015	1.75593
B3gnt5	UDP-GlcNAc:betaGal beta-1,3-N-acetylglucosaminyltransferase 5	-4.64329	2.00865802205325e-05	0.000463615	3.12359	3.12401	3.38745	15.2577	25.224	4.38982
Igf2bp2	insulin-like growth factor 2 mRNA binding protein 2	-4.52153	1.04022601097189e-54	1.51498516237946e-50	12.4163	12.3685	13.135	56.2532	54.8905	60.3769
Piwil1	piwi-like RNA-mediated gene silencing 1	-4.36818	4.62924863225347e-05	0.000970077	0.312359	0.255021	0.622184	1.84942	1.95769	1.48578
Cd24	CD24 molecule	-4.34493	0.0036471	0.0357205	8.90222	9.30827	7.53534	34.8308	74.2415	2.90403
Rbm24	RNA binding motif protein 24	-3.75326	6.53484069244238e-06	0.000172416	1.40561	1.33886	1.5209	5.8565	7.83074	2.43128
Ppef1	protein phosphatase, EF-hand calcium binding domain 1	-3.65897	1.17222841118341e-08	5.89422368726711e-07	1.24943	1.46637	1.5209	4.54649	4.96951	6.07821
Ppl	periplakin	-3.50087	0.00309915	0.0315195	2.42078	2.29519	1.86655	8.09121	14.2309	0.810428
Col4a4	collagen, type IV, alpha 4	-3.48215	0.000410212	0.00615276	54.819	38.1894	43.2764	172.844	259.017	42.7501
Rtkn2	rhotekin 2	-3.34322	3.79482355107588e-07	1.36801510390765e-05	0.858986	1.91266	1.5209	5.16297	5.04481	4.38982
Cnpy1	canopy FGF signaling regulator 1	-3.29602	0.00198416	0.0224357	0.234269	0.382532	0.483921	1.07883	1.43062	1.21564
Rtdr1	rhabdoid tumor deletion region gene 1	-3.22992	0.00171049	0.0200254	0.390448	0.382532	0.622184	1.07883	1.6565	1.82346
Itk	IL2-inducible T-cell kinase	-3.16236	7.18858032413528e-14	8.17925655005517e-12	7.18425	6.18426	10.9228	26.9707	26.1276	23.7726
Inhba	inhibin beta-A	-3.05753	0.00247984	0.0266738	2.10842	0.956329	1.72829	5.31708	6.77661	2.56636
LOC100911951	Kv channel-interacting protein 2-like	-3.04492	0.00397192	0.038243	0.937076	1.97641	0.967842	6.47297	4.21655	1.28318
Mip	major intrinsic protein of lens fiber	-2.93182	0.000211053	0.00356173	17.4921	10.5196	12.6511	28.3578	77.5545	13.3045
RGD1560775	similar to RIKEN cDNA 4930579C12 gene	-2.84948	0.00407427	0.0388845	0.390448	0.446287	0.41479	1.07883	0.978843	1.55332
Crim1	cysteine rich transmembrane BMP regulator 1 (chordin like)	-2.72566	0.00196333	0.0223042	32.6415	35.2567	33.8053	105.494	137.565	34.2406
Esrrb	estrogen-related receptor beta	-2.64736	1.80852125726011e-09	1.05841166151155e-07	64.7363	33.0252	52.2635	110.195	102.251	184.372
Slc4a7	solute carrier family 4, sodium bicarbonate cotransporter, member 7	-2.64658	1.72119165005613e-19	4.64211762804028e-17	121.351	78.4828	97.7521	221.006	278.443	287.634
Wif1	Wnt inhibitory factor 1	-2.58891	5.98607511786051e-07	2.06102122970497e-05	2.18651	1.8489	2.48874	5.8565	5.64717	5.40285
Npnt	NA	-2.55238	0.00381397	0.0369572	1.4837	0.892574	1.65916	4.1612	4.89422	1.28318
Pxdn	peroxidasin	-2.53666	0.00060981	0.00863098	14.4466	10.2646	9.4019	30.6696	44.1985	11.6837
Fabp12	fatty acid binding protein 12	-2.53166	7.56290103338669e-15	1.03911406273815e-12	9.52694	11.4122	11.4067	28.589	27.0311	26.474
Aqp1	aquaporin 1	-2.48804	5.49314941545806e-08	2.33242647483181e-06	63.4869	55.0846	65.6059	158.973	169.415	129.871
Bmp3	bone morphogenetic protein 3	-2.35523	4.75097065942282e-05	0.000991306	2.73314	2.16768	2.00482	5.00885	4.44244	6.75357
Ccr9	chemokine (C-C motif) receptor 9	-2.33542	8.18163437680918e-06	0.00021162	5.93482	2.74148	3.87137	7.86004	10.0143	11.2109
Car14	carbonic anhydrase 14	-2.31827	2.36627884352657e-14	2.8960071493379e-12	43.9645	25.8847	42.9999	88.7722	89.903	82.5961
Cerk	ceramide kinase	-2.29358	6.58772677880032e-16	1.06604058673831e-13	140.015	95.6329	119.252	263.542	249.906	300.129
Gnat1	guanine nucleotide binding protein (G protein), alpha transducing activity polypeptide 1	-2.26873	2.75891508644714e-08	1.24398883340607e-06	6065.77	5492.9	6241.34	13903.2	12546.7	13933.6
Reep6	receptor accessory protein 6	-2.26002	1.3265539672665e-14	1.67999408515385e-12	524.216	553.013	627.715	1353.08	1272.8	1227.46
AABR07056633.1	NA	-2.23282	0.000154244	0.00275295	4.91965	2.48646	5.32313	9.55534	10.0143	8.77964
Lama1	laminin, alpha 1	-2.22837	0.00131427	0.0159508	15.0713	8.86199	10.2315	26.3542	34.4854	15.2631
Dnmbp	dynamin binding protein	-2.22247	1.44234992811352e-15	2.1435086074536e-13	68.6408	46.9239	62.1493	123.68	136.662	134.261
Sema7a	semaphorin 7A, GPI membrane anchor	-2.20442	5.92320128416548e-20	1.76052047964461e-17	228.803	199.427	253.506	513.368	499.059	490.309
Adamts19	ADAM metallopeptidase with thrombospondin type 1 motif, 19	-2.19323	9.74315790334474e-05	0.00186434	2.73314	1.91266	2.69613	4.39237	6.40013	5.26778
Drd4	dopamine receptor D4	-2.19038	5.1648881281411e-12	4.76085004419285e-10	21.2404	15.62	19.426	48.0079	38.4761	36.6719
Dusp1	dual specificity phosphatase 1	-2.17516	8.53330900678664e-17	1.5933219535236e-14	15.9303	16.0026	17.2138	36.449	33.883	36.6043
Nt5e	5' nucleotidase, ecto	-2.16706	1.09558044466474e-17	2.1926108516421e-15	76.3717	55.2758	76.183	140.941	148.257	160.802
Col20a1	collagen, type XX, alpha 1	-2.15715	0.00254401	0.027161	3.82639	1.08384	2.69613	5.16297	6.40013	4.7275
Mfap2	microfibrillar-associated protein 2	-2.13467	0.000760855	0.0101568	4.91965	2.48646	4.49355	8.93887	11.2943	5.13271
Slc6a6	solute carrier family 6 (neurotransmitter transporter), member 6	-2.13307	9.03897653935108e-16	1.4155231647216e-13	400.6	373.989	456.13	862.909	873.58	888.702
Smarcd1	SWI/SNF related, matrix associated, actin dependent regulator of chromatin, subfamily d, member 1	-2.12714	3.4512543004559e-14	4.05355384127739e-12	249.34	187.058	255.51	485.935	492.207	493.416
Lamp3	lysosomal-associated membrane protein 3	-2.12048	1.47534959918587e-07	5.69946725796896e-06	16.1646	10.0733	13.6881	24.1195	30.3441	29.9858
Plcd3	phospholipase C, delta 3	-2.12046	2.79151298579315e-15	4.02530644802886e-13	82.6189	60.1212	89.0415	159.821	163.09	168.299
Fos	FBJ osteosarcoma oncogene	-2.08575	0.00221828	0.0243459	22.0994	14.7275	5.94532	37.8361	26.7299	24.583
Sntb2	syntrophin, beta 2	-2.08099	5.35490938369307e-11	4.26168853902218e-09	15.9303	12.9423	16.5225	29.899	32.3018	32.147
Bst1	bone marrow stromal cell antigen 1	-2.03929	3.91200329436893e-05	0.000837859	4.60729	6.24802	6.36011	10.7112	13.9297	10.6031
Slc14a2	solute carrier family 14 (urea transporter), member 2	-2.03639	0.005242	0.047537	1.17135	1.08384	1.5209	2.69707	3.01182	2.02607
Ip6k2	inositol hexakisphosphate kinase 2	-2.03406	6.68026236766974e-10	4.3240596054552e-08	103.313	87.4723	81.2296	188.333	189.067	175.795
Jag1	jagged 1	-2.02683	6.17766579903384e-20	1.79943049394258e-17	55.756	44.82	54.9596	102.951	112.642	99.4125
Pde8a	phosphodiesterase 8A	-2.02577	2.00997877556291e-07	7.64316733349823e-06	23.4269	13.7711	16.3151	33.5207	31.4736	43.0878
RGD1565512	similar to hypothetical protein 4932418E24	-2.01102	2.16878435076485e-05	0.000495081	17.9606	8.09692	12.7202	20.0354	30.9465	26.7441
RGD1306058	similar to RIKEN cDNA 1110007C09	-2.00921	2.35799146325943e-06	6.95177888075109e-05	9.13649	6.82182	10.1623	19.1107	17.3933	15.9384
Sema3f	sema domain, immunoglobulin domain (Ig), short basic domain, secreted, (semaphorin) 3 F	-2.00854	1.94468252922354e-08	9.22552324287023e-07	102.063	75.805	98.6508	201.587	211.731	142.028
Slc29a1	solute carrier family 29 (equilibrative nucleoside transporter), member 1	-2.00057	1.21325108818571e-11	1.06444511134558e-09	66.8448	45.3938	64.0159	109.424	128.228	114.676
Maf	v-maf avian musculoaponeurotic fibrosarcoma oncogene homolog	-1.98293	0.00159672	0.0188602	6.94998	6.43928	5.59966	11.9442	18.6733	7.09125
Col11a2	collagen, type XI, alpha 2	-1.98208	0.000222274	0.00372091	57.0055	20.848	38.0915	66.2709	74.4674	88.8094
Wisp1	WNT1 inducible signaling pathway protein 1	-1.97965	3.03732268235825e-05	0.000670931	4.06066	4.65414	4.77008	9.01592	10.0143	7.7666
Cdr2	cerebellar degeneration-related protein 2	-1.97644	2.3594137544427e-10	1.66002424732867e-08	28.0342	26.9685	32.561	55.945	56.3964	60.7146
Kcnj14	potassium channel, inwardly rectifying subfamily J, member 14	-1.97021	3.01797913577227e-13	3.208310082729e-11	261.913	208.99	277.287	476.919	463.068	533.869
Klhl18	kelch-like family member 18	-1.9581	6.88845203489218e-13	7.06502925606829e-11	108.935	74.2112	101.485	179.008	191.778	186.196
Bard1	BRCA1 associated RING domain 1	-1.95797	0.00363739	0.0356974	1.87415	2.67772	1.45176	4.46943	3.31301	4.05214
Pitpnm3	PITPNM family member 3	-1.95344	4.4838659554978e-14	5.20899713894846e-12	148.995	114.058	148.771	259.15	280.401	264.672
Smim24	small integral membrane protein 24	-1.9513	3.7301674009795e-07	1.34804362352024e-05	7.34043	5.86549	9.12537	14.8724	14.7579	13.9123
Rasl11a	RAS-like family 11 member A	-1.95045	0.000746994	0.0100547	2.03033	3.18776	3.18005	5.39414	5.49658	5.60546
Ccdc80	coiled-coil domain containing 80	-1.94908	0.00245723	0.026509	7.65279	6.88557	6.91316	17.9548	17.9204	6.01067
LOC100909771	cyclin-J-like	-1.93036	2.77383321590042e-10	1.90557108284782e-08	39.1229	28.3711	35.2571	69.9697	73.2626	54.974
Slc24a1	solute carrier family 24 (sodium/potassium/calcium exchanger), member 1	-1.92896	5.65058452165292e-09	3.00141598362935e-07	1246.08	1063.25	1256.26	2234.79	2334.16	2308.84
Optn	optineurin	-1.92577	8.2756272272174e-12	7.48610154889405e-10	383.655	315.015	404.973	679.662	686.545	758.966
Rrp1b	ribosomal RNA processing 1B	-1.91366	1.18468715736915e-10	8.93978433156697e-09	199.831	156.647	220.046	355.012	374.897	373.202
Nr4a1	nuclear receptor subfamily 4, group A, member 1	-1.91022	5.81482075355329e-05	0.00118609	12.3382	8.47945	10.7154	16.6448	16.9415	26.474
Cnga3	cyclic nucleotide gated channel alpha 3	-1.90904	0.00146724	0.0175441	2.10842	1.91266	1.93568	3.3906	3.99067	3.9846
St3gal1	ST3 beta-galactoside alpha-2,3-sialyltransferase 1	-1.89545	1.25972173405936e-15	1.89140075616912e-13	267.691	244.82	272.655	502.195	503.652	482.34
AABR07068851.1	NA	-1.89009	4.72314375685949e-10	3.14099843264391e-08	152.197	105.069	141.72	239.654	253.822	260.35
Fam53b	family with sequence similarity 53, member B	-1.88115	1.66968127126227e-11	1.41379290899207e-09	95.6598	70.9596	94.9868	161.67	172.803	157.426
Ppap2c	phosphatidic acid phosphatase type 2c	-1.87594	7.40793616399251e-10	4.73862893946166e-08	36.546	36.5955	44.7973	73.5145	77.0274	70.7774
Hhatl	hedgehog acyltransferase-like	-1.87259	8.32431018824563e-07	2.774262095689e-05	8.90222	6.69431	9.12537	17.0301	13.7038	15.4657
Prss56	protease, serine, 56	-1.87104	6.0576376219551e-07	2.08074137561684e-05	15.8522	10.9659	13.8263	24.736	24.1699	26.9467
Hk2	hexokinase 2	-1.86999	7.79501140264667e-08	3.20696457819622e-06	645.88	470.387	616.723	1010.55	984.264	1245.63
Cep290	centrosomal protein 290	-1.86884	0.00184546	0.0212637	278.077	137.584	181.678	329.428	363.904	422.841
Rbp3	retinol binding protein 3, interstitial	-1.86088	1.68708824000531e-08	8.21764318643389e-07	1123.4	1170.74	1325.46	2295.21	2145.55	2294.93
Sema6c	sema domain, transmembrane domain (TM), and cytoplasmic domain, (semaphorin) 6C	-1.85641	4.20872600081126e-12	4.00626702456308e-10	101.048	72.2985	100.172	167.064	177.321	163.099
Kcnb1	potassium channel, voltage gated Shab-related subfamily B, member 1	-1.84833	4.24114885561366e-10	2.85963388579432e-08	363.586	294.422	389.073	606.841	591.748	736.544
Lbhd1	LBH domain containing 1	-1.8462	2.66557615025327e-12	2.60546651357642e-10	85.5863	90.2775	105.011	175.464	169.566	173.634
Cc2d2a	coiled-coil and C2 domain containing 2A	-1.8434	2.53685367660445e-08	1.16551220650054e-06	157.116	103.985	130.451	198.582	257.586	265.28
Fam57b	family with sequence similarity 57, member B	-1.84241	5.71656316359948e-10	3.75027143759743e-08	425.433	365.955	477.561	795.02	750.622	792.193
March1	membrane-associated ring finger (C3HC4) 1, E3 ubiquitin protein ligase	-1.83746	1.45807371975554e-06	4.55694971127032e-05	8.98031	6.63055	9.05624	15.8742	13.1767	16.141
Ric8b	RIC8 guanine nucleotide exchange factor B	-1.82587	4.50654792301226e-14	5.20899713894846e-12	102.219	96.3343	102.868	180.087	176.342	193.827
Slc25a25	solute carrier family 25 (mitochondrial carrier, phosphate carrier), member 25	-1.82517	5.07045636069245e-18	1.08597244760478e-15	45.9948	44.7562	46.1108	87.231	83.804	78.8141
L3mbtl1	l(3)mbt-like 1 (Drosophila)	-1.82233	7.03535659616897e-05	0.00140746	8.66795	6.69431	7.60448	10.6342	15.4356	15.6683
Lamb3	laminin, beta 3	-1.81597	0.00108552	0.0136083	22.4117	9.05325	21.6382	27.4331	28.6123	40.1837
Casz1	castor zinc finger 1	-1.81584	1.08274810938697e-10	8.29954919216411e-09	206.079	171.566	214.861	332.125	353.889	389.681
Alpl	alkaline phosphatase, liver/bone/kidney	-1.81344	2.135920532045e-11	1.77757409306876e-09	65.9858	51.0042	74.5239	109.424	111.663	125.954
Slc12a7	solute carrier family 12 (potassium/chloride transporter), member 7	-1.80289	2.5755471986643e-06	7.4721652193918e-05	32.6415	27.4785	27.5835	60.9538	48.5657	48.5581
Cplx4	complexin 4	-1.79887	4.03169690685832e-08	1.76860342624954e-06	300.255	246.159	327.131	512.444	501.243	557.575
Adamts3	ADAM metallopeptidase with thrombospondin type 1, motif 3	-1.79654	2.92196161416106e-09	1.64943600576131e-07	29.9083	23.7807	29.8648	46.4667	54.6646	48.8283
Sh2d5	SH2 domain containing 5	-1.79085	9.23680669316133e-09	4.7703848467802e-07	19.2101	17.2139	18.1816	28.3578	36.5937	32.7548
Guca1b	guanylate cyclase activator 1B	-1.7908	1.43495441152258e-08	7.1083932140867e-07	663.138	659.038	729.615	1252.75	1155.26	1266.36
Prdm1	PR domain containing 1, with ZNF domain	-1.78958	1.50768462080565e-11	1.29928513712506e-09	48.4937	44.82	53.7152	90.3904	91.7101	81.0428
Krt19	keratin 19, type I	-1.78944	1.78857967206027e-05	0.000419467	15.1494	9.56329	15.5546	24.8131	21.6851	25.3934
Slc31a2	solute carrier family 31 (copper transporter), member 2	-1.78883	1.82396070096879e-05	0.000426391	52.3201	38.4444	40.5802	77.9839	82.9005	73.9516
Egfl6	EGF-like-domain, multiple 6	-1.7869	0.000228732	0.0038028	5.38819	3.95283	5.254	9.01592	7.45427	9.52253
Agpat3	1-acylglycerol-3-phosphate O-acyltransferase 3	-1.78135	2.49345029118176e-08	1.14919652027757e-06	785.426	697.993	859.859	1390.46	1366.99	1416.7
Ciita	class II, major histocompatibility complex, transactivator	-1.77829	9.39959894291508e-06	0.00023808	9.60503	13.2611	15.2781	23.0407	21.4593	23.5024
Nrl	neural retina leucine zipper	-1.77308	6.74459221081513e-09	3.54614588297154e-07	155.867	179.471	209.4	335.439	304.797	325.792
Hsbp1l1	heat shock factor binding protein 1-like 1	-1.76982	6.17601091316974e-05	0.00124754	11.6354	13.1973	13.6189	23.426	25.224	19.5178
Sh3glb2	SH3-domain GRB2-like endophilin B2	-1.76583	2.04783500082869e-10	1.46919551488024e-08	26.6286	28.4986	29.7957	54.5579	47.6621	47.8828
Bach2	BTB and CNC homology 1, basic leucine zipper transcription factor 2	-1.76557	0.000469329	0.0068835	7.10616	5.10042	5.32313	8.93887	11.4449	10.468
Cfap54	cilia and flagella associated 54	-1.76025	0.00209425	0.0233154	3.35786	2.55021	3.24918	5.24002	5.64717	5.20025
Pdc	phosducin	-1.75346	5.97713803051558e-05	0.00121241	1987.15	1734.97	1948.13	3240.96	3098.87	3602.69
Camsap1	calmodulin regulated spectrin-associated protein 1	-1.74832	9.73196093671478e-11	7.49927402551927e-09	223.102	179.535	216.036	329.351	369.099	382.927
Bcl2l10	BCL2-like 10 (apoptosis facilitator)	-1.74559	0.0029159	0.0301613	5.77864	3.44279	4.70095	8.63063	9.33666	6.28082
Ankrd33b	ankyrin repeat domain 33B	-1.73713	1.97470520074177e-08	9.33753459207896e-07	68.6408	58.3999	78.4644	124.836	115.052	117.039
Ntng2	netrin G2	-1.73567	2.74549174065874e-11	2.2718944153951e-09	97.3778	84.157	108.606	175.695	165.123	162.693
Tet3	tet methylcytosine dioxygenase 3	-1.7348	1.30497313830353e-09	7.85356561415399e-08	101.36	74.6575	107.845	154.812	174.234	163.166
Tmco3	transmembrane and coiled-coil domains 3	-1.73475	1.18887405628771e-08	5.92971293005965e-07	19.2881	16.7676	20.1864	30.1301	31.6995	35.5913
Slc38a3	solute carrier family 38, member 3	-1.73471	1.27634583272239e-10	9.53266702962509e-09	333.521	276.252	329.896	555.288	533.168	541.433
Adamts7	ADAM metallopeptidase with thrombospondin type 1 motif, 7	-1.7336	0.000300513	0.00474179	6.7938	5.29169	7.39708	10.403	12.8003	10.5356
Susd3	sushi domain containing 3	-1.7272	1.78887995839271e-08	8.62690321656669e-07	30.2988	25.8209	33.0449	54.7891	47.0598	52.07
Rom1	retinal outer segment membrane protein 1	-1.726	1.68920199173557e-06	5.19019784971242e-05	799.326	807.588	942.955	1555.75	1453.21	1392.18
Usp2	ubiquitin specific peptidase 2	-1.72304	4.45232452086522e-09	2.4469303517691e-07	77.3869	56.2959	70.5142	118.979	119.494	113.122
LOC100364791	yippee-like 1-like	-1.72078	4.38791169736899e-12	4.13398424360987e-10	83.2436	69.302	80.6766	128.149	147.805	125.211
Ammecr1	Alport syndrome, mental retardation, midface hypoplasia and elliptocytosis chromosomal region gene 1	-1.71912	0.00211924	0.0234711	5.3101	4.46287	7.39708	10.2489	10.1649	9.11732
Slc26a2	solute carrier family 26 (anion exchanger), member 2	-1.71589	8.59911234049287e-07	2.84630618470314e-05	30.455	23.2707	23.7121	42.2284	49.0927	41.3994
Tmem108	transmembrane protein 108	-1.71472	6.68216765868497e-07	2.28373408480189e-05	17.5702	17.3414	19.979	34.9078	32.3018	27.0143
Cited2	Cbp/p300-interacting transactivator, with Glu/Asp-rich carboxy-terminal domain, 2	-1.71339	1.16261588984196e-11	1.0262022921005e-09	121.976	126.491	149.255	235.878	214.969	230.702
Rs1	retinoschisin 1	-1.70176	3.98718916783571e-07	1.43381291457677e-05	171.016	147.402	192.255	278.184	291.394	299.386
Epb41l2	erythrocyte membrane protein band 4.1-like 2	-1.6997	2.40696437731766e-10	1.67727412398347e-08	400.834	392.286	417.347	653.462	703.939	700.007
Msi1	musashi RNA-binding protein 1	-1.69912	2.32817727518354e-08	1.07985903935583e-06	496.963	410.52	521.529	798.025	798.058	831.837
Exoc3l1	exocyst complex component 3-like 1	-1.69708	0.000800234	0.0105746	7.02807	4.71789	6.7749	11.3277	9.41195	10.6031
Ctnnal1	catenin (cadherin associated protein), alpha-like 1	-1.69696	9.48959699463303e-10	5.88112726084406e-08	75.4346	64.3928	62.0802	107.652	125.141	109.678
Pfkfb2	6-phosphofructo-2-kinase/fructose-2,6-biphosphatase 2	-1.6955	1.19037224339844e-06	3.80188187562608e-05	114.636	81.033	126.511	168.914	188.39	188.762
L3hypdh	L-3-hydroxyproline dehydratase (trans-)	-1.69104	0.000816943	0.0107092	4.37302	4.8454	4.70095	8.63063	8.659	6.34835
Ipmk	inositol polyphosphate multikinase	-1.69052	1.36197098359069e-08	6.76987897782078e-07	70.515	49.9204	67.6798	97.1716	101.348	119.133
Glb1l2	galactosidase, beta 1-like 2	-1.68903	1.50358009083486e-08	7.37311126024204e-07	97.2216	85.6871	100.172	149.88	165.726	162.423
Serinc4	serine incorporator 4	-1.68797	4.5791575007466e-07	1.62660609367984e-05	55.8341	47.3064	62.8406	90.5445	93.3666	96.1708
Hspa1a	heat shock protein 1A	-1.68638	3.75741434258767e-12	3.60019621614782e-10	86.3672	103.539	92.7055	168.837	151.57	156.48
Herc3	HECT and RLD domain containing E3 ubiquitin protein ligase 3	-1.68501	2.37887451131628e-08	1.09987074231144e-06	455.731	429.711	509.569	762.115	751.676	836.767
LOC100912427	nuclease-sensitive element-binding protein 1-like	-1.68309	0.000879855	0.0114277	8.04324	11.986	7.12055	13.3312	17.9204	14.5877
Fam184b	family with sequence similarity 184, member B	-1.68186	9.78841746390746e-06	0.000244946	12.182	10.7109	14.1028	23.0407	18.2215	20.9361
Arl4d	ADP-ribosylation factor-like 4D	-1.67983	8.94678736230536e-08	3.62955462798371e-06	80.979	74.4662	105.771	135.855	139.297	163.571
AABR07013729.1	NA	-1.67864	0.00205681	0.0230336	6.94998	4.65414	5.94532	8.86181	12.5744	7.96921
Cngb1	cyclic nucleotide gated channel beta 1	-1.6767	4.94036444396272e-08	2.12874164975956e-06	533.04	516.928	557.408	881.788	913.863	899.44
Kpna2	karyopherin alpha 2	-1.67628	4.74124103638194e-09	2.57654606171144e-07	88.788	85.4959	100.033	149.88	140.502	169.379
Rn60_10_0702.4	NA	-1.67354	0.000404066	0.00608688	28.2685	26.0759	29.1735	42.4596	45.4033	51.8674
AABR07052897.3	NA	-1.67247	0.00536857	0.0482641	4.37302	2.61397	3.87137	5.8565	5.72247	6.48342
Hs3st3b1	heparan sulfate (glucosamine) 3-O-sulfotransferase 3B1	-1.67126	1.34915657004058e-13	1.47737716436624e-11	43.9645	46.2863	49.1526	80.4498	77.2533	75.4373
LOC100359600	karyopherin alpha 2-like	-1.67041	8.42994472087579e-11	6.56543930025855e-09	48.1813	46.7964	48.6686	81.0663	73.7897	85.0274
Stk35	serine/threonine kinase 35	-1.66744	3.46210146051204e-12	3.36146971139316e-10	134.002	123.366	140.683	219.465	231.685	212.535
Slco4a1	solute carrier organic anion transporter family, member 4a1	-1.66177	6.92884875781296e-08	2.87497872674609e-06	43.1836	33.2803	49.5674	68.8139	70.7026	69.7643
Rho	rhodopsin	-1.66079	0.00203282	0.0228265	12654	13981.3	15676.6	24896.7	22024	23350.5
Prc1	protein regulator of cytokinesis 1	-1.66038	0.000342707	0.0052985	42.9493	32.5152	44.7973	67.8121	66.5613	65.2395
Vezt	vezatin, adherens junctions transmembrane protein	-1.64986	8.16501687437489e-13	8.31575564744028e-11	63.8774	65.7955	73.556	109.116	109.932	116.296
AABR07025023.1	NA	-1.64977	1.11928634602363e-06	3.59059170561413e-05	22.646	19.1266	22.7443	34.6766	34.636	37.0095
Rapgef5	Rap guanine nucleotide exchange factor (GEF) 5	-1.64493	1.32826304794351e-06	4.18719113208859e-05	385.919	293.912	418.108	599.906	606.807	599.176
Pqlc1	PQ loop repeat containing 1	-1.64417	1.11394612703365e-07	4.39886213130856e-06	27.4095	25.4384	27.5835	43.2302	47.0598	41.9397
Ybx3	Y box binding protein 3	-1.64302	2.03227104207392e-10	1.46524729983983e-08	188.43	184.38	206.565	332.587	301.333	318.025
AC120246.2	NA	-1.63081	6.09401290013506e-06	0.000162254	19.991	18.8716	22.1221	37.9131	33.7324	27.8922
Gadd45a	growth arrest and DNA-damage-inducible, alpha	-1.62976	1.24013913277919e-07	4.8421947264869e-06	23.9735	23.1432	20.0482	36.449	35.6148	37.3472
C2cd2l	C2CD2-like	-1.62688	2.44835842726676e-09	1.40385402105169e-07	300.958	285.114	334.044	507.358	488.97	500.574
Fam98c	family with sequence similarity 98, member C	-1.62671	1.72068626336168e-06	5.27580520833674e-05	16.3988	13.5161	16.3151	24.8901	25.1487	25.0557
Kif21b	kinesin family member 21B	-1.62166	3.85676581238879e-08	1.69697695745107e-06	119.633	89.8312	118.699	161.439	193.811	176.673
Rn60_13_0822.1	NA	-1.6207	0.00309269	0.0315195	5.54437	4.08034	5.87619	6.93533	9.33666	8.77964
Kif3b	kinesin family member 3B	-1.62065	1.06012570861566e-08	5.4365038099572e-07	203.189	171.821	206.427	305.54	317.973	318.633
Sntg2	syntrophin, gamma 2	-1.61537	0.000367957	0.00561733	10.3078	9.18076	12.9276	17.1071	16.038	19.1801
Gnb1	guanine nucleotide binding protein (G protein), beta polypeptide 1	-1.61416	0.000355405	0.00546004	2925.16	2621.94	3239.3	4842.4	4530.61	4809.62
Rgs9bp	regulator of G protein signaling 9 binding protein	-1.61297	2.5399765539934e-06	7.39844370647197e-05	20.3814	16.8314	22.1912	32.0566	32.7536	30.9313
Uckl1	uridine-cytidine kinase 1-like 1	-1.61273	4.80345008226161e-08	2.08206687494221e-06	109.56	109.532	126.373	179.008	184.173	193.962
Myom2	myomesin 2	-1.60922	8.18166577907715e-05	0.0016059	8.43368	7.33186	8.43405	13.1771	12.1979	13.5071
Thsd7b	thrombospondin, type I, domain containing 7B	-1.60754	8.34001806043531e-06	0.000214981	14.3685	13.6436	13.6881	24.5048	20.8569	21.679
Rtn4rl2	reticulon 4 receptor-like 2	-1.60478	5.43888384069396e-07	1.89956604930136e-05	21.2404	22.3144	22.3986	38.0672	35.6148	32.2821
Mrm1	mitochondrial rRNA methyltransferase 1	-1.60309	0.00510679	0.0465719	6.32526	4.2716	4.63182	6.70415	9.71313	7.90167
Crx	cone-rod homeobox	-1.60203	1.26094982886036e-06	3.9922768059831e-05	178.201	170.864	222.258	320.027	303.14	292.159
Slc7a8	solute carrier family 7 (amino acid transporter light chain, L system), member 8	-1.59933	0.00397292	0.038243	70.3588	55.9771	64.7763	110.888	127.927	66.8603
Fam120a	family with sequence similarity 120A	-1.59428	4.28932184923078e-10	2.8787872540183e-08	152.978	144.597	160.8	240.656	242	248.059
Best3	bestrophin 3	-1.59314	0.000499253	0.00723495	15.6179	10.0096	13.4115	19.8813	21.7604	20.3958
Btbd10	BTB (POZ) domain containing 10	-1.59206	5.87017752277168e-10	3.83377871935636e-08	67.0009	57.4435	70.7908	103.953	103.531	103.195
LOC100911440	mitochondrial glutamate carrier 1-like	-1.58703	1.05422286490204e-07	4.19500049301458e-06	112.059	80.2042	99.826	142.714	155.485	164.99
Cnga1	cyclic nucleotide gated channel alpha 1	-1.58594	2.52512851476408e-05	0.00057017	681.957	598.343	692.699	1027.2	1002.64	1099.14
Rp1	retinitis pigmentosa 1	-1.58054	0.000813045	0.0106768	2490.2	1983.62	2418.36	3571.23	3491.91	3830.15
Slc16a1	solute carrier family 16 (monocarboxylate transporter), member 1	-1.57989	1.71595985548621e-09	1.01179106620652e-07	159.615	139.879	167.298	244.663	250.659	242.048
Egf	epidermal growth factor	-1.57979	0.00054984	0.00787402	8.90222	7.2681	9.05624	12.7148	13.7038	13.3721
Fgd1	FYVE, RhoGEF and PH domain containing 1	-1.57851	1.0916429530078e-06	3.51740884239061e-05	17.1016	16.2576	17.2829	27.6642	25.3746	26.8792
Zdhhc5	zinc finger, DHHC-type containing 5	-1.57814	1.94247185121694e-05	0.000451199	105.812	82.3081	86.0688	135.008	124.614	172.824
Trib2	tribbles pseudokinase 2	-1.57534	1.26527049606689e-07	4.92711216703696e-06	74.9661	68.1544	75.2152	105.494	103.381	134.869
Rnf122	ring finger protein 122	-1.57458	1.49383274970667e-07	5.7404169305351e-06	29.3617	30.6663	33.5288	50.0885	48.3398	48.9634
Ccdc126	coiled-coil domain containing 126	-1.57429	4.24217098909114e-08	1.85373297806005e-06	110.028	106.599	109.781	160.668	158.422	194.638
Neurod1	neuronal differentiation 1	-1.57406	2.67196935170426e-08	1.21300821174187e-06	155.711	152.566	179.811	248.747	251.261	268.252
Mpp4	membrane protein, palmitoylated 4 (MAGUK p55 subfamily member 4)	-1.57357	1.11901608910406e-06	3.59059170561413e-05	167.659	138.732	178.636	223.857	265.869	273.317
Ush2a	Usher syndrome 2A (autosomal recessive, mild)	-1.57273	3.01301524711178e-06	8.57061602713594e-05	405.676	322.028	402	513.985	646.488	616.06
Ivns1abp	influenza virus NS1A binding protein	-1.5725	0.00185541	0.0213277	243.64	213.325	224.332	342.22	424.065	305.059
Rabep2	rabaptin, RAB GTPase binding effector protein 2	-1.57146	3.96733808697054e-06	0.00011069	27.2533	29.1362	32.1462	44.0779	43.6715	51.3946
Gse1	Gse1 coiled-coil protein	-1.5699	9.07281123620311e-10	5.67109110918721e-08	93.3172	87.3448	97.8903	148.647	147.278	141.352
Cdkn1a	cyclin-dependent kinase inhibitor 1A	-1.56954	0.00185448	0.0213277	10.8545	12.0498	7.39708	15.7201	16.4144	15.4657
Cep164	centrosomal protein 164	-1.56182	1.0502634142186e-07	4.1906948944328e-06	87.8509	71.0234	82.7505	109.039	141.48	126.629
Ubtd1	ubiquitin domain containing 1	-1.56024	9.52905879741955e-05	0.00183331	15.6179	12.4323	15.762	23.8883	22.5134	21.8816
AABR07036374.1	NA	-1.55791	2.21803685849028e-05	0.000503955	44.2768	37.6794	54.13	67.9662	77.6298	66.3876
Dlc1	DLC1 Rho GTPase activating protein	-1.55605	3.36834105661135e-08	1.49562558379536e-06	123.226	112.974	135.221	195.884	195.166	186.871
Inppl1	inositol polyphosphate phosphatase-like 1	-1.55383	8.11635525668253e-07	2.7173930565132e-05	31.0797	33.8541	30.8327	49.6261	53.4599	45.8567
Ppef2	protein phosphatase, EF hand calcium-binding domain 2	-1.55126	0.000436381	0.00649842	268.472	157.922	229.24	290.128	369.551	357.129
Slc16a6	solute carrier family 16, member 6	-1.55115	9.55090538204259e-06	0.000240656	25.223	20.848	26.7539	37.759	40.4337	34.7133
Rhpn1	rhophilin, Rho GTPase binding protein 1	-1.55054	9.51042386146865e-08	3.82623793144833e-06	106.592	118.394	126.511	188.718	176.945	179.51
Kirrel	kin of IRRE like (Drosophila)	-1.54886	2.70825443629802e-08	1.22493843510075e-06	181.324	160.6	186.932	267.627	286.876	264.537
Pcsk4	proprotein convertase subtilisin/kexin type 4	-1.54676	0.00060379	0.00856241	10.3078	7.39561	9.05624	12.5606	15.0591	13.6422
LOC100361584	anoctamin 2-like	-1.54229	3.07655695785394e-09	1.72334521285326e-07	135.017	142.111	144.623	213.685	211.054	225.772
Cyth2	cytohesin 2	-1.54151	1.66959334575801e-08	8.1597172777247e-07	70.6712	57.571	70.5142	101.179	98.1102	106.841
Nim1k	NIM1 serine/threonine protein kinase	-1.54111	7.85728873643658e-06	0.000204346	58.4892	54.8296	71.2055	95.7846	96.0772	92.5239
Kif19	kinesin family member 19	-1.53822	1.05348147420646e-06	3.40197432158378e-05	29.8303	31.6226	30.6944	46.6979	51.1257	44.0333
Xiap	X-linked inhibitor of apoptosis	-1.53527	7.92138640742758e-08	3.24064807971279e-06	188.352	188.397	193.776	285.581	281.455	308.841
Zfp488	zinc finger protein 488	-1.53409	0.000110756	0.00207867	10.2297	11.4122	12.582	16.4907	19.5016	16.6138
Desi1	desumoylating isopeptidase 1	-1.53373	2.29673875293889e-10	1.63169283891717e-08	71.2178	67.9631	68.9242	107.652	104.962	106.504
Tp53inp2	tumor protein p53 inducible nuclear protein 2	-1.5308	1.10874826233265e-07	4.39886213130856e-06	165.082	135.034	154.094	229.559	246.292	219.288
Tdrd7	tudor domain containing 7	-1.5304	5.57597677537467e-07	1.9323467953848e-05	190.851	184.125	230.692	298.373	307.733	320.794
Lrrc8b	leucine rich repeat containing 8 family, member B	-1.52962	8.79036145439711e-08	3.57605654250948e-06	92.302	71.7885	91.5994	120.598	138.619	131.627
AC098750.6	NA	-1.52945	0.000256109	0.00418158	10.1517	10.2646	9.81669	15.8742	16.7909	13.6422
AC091229.1	NA	-1.52867	0.000126653	0.00233786	12.5724	10.9022	12.9276	18.5713	18.4474	18.5723
St6galnac5	ST6 (alpha-N-acetyl-neuraminyl-2,3-beta-galactosyl-1,3)-N-acetylgalactosaminide alpha-2,6-sialyltransferase 5	-1.5285	0.00118016	0.0145537	12.182	8.9895	11.2684	17.4924	14.7579	17.2216
Zbtb7b	zinc finger and BTB domain containing 7B	-1.52751	5.1031297951227e-07	1.80393161010114e-05	34.0471	31.8776	36.9854	54.5579	52.3305	50.3141
Plekhf2	pleckstrin homology domain containing, family F (with FYVE domain) member 2	-1.52687	3.41430151839519e-06	9.59959214554201e-05	88.866	83.5194	107.776	139.785	138.017	149.929
Rgs9	regulator of G-protein signaling 9	-1.52592	7.59730646168758e-06	0.000199006	378.032	348.359	422.187	574.553	607.184	570.879
Itsn2	intersectin 2	-1.52574	0.000420342	0.0062724	291.353	182.85	250.118	316.405	408.328	380.158
LOC102551660	NA	-1.5252	1.03830307058405e-05	0.000258493	154.227	125.088	162.183	215.92	232.362	224.961
Tmem237	transmembrane protein 237	-1.52513	7.29988421023242e-07	2.47245380553081e-05	182.964	148.741	173.382	238.652	270.236	261.228
Impdh1	IMP (inosine 5'-monophosphate) dehydrogenase 1	-1.52512	1.46021480380425e-07	5.65600223473539e-06	204.907	241.378	241.338	367.418	345.682	335.855
Met	MET proto-oncogene, receptor tyrosine kinase	-1.52371	3.04047472217756e-05	0.000670931	20.7719	17.5965	18.0433	29.6678	28.2359	27.9598
Abtb2	ankyrin repeat and BTB (POZ) domain containing 2	-1.52291	0.000681629	0.00938303	10.3859	14.6637	15.762	20.5748	21.911	19.8555
Msh5	mutS homolog 5	-1.52278	0.00015716	0.00280157	30.5331	23.717	30.6944	36.449	45.2527	47.4776
Tma7	translation machinery associated 7 homolog (S. cerevisiae)	-1.52127	0.000497038	0.00721002	414.969	411.668	393.29	649.301	622.996	583.576
Crb2	crumbs family member 2	-1.52079	1.76528065515728e-06	5.3785664145838e-05	32.7977	32.1964	37.7459	53.0938	53.9117	49.301
Elovl4	ELOVL fatty acid elongase 4	-1.51973	0.000113804	0.0021222	906.231	882.118	1045.41	1438.69	1386.19	1481.67
Bmper	BMP-binding endothelial regulator	-1.51808	0.00542899	0.048596	5.07583	4.59038	6.01445	7.47474	8.28252	8.03674
Col2a1	collagen, type II, alpha 1	-1.51801	5.73569810516154e-05	0.00117324	56.1465	38.3169	40.2346	66.348	75.2203	62.6731
Polg2	polymerase (DNA directed), gamma 2, accessory subunit	-1.51626	0.000524988	0.00753293	16.2427	15.365	18.0433	22.8866	26.5794	25.7986
Tril	TLR4 interactor with leucine-rich repeats	-1.51597	0.000758241	0.0101312	53.1791	43.6086	44.9355	79.8333	72.5097	62.4705
Th	tyrosine hydroxylase	-1.5157	0.0020621	0.0230336	6.16908	8.22443	8.0884	12.9459	10.5414	10.7382
LOC683410	NA	-1.5146	0.00174959	0.0203198	19.4443	21.358	27.7909	33.0584	36.5937	34.3081
Hr	hair growth associated	-1.51324	0.00037782	0.00574981	70.3588	47.2427	61.2506	96.8634	85.6111	87.999
Zfc3h1	zinc finger, C3H1-type containing	-1.51205	0.000811542	0.0106749	215.371	124.897	147.734	214.533	270.688	252.381
Pde6b	phosphodiesterase 6B, cGMP-specific, rod, beta	-1.50995	0.000983751	0.0125239	1719.69	1682.76	1945.64	2656.85	2548.98	2869.52
Klf9	Kruppel-like factor 9	-1.50858	3.03050828834787e-07	1.12021123633245e-05	94.3323	88.5561	94.3646	145.488	132.52	140.204
Ccdc104	NA	-1.50836	2.19044931924115e-06	6.49729203369206e-05	138.297	164.106	147.665	215.766	228.823	234.416
Opn1sw	opsin 1 (cone pigments), short-wave-sensitive	-1.50777	3.60270928909602e-05	0.000780801	22.9584	23.3982	21.0851	36.6031	30.7959	34.3081
Rcvrn	recoverin	-1.50773	3.2275924264699e-05	0.000707932	750.988	817.917	861.38	1249.36	1159.78	1255.15
Gramd2	GRAM domain containing 2	-1.50613	0.000311945	0.00490094	23.2707	18.8716	28.1366	33.3666	36.8196	35.5913
Fabp5	fatty acid binding protein 5, epidermal	-1.50508	2.41914127329358e-09	1.39811005969237e-07	63.0184	64.9029	69.9612	100.408	103.757	93.807
Rp1l1	retinitis pigmentosa 1-like 1	-1.50478	1.83049357455067e-05	0.000426549	366.943	332.42	416.38	553.131	566.449	559.33
Grin2c	glutamate receptor, ionotropic, N-methyl D-aspartate 2C	-1.50409	0.00157244	0.0186187	11.7915	7.77815	10.5771	15.4118	15.2097	14.5877
Map4k3	mitogen-activated protein kinase kinase kinase kinase 3	-1.50385	9.42934069807322e-05	0.00181652	148.292	101.69	123.607	171.919	178.752	210.846
Hdac9	histone deacetylase 9	-1.50347	7.75118622877266e-07	2.607119543553e-05	44.2768	39.337	45.5577	63.6509	61.5918	68.8188

## Sheet: all detectable genes
Gene_symbol	NAME	Foldchange	PValue	FDR	Old1	Old2	Old3	Young1	Young2	Young3
0610010F05Rik	NA	1.07714	0.392635	0.71965	45.2139	52.2793	50.8117	42.5367	44.4997	50.6518
1110034G24Rik	NA	-1.13191	0.534718	0.8158	3.12359	2.93274	3.80224	3.93002	4.21655	3.03911
1500009L16Rik	NA	1.32651	0.31495	0.653746	1.4837	4.08034	1.86655	1.92648	2.03298	1.68839
1700021K19Rik	NA	-1.01892	0.856486	0.958491	29.0494	27.9248	23.2282	26.2772	26.1276	29.2429
2310067B10Rik	NA	1.05721	0.494989	0.790723	47.01	53.6182	50.2587	48.7785	49.168	44.9112
2610015P09Rik	NA	1.03018	0.804899	0.938603	16.2427	14.0899	16.799	13.6395	15.2097	16.8164
2900026A02Rik	NA	-1.21302	0.0352056	0.187134	46.2291	50.6855	44.7973	58.0256	60.7636	53.2181
3110040N11Rik	NA	1.10302	0.354417	0.689242	15.8522	18.3615	19.1495	17.3383	15.6615	15.4657
4930452B06Rik	NA	1.43519	0.130224	0.420903	2.42078	3.06025	2.627	2.15766	2.03298	1.48578
5330417C22Rik	NA	-1.02686	0.859248	0.959289	8.74604	7.90566	8.36492	8.01416	6.8519	10.7382
6720489N17Rik	NA	-1.0701	0.796346	0.934718	3.27977	1.72139	1.86655	2.77413	2.86123	1.68839
7SK	NA	1.0264	0.833885	0.949992	17.1797	12.8786	17.5594	16.6448	16.4897	13.237
A2m	alpha-2-macroglobulin	3.91678	1.00729e-24	4.89004e-22	1084.28	1557.99	1020.66	321.106	306.604	307.49
A330050F15Rik	NA	1.31894	0.0200597	0.127465	18.8977	14.9187	14.8633	13.1001	13.252	10.5356
A3galt2	alpha 1;3-galactosyltransferase 2	1.72564	0.0758294	0.307627	2.34269	2.80523	2.00482	1.6953	1.6565	0.810428
A4galt	alpha 1;4-galactosyltransferase	2.0556	0.0883676	0.337084	0.624717	1.21135	0.760448	0.539414	0.602365	0.135071
A930003A15Rik	NA	-1.43956	0.106765	0.375857	11.4011	6.50304	10.2315	15.0265	14.2309	11.2109
Aaas	achalasia; adrenocortical insufficiency; alacrimia	1.55979	0.000112244	0.0021039	17.6483	14.4087	14.725	8.93887	9.86373	11.0759
AABR07000248.1	NA	-1.01163	0.953223	0.987254	6.94998	3.63405	5.04661	4.46943	6.47542	4.79503
AABR07000261.1	NA	-1.72097	0.0132677	0.0953062	2.65505	1.40262	2.21221	3.31354	3.61419	3.782
AABR07000382.1	NA	-1.11366	0.759359	0.917838	1.09326	0.573798	1.24437	0.847651	1.50591	0.877964
AABR07000385.2	NA	1.09275	0.700554	0.892374	2.81123	2.10392	2.97266	1.6953	2.71064	2.76896
AABR07000410.1	NA	-1.17135	0.499817	0.792991	3.35786	2.93274	4.21703	2.85119	5.1201	4.32228
AABR07000534.1	NA	-1.18808	0.668184	0.878313	1.56179	0.510042	0.691316	0.693533	1.95769	0.607821
AABR07000550.1	NA	-1.17445	0.212571	0.547882	10.1517	8.35194	11.7524	11.713	11.8214	11.9538
AABR07000611.1	NA	1.38274	0.401356	0.726221	0.937076	0.573798	1.59003	0.539414	0.451774	1.21564
AABR07000629.2	NA	1.08903	0.605095	0.850439	35.2965	18.5528	19.7716	16.4907	28.7629	22.2192
AABR07000699.1	NA	1.08836	0.901538	0.973214	1.87415	1.46637	0.898711	1.92648	0	1.95853
AABR07000725.1	NA	1.29962	0.402307	0.727041	1.32752	1.33886	1.03697	0.693533	1.12943	1.01304
AABR07000747.1	NA	-1.31468	0.327413	0.665055	1.56179	1.65764	1.03697	2.00354	1.43062	2.16114
AABR07000902.1	NA	-1.46361	0.1462	0.448517	2.81123	1.59388	1.03697	2.85119	2.56005	2.49882
AABR07000986.1	NA	-1.16832	0.41791	0.737818	7.80897	4.14409	5.11574	5.93356	7.98134	5.94314
AABR07001037.1	NA	-1.12008	0.412216	0.73448	93.6295	41.7597	62.495	65.8856	83.9546	71.5878
AABR07001048.1	NA	-1.07728	0.658539	0.874752	18.4292	8.86199	13.8263	12.5606	18.5227	13.1019
AABR07001068.1	NA	1.09637	0.619827	0.857932	5.07583	3.95283	4.90834	4.00708	4.06596	4.59243
AABR07001099.1	NA	1.24481	0.0719291	0.2982	16.8674	21.358	21.7765	16.4907	15.285	16.4787
AABR07001416.3	NA	1.18406	0.805879	0.938603	0.156179	0.127511	0.0691316	0.0770592	0.0752956	0.135071
AABR07001435.1	NA	1.14028	0.231235	0.56921	12.5724	12.7511	12.2363	10.8653	10.9932	11.0759
AABR07001497.1	NA	1.01302	0.915747	0.978294	22.0213	25.8847	24.4035	23.3489	22.664	25.3934
AABR07001512.1	NA	-1.20739	0.52197	0.808032	1.40561	0.828819	1.65916	2.00354	1.12943	1.55332
AABR07001519.1	NA	1.08327	0.703502	0.893659	2.42078	3.31528	2.55787	3.00531	2.25887	2.43128
AABR07001591.1	NA	-1.16743	0.537565	0.81766	1.63988	1.91266	1.45176	1.61824	2.56005	1.68839
AABR07001634.1	NA	-1.20032	0.38495	0.713662	3.12359	2.35895	2.35047	2.85119	3.68949	2.8365
AABR07001734.1	NA	4.25093	1.46389e-10	1.08776e-08	6.24717	3.95283	4.83921	1.38707	0.828252	1.28318
AABR07001807.1	NA	1.01574	0.920627	0.979771	28.1123	14.0899	21.1543	16.4136	25.977	19.8555
AABR07001905.1	NA	1.21073	0.593904	0.845089	1.09326	0.637553	0.691316	0.462355	0.978843	0.540285
AABR07001910.1	NA	1.01213	0.964247	0.990583	2.96741	1.46637	1.24437	1.38707	2.40946	1.75593
AABR07001923.1	NA	-1.22742	0.263593	0.604745	7.65279	4.71789	6.70576	6.31885	7.52956	9.45499
AABR07002008.1	NA	-1.11203	0.438411	0.751355	13.5876	10.7109	12.582	11.5589	14.1556	15.1955
AABR07002068.1	NA	-1.06636	0.759102	0.917838	6.63762	3.69781	8.0884	6.85827	7.98134	4.79503
AABR07002120.1	NA	1.13431	0.149411	0.452866	41.3875	47.4977	47.8391	36.2178	42.6173	41.737
AABR07002177.1	NA	1.12713	0.147987	0.450613	71.0616	82.0531	64.4998	63.9591	57.3753	71.7229
AABR07002247.1	NA	1.2912	0.228525	0.565972	2.73314	2.67772	2.627	2.46589	1.7318	2.02607
AABR07002337.1	NA	1.35507	0.288052	0.627755	3.12359	1.65764	1.3135	1.6953	1.20473	1.55332
AABR07002564.1	NA	1.08864	0.793282	0.934155	1.09326	1.02008	0.898711	0.770592	0.828252	1.14811
AABR07002623.2	NA	-1.06448	0.401482	0.726293	80.2762	100.096	89.1798	101.872	98.0349	87.3236
AABR07002624.1	NA	2.51014	0.165321	0.477535	91.3649	282.5	92.5672	4.62355	1.58121	179.577
AABR07002627.1	NA	1.14396	0.388872	0.716557	7.18425	10.0096	7.74274	7.47474	8.96018	5.47039
AABR07002674.1	NA	-1.4503	0.00474699	0.0439399	8.66795	6.69431	8.98711	10.5571	12.6497	12.0213
AABR07002683.1	NA	1.13907	0.312076	0.65187	9.99548	10.1371	9.74755	9.2471	9.18607	7.83414
AABR07002768.1	NA	-1.15942	0.224201	0.561246	45.5263	30.9851	32.561	39.9937	44.575	41.737
AABR07002774.1	NA	-1.10092	0.389307	0.716806	28.5808	20.7205	22.9517	22.5013	28.8382	28.0273
AABR07002775.1	NA	7.66933	0.000202291	0.0034458	1.09326	1.27511	2.14308	0	0	0.540285
AABR07002870.1	NA	1.47216	0.62407	0.859964	1.40561	0.510042	1.03697	1.38707	0	0.607821
AABR07002882.1	NA	1.07265	0.775767	0.925557	2.81123	1.91266	3.04179	2.0806	3.53889	1.62086
AABR07002885.1	NA	-51.0278	0.00623615	0.0538677	0	0	0	0	0	1.35071
AABR07002893.1	NA	-1.338	0.128351	0.41762	3.82639	6.12051	4.97747	5.39414	7.00249	7.63153
AABR07002898.1	NA	1.0424	0.884024	0.967139	1.32752	1.1476	1.72829	1.38707	1.43062	1.21564
AABR07002910.1	NA	1.02746	0.88571	0.967314	3.7483	2.9965	4.07876	3.15943	3.76478	3.57939
AABR07002928.1	NA	-1.22631	0.518923	0.807346	1.17135	1.02008	1.38263	0.92471	2.10828	1.35071
AABR07002969.1	NA	1.41116	0.101236	0.366465	4.06066	6.63055	6.22184	4.23826	5.04481	2.76896
AABR07003030.2	NA	-1.32953	0.345927	0.682897	1.32752	0.828819	0.898711	1.46412	1.50591	1.08057
AABR07003650.1	NA	-1.00557	0.989708	0.997347	2.03033	0.956329	0.691316	1.6953	0.903547	1.08057
AABR07003944.1	NA	-2.18772	0.320963	0.657918	0	0.318776	0.483921	0	0.376478	1.41825
AABR07004130.1	NA	1.40403	0.285242	0.625224	1.63988	1.08384	1.24437	1.15589	1.12943	0.540285
AABR07004232.1	NA	-1.26771	0.212903	0.548025	11.7135	4.78165	6.98229	9.47828	11.4449	8.7121
AABR07004404.1	NA	-1.04844	0.881743	0.966676	1.4837	1.1476	0.898711	1.15589	1.80709	0.742892
AABR07004572.1	NA	-1.13313	0.531983	0.814529	2.42078	2.9965	3.45658	3.62178	3.16242	3.30925
AABR07004812.2	NA	1.04257	0.847683	0.954837	6.94998	3.31528	4.63182	3.15943	5.42128	5.60546
AABR07004881.1	NA	-1.04406	0.895098	0.971565	1.71797	0.573798	0.967842	0.847651	1.35532	1.14811
AABR07005416.1	NA	-1.60462	0.584282	0.840962	1.63988	0	0.553053	2.77413	0	0.742892
AABR07005506.1	NA	1.07689	0.69946	0.892043	7.88706	8.92574	7.74274	8.24533	8.659	5.94314
AABR07005535.1	NA	-1.02593	0.911538	0.976915	2.49887	2.04017	3.04179	2.23472	3.31301	2.22868
AABR07005569.1	NA	1.03494	0.817754	0.94187	29.9864	14.7912	24.0578	19.6501	26.9558	19.788
AABR07005581.1	NA	1.17396	0.538732	0.81841	10.5421	2.55021	6.36011	4.00708	7.07779	5.40285
AABR07005618.1	NA	-1.03278	0.850509	0.955625	8.43368	6.94933	8.36492	8.55357	8.80959	7.15878
AABR07005633.1	NA	-1.07847	0.645284	0.870639	4.60729	5.4192	5.80705	5.62532	5.04481	6.41589
AABR07005752.1	NA	1.15656	0.613393	0.854439	2.49887	1.21135	1.72829	0.92471	2.10828	1.62086
AABR07005779.3	NA	-1.93257	0.0908683	0.343385	1.09326	0.318776	1.45176	1.31001	2.93653	1.28318
AABR07006049.2	NA	1.02304	0.95398	0.987274	2.18651	1.53013	4.42442	2.46589	2.78594	2.70143
AABR07006160.1	NA	1.04249	0.795612	0.934275	4.60729	5.10042	4.83921	4.93179	4.59303	4.45735
AABR07006258.1	NA	-1.19725	0.677993	0.882341	1.63988	0.446287	1.65916	0.770592	0.828252	2.8365
AABR07006333.1	NA	-1.13555	0.381838	0.711591	6.16908	5.86549	6.5675	7.32062	6.77661	7.02371
AABR07006458.1	NA	1.03328	0.756207	0.916366	14.6028	12.7511	14.172	13.023	13.1767	13.9123
AABR07006724.1	NA	1.08333	0.692858	0.890057	4.60729	4.65414	3.45658	4.08414	4.29185	3.37678
AABR07006774.1	NA	-1.19971	0.541997	0.821065	2.81123	1.53013	2.00482	1.23295	2.18357	4.11968
AABR07006866.1	NA	1.0145	0.963375	0.990583	1.71797	0.765064	1.03697	1.15589	1.05414	1.21564
AABR07006894.1	NA	-1.14773	0.271786	0.613212	13.2752	10.1371	12.1672	12.0983	13.4779	15.128
AABR07007000.1	NA	-1.28431	0.423375	0.741327	0.937076	0.765064	0.967842	1.31001	0.828252	1.28318
AABR07007026.1	NA	-1.57783	0.102465	0.368333	1.40561	0.828819	1.72829	1.77236	2.78594	1.68839
AABR07007055.1	NA	1.27283	0.174278	0.491554	4.37302	4.08034	4.28616	3.15943	3.31301	3.51185
AABR07007130.1	NA	-1.00197	0.988231	0.997347	12.1039	11.0297	11.9598	10.0177	12.8756	12.224
AABR07007744.1	NA	1.01748	0.929471	0.981142	26.3162	12.0498	18.7347	13.6395	26.0523	16.3436
AABR07007905.1	NA	-1.10916	0.415304	0.736634	108.31	58.8461	88.3502	80.2186	115.955	87.0535
AABR07007997.1	NA	-1.04123	0.784639	0.929973	244.343	115.27	167.99	139.092	226.79	183.292
AABR07008016.1	NA	-1.01403	0.964665	0.990583	0.780897	1.02008	1.59003	1.61824	0.903547	0.945499
AABR07008293.2	NA	-1.00786	0.975122	0.993512	4.13875	1.8489	3.31832	2.54295	3.4636	3.30925
AABR07008293.3	NA	-1.15883	0.366123	0.698934	17.0235	8.9895	13.8263	12.0212	18.8239	15.1955
AABR07008377.1	NA	1.43027	0.000264194	0.00428954	27.1752	30.7938	29.4501	19.3419	20.0286	21.7465
AABR07008379.1	NA	1.04657	0.914659	0.977968	1.4837	4.8454	2.48874	2.85119	0.376478	5.20025
AABR07008670.1	NA	1.07295	0.763395	0.918968	4.13875	2.10392	4.1479	2.31178	4.21655	3.10664
AABR07008681.1	NA	-1.17521	0.267004	0.607735	18.1168	13.5161	14.3102	12.4065	23.8687	17.6268
AABR07008940.1	NA	-1.03297	0.907204	0.975309	4.13875	3.12401	3.59484	3.93002	2.93653	4.32228
AABR07009106.2	NA	1.39238	0.0240912	0.144389	8.12133	7.39561	8.36492	4.93179	6.09895	6.07821
AABR07009221.1	NA	-1.09679	0.615199	0.85502	84.0245	35.8305	57.9323	41.4578	91.4089	61.9977
AABR07009224.1	NA	1.02926	0.938835	0.983129	1.17135	0.892574	0.41479	0.539414	0.828252	1.01304
AABR07009397.1	NA	1.27656	0.0110748	0.0835281	33.11	29.0087	31.3857	24.9672	24.3958	23.8401
AABR07009715.1	NA	-1.19021	0.278321	0.619143	5.23201	7.77815	8.0884	10.48	7.60486	7.15878
AABR07009787.1	NA	-1.02341	0.902234	0.973358	17.1797	12.3048	15.0016	11.713	21.1581	12.6292
AABR07009834.1	NA	1.30875	0.171805	0.488228	3.98257	3.12401	3.52571	2.15766	3.08712	2.8365
AABR07010144.1	NA	1.01877	0.972365	0.993045	3.59212	2.93274	0	1.84942	1.43062	3.10664
AABR07010370.1	NA	-1.312	0.305446	0.646305	4.76347	1.59388	2.00482	2.85119	3.61419	4.38982
AABR07010460.1	NA	1.35638	0.0925604	0.346988	4.29493	4.14409	6.01445	3.31354	3.61419	3.71446
AABR07010468.1	NA	-1.2583	0.476048	0.776825	1.87415	0.828819	1.10611	1.6953	1.50591	1.55332
AABR07010563.1	NA	-1.40137	0.25423	0.593366	1.32752	0.892574	1.10611	1.46412	2.25887	0.945499
AABR07010609.1	NA	-1.01004	0.953064	0.987254	13.3533	7.39561	10.4389	8.78475	13.1767	9.45499
AABR07010620.1	NA	-1.06803	0.697713	0.891426	4.99774	4.97291	4.1479	4.46943	5.04481	5.53793
AABR07010682.1	NA	-1.04895	0.771992	0.923474	11.5573	7.39561	13.6881	8.47651	14.005	11.6837
AABR07010705.1	NA	-1.05369	0.841183	0.953238	2.2646	1.59388	1.72829	1.38707	2.86123	1.62086
AABR07010878.1	NA	-1.17407	0.272199	0.613574	45.5263	23.3344	31.0401	32.3649	45.0268	39.711
AABR07010985.1	NA	1.2476	0.341508	0.679378	2.65505	1.97641	3.24918	2.38883	1.95769	1.95853
AABR07011700.1	NA	-1.06907	0.716931	0.898803	26.8628	12.1135	14.3794	14.9495	23.7934	18.1671
AABR07011733.1	NA	1.10101	0.618915	0.857485	24.9106	10.5196	15.209	11.1736	20.3298	14.3851
AABR07011746.1	NA	-1.28883	0.450647	0.759105	2.10842	0.765064	1.10611	1.38707	2.56005	1.14811
AABR07011857.1	NA	1.04474	0.818576	0.942212	27.7999	11.0934	18.4581	12.9459	24.5464	17.2891
AABR07011951.1	NA	1.05808	0.678106	0.882341	296.741	283.647	282.472	311.936	279.723	223.881
AABR07011996.1	NA	1.33291	0.0189042	0.122911	10.3078	12.0498	10.1623	7.78298	7.90604	8.7121
AABR07012047.1	NA	-1.0578	0.534172	0.815536	44.1988	41.4409	45.2121	45.2337	44.3491	48.7608
AABR07012054.1	NA	1.11491	0.288103	0.627758	24.0516	24.7371	24.1961	21.1142	21.1581	23.1647
AABR07012065.1	NA	-1.006	0.971451	0.993008	4.21684	4.59038	4.70095	4.31531	5.04481	4.25475
AABR07012475.2	NA	-1.36049	0.0250341	0.148331	15.2275	9.37203	11.4067	13.9477	19.351	15.5332
AABR07013065.1	NA	-1.06679	0.597419	0.847043	118.774	64.9666	93.7424	81.2204	120.322	94.2798
AABR07013202.1	NA	1.84135	0.00515549	0.0468758	2.73314	3.31528	3.73311	1.61824	1.58121	2.09361
AABR07013250.1	NA	1.19365	0.383536	0.712658	3.0455	4.14409	2.90353	3.00531	2.71064	2.76896
AABR07013288.4	NA	1.10739	0.693886	0.890057	2.65505	1.59388	1.93568	1.38707	2.33416	1.82346
AABR07013425.1	NA	-1.38125	0.187114	0.51113	2.42078	1.21135	1.79742	2.15766	2.71064	2.56636
AABR07013566.1	NA	-1.0494	0.725559	0.901317	96.2846	45.6488	66.5046	59.7979	88.0959	70.6423
AABR07013583.1	NA	1.2416	0.520281	0.807701	6.32526	2.67772	5.18487	1.84942	7.60486	1.95853
AABR07013654.1	NA	-1.41436	0.0983455	0.36051	10.2297	4.39912	8.15753	9.17004	13.1014	9.86021
AABR07013729.1	NA	-1.67864	0.00205681	0.0230336	6.94998	4.65414	5.94532	8.86181	12.5744	7.96921
AABR07013922.1	NA	1.28885	0.446798	0.75701	4.45111	1.53013	2.21221	3.08237	1.28003	1.95853
AABR07014132.1	NA	3.08391	0.168625	0.482679	0.546628	0	2.28134	0	0.903547	0
AABR07014239.1	NA	1.48054	0.689353	0.888684	1.24943	1.21135	0.622184	2.0806	0	0
AABR07014242.1	NA	1.48054	0.689359	0.888684	1.24943	1.21135	0.622184	2.0806	0	0
AABR07014289.1	NA	-1.07814	0.618787	0.857471	20.928	11.5397	17.0755	18.0318	20.0286	15.2631
AABR07014638.1	NA	1.28062	0.448023	0.757988	1.95224	1.1476	0.760448	0.770592	1.05414	1.14811
AABR07014855.1	NA	1.0327	0.865319	0.96063	5.46628	3.76156	4.63182	4.31531	4.66833	4.38982
AABR07014974.1	NA	1.23683	0.404024	0.728688	2.03033	1.78515	1.79742	1.31001	1.6565	1.55332
AABR07015040.1	NA	1.06697	0.839565	0.952514	1.01517	0.828819	2.14308	1.38707	1.20473	1.14811
AABR07015055.1	NA	-1.05551	0.816036	0.941832	4.5292	3.95283	4.42442	5.77944	5.79776	2.09361
AABR07015057.1	NA	1.21338	0.180571	0.501278	1553.98	1464.65	1703.54	1533.71	1499.06	859.054
AABR07015066.1	NA	-1.05551	0.816038	0.941832	4.5292	3.95283	4.42442	5.77944	5.79776	2.09361
AABR07015078.1	NA	-1.05551	0.816027	0.941832	4.5292	3.95283	4.42442	5.77944	5.79776	2.09361
AABR07015078.2	NA	1.07788	0.701287	0.892516	719.05	652.217	758.927	827.616	808.073	340.65
AABR07015080.2	NA	-1.05551	0.816081	0.941832	4.5292	3.95283	4.42442	5.77944	5.79776	2.09361
AABR07015081.2	NA	1.30567	0.0138781	0.0988364	441.519	413.326	438.225	369.576	380.318	240.562
AABR07015112.1	NA	1.12305	0.658887	0.874752	3.7483	1.33886	2.55787	2.31178	2.48476	1.95853
AABR07015165.1	NA	1.01155	0.862699	0.960012	83.8683	81.6705	81.9901	83.5322	83.8793	77.3283
AABR07015522.1	NA	-1.29425	0.169325	0.484012	9.76121	4.90916	7.67361	7.08944	9.86373	11.8187
AABR07015559.1	NA	1.07085	0.697623	0.891426	18.1168	8.60696	9.54016	10.2489	13.1014	10.4005
AABR07015639.1	NA	-1.10257	0.55775	0.83024	44.6673	19.1903	23.7813	27.356	33.9583	35.1185
AABR07015687.1	NA	-1.08286	0.786493	0.930877	4.76347	2.29519	1.10611	3.23649	3.53889	2.02607
AABR07015846.1	NA	-1.61616	0.209532	0.543961	0.702807	0.318776	1.03697	1.54118	1.05414	0.742892
AABR07015859.1	NA	-1.07936	0.795591	0.934275	3.12359	1.02008	1.45176	2.0806	1.6565	2.22868
AABR07015956.1	NA	-1.05424	0.60077	0.848195	13.6657	14.9187	15.209	15.3348	15.1344	15.7358
AABR07016056.1	NA	1.13542	0.335549	0.673038	10.3078	11.2209	10.2315	7.70592	11.3696	8.91471
AABR07016412.1	NA	1.0865	0.723643	0.900481	3.51404	1.8489	2.627	2.0806	2.78594	2.43128
AABR07016418.1	NA	1.11972	0.496271	0.791208	20.6157	10.5834	14.5868	10.3259	16.9415	13.5071
AABR07016841.1	NA	-1.18107	0.424618	0.741847	3.35786	1.97641	3.18005	3.15943	3.4636	3.37678
AABR07017104.1	NA	-1.26799	0.744624	0.910797	3.7483	0.255021	1.03697	3.46766	0	2.90403
AABR07017145.1	NA	1.00565	0.944575	0.984929	141.577	119.286	128.308	123.295	126.271	137.232
AABR07017197.1	NA	2.47912	0.227324	0.565275	1.09326	0.191266	1.17524	0	0.978843	0
AABR07017200.1	NA	-1.24314	0.248101	0.587275	11.2449	4.97291	7.881	7.86004	11.972	9.99528
AABR07017208.1	NA	1.49052	0.181153	0.50158	1.24943	1.08384	1.17524	0.770592	0.828252	0.742892
AABR07017237.1	NA	-1.08393	0.471085	0.774552	51.6954	33.9178	45.0738	40.1478	55.4176	45.9243
AABR07017268.1	NA	1.08893	0.754197	0.915411	2.34269	1.1476	1.59003	1.54118	1.80709	1.28318
AABR07017531.1	NA	-1.19056	0.0480008	0.229433	55.3656	43.0348	59.5914	64.3444	59.0318	64.5641
AABR07017716.1	NA	-1.15972	0.307545	0.647337	25.8477	15.1738	22.1912	19.573	30.7206	22.8946
AABR07018132.1	NA	-1.14507	0.300023	0.640318	113.386	59.4199	87.728	79.448	119.193	99.48
AABR07018318.1	NA	-1.02392	0.950305	0.986304	1.4837	0.382532	1.03697	1.38707	0.677661	0.877964
AABR07018556.1	NA	-1.00347	0.981732	0.994986	54.819	28.7536	39.7507	32.4419	53.1587	38.0226
AABR07018857.1	NA	1.07562	0.666364	0.877943	5.07583	4.33536	4.28616	4.54649	3.76478	4.38982
AABR07019085.1	NA	-1.07432	0.473258	0.775888	38.8106	32.9615	34.9115	35.9096	41.4126	37.2122
AABR07019086.1	NA	-1.04025	0.669933	0.878517	42.1684	36.468	39.2667	38.9149	45.2527	38.4278
AABR07019088.1	NA	-1.16224	0.216461	0.552073	200.612	110.552	145.66	151.73	211.505	167.488
AABR07019306.1	NA	-1.08904	0.822081	0.943726	1.40561	0.892574	0.41479	0.847651	1.28003	0.810428
AABR07019412.1	NA	-1.29326	0.333803	0.671572	1.17135	1.59388	1.45176	2.00354	1.7318	1.75593
AABR07020537.1	NA	-1.01859	0.926776	0.980858	7.02807	3.50654	5.18487	5.24002	4.59303	6.07821
AABR07020815.1	NA	-1.34739	0.680373	0.883388	1.09326	0.446287	1.65916	2.0806	0	2.22868
AABR07020860.1	NA	1.55767	0.556244	0.82961	0.858986	0.446287	0	0	0.828252	0
AABR07021357.1	NA	-1.00053	0.998673	0.999674	1.17135	0.573798	0.553053	0.693533	0.903547	0.675357
AABR07021501.1	NA	1.49417	0.0125713	0.0915899	6.71571	8.03317	8.64145	4.46943	6.62601	4.59243
AABR07021558.1	NA	1.08874	0.616602	0.855908	4.68538	5.4192	6.36011	4.62355	4.89422	5.60546
AABR07021625.1	NA	1.48681	0.406119	0.730104	3.0455	1.27511	2.69613	0	2.93653	1.75593
AABR07021704.1	NA	-1.23118	0.0382931	0.197486	22.5679	22.3781	22.7443	29.7448	26.8805	26.7441
AABR07021730.1	NA	-1.16286	0.480174	0.77977	7.96515	3.63405	5.4614	4.70061	9.11077	5.94314
AABR07021762.1	NA	-1.44586	0.222357	0.559803	0.858986	0.765064	0.898711	1.23295	1.20473	1.21564
AABR07021840.1	NA	-1.113	0.157874	0.465159	192.179	167.294	173.797	187.716	195.242	210.374
AABR07021910.1	NA	1.22814	0.362271	0.696332	5.3101	3.12401	4.1479	2.15766	4.51774	3.51185
AABR07021996.1	NA	1.02469	0.899397	0.972155	4.68538	3.88907	3.80224	3.31354	4.81892	3.91707
AABR07024457.1	NA	1.23717	0.477554	0.777628	2.34269	1.1476	1.5209	1.00177	1.6565	1.35071
AABR07024542.1	NA	-1.0473	0.66073	0.875603	19.6786	17.5965	17.5594	20.0354	19.2004	18.1671
AABR07024637.1	NA	-1.46107	0.000171686	0.00301257	24.9887	19.7641	23.9195	29.7448	35.916	34.5107
AABR07024641.1	NA	-1.23799	0.022868	0.13964	27.5657	25.8209	29.6575	31.8254	35.5395	35.3887
AABR07024757.1	NA	-1.02965	0.877832	0.964668	19.7567	9.49954	13.0659	11.7901	20.7063	11.0083
AABR07024908.1	NA	1.24459	0.0894718	0.339783	11.0106	12.8786	13.6881	10.403	10.3908	9.45499
AABR07024972.1	NA	-1.16523	0.566632	0.834674	1.01517	1.46637	1.45176	1.92648	1.28003	1.41825
AABR07025023.1	NA	-1.64977	1.11929e-06	3.59059e-05	22.646	19.1266	22.7443	34.6766	34.636	37.0095
AABR07025263.1	NA	1.0978	0.736963	0.907514	1.56179	1.65764	1.3135	0.847651	1.43062	1.82346
AABR07025303.1	NA	-1.34965	0.167356	0.480649	3.90448	2.61397	2.14308	4.1612	3.76478	3.71446
AABR07025316.1	NA	1.0189	0.902947	0.973752	49.5869	24.7371	36.0176	28.589	44.6503	34.9159
AABR07025673.1	NA	1.23941	0.369065	0.701278	10.5421	5.03667	8.91798	4.93179	9.93902	4.86257
AABR07025757.1	NA	1.05053	0.727624	0.902394	10.6202	9.69081	7.60448	8.70769	8.35781	9.45499
AABR07025900.1	NA	1.01712	0.931154	0.981314	5.85673	3.50654	4.42442	3.85296	4.96951	4.65996
AABR07026137.2	NA	-1.34262	0.449643	0.759056	1.17135	0.382532	0.898711	0.616473	1.35532	1.28318
AABR07026197.1	NA	1.20396	0.15415	0.460239	8.98031	9.43578	8.64145	7.70592	6.9272	7.83414
AABR07026311.1	NA	1.31754	0.00205051	0.0229897	52.7105	66.8793	74.5239	48.0849	48.3398	50.9894
AABR07026424.1	NA	1.14126	0.09546	0.353836	56.1465	66.8793	53.7152	51.3214	48.4151	55.1766
AABR07026797.1	NA	1.09368	0.683905	0.885526	12.182	14.9187	17.1446	14.7954	12.6497	13.0344
AABR07026892.1	NA	1.19018	0.601045	0.848216	0.858986	1.08384	1.17524	0.770592	0.903547	0.945499
AABR07026893.1	NA	1.10924	0.581694	0.840009	5.38819	4.08034	5.11574	4.77767	4.36715	3.9846
AABR07026969.1	NA	1.08538	0.444148	0.755294	16.8674	14.2812	16.3842	14.6412	15.0591	14.0474
AABR07027039.1	NA	-1.01152	0.945113	0.98497	6.0129	4.71789	4.42442	5.08591	5.27069	4.9301
AABR07027137.1	NA	-1.27753	0.478636	0.778519	0.858986	0.701308	0.622184	0.616473	1.43062	0.742892
AABR07027212.1	NA	-1.12485	0.759261	0.917838	1.32752	0.701308	0.41479	1.00177	1.05414	0.675357
AABR07027240.1	NA	-1.26983	0.36988	0.701713	3.98257	1.33886	2.69613	2.69707	3.61419	3.782
AABR07027243.1	NA	-1.03622	0.830677	0.948266	9.0584	6.88557	6.01445	5.70238	9.48725	7.49646
AABR07027267.1	NA	-1.07854	0.626039	0.861053	48.8841	23.4619	33.1832	29.6678	46.2315	37.7524
AABR07027272.1	NA	-1.40471	0.0178239	0.117833	9.29267	8.35194	7.881	13.023	9.33666	13.4396
AABR07027309.1	NA	1.10255	0.709017	0.894933	1.32752	1.97641	2.00482	1.84942	1.58121	1.41825
AABR07027388.1	NA	-1.37657	0.231422	0.56933	1.4837	1.59388	1.24437	2.31178	2.25887	1.41825
AABR07027394.2	NA	-1.22335	0.354173	0.689085	2.73314	1.97641	2.21221	2.85119	3.23771	2.36375
AABR07027407.1	NA	-1.00819	0.960249	0.989253	5.23201	5.22793	5.80705	6.01062	5.34599	5.06518
AABR07027511.1	NA	-1.33015	0.597554	0.847043	6.63762	11.5397	11.8906	15.7201	10.3155	13.9799
AABR07027575.1	NA	-1.26965	0.494973	0.790723	0.858986	1.1476	0.691316	1.61824	0.752956	1.08057
AABR07027581.1	NA	-1.10364	0.651795	0.872575	2.88932	2.23144	3.11092	2.46589	3.76478	2.8365
AABR07027809.1	NA	-1.1103	0.599816	0.847796	3.59212	5.16418	3.52571	5.54826	3.68949	4.45735
AABR07027854.1	NA	-1.38882	0.0117855	0.0874843	26.2381	24.6733	27.5835	34.7537	41.1867	33.0925
AABR07027869.1	NA	-1.1869	0.552155	0.827779	1.63988	1.02008	1.17524	1.00177	2.03298	1.48578
AABR07027870.1	NA	-1.00549	0.943192	0.984353	192.335	189.417	195.366	186.329	179.354	214.493
AABR07027870.2	NA	-1.37513	0.219032	0.555165	3.59212	1.21135	2.627	2.77413	3.91537	3.44432
AABR07027902.1	NA	-1.03241	0.815981	0.941832	99.3301	49.0916	70.4451	65.038	94.6466	66.1174
AABR07028027.1	NA	-1.13981	0.141591	0.440542	36.0774	38.5082	36.4324	40.8414	39.7561	45.9243
AABR07028036.1	NA	1.25618	0.519738	0.807701	1.17135	0.828819	1.03697	0.462355	1.05414	0.877964
AABR07028185.1	NA	-1.03756	0.80386	0.938295	33.6566	18.234	21.8456	21.4225	32.603	22.3543
AABR07028245.1	NA	-1.49955	0.0502243	0.235805	2.96741	2.74148	3.11092	4.70061	4.14126	4.38982
AABR07028414.1	NA	-1.09214	0.586923	0.842743	42.3246	22.9519	30.971	24.736	46.7586	33.4977
AABR07028886.3	NA	1.01459	0.858638	0.959289	157.975	151.164	166.123	144.486	150.591	173.229
AABR07028906.1	NA	-1.00653	0.980308	0.994924	2.65505	2.35895	2.14308	1.15589	3.3883	2.63389
AABR07028907.1	NA	1.20853	0.590362	0.843853	1.56179	0.892574	1.10611	0.847651	1.12943	0.945499
AABR07028908.2	NA	1.00231	0.990397	0.997492	6.48144	4.78165	6.29098	6.31885	7.15308	4.05214
AABR07028981.1	NA	1.35497	0.407253	0.730717	4.21684	0.828819	2.97266	0.770592	2.93653	2.16114
AABR07028989.1	NA	1.19585	0.528853	0.812179	4.29493	4.71789	5.11574	5.4712	1.12943	5.20025
AABR07028998.1	NA	-1.09571	0.683098	0.88501	7.65279	3.25152	5.04661	4.08414	6.32483	6.95617
AABR07029023.1	NA	1.06545	0.803147	0.937863	1.71797	2.48646	1.59003	1.92648	1.43062	2.09361
AABR07029056.1	NA	-1.10644	0.330572	0.668301	18.4292	17.5327	19.1495	18.8024	19.1251	22.9621
AABR07029467.2	NA	-1.10429	0.626521	0.861222	8.27751	4.01658	5.11574	5.93356	8.43311	4.79503
AABR07029573.1	NA	1.02026	0.900735	0.972725	5.3101	5.86549	4.90834	5.62532	4.81892	5.33532
AABR07029710.1	NA	-1.57081	0.69094	0.889573	0	4.46287	0.0691316	0	7.15308	0
AABR07029742.1	NA	1.24766	0.0925906	0.347012	10.8545	11.0934	8.15753	7.78298	8.5084	7.83414
AABR07029768.1	NA	1.00372	0.992572	0.998342	1.24943	0.892574	1.5209	0.231178	2.25887	1.14811
AABR07029803.1	NA	1.55286	0.0576351	0.258385	8.27751	3.44279	6.91316	2.92825	4.81892	4.18721
AABR07029809.1	NA	-1.12313	0.426983	0.74286	33.6566	18.2978	29.1735	22.6554	35.5395	32.7548
AABR07030086.2	NA	1.44966	0.197136	0.526293	1.63988	1.02008	1.72829	1.00177	1.12943	0.877964
AABR07030091.1	NA	-1.42558	0.388326	0.716349	1.09326	0.318776	0.553053	0.462355	1.35532	0.945499
AABR07030254.1	NA	-1.03834	0.693775	0.890057	22.7241	23.8445	20.8086	23.8113	22.664	23.5024
AABR07030603.1	NA	-1.07723	0.704228	0.893966	3.90448	3.44279	3.59484	4.23826	2.71064	4.79503
AABR07030729.1	NA	-1.03712	0.911075	0.976755	0.937076	0.765064	1.10611	0.616473	1.12943	1.14811
AABR07030823.1	NA	1.00664	0.971591	0.993008	3.35786	5.29169	4.77008	4.1612	5.1201	4.11968
AABR07030897.1	NA	1.58745	0.126586	0.41429	1.40561	1.59388	1.3135	1.15589	0.752956	0.810428
AABR07030919.1	NA	-1.12838	0.666659	0.878128	1.56179	1.72139	1.59003	2.38883	1.58121	1.55332
AABR07030939.1	NA	-1.19067	0.385628	0.714205	5.3101	4.20785	4.97747	3.93002	7.83074	5.47039
AABR07031388.1	NA	-1.28953	0.505796	0.797073	1.01517	0.510042	1.10611	0.770592	1.80709	0.810428
AABR07031399.1	NA	1.00706	0.969607	0.992559	3.59212	4.65414	4.00963	3.62178	4.66833	3.91707
AABR07031533.1	NA	1.03212	0.747393	0.912178	21.0061	20.9755	20.7395	18.8024	20.9322	21.0036
AABR07031734.2	NA	1.28789	0.0256823	0.151371	18.6634	14.0899	18.7347	13.7165	13.8544	12.359
AABR07032045.1	NA	-1.04696	0.844594	0.954272	4.84156	2.55021	3.38745	2.92825	4.44244	3.84953
AABR07032135.1	NA	-1.17641	0.585846	0.842008	1.32752	1.53013	1.3135	1.15589	2.56005	1.21564
AABR07032261.1	NA	1.89311	0.00767925	0.0631155	4.84156	3.88907	3.66397	2.69707	2.86123	1.01304
AABR07032518.1	NA	-1.81326	0.104217	0.370109	0.937076	0.828819	0.41479	0.693533	1.35532	1.891
AABR07032751.1	NA	1.11391	0.752222	0.914777	1.56179	0.956329	0.898711	0.539414	1.20473	1.28318
AABR07033318.1	NA	-1.02571	0.918077	0.978789	6.32526	3.18776	4.63182	3.00531	4.51774	6.88864
AABR07033324.1	NA	-1.08238	0.802803	0.937863	2.49887	1.08384	1.38263	1.92648	2.48476	0.945499
AABR07033540.1	NA	-1.06754	0.70563	0.894006	20.1471	11.0934	14.172	10.7112	20.5557	17.0865
AABR07033564.1	NA	-1.05166	0.630426	0.863412	18.7415	21.2943	19.1495	17.8777	23.1911	21.2062
AABR07033720.1	NA	-1.41699	0.15496	0.461494	1.4837	1.53013	2.07395	2.23472	2.56005	2.43128
AABR07033829.1	NA	-1.38272	0.383334	0.712658	0.624717	0.765064	1.10611	0.847651	2.03298	0.607821
AABR07034098.1	NA	1.12222	0.555603	0.829419	15.7741	6.75806	12.2363	7.24356	13.8544	9.79267
AABR07034183.1	NA	-1.17572	0.646849	0.871474	5.07583	2.48646	1.10611	4.70061	3.99067	1.48578
AABR07034393.1	NA	-1.04698	0.700933	0.892419	78.6363	46.4139	64.2233	54.0955	79.6628	64.2264
AABR07034532.1	NA	1.21508	0.0245789	0.146588	46.151	58.9099	50.8117	42.6137	43.5209	42.2773
AABR07034573.3	NA	-1.08307	0.6933	0.890057	31.0016	13.0698	15.6929	18.1089	30.7959	15.7358
AABR07034592.1	NA	1.12489	0.424816	0.741939	18.4292	12.7511	11.7524	13.1001	14.7579	10.2654
AABR07034669.1	NA	1.04545	0.827538	0.94697	3.90448	4.59038	4.21703	4.31531	4.36715	3.51185
AABR07034730.1	NA	-1.05923	0.751371	0.914124	14.7589	7.39561	9.05624	8.32239	13.4026	11.2109
AABR07034742.1	NA	1.00621	0.933369	0.9816	196.396	207.077	206.842	211.527	191.251	203.823
AABR07034750.1	NA	-1.01849	0.974283	0.993487	0.858986	0.318776	0.691316	0.770592	0.376478	0.742892
AABR07034980.2	NA	-1.1142	0.839769	0.952598	11.323	5.61047	7.81187	8.24533	12.4991	6.8211
AABR07035008.1	NA	1.42552	0.308551	0.648259	1.24943	0.637553	1.38263	0.847651	0.752956	0.675357
AABR07035012.1	NA	1.97749	0.0444071	0.217247	3.43595	1.27511	1.72829	0.693533	1.58121	0.945499
AABR07035064.1	NA	1.1398	0.811674	0.940854	10.6202	5.61047	8.29579	4.46943	7.98134	9.04978
AABR07035065.1	NA	-1.0116	0.963086	0.990534	2.34269	1.78515	1.86655	2.23472	1.43062	2.36375
AABR07035107.1	NA	-1.12538	0.325166	0.662801	12.1039	10.6471	11.6832	10.9424	14.2309	13.5071
AABR07035273.1	NA	-1.0767	0.575771	0.837786	16.3207	11.0297	15.1398	13.9477	17.3933	14.3176
AABR07035375.1	NA	-1.47359	0.417798	0.737732	2.57696	4.46287	0	1.84942	4.29185	4.25475
AABR07035412.2	NA	-1.08678	0.802787	0.937863	2.18651	1.08384	0.829579	1.61824	1.7318	1.08057
AABR07035428.1	NA	1.08921	0.430501	0.745201	17.3359	15.4288	16.7298	16.5677	14.6826	14.1825
AABR07035780.6	NA	-1.25977	0.274694	0.615801	4.60729	2.67772	4.49355	3.93002	4.74362	6.07821
AABR07035818.1	NA	1.05488	0.705378	0.894006	10.464	8.79823	7.39708	8.63063	9.26136	7.36139
AABR07035835.1	NA	-1.02823	0.864288	0.960493	16.8674	8.54321	12.0289	10.0948	15.4356	12.8318
AABR07036019.1	NA	1.07247	0.52298	0.808479	16.7112	19.4454	19.1495	16.2595	16.3391	18.9775
AABR07036331.2	NA	-1.95134	0.0704228	0.294048	0.546628	0.573798	0.553053	0.770592	1.58121	0.945499
AABR07036374.1	NA	-1.55791	2.21804e-05	0.000503955	44.2768	37.6794	54.13	67.9662	77.6298	66.3876
AABR07036732.1	NA	-1.12883	0.369389	0.701295	17.414	11.731	13.6189	12.5606	17.9957	17.5593
AABR07036855.1	NA	1.10616	0.328118	0.665767	24.8325	31.4314	27.2378	28.7431	22.2122	24.6505
AABR07037395.1	NA	-1.33934	0.212806	0.547882	6.0129	2.9965	3.31832	3.23649	7.30368	5.8756
AABR07037395.2	NA	1.57819	0.143302	0.44359	2.81123	2.35895	1.5209	0.693533	2.03298	1.48578
AABR07037412.2	NA	1.08694	0.795447	0.934275	1.71797	1.46637	1.79742	1.15589	2.56005	0.877964
AABR07037528.1	NA	-1.08395	0.479919	0.77977	12.5724	11.3484	12.8585	12.0983	14.005	13.7097
AABR07037536.1	NA	-1.21261	0.081754	0.321917	11.8696	15.0462	15.209	18.186	15.5862	17.4242
AABR07037645.1	NA	-1.39211	0.0963028	0.356001	10.6983	6.88557	6.08358	6.24179	15.0591	11.5486
AABR07037708.1	NA	5.28895	6.76398e-05	0.00135877	1.17135	1.72139	0.691316	0.308237	0.150591	0.202607
AABR07037923.2	NA	-1.10574	0.521013	0.807753	68.6408	30.7938	48.5304	41.3037	67.0884	55.0416
AABR07038235.1	NA	-1.4565	0.280168	0.621438	0.702807	0.701308	0.898711	1.46412	0.828252	1.08057
AABR07038567.1	NA	1.08327	0.643042	0.869198	24.2078	12.0498	16.3842	11.5589	21.4593	15.4657
AABR07039233.1	NA	-1.01307	0.926687	0.980858	202.799	98.1194	141.512	119.211	179.429	149.389
AABR07039234.1	NA	-1.20257	0.150608	0.454321	8.12133	8.60696	6.91316	9.55534	9.78843	9.11732
AABR07039694.1	NA	-1.17462	0.174635	0.492045	85.0397	51.8331	64.085	61.4162	95.3995	79.0167
AABR07039778.1	NA	-1.01261	0.931142	0.981314	38.7325	18.8716	25.9243	27.1248	31.85	25.4609
AABR07039936.1	NA	-1.15544	0.580285	0.839626	3.98257	1.46637	3.04179	2.46589	4.51774	2.76896
AABR07040622.1	NA	1.09204	0.591824	0.844535	4.60729	5.22793	6.01445	4.77767	4.89422	4.86257
AABR07040624.1	NA	1.02187	0.945414	0.98497	0.858986	1.40262	1.10611	1.54118	1.05414	0.742892
AABR07040690.1	NA	1.10893	0.240019	0.577219	41.0752	45.3938	44.659	41.4578	36.5184	40.3188
AABR07040855.1	NA	1.11629	0.38849	0.716471	10.3078	11.476	8.91798	8.70769	9.48725	9.31992
AABR07040936.1	NA	-1.08621	0.803038	0.937863	2.10842	0.892574	1.86655	0.847651	2.78594	1.62086
AABR07041096.1	NA	1.42671	0.100787	0.36523	18.4292	6.94933	17.7668	10.403	12.6497	7.15878
AABR07041411.1	NA	1.00126	0.994937	0.999053	4.68538	3.69781	3.31832	4.00708	4.21655	3.44432
AABR07041418.1	NA	1.33669	0.299817	0.640318	1.71797	1.97641	1.24437	0.847651	1.12943	1.68839
AABR07041586.1	NA	-1.16718	0.226681	0.564441	22.646	16.9589	23.2282	22.3472	29.7418	21.2062
AABR07041973.1	NA	-1.24719	0.173838	0.491036	7.96515	6.82182	5.4614	7.32062	8.96018	8.91471
AABR07042077.1	NA	-1.0649	0.696516	0.891048	6.16908	6.37553	4.63182	6.55003	4.96951	6.75357
AABR07042359.1	NA	1.71775	0.0750578	0.305786	26.082	40.8034	39.1976	21.8077	11.972	27.9598
AABR07042361.1	NA	1.13272	0.473938	0.775888	20.5376	12.1135	19.6334	11.7901	22.5134	11.8187
AABR07042385.1	NA	1.20544	0.519523	0.807701	12.8848	4.71789	7.67361	6.31885	7.98134	6.6185
AABR07042397.1	NA	1.05557	0.619299	0.857565	578.098	639.466	576.281	607.535	614.036	477.95
AABR07042599.1	NA	-1.0475	0.848034	0.954837	1.79606	1.59388	1.93568	2.23472	1.7318	1.62086
AABR07042733.1	NA	1.25191	0.551344	0.827641	0.702807	0.573798	1.3135	0.616473	1.05414	0.405214
AABR07042821.1	NA	-1.07692	0.640569	0.868338	9.29267	10.3284	10.7154	12.7148	13.1767	6.88864
AABR07042859.1	NA	-1.01885	0.88725	0.968296	96.675	47.4977	66.2972	62.0326	86.4394	65.7797
AABR07042904.1	NA	1.34656	0.114935	0.392417	4.91965	4.78165	4.77008	4.39237	3.61419	2.76896
AABR07043115.1	NA	-1.23595	0.332856	0.670509	6.40335	6.69431	4.56269	5.16297	10.4661	6.21328
AABR07043190.1	NA	1.1389	0.657207	0.874752	1.71797	0.956329	1.79742	1.61824	1.35532	0.945499
AABR07043276.1	NA	1.02492	0.937215	0.982932	0.780897	1.27511	0.898711	0.693533	0.978843	1.21564
AABR07043347.1	NA	-1.00758	0.972248	0.993045	6.32526	3.12401	4.70095	3.54472	6.32483	4.32228
AABR07043358.1	NA	1.12035	0.552128	0.827779	4.06066	5.22793	5.254	4.00708	3.84008	5.13271
AABR07043365.1	NA	1.0222	0.891286	0.97	5.23201	4.52663	5.66879	5.39414	4.89422	4.79503
AABR07043389.1	NA	1.13473	0.707502	0.89488	0.780897	0.765064	1.17524	0.616473	0.752956	1.01304
AABR07043421.1	NA	-1.08011	0.330369	0.668078	221.618	248.136	249.427	270.092	239.139	267.644
AABR07043429.1	NA	-1.06353	0.786034	0.930877	3.7483	2.23144	3.18005	2.31178	4.06596	3.30925
AABR07043445.1	NA	-1.15063	0.37981	0.710265	29.6741	13.4524	21.7765	21.1142	29.3653	24.0427
AABR07043453.1	NA	1.18696	0.557521	0.830069	1.63988	1.97641	1.17524	1.61824	1.35532	1.08057
AABR07043510.1	NA	1.00235	0.987784	0.997347	10.3078	6.94933	8.01927	7.47474	9.48725	8.17182
AABR07043564.1	NA	1.2407	0.304824	0.645645	2.73314	3.18776	3.11092	2.15766	2.48476	2.63389
AABR07043626.3	NA	-1.21696	0.541705	0.820786	0.858986	1.02008	1.03697	0.847651	1.35532	1.35071
AABR07043711.1	NA	1.18523	0.619679	0.857809	1.09326	1.53013	1.38263	1.6953	0.828252	0.877964
AABR07043748.1	NA	-1.49772	1.87503e-06	5.67732e-05	54.0381	45.9676	57.0336	82.2992	84.4064	68.4812
AABR07043748.2	NA	-1.12475	0.636009	0.865757	1.40561	2.80523	2.07395	2.69707	2.56005	1.891
AABR07043772.1	NA	1.016	0.957116	0.988096	2.10842	0.956329	2.41961	1.77236	2.25887	1.35071
AABR07043829.2	NA	1.00225	0.983737	0.995876	16.3988	16.3214	17.2829	19.6501	15.5862	14.7228
AABR07044049.1	NA	1.08806	0.623556	0.859596	6.63762	6.37553	5.4614	7.01239	5.1954	4.79503
AABR07044089.1	NA	-1.16432	0.198254	0.528243	22.4117	26.0759	20.8777	28.1266	24.9981	27.6896
AABR07044415.1	NA	-1.14278	0.622203	0.859179	1.4837	1.59388	2.07395	2.15766	2.48476	1.28318
AABR07044569.1	NA	1.00194	0.993578	0.99875	2.2646	2.9965	3.38745	2.38883	3.91537	2.36375
AABR07044668.1	NA	-1.25224	0.471886	0.775297	2.49887	1.78515	1.10611	1.77236	2.03298	2.90403
AABR07044796.1	NA	-1.05917	0.754692	0.915411	7.02807	4.20785	7.46621	5.00885	7.90604	6.8211
AABR07044933.1	NA	1.23012	0.520819	0.807701	0.780897	1.27511	1.5209	0.693533	1.28003	0.945499
AABR07044935.1	NA	-1.06354	0.632893	0.864492	13.7438	9.69081	11.4758	11.1736	13.5532	12.2915
AABR07045047.1	NA	-1.25674	0.436313	0.750357	2.18651	1.27511	1.86655	1.46412	3.3883	1.82346
AABR07045307.1	NA	-1.11145	0.558784	0.830517	21.3185	8.16068	16.0385	15.1036	20.7816	14.5877
AABR07045621.1	NA	-1.58719	0.07411	0.303391	1.71797	1.40262	1.03697	2.46589	2.03298	2.09361
AABR07045680.1	NA	1.19318	0.177901	0.496756	11.4792	9.56329	10.6463	9.32416	9.11077	8.10428
AABR07047011.1	NA	1.0982	0.350136	0.685859	17.3359	16.9589	17.6977	16.4136	15.8874	15.0605
AABR07047262.1	NA	1.00309	0.978383	0.994541	23.8954	18.9991	21.9147	21.2683	18.8239	24.3804
AABR07047262.2	NA	-1.35553	0.275577	0.616515	1.87415	0.828819	2.48874	2.0806	2.56005	2.36375
AABR07047576.1	NA	-1.04761	0.815446	0.941832	19.6005	7.33186	13.6189	9.78652	17.8451	14.7228
AABR07047744.1	NA	-1.24486	0.791277	0.933689	36.0774	11.7947	47.3551	39.1461	56.1705	23.2323
AABR07047750.2	NA	2.1919	0.396893	0.722672	30.6112	20.0829	0	0	0	23.0972
AABR07047771.1	NA	-1.10833	0.457871	0.764089	70.2807	38.5082	52.8165	49.7032	76.0486	53.2181
AABR07048064.1	NA	-1.4405	0.0207422	0.13043	7.02807	5.80173	6.22184	11.5589	8.88488	7.02371
AABR07048228.1	NA	-1.24433	0.331595	0.669321	14.5247	5.61047	9.88582	8.63063	11.972	16.6138
AABR07048303.1	NA	-1.08296	0.650106	0.872212	23.8954	12.496	15.6237	17.4924	24.9228	13.8448
AABR07048397.1	NA	-1.25054	0.137383	0.432429	21.4747	15.7476	15.6237	22.8095	24.9981	18.2346
AABR07048637.1	NA	-1.10855	0.672099	0.879071	17.8044	4.59038	11.4067	9.70946	16.1133	11.5486
AABR07048698.1	NA	-1.0211	0.896026	0.971688	30.5331	17.0864	18.8729	16.7218	30.1182	20.9361
AABR07049064.1	NA	1.32888	0.203679	0.536	2.96741	2.4227	2.55787	1.61824	1.88239	2.43128
AABR07049286.1	NA	1.07246	0.61711	0.85645	70.6712	35.3842	46.1799	39.1461	54.0623	48.5581
AABR07049880.1	NA	-1.39352	0.694142	0.890089	1.32752	0	3.11092	3.00531	1.43062	1.75593
AABR07049887.1	NA	1.3079	0.121593	0.405169	7.10616	4.90916	6.84403	5.54826	4.59303	4.25475
AABR07049961.1	NA	-1.23091	0.338587	0.676895	3.43595	2.04017	2.627	2.46589	4.06596	3.37678
AABR07050265.1	NA	-1.34482	0.459479	0.765103	0.702807	0.637553	0.41479	1.07883	0.828252	0.47275
AABR07050391.1	NA	1.61419	0.139412	0.43627	1.24943	1.1476	1.17524	0.539414	1.12943	0.540285
AABR07050399.2	NA	-1.59289	0.0382916	0.197486	1.79606	1.8489	2.00482	2.31178	3.31301	3.37678
AABR07050407.1	NA	1.28215	0.192553	0.519322	7.96515	5.03667	4.63182	5.08591	4.29185	4.32228
AABR07050417.1	NA	1.18238	0.0925429	0.346988	29.3617	24.4183	22.9517	20.1895	21.6098	22.9621
AABR07050438.1	NA	1.38481	0.00453476	0.0423361	18.6634	15.8751	19.7025	11.6359	14.3062	13.1695
AABR07050498.1	NA	-1.19275	0.467342	0.77162	6.71571	2.67772	4.49355	3.54472	6.77661	6.14575
AABR07051249.1	NA	-1.02333	0.900542	0.972725	3.51404	4.2716	3.66397	4.08414	3.4636	4.18721
AABR07051326.1	NA	-1.06118	0.790019	0.933325	3.20168	2.35895	2.21221	2.46589	2.48476	3.24171
AABR07051400.1	NA	-1.00692	0.96199	0.989985	6.71571	6.69431	8.50319	6.70415	7.30368	8.03674
AABR07051431.1	NA	1.00305	0.99482	0.999053	0.702807	0.127511	1.10611	0.462355	1.05414	0.405214
AABR07051787.1	NA	3.61824	1.99081e-32	1.70554e-29	38.1859	45.6488	47.2169	11.5589	11.5955	13.0344
AABR07051882.2	NA	1.36844	0.287916	0.627726	1.4837	1.65764	1.17524	1.31001	0.903547	0.945499
AABR07051947.1	NA	1.27673	0.295797	0.635116	3.7483	2.74148	2.21221	2.23472	2.10828	2.43128
AABR07052125.1	NA	-1.49072	0.26137	0.601832	1.01517	1.21135	1.3135	0.847651	2.48476	1.95853
AABR07052388.1	NA	-1.41919	0.0141965	0.100465	5.46628	5.54671	5.254	7.24356	7.45427	8.37442
AABR07052523.1	NA	-1.18879	0.421697	0.740253	3.82639	2.29519	2.90353	3.93002	4.14126	2.63389
AABR07052529.1	NA	-1.08001	0.659089	0.874765	11.6354	7.39561	11.8215	7.70592	13.0261	12.4941
AABR07052664.1	NA	-1.1159	0.357182	0.692583	38.4982	24.6095	35.4645	33.906	39.6055	36.3342
AABR07052758.1	NA	1.0078	0.940622	0.983644	21.8651	18.4253	22.1912	18.8795	20.8569	22.1517
AABR07052897.2	NA	-1.51269	0.0749379	0.305627	2.18651	2.80523	2.00482	3.3906	3.23771	3.9846
AABR07052897.3	NA	-1.67247	0.00536857	0.0482641	4.37302	2.61397	3.87137	5.8565	5.72247	6.48342
AABR07053136.1	NA	-1.14358	0.667006	0.878266	1.09326	1.02008	0.898711	1.23295	1.20473	1.01304
AABR07053179.1	NA	1.00186	0.990244	0.997492	106.124	54.9571	85.7923	62.6491	98.1855	85.4326
AABR07053185.1	NA	-1.01616	0.909705	0.976197	6.55953	6.94933	7.67361	8.01416	7.07779	6.48342
AABR07053500.1	NA	-1.24516	0.308724	0.648316	1.95224	2.48646	2.41961	3.08237	3.01182	2.49882
AABR07053613.1	NA	1.03304	0.845293	0.954625	11.0887	5.80173	8.84884	6.62709	9.93902	8.23935
AABR07053710.1	NA	1.92243	0.152788	0.457897	1.09326	0.446287	0.622184	0.154118	0.677661	0.270143
AABR07053741.1	NA	1.07053	0.579539	0.839258	8.98031	10.0733	10.2315	9.40122	8.73429	9.25239
AABR07053749.1	NA	-1.02702	0.845686	0.954721	51.6173	32.7065	34.7041	34.6766	43.3703	44.0333
AABR07053924.1	NA	1.02438	0.974808	0.993512	0.0780897	1.53013	0.760448	0	1.58121	0.742892
AABR07054000.1	NA	-1.2933	0.183236	0.504567	3.35786	3.76156	4.97747	4.31531	5.94835	5.40285
AABR07054262.2	NA	-1.22868	0.419036	0.738664	1.71797	1.72139	1.5209	2.15766	2.40946	1.55332
AABR07054332.1	NA	1.01141	0.912406	0.977436	23.2707	28.4349	23.7813	23.8113	26.0523	24.8531
AABR07054362.1	NA	1.06142	0.669674	0.87848	7.65279	9.30827	9.4019	8.24533	9.86373	6.8211
AABR07054370.1	NA	-1.08317	0.369186	0.701295	36.1555	39.2733	35.0497	36.9113	41.7138	41.0617
AABR07054405.1	NA	1.0408	0.58228	0.840009	187.493	191.202	188.591	178.931	177.396	188.695
AABR07054460.4	NA	-1.13453	0.704852	0.894006	0.780897	0.892574	1.45176	0.847651	1.28003	1.41825
AABR07054593.1	NA	1.68218	0.00993849	0.0766654	3.82639	4.97291	3.52571	2.62001	2.71064	2.02607
AABR07054723.1	NA	-1.15921	0.660528	0.875494	1.09326	0.637553	1.72829	1.31001	1.12943	1.55332
AABR07054968.1	NA	-1.08323	0.422501	0.740716	32.0949	32.9615	30.2796	32.9813	33.6571	36.6043
AABR07055288.1	NA	1.32375	0.380091	0.710368	1.24943	1.21135	1.03697	0.847651	0.978843	0.810428
AABR07055333.1	NA	1.11475	0.737282	0.907514	1.24943	0.892574	0.898711	0.616473	1.35532	0.742892
AABR07055801.1	NA	1.08793	0.810892	0.940633	0.312359	1.27511	1.3135	1.00177	0.752956	0.945499
AABR07055826.1	NA	-1.34908	0.0871566	0.334389	9.76121	7.14059	7.53534	8.39945	11.2943	13.1695
AABR07055834.1	NA	1.19714	0.312564	0.651966	7.49661	7.2681	5.66879	3.85296	7.37897	5.80807
AABR07055943.1	NA	-1.21969	0.417768	0.737732	2.34269	2.86899	3.31832	4.08414	4.29185	2.09361
AABR07056633.1	NA	-2.23282	0.000154244	0.00275295	4.91965	2.48646	5.32313	9.55534	10.0143	8.77964
AABR07056767.1	NA	-1.00546	0.980879	0.994924	7.10616	3.88907	7.81187	6.16473	5.87306	6.8211
AABR07056817.1	NA	1.24544	0.326774	0.664367	7.96515	3.82532	8.29579	5.4712	6.09895	4.52489
AABR07056953.1	NA	-1.10477	0.615405	0.855116	3.82639	2.80523	4.28616	3.15943	4.74362	4.11968
AABR07057108.1	NA	-1.15919	0.471132	0.774552	11.0887	4.71789	6.01445	7.08944	11.219	6.88864
AABR07057196.1	NA	-1.12694	0.378643	0.709451	7.65279	8.4157	7.46621	7.32062	9.18607	9.99528
AABR07057233.2	NA	1.32349	0.415469	0.736634	1.56179	2.16768	0.967842	1.23295	0.752956	1.55332
AABR07057333.1	NA	-1.30503	0.229819	0.567399	8.74604	3.37903	6.36011	5.8565	11.219	6.95617
AABR07057519.1	NA	-1.00642	0.957226	0.988096	10.1517	9.11701	9.4019	9.55534	9.11077	10.1304
AABR07057586.1	NA	-1.21186	0.548019	0.825202	3.20168	1.46637	1.79742	1.77236	4.14126	1.891
AABR07057678.1	NA	-1.08392	0.482051	0.78089	10.464	10.9022	12.098	10.7112	12.6497	12.8993
AABR07057683.1	NA	1.14357	0.529748	0.812961	3.27977	3.06025	3.11092	2.77413	2.71064	2.76896
AABR07058091.2	NA	1.01285	0.928406	0.980906	53.101	27.9886	34.3584	33.0584	45.9303	34.8484
AABR07058102.1	NA	-1.02425	0.887686	0.968404	42.4027	20.2742	23.7121	23.0407	37.3466	27.9598
AABR07058124.3	NA	-1.19024	0.329381	0.666913	3.51404	3.37903	4.1479	4.77767	3.84008	4.52489
AABR07058192.1	NA	-1.15396	0.455282	0.762125	6.0129	4.2716	7.25882	5.77944	9.26136	5.20025
AABR07058233.1	NA	-1.18694	0.358512	0.693316	28.5808	12.6235	19.7716	16.1824	32.1512	23.9076
AABR07058267.1	NA	-1.03607	0.844348	0.954272	3.82639	3.37903	4.42442	4.08414	3.68949	4.25475
AABR07058464.1	NA	9.26646	1.5168e-05	0.000364532	0.702807	1.46637	0.760448	0.154118	0.150591	0
AABR07058466.1	NA	-1.181	0.171008	0.486817	11.9477	10.4559	10.0932	11.0965	12.6497	14.5202
AABR07058699.2	NA	-1.08654	0.635581	0.865588	3.67021	4.33536	3.59484	4.00708	4.36715	4.25475
AABR07058838.1	NA	1.54269	0.0824852	0.323567	4.29493	2.35895	3.45658	1.54118	3.08712	1.891
AABR07058884.2	NA	-1.23358	0.179256	0.499364	5.77864	5.54671	6.98229	6.16473	7.52956	8.84717
AABR07058886.1	NA	-1.18738	0.0843946	0.328379	15.6179	14.9825	14.6559	17.2613	17.9957	18.4372
AABR07058985.1	NA	-1.26352	0.0517648	0.24048	16.0084	10.5834	14.172	16.7218	18.3721	16.2761
AABR07058985.2	NA	-1.15015	0.192443	0.519123	40.4505	29.965	36.6397	37.3737	43.5962	42.0072
AABR07059002.1	NA	1.18624	0.679311	0.882743	1.01517	0.892574	0.967842	0.539414	1.20473	0.675357
AABR07059004.1	NA	1.40077	0.193143	0.520334	4.5292	1.65764	3.45658	1.6953	2.48476	2.63389
AABR07059159.1	NA	1.2773	0.380801	0.710847	1.63988	2.16768	1.3135	1.61824	0.978843	1.41825
AABR07059168.2	NA	-1.12504	0.150111	0.453742	51.9296	45.1387	46.4564	50.7049	55.7188	54.9065
AABR07059239.1	NA	1.03088	0.844653	0.954272	27.878	14.0899	18.9421	15.643	24.3958	18.91
AABR07059258.1	NA	-1.03994	0.862905	0.960012	2.42078	2.16768	2.8344	3.15943	2.48476	2.09361
AABR07059380.1	NA	1.01296	0.896185	0.971688	106.983	69.4933	85.4467	76.9051	89.15	92.2537
AABR07059632.3	NA	-1.02926	0.941998	0.983906	2.42078	1.02008	3.38745	1.07883	3.08712	2.8365
AABR07059639.1	NA	-9.72973	2.85856e-06	8.21146e-05	0.390448	0.701308	0.483921	9.94063	4.74362	1.01304
AABR07059891.1	NA	-1.20192	0.605711	0.850439	1.24943	1.21135	0.345658	0.92471	1.50591	0.945499
AABR07060118.1	NA	1.25461	0.480305	0.77977	1.56179	0.701308	1.5209	0.693533	1.20473	1.08057
AABR07060364.1	NA	-1.11535	0.616271	0.855694	6.09099	3.37903	3.73311	4.62355	5.72247	4.32228
AABR07060519.1	NA	-1.00578	0.976233	0.994244	3.7483	3.69781	3.66397	4.39237	2.86123	3.91707
AABR07060593.1	NA	1.05025	0.790401	0.933486	4.60729	3.25152	4.21703	3.46766	3.99067	3.9846
AABR07060620.1	NA	1.10845	0.635837	0.865757	6.0129	3.37903	4.28616	3.3906	5.04481	3.84953
AABR07060678.1	NA	-1.42012	0.0689935	0.290495	5.23201	2.86899	4.63182	6.31885	5.94835	5.74053
AABR07060862.1	NA	-1.61169	0.00668518	0.0568247	4.21684	3.18776	3.45658	5.24002	5.49658	6.68603
AABR07061178.1	NA	-1.0846	0.469139	0.773173	12.9629	14.2812	13.6881	16.2595	13.3273	14.8578
AABR07061328.1	NA	1.27997	0.421895	0.740267	1.24943	0.892574	1.24437	1.00177	0.677661	0.945499
AABR07061333.2	NA	-1.47196	0.323934	0.661308	0.780897	0.382532	0.483921	0.539414	1.05414	0.810428
AABR07061345.1	NA	-1.6715	0.544351	0.822806	0	4.20785	0	3.15943	2.71064	1.21564
AABR07061345.2	NA	1.52645	0.0899052	0.340984	2.73314	1.8489	2.14308	1.15589	1.6565	1.55332
AABR07061378.1	NA	1.24466	0.0353263	0.187566	40.1381	53.7457	45.2121	40.4561	38.0243	33.4302
AABR07061755.1	NA	-1.22891	0.404194	0.728688	1.71797	1.59388	1.59003	2.46589	1.95769	1.62086
AABR07061902.1	NA	1.14014	0.266224	0.607198	10.5421	10.7746	10.1623	9.55534	8.73429	9.31992
AABR07062112.2	NA	-1.28515	0.379372	0.709941	1.32752	1.02008	0.898711	1.00177	1.7318	1.41825
AABR07062154.1	NA	-1.00485	0.986435	0.997114	0.937076	1.27511	1.3135	1.07883	0.978843	1.48578
AABR07062344.2	NA	-1.05365	0.838872	0.952099	2.10842	2.35895	3.18005	3.54472	3.01182	1.55332
AABR07062390.1	NA	-1.12371	0.624921	0.860734	8.58986	4.33536	3.24918	6.78121	4.14126	7.15878
AABR07062390.2	NA	-1.15034	0.333145	0.670655	31.7044	17.979	29.8648	23.5801	38.6267	29.1754
AABR07062512.1	NA	1.24736	0.480685	0.779962	1.40561	2.29519	2.00482	1.38707	1.50591	1.68839
AABR07062513.1	NA	1.1983	0.252724	0.592003	7.41852	9.69081	6.08358	6.08768	7.30368	6.01067
AABR07062694.1	NA	-1.0274	0.867741	0.961497	39.9819	23.8445	31.1783	21.1913	43.8221	32.4847
AABR07062799.2	NA	-1.03306	0.853254	0.957454	5.62246	4.90916	4.21703	5.8565	5.27069	4.11968
AABR07062912.1	NA	-1.56734	0.209381	0.543961	0.624717	0.446287	0.553053	0.616473	0.903547	1.01304
AABR07063424.1	NA	-1.05551	0.816075	0.941832	4.5292	3.95283	4.42442	5.77944	5.79776	2.09361
AABR07063724.1	NA	1.21867	0.295257	0.634637	5.3101	3.5703	4.49355	3.08237	3.84008	3.9846
AABR07063855.1	NA	-1.03738	0.72185	0.899779	37.9516	30.0287	35.741	36.6031	31.4736	39.3733
AABR07063893.1	NA	-1.11494	0.4352	0.749646	224.352	114.887	158.242	146.49	224.757	183.224
AABR07063901.2	NA	2.69782	0.000218548	0.00367543	2.65505	2.35895	1.93568	1.00177	0.602365	0.945499
AABR07064099.1	NA	-1.69168	0.565673	0.834007	0	0	0.967842	0.847651	0	0.810428
AABR07064253.1	NA	-1.18016	0.367748	0.699933	31.7825	13.1973	20.2556	17.4154	32.603	26.8117
AABR07064257.1	NA	-1.03889	0.76611	0.920405	178.201	90.7238	124.713	119.904	160.53	128.318
AABR07064349.1	NA	-1.37935	0.233568	0.571423	1.79606	1.08384	0.967842	1.92648	1.6565	1.68839
AABR07064590.1	NA	-1.08891	0.491503	0.788757	31.0016	18.1703	20.8086	23.8883	25.9017	26.2038
AABR07064622.1	NA	-1.21567	0.402587	0.727128	15.7741	4.08034	12.4437	9.55534	15.1344	14.4526
AABR07065031.1	NA	1.08671	0.676027	0.88092	3.27977	5.61047	5.32313	4.93179	4.44244	3.782
AABR07065113.1	NA	1.08409	0.81651	0.941832	1.4837	0.573798	0.829579	0.847651	0.828252	0.945499
AABR07065387.1	NA	-1.25839	0.402309	0.727041	2.49887	1.40262	2.35047	1.54118	3.23771	3.03911
AABR07065406.1	NA	1.25522	0.0823425	0.323419	10.0736	13.5799	12.0289	9.6324	10.2402	8.64457
AABR07065406.2	NA	-1.14521	0.488774	0.787275	5.38819	2.9965	4.00963	4.08414	5.64717	4.38982
AABR07065420.1	NA	1.09708	0.389882	0.717312	13.2752	15.365	14.8633	12.8689	12.2732	14.5202
AABR07065438.1	NA	1.23756	0.055051	0.250473	16.3988	20.7205	16.5225	15.4118	13.5532	14.4526
AABR07065448.1	NA	1.02447	0.899085	0.972063	10.8545	5.4192	7.25882	6.08768	10.3908	6.41589
AABR07065485.1	NA	-1.14547	0.319375	0.656164	53.6476	28.2436	37.4002	39.2231	54.2881	42.9527
AABR07065498.1	NA	-1.10286	0.359928	0.694488	17.4921	18.234	19.3568	21.0372	20.9322	18.8425
AABR07065531.5	NA	-1.32407	0.0407582	0.206398	45.4482	25.6296	37.6076	49.472	45.7044	48.5581
AABR07065559.1	NA	1.48011	0.0874103	0.334939	8.90222	10.5834	7.25882	7.78298	8.05663	2.29621
AABR07065593.2	NA	1.08301	0.468449	0.772562	25.223	31.1126	26.8231	26.046	22.8146	27.9598
AABR07066059.1	NA	-1	1	1	0	0	0	0	0	0
AABR07066339.1	NA	1.07649	0.629495	0.862948	15.5398	10.5196	9.67842	9.55534	12.9508	10.6031
AABR07066416.1	NA	1.15757	0.526372	0.810207	1.71797	2.10392	2.07395	1.61824	1.6565	1.82346
AABR07066435.1	NA	1.10744	0.445313	0.755862	8.51177	8.4157	8.0884	8.63063	6.32483	7.63153
AABR07066470.1	NA	1.17299	0.580501	0.839626	2.81123	1.27511	2.41961	1.00177	2.25887	2.22868
AABR07066510.1	NA	-1.15008	0.642718	0.869198	0.937076	1.46637	1.38263	1.61824	1.28003	1.48578
AABR07066529.1	NA	2.10578	0.0504855	0.23658	0.546628	0.892574	1.03697	0.308237	0.527069	0.337678
AABR07066826.1	NA	1.02588	0.860816	0.959434	6.32526	5.993	6.63663	6.01062	6.09895	6.34835
AABR07066871.3	NA	-1.03191	0.931693	0.981314	2.10842	1.02008	0.691316	1.00177	2.10828	0.810428
AABR07067082.1	NA	-1.16049	0.486556	0.784828	3.67021	3.76156	4.90834	4.85473	6.55072	2.97157
AABR07067233.1	NA	-1.11335	0.65151	0.872512	5.15392	2.86899	4.83921	2.92825	6.47542	4.86257
AABR07067267.1	NA	1.9494	0.477309	0.777555	0	2.80523	0.345658	1.61824	0	0
AABR07067355.1	NA	1.18456	0.614352	0.85474	1.24943	1.65764	0.553053	1.07883	0.903547	0.945499
AABR07067737.1	NA	1.06107	0.764102	0.919353	4.5292	2.9965	4.90834	4.39237	3.16242	4.11968
AABR07067760.1	NA	1.14043	0.354514	0.689337	20.8499	24.482	21.5691	21.8077	19.4263	17.4917
AABR07067896.1	NA	-1.30551	0.304189	0.644863	1.87415	1.65764	1.17524	2.31178	1.7318	2.09361
AABR07068018.1	NA	-1.09745	0.576668	0.838133	21.3966	13.1973	18.4581	13.6395	22.5134	21.9491
AABR07068044.2	NA	1.44176	0.343509	0.680661	0.937076	0.446287	1.17524	0.462355	0.752956	0.540285
AABR07068285.1	NA	-1.75881	0.0236138	0.142584	3.59212	1.08384	2.28134	4.00708	3.99067	4.11968
AABR07068341.1	NA	1.06541	0.597894	0.847055	17.5702	17.2777	17.2829	16.876	16.1886	15.8709
AABR07068587.1	NA	1.0074	0.975595	0.993815	3.0455	1.97641	2.07395	1.84942	2.78594	2.36375
AABR07068705.1	NA	-1.25018	0.177534	0.496503	13.5876	6.69431	10.2315	13.023	14.7579	10.2654
AABR07068851.1	NA	-1.89009	4.72314e-10	3.141e-08	152.197	105.069	141.72	239.654	253.822	260.35
AABR07069008.2	NA	1.05535	0.824204	0.944693	4.06066	1.97641	3.24918	1.92648	3.84008	2.97157
AABR07069227.1	NA	1.13926	0.316916	0.654417	10.3078	9.05325	10.3697	10.48	8.28252	7.36139
AABR07069282.1	NA	1.4902	0.028772	0.164006	6.48144	7.01308	4.90834	3.31354	5.04481	3.9846
AABR07069454.1	NA	-1.13953	0.396721	0.722672	9.8393	6.18426	7.32795	7.32062	10.4661	8.7121
AABR07069473.1	NA	-1.36504	0.00291837	0.0301655	24.1297	19.8917	24.1269	31.1319	30.1182	31.6742
AABR07069524.1	NA	-1.23906	0.142513	0.442172	20.928	10.5834	18.4581	19.496	23.6428	18.6398
AABR07069611.1	NA	-1.95605	0.00791976	0.064582	3.90448	2.4227	3.38745	5.70238	9.78843	3.51185
AABR07070032.1	NA	1.19668	0.0423265	0.210894	322.667	371.502	316.001	273.868	251.412	318.836
AABR07070796.1	NA	-1.14493	0.306485	0.646464	18.7415	14.0899	18.4581	17.0301	23.944	17.6943
AABR07070926.1	NA	-1.20931	0.685726	0.886543	1.09326	0.127511	0.622184	0.308237	1.28003	0.607821
AABR07071000.1	NA	1.14679	0.416832	0.737277	18.0387	14.6	21.1543	12.2524	14.3062	20.2607
AABR07071395.1	NA	1.0656	0.717254	0.89882	3.90448	3.95283	4.77008	4.1612	3.99067	3.71446
AABR07071661.1	NA	1.80248	0.0245106	0.1463	2.96741	3.12401	2.48874	1.23295	0.903547	2.56636
AABR07071697.1	NA	1.05932	0.864992	0.960618	1.01517	0.956329	0.829579	1.31001	0.527069	0.810428
AABR07071814.2	NA	-1.10061	0.645038	0.870571	3.0455	2.86899	2.55787	2.77413	4.06596	2.49882
AABR07071870.1	NA	5.51285	3.94894e-05	0.000840824	0.937076	1.72139	1.03697	0	0.301182	0.337678
AABR07071891.1	NA	1.18128	0.612764	0.854408	1.4837	0.701308	1.93568	1.00177	0.752956	1.68839
AABR07071904.1	NA	1.01257	0.914886	0.977968	15.2275	13.2611	13.6189	11.1736	14.8332	15.4657
AABR07072281.1	NA	2.19566	1.62037e-06	4.99979e-05	8.66795	8.73448	8.43405	4.93179	3.68949	3.17418
AABR07072362.1	NA	-27.0207	0.000452562	0.00670066	0	0.127511	0	1.46412	1.88239	1.01304
AABR07072440.1	NA	1.00021	0.999262	0.999674	2.96741	3.06025	2.97266	2.46589	3.84008	2.70143
AABR07072537.1	NA	1.02967	0.679838	0.883004	63.3307	62.8627	61.5963	63.0344	56.7729	62.538
AABR07072539.1	NA	1.42016	0.315296	0.653746	0.937076	0.701308	1.3135	1.07883	0.602365	0.405214
AABR07072546.1	NA	1.1991	0.544243	0.822806	1.4837	4.01658	2.97266	1.6953	1.6565	3.71446
AABR07072562.1	NA	-1.31566	0.253956	0.593075	1.95224	1.72139	1.38263	1.92648	2.48476	2.22868
AABR07072593.1	NA	-1.20905	0.261629	0.60224	5.15392	4.2716	4.49355	6.16473	5.79776	4.86257
AABR07072671.1	NA	-1.54586	0.252502	0.591786	1.32752	0.573798	0.829579	1.00177	2.25887	0.945499
AABR07072711.1	NA	-1.02285	0.955733	0.987732	0.858986	0.701308	1.72829	0.770592	1.58121	1.01304
AABR07072853.2	NA	2.5819	0.224544	0.561612	0.390448	0.573798	1.03697	0.770592	0	0
AABR07073038.1	NA	-1.06028	0.393804	0.720703	124.709	123.048	128.93	141.249	126.948	131.222
AABR07073038.2	NA	1.13509	0.624396	0.860251	2.73314	2.29519	2.28134	1.92648	2.33416	2.16114
AABR07073173.1	NA	-1.50576	0.0218829	0.13556	4.60729	3.63405	5.39226	7.47474	7.52956	5.53793
AABR07073181.1	NA	-5.63449	0.000615304	0.00867501	11.0887	14.6	10.5771	74.6703	122.958	6.88864
AABR07073295.1	NA	-1.35741	0.284409	0.624568	1.17135	1.21135	1.5209	2.0806	1.12943	2.09361
AABR07073453.1	NA	-1.0163	0.937916	0.982993	8.43368	4.01658	5.66879	4.31531	7.37897	6.6185
Aacs	acetoacetyl-CoA synthetase	-1.06583	0.429153	0.74407	74.8099	76.1238	83.511	80.2186	80.3404	89.2822
Aadat	aminoadipate aminotransferase	1.73548	3.73055e-08	1.64642e-06	31.5482	34.0453	33.8053	16.876	21.0075	19.3827
Aaed1	AhpC/TSA antioxidant enzyme domain containing 1	-1.01145	0.955707	0.987732	4.76347	3.5703	3.87137	4.08414	4.59303	3.64693
Aagab	alpha- and gamma-adaptin binding protein	-1.01655	0.882132	0.966898	13.9	15.365	16.5225	15.4889	15.3603	15.7358
Aak1	AP2 associated kinase 1	-1.04955	0.547057	0.824645	364.523	344.024	382.92	364.028	387.245	394.206
Aamdc	adipogenesis associated; Mth938 domain containing	1.30638	0.13479	0.428378	4.84156	4.8454	4.49355	3.3906	3.31301	4.11968
Aamp	angio-associated; migratory cell protein	-1.02228	0.748241	0.912849	98.3149	106.28	105.633	102.951	105.64	108.597
Aar2	AAR2 splicing factor homolog	1.00541	0.934606	0.982025	76.606	82.9456	81.2988	79.448	80.6416	79.557
Aard	alanine and arginine rich domain containing protein	1.03711	0.87964	0.965606	1.87415	1.65764	1.79742	1.77236	1.88239	1.48578
Aars	alanyl-tRNA synthetase	1.09283	0.380719	0.710847	305.409	398.343	454.955	340.833	339.433	380.091
Aars2	alanyl-tRNA synthetase 2; mitochondrial	1.00447	0.964381	0.990583	18.8196	19.5729	21.0851	17.8777	20.1039	21.2062
Aarsd1	alanyl-tRNA synthetase domain containing 1	-1.0604	0.419424	0.738811	65.1268	63.6915	67.8181	64.0362	73.7897	70.6423
Aasdh	aminoadipate-semialdehyde dehydrogenase	-1.01097	0.911582	0.976915	25.9258	21.5493	25.3713	22.4242	25.2993	25.7986
Aasdhppt	aminoadipate-semialdehyde dehydrogenase-phosphopantetheinyl transferase	1.05216	0.60639	0.850897	28.8151	30.0287	35.3954	28.2807	29.7418	31.5392
Aass	aminoadipate-semialdehyde synthase	1.59988	0.000565235	0.00806276	9.52694	8.9895	10.0241	6.70415	4.96951	6.14575
Aatf	apoptosis antagonizing transcription factor	1.27947	0.0373696	0.194167	13.7438	17.8515	19.7025	13.8707	13.4779	12.8318
Aatk	apoptosis-associated tyrosine kinase	1.00288	0.967659	0.992082	69.656	62.4802	69.8229	68.8909	63.6248	68.7513
Abat	4-aminobutyrate aminotransferase	1.04046	0.543153	0.821762	91.7554	93.3378	96.9916	91.084	86.1382	93.8746
Abca1	ATP-binding cassette; subfamily A (ABC1); member 1	1.96673	1.1489e-11	1.02028e-09	55.9903	58.5274	49.4291	27.8954	30.7959	24.7181
Abca13	ATP-binding cassette; subfamily A (ABC1); member 13	1.06144	0.622014	0.859179	14.9932	11.0934	14.8633	12.5606	13.1014	12.8318
Abca2	ATP-binding cassette; subfamily A (ABC1); member 2	-1.01034	0.896225	0.971688	180.543	165.636	176.631	177.39	182.366	168.434
Abca3	ATP-binding cassette; subfamily A (ABC1); member 3	1.00946	0.900788	0.972725	68.5627	80.4592	77.8422	72.6668	80.0392	72.1956
Abca4	ATP-binding cassette; subfamily A (ABC1); member 4	-1.31388	0.00989614	0.0763791	933.484	1033.86	1108.66	1301.99	1318.05	1421.49
Abca5	ATP-binding cassette; subfamily A (ABC1); member 5	1.136	0.0779183	0.313302	60.8319	53.2994	59.6606	48.8555	50.8245	53.1506
Abca7	ATP-binding cassette; subfamily A (ABC1); member 7	-1.04964	0.552804	0.827955	68.6408	50.1754	63.1863	64.1903	63.6248	63.0108
Abca8	ATP-binding cassette; subfamily A (ABC1); member 8	1.00903	0.93815	0.982993	14.9932	13.1973	12.098	13.1001	13.3273	13.4396
Abca8a	ATP-binding cassette; subfamily A (ABC1); member 8a	-1.19401	0.0405214	0.205629	366.553	364.935	369.508	443.399	412.545	458.635
Abca9	ATP-binding cassette; subfamily A (ABC1); member 9	-1.01153	0.946892	0.985115	7.26234	6.94933	6.36011	8.01416	7.98134	4.86257
Abcb10	ATP-binding cassette; subfamily B (MDR/TAP); member 10	-1.1318	0.217784	0.553711	19.8348	23.6532	22.3986	24.0425	25.1487	25.4609
Abcb1a	ATP-binding cassette; sub-family B (MDR/TAP); member 1A	1.64069	8.59358e-06	0.000220347	27.4876	29.3912	22.5369	19.1877	14.6826	14.5877
Abcb6	ATP-binding cassette; subfamily B (MDR/TAP); member 6	1.04523	0.568539	0.835041	50.1336	54.9571	52.6783	48.6243	49.3186	53.0155
Abcb7	ATP-binding cassette; subfamily B (MDR/TAP); member 7	1.06358	0.517444	0.806426	26.3943	29.9012	24.4035	24.5819	23.944	27.3519
Abcb8	ATP-binding cassette; subfamily B (MDR/TAP); member 8	1.03139	0.71716	0.89882	44.6673	44.82	47.8391	44.5402	42.3914	46.1944
Abcb9	ATP-binding cassette; subfamily B (MDR/TAP); member 9	1.10583	0.317009	0.654417	17.6483	17.724	16.5916	15.566	14.9838	16.4112
Abcc1	ATP-binding cassette; subfamily C (CFTR/MRP); member 1	1.11171	0.563346	0.832993	8.04324	5.35544	6.91316	5.08591	6.70131	6.41589
Abcc10	ATP-binding cassette; subfamily C (CFTR/MRP); member 10	-1.15617	0.117221	0.396564	20.6938	20.0829	20.8777	23.7342	23.4169	24.1102
Abcc2	ATP-binding cassette; subfamily C (CFTR/MRP); member 2	1.10748	0.604446	0.850328	3.35786	3.06025	3.73311	2.46589	3.01182	3.64693
Abcc3	ATP-binding cassette; subfamily C (CFTR/MRP); member 3	1.16759	0.384579	0.713321	6.48144	4.52663	5.11574	3.62178	5.04481	5.06518
Abcc4	ATP-binding cassette; subfamily C (CFTR/MRP); member 4	-1.06193	0.783155	0.929422	7.5747	7.71439	6.84403	8.32239	9.33666	5.8756
Abcc5	ATP-binding cassette; subfamily C (CFTR/MRP); member 5	-1.04422	0.584709	0.841	142.436	111.381	122.985	125.684	132.746	134.801
Abcc6	ATP-binding cassette; subfamily C (CFTR/MRP); member 6	-1.38257	0.453152	0.761185	0.937076	0.255021	0.276526	0.847651	0.752956	0.405214
Abcc8	ATP-binding cassette; subfamily C (CFTR/MRP); member 8	-1.01468	0.905236	0.974488	10.5421	9.62705	9.4019	9.94063	10.3155	9.72514
Abcc9	ATP-binding cassette; subfamily C (CFTR/MRP); member 9	1.11606	0.444641	0.755327	13.7438	12.8786	10.3006	11.3277	10.2402	11.4811
Abcd1	ATP-binding cassette; subfamily D (ALD); member 1	1.07257	0.603391	0.849554	9.60503	10.0096	8.84884	8.63063	9.41195	8.50949
Abcd2	ATP-binding cassette; subfamily D (ALD); member 2	-1.20245	0.0368361	0.192771	45.292	37.8069	44.9355	51.6297	49.9963	52.2051
Abcd3	ATP-binding cassette; subfamily D (ALD); member 3	1.10357	0.17677	0.495378	103.703	94.1666	89.8711	80.9121	90.8818	88.8094
Abcd4	ATP-binding cassette; subfamily D (ALD); member 4	1.16066	0.401568	0.726293	5.46628	4.2716	5.4614	5.08591	4.29185	3.71446
Abce1	ATP-binding cassette; subfamily E (OABP); member 1	-1.05283	0.450467	0.759056	95.3475	81.6705	86.8984	88.6181	92.9148	96.1033
Abcf1	ATP-binding cassette; subfamily F (GCN20); member 1	-1.22588	0.00248588	0.0267142	98.393	95.0591	88.0737	112.275	114.148	118.593
Abcf2	ATP-binding cassette; subfamily F (GCN20); member 2	1.00922	0.896728	0.971688	103.391	111.636	107.292	107.035	102.703	109.678
Abcf3	ATP-binding cassette; subfamily F (GCN20); member 3	-1.01634	0.814519	0.941832	82.2284	87.1535	77.0817	86.9228	82.7499	80.9077
Abcg1	ATP-binding cassette; subfamily G (WHITE); member 1	-1.22564	0.0030456	0.0311271	126.583	116.162	121.879	146.412	154.732	145.674
Abcg2	ATP-binding cassette; subfamily G (WHITE); member 2	1.41504	0.100573	0.36491	5.93482	2.86899	4.90834	2.85119	3.4636	3.30925
Abcg3l1	ATP-binding cassette; subfamily G (WHITE); member 3-like 1	2.03027	0.000210567	0.00356173	6.24717	6.05675	4.21703	2.62001	2.93653	2.56636
Abcg3l3	ATP-binding cassette; subfamily G (WHITE); member 3-like 3	2.01111	1.04664e-06	3.38739e-05	13.2752	15.3013	12.098	7.24356	7.98134	5.06518
Abcg4	ATP-binding cassette; subfamily G (WHITE); member 4	-1.2231	0.0311155	0.172433	40.4505	35.1292	46.9404	49.472	51.5775	48.7608
Abhd1	abhydrolase domain containing 1	1.08073	0.475402	0.776711	16.7112	15.3013	17.4212	15.4889	13.7791	16.4112
Abhd10	abhydrolase domain containing 10	-1.06995	0.507161	0.797334	27.4095	31.3676	30.2105	30.4384	29.6665	35.1185
Abhd11	abhydrolase domain containing 11	-1.06854	0.672341	0.879229	5.15392	4.78165	5.73792	5.70238	5.57188	5.47039
Abhd12	abhydrolase domain containing 12	-1.00567	0.939533	0.983282	111.278	130.698	128.101	128.689	113.998	129.601
Abhd13	abhydrolase domain containing 13	-1.03394	0.645133	0.870619	52.7105	53.0444	53.0931	54.9432	56.3211	53.0155
Abhd14a	abhydrolase domain containing 14A	1.02176	0.860351	0.959289	10.1517	10.7109	10.2315	8.93887	11.3696	10.1304
Abhd14b	abhydrolase domain containing 14b	-1.09463	0.313528	0.653251	41.4656	42.5248	43.9677	46.3126	42.3161	51.3946
Abhd15	abhydrolase domain containing 15	1.66124	0.0778709	0.313302	1.56179	1.53013	1.3135	1.15589	0.752956	0.742892
Abhd16a	abhydrolase domain containing 16A	-1.00543	0.942544	0.984029	48.728	50.1754	49.2217	48.7785	49.8457	50.3141
Abhd17a	abhydrolase domain containing 17A	-1.00964	0.922518	0.980333	23.2707	26.3947	29.5883	28.4348	25.6758	26.0012
Abhd17b	abhydrolase domain containing 17B	-1.34872	0.000171542	0.00301257	45.292	40.4209	42.9999	55.5597	55.8693	61.9977
Abhd17c	abhydrolase domain containing 17C	1.01688	0.88554	0.967314	13.9	15.5563	13.8263	14.5642	14.7579	13.3045
Abhd2	abhydrolase domain containing 2	1.11025	0.315207	0.653746	39.1229	36.6593	34.9806	34.5225	35.6148	29.6482
Abhd3	abhydrolase domain containing 3	1.2411	0.0352007	0.187134	20.3033	18.9353	19.2877	15.643	14.9085	16.5462
Abhd4	abhydrolase domain containing 4	-1.13998	0.0922135	0.346223	73.4043	97.8006	85.4467	101.949	94.8725	96.0357
Abhd5	abhydrolase domain containing 5	1.01616	0.876941	0.964344	19.8348	21.4218	18.1125	18.4171	19.1251	20.8685
Abhd6	abhydrolase domain containing 6	1.04457	0.556961	0.829887	54.2723	50.813	50.8809	50.3967	49.7704	49.0984
Abhd8	abhydrolase domain containing 8	-1.05506	0.491026	0.788687	123.538	139.56	146.144	157.817	141.857	132.302
Abi1	abl-interactor 1	-1.09688	0.169289	0.484007	80.7447	87.4085	78.5335	88.0786	88.3218	94.2123
Abi2	abl-interactor 2	-1.15521	0.109044	0.380298	34.6718	35.3204	34.2893	38.3755	43.2197	38.9005
Abi3	ABI family; member 3	2.35094	0.00462165	0.0429496	1.95224	2.48646	1.24437	0.847651	0.677661	0.877964
Abi3bp	ABI family; member 3 (NESH) binding protein	-1.71769	0.00707555	0.0591895	7.73088	7.01308	6.91316	14.0248	17.1674	6.07821
Abl1	ABL proto-oncogene 1; non-receptor tyrosine kinase	-1.07651	0.306179	0.646464	97.7683	81.6068	95.7473	102.18	95.8513	97.9943
Abl2	ABL proto-oncogene 2; non-receptor tyrosine kinase	-1.2293	0.0234954	0.14224	30.9235	26.841	30.7636	35.6784	35.7654	37.2797
Ablim1	actin-binding LIM protein 1	-1.0178	0.806466	0.938603	135.251	121.9	130.451	137.628	128.906	127.913
Ablim2	actin binding LIM protein family; member 2	1.08115	0.408719	0.731725	27.7218	30.7938	32.2153	27.279	26.8052	29.8508
Ablim3	actin binding LIM protein family; member 3	1.05751	0.71899	0.898846	6.32526	9.24452	7.46621	8.93887	6.32483	6.6185
Abo	ABO blood group (transferase A; alpha 1-3-N-acetylgalactosaminyltransferase; transferase B; alpha 1-3-galactosyltransferase)	-1.03519	0.871111	0.962899	2.88932	2.93274	2.76526	2.54295	3.16242	3.17418
Abr	active BCR-related	1.02908	0.705882	0.894109	90.0374	92.8277	93.535	88.6181	82.5993	97.3189
Abracl	ABRA C-terminal like	1.12315	0.599787	0.847796	3.35786	4.46287	3.18005	3.3906	3.4636	2.97157
Abt1	activator of basal transcription 1	1.0917	0.430117	0.744821	12.4943	14.7275	14.172	12.6377	12.4991	12.8318
Abtb1	ankyrin repeat and BTB (POZ) domain containing 1	-1.10431	0.351403	0.686404	16.2427	17.2139	19.1495	21.1913	18.6733	18.3022
Abtb2	ankyrin repeat and BTB (POZ) domain containing 2	-1.52291	0.000681629	0.00938303	10.3859	14.6637	15.762	20.5748	21.911	19.8555
AC080157.1	NA	-1.0411	0.738569	0.908151	99.0177	59.1649	76.8743	65.8085	99.9173	78.8141
AC091229.1	NA	-1.52867	0.000126653	0.00233786	12.5724	10.9022	12.9276	18.5713	18.4474	18.5723
AC094221.1	NA	1.00084	0.997017	0.999227	3.90448	4.01658	4.28616	5.54826	3.16242	3.51185
AC094421.1	NA	1.25095	0.693944	0.890057	4.5292	2.10392	2.28134	1.61824	0	5.47039
AC094605.2	NA	1.45489	0.00334419	0.0334511	9.91739	10.9022	9.33277	7.78298	6.77661	6.21328
AC094643.2	NA	-1.33453	0.00956641	0.0744656	15.8522	14.855	16.1768	22.6554	21.3087	18.6398
AC095078.1	NA	-1.02901	0.89378	0.970911	2.65505	3.44279	4.00963	2.38883	3.61419	4.38982
AC095263.1	NA	-1.0458	0.780713	0.928188	4.45111	6.82182	6.08358	6.39591	6.24954	5.60546
AC095390.1	NA	1.20915	0.588832	0.84371	0.702807	0.956329	1.45176	0.92471	1.12943	0.540285
AC096263.1	NA	-1.21162	0.533572	0.815327	1.4837	1.08384	1.5209	2.31178	1.50591	1.14811
AC096370.2	NA	-1.25032	0.599877	0.847796	35.687	44.9475	1.3135	34.1372	33.9583	34.3757
AC096370.3	NA	-1.1944	0.108112	0.378242	11.4011	10.9022	12.4437	13.023	13.8544	14.5877
AC096601.1	NA	-1.65139	0.014501	0.102026	7.10616	5.4192	7.25882	13.1001	12.5744	7.02371
AC096809.1	NA	-1.27818	0.496037	0.791208	0.468538	0.637553	0.760448	0.847651	0.677661	0.877964
AC097890.1	NA	-1.08641	0.555913	0.82961	12.4163	11.986	13.135	13.4083	14.7579	12.6292
AC098008.2	NA	-1.15091	0.344986	0.681827	50.2897	24.4183	36.4324	33.6749	51.5775	42.4799
AC098459.2	NA	-1.3509	0.0995769	0.363104	7.88706	3.95283	6.29098	6.01062	9.63784	8.7121
AC098750.6	NA	-1.52945	0.000256109	0.00418158	10.1517	10.2646	9.81669	15.8742	16.7909	13.6422
AC099449.1	NA	1.02544	0.916708	0.978715	2.2646	1.65764	3.52571	2.31178	2.78594	2.16114
AC102976.1	NA	-1.10807	0.526458	0.810207	56.615	27.0322	40.995	34.4455	61.5918	41.9397
AC103024.2	NA	-1.15593	0.536302	0.816696	3.82639	4.33536	3.59484	5.77944	3.23771	4.59243
AC103129.2	NA	-1.09413	0.50597	0.797073	6.7938	7.07684	8.22666	7.62886	8.80959	7.7666
AC103129.3	NA	-1.22063	0.103736	0.369623	9.8393	12.3685	12.1672	11.7901	13.7791	16.4112
AC103179.2	NA	1.15684	0.317075	0.654461	9.68312	8.54321	9.12537	8.39945	6.55072	8.64457
AC103574.4	NA	1.13332	0.499568	0.792909	8.58986	9.30827	9.81669	8.39945	9.33666	6.75357
AC104053.1	NA	-1.1425	0.387425	0.71544	76.0593	33.1528	46.249	50.0885	70.4014	56.9326
AC105470.1	NA	-1.18322	0.128043	0.416904	28.0342	19.5729	23.2282	25.0442	27.4829	31.0664
AC105577.1	NA	-1.0169	0.92245	0.980333	13.3533	8.67072	12.5128	7.24356	14.6074	13.1695
AC106292.2	NA	1.06768	0.454976	0.762125	39.6696	38.2532	36.0867	35.2931	36.1419	35.3212
AC106663.1	NA	1.61219	0.363188	0.696977	4.29493	2.67772	4.42442	3.15943	3.91537	0
AC106663.5	NA	4.56021	0.0814459	0.321525	1.24943	0.0637553	1.3135	0	0	0.540285
AC107331.1	NA	1.22186	0.546944	0.824645	2.81123	0.828819	1.38263	0.770592	1.6565	1.62086
AC107446.3	NA	-1.08892	0.652905	0.872856	24.2859	9.88207	18.7347	13.1771	23.4922	20.801
AC107527.2	NA	-1.42286	0.420854	0.739528	1.09326	0.191266	0.345658	0.616473	1.05414	0.607821
AC107531.3	NA	-1.06679	0.577582	0.838802	62.4717	39.592	47.6317	43.9237	63.926	51.6648
AC107580.1	NA	1.14779	0.292048	0.631463	26.5505	31.9414	27.4452	26.3542	27.3323	21.2737
AC107580.4	NA	1.17735	0.724814	0.901161	1.17135	0.892574	0.760448	1.23295	0.903547	0.270143
AC108546.1	NA	1.60924	0.17743	0.496438	1.95224	2.10392	1.3135	0.462355	1.43062	1.41825
AC108572.1	NA	7.43318	1.07594e-05	0.000266497	0.780897	1.78515	1.38263	0	0.376478	0.135071
AC108574.2	NA	-1.35524	0.354912	0.689821	0.780897	1.33886	0.553053	1.15589	1.43062	1.08057
AC108588.1	NA	-1.18125	0.451844	0.760335	7.02807	3.31528	4.21703	5.4712	4.59303	7.02371
AC109096.1	NA	1.40695	0.103758	0.369623	3.27977	3.25152	2.97266	2.38883	2.48476	1.891
AC109837.1	NA	1.08327	0.81738	0.941832	3.43595	0.828819	2.69613	1.15589	2.78594	2.43128
AC109844.1	NA	-1.34317	0.386901	0.714808	0.624717	0.892574	1.17524	0.616473	1.80709	1.21564
AC109891.1	NA	-1.13268	0.578699	0.839041	6.16908	3.63405	4.77008	3.93002	7.52956	4.99764
AC109942.1	NA	2.19892	0.0927475	0.34746	0.937076	1.08384	0.553053	0.154118	0.451774	0.540285
AC109958.1	NA	1.03631	0.704495	0.894006	25.6134	24.4183	22.2604	23.6572	23.944	22.1517
AC111257.1	NA	-1.18989	0.114446	0.391265	18.7415	16.1301	18.5964	23.5031	20.9322	19.1801
AC111257.2	NA	-1.37254	0.581835	0.840009	26.2381	26.841	0	25.0442	24.2452	23.5699
AC111319.2	NA	-1.40613	0.313989	0.653432	0.624717	0.956329	0.622184	0.770592	1.20473	1.14811
AC111632.2	NA	-1.00562	0.971061	0.992803	83.634	40.4209	53.3005	43.7696	78.9851	55.4468
AC111831.2	NA	1.22245	0.365621	0.698634	2.2646	2.61397	2.90353	2.38883	2.10828	1.891
AC112001.1	NA	-1.33039	0.73281	0.905228	0.390448	0	1.72829	1.54118	0	1.28318
AC112355.1	NA	-1.16632	0.285522	0.625247	21.5527	11.731	15.5546	15.643	21.0075	20.1256
AC112531.2	NA	-1.46326	0.21477	0.55022	1.32752	0.828819	1.5209	1.84942	2.18357	1.35071
AC112624.1	NA	-1.06418	0.629687	0.86305	205.688	109.277	147.596	131.848	197.5	162.693
AC113635.3	NA	1.47847	0.239492	0.576971	0.858986	0.956329	1.10611	0.616473	0.677661	0.675357
AC113785.2	NA	-1.19894	0.461633	0.766879	3.98257	1.8489	3.31832	2.85119	4.89422	3.17418
AC113901.2	NA	-1.16187	0.617366	0.856593	1.63988	0.956329	1.79742	1.77236	2.18357	1.14811
AC113925.2	NA	6.37817	1.65937e-05	0.000394241	6.16908	40.6759	5.254	3.08237	3.4636	1.62086
AC114460.1	NA	-1.11759	0.690449	0.889304	0.937076	1.91266	1.45176	2.00354	1.6565	1.21564
AC114845.1	NA	1.1045	0.649979	0.872204	5.85673	2.55021	4.28616	3.31354	3.76478	4.32228
AC115158.1	NA	-1.17655	0.170861	0.486685	8.51177	8.16068	8.77971	9.70946	10.0896	10.1304
AC115322.4	NA	1.34218	0.067718	0.287368	24.364	31.9414	30.9018	24.2736	24.1699	16.6138
AC115369.1	NA	-1.1925	0.441223	0.75315	3.20168	2.4227	3.31832	2.69707	5.1954	2.76896
AC115509.1	NA	-1.28547	0.218777	0.554906	6.71571	3.31528	3.9405	5.62532	7.52956	4.7275
AC117058.1	NA	-1.13799	0.637973	0.866092	2.42078	1.78515	2.28134	1.92648	2.93653	2.49882
AC117889.1	NA	1.18346	0.473384	0.775888	1.79606	3.18776	2.41961	2.15766	2.18357	1.95853
AC117925.2	NA	1.09241	0.489794	0.787521	15.6179	13.5799	16.6607	13.2542	12.4991	16.141
AC117925.4	NA	2.89896	0.316833	0.654417	0	3.5703	4.97747	0	2.93653	0
AC117925.5	NA	-1.53475	0.01201	0.0884946	5.38819	6.69431	9.95495	12.7918	12.6497	8.50949
AC117925.6	NA	-1.0022	0.982086	0.995206	21.5527	23.2069	23.9887	23.1178	20.8569	24.9207
AC117925.8	NA	1.05395	0.771648	0.923138	10.9326	8.09692	5.73792	7.70592	7.83074	7.90167
AC119011.1	NA	1.93211	0.124355	0.410123	1.09326	1.27511	2.14308	1.07883	1.20473	0.0675357
AC119015.1	NA	1.14648	0.429869	0.744513	4.21684	5.35544	4.97747	4.31531	4.29185	4.11968
AC120246.2	NA	-1.63081	6.09401e-06	0.000162254	19.991	18.8716	22.1221	37.9131	33.7324	27.8922
AC120310.2	NA	135.062	0.00205953	0.0230336	0	3.63405	0	0	0	0
AC120712.2	NA	-1.11567	0.688841	0.888684	7.5747	1.97641	5.39226	4.54649	6.09895	5.94314
AC120727.1	NA	1.04599	0.740715	0.909112	10.5421	8.47945	9.12537	9.01592	7.52956	10.2654
AC121031.1	NA	1.11569	0.738154	0.907826	3.90448	1.27511	2.21221	0.847651	3.01182	2.70143
AC121220.1	NA	-1.41076	0.27446	0.615801	0.858986	0.765064	1.10611	1.00177	1.43062	1.41825
AC123251.1	NA	1.21408	0.192159	0.518932	27.2533	15.8113	20.3247	13.4854	22.2122	16.4112
AC123253.2	NA	-1.05859	0.713642	0.8972	63.2526	28.5624	49.7747	41.9202	62.646	45.1814
AC123427.1	NA	-1.78032	0.287844	0.627726	1.09326	0	0.41479	0.770592	1.20473	0.675357
AC123471.1	NA	-1.40128	0.131628	0.423839	2.34269	2.16768	2.07395	3.62178	2.71064	2.90403
AC124874.1	NA	1.00138	0.993248	0.998621	114.401	50.7492	72.0351	57.0238	102.553	77.1257
AC124874.2	NA	1.11647	0.444326	0.755294	30.3769	17.469	22.8826	17.4924	26.5041	19.2477
AC124874.3	NA	-1.34309	0.410361	0.732683	2.49887	1.33886	2.07395	3.31354	2.93653	1.68839
AC124926.2	NA	-1.16694	0.351904	0.687106	71.2178	28.6899	42.5159	45.3108	65.6578	55.0416
AC125248.1	NA	1.15617	0.272342	0.61378	10.3078	8.73448	9.74755	7.62886	9.33666	7.90167
AC126148.1	NA	-7.41208	0.0383355	0.197495	0	0.765064	0	0	5.94835	0
AC126148.3	NA	1.84221	0.0170946	0.11452	4.21684	2.04017	2.69613	1.84942	1.20473	1.75593
AC126530.2	NA	-1.10928	0.465354	0.770248	279.171	141.027	210.99	177.776	287.855	234.349
AC126537.1	NA	-1.08621	0.489434	0.787361	10.3078	11.476	13.8955	12.9459	12.1979	13.6422
AC126640.1	NA	-1.22246	0.292852	0.632053	4.06066	2.61397	4.1479	4.54649	4.59303	4.05214
AC126892.1	NA	-2.94885	0.0290303	0.164962	33.0319	19.4454	8.43405	94.0122	58.8812	26.7441
AC127013.1	NA	-1.04239	0.804492	0.938533	11.9477	15.11	6.98229	9.47828	13.252	12.7642
AC127076.1	NA	-1.07513	0.623511	0.859596	15.9303	9.24452	11.545	11.0195	16.1133	12.224
AC127076.2	NA	-1.01229	0.96864	0.992422	0.858986	1.91266	1.10611	1.46412	1.43062	1.08057
AC127640.1	NA	1.193	0.413346	0.73495	7.96515	4.08034	6.15271	4.62355	6.40013	4.18721
AC127920.1	NA	-1.27209	0.0439152	0.21571	24.1297	22.8882	30.9018	33.2896	37.7984	28.0948
AC128212.1	NA	-1.14916	0.0808486	0.320228	49.1184	54.8933	54.7522	62.1097	52.4058	67.9409
AC128353.1	NA	-1.29454	0.18431	0.506565	18.7415	7.2681	11.1993	15.8742	17.8451	14.3176
AC128618.1	NA	1.39652	0.242718	0.580546	2.10842	1.33886	1.72829	0.847651	0.903547	1.891
AC128960.2	NA	-2.00503	0.0306409	0.170913	0.702807	0.765064	0.829579	1.46412	2.18357	1.01304
AC129054.1	NA	-1.01116	0.976867	0.994286	0.858986	1.02008	0.622184	0.385296	1.05414	1.08057
AC129162.1	NA	-1.12019	0.562263	0.832348	3.0455	2.9965	2.97266	2.85119	3.16242	4.05214
AC130162.1	NA	-1.00458	0.974311	0.993487	121.664	58.1448	85.9997	73.1292	110.459	83.2715
AC130391.3	NA	-1.32461	0.00987217	0.0762749	33.969	42.206	29.1735	44.9255	44.6503	50.0439
AC130741.1	NA	-2.21802	0.0187795	0.122264	0.624717	0.510042	0.41479	1.15589	1.43062	0.877964
AC130866.1	NA	1.45548	0.162901	0.473363	1.79606	2.48646	3.31832	1.6953	2.40946	1.14811
AC130866.2	NA	-1.15434	0.50449	0.796283	4.91965	5.16418	3.9405	6.78121	5.94835	3.51185
AC131360.1	NA	1.28227	0.0315145	0.173814	17.6483	16.1301	14.4485	12.4836	10.9932	14.0474
AC131360.2	NA	1.08004	0.642851	0.869198	8.51177	7.52312	8.64145	6.39591	7.75545	8.64457
AC131885.1	NA	-2.02177	0.0437522	0.215418	1.01517	1.65764	3.11092	3.23649	5.42128	3.10664
AC132740.1	NA	-1.09064	0.515699	0.804654	110.263	55.5309	82.3357	74.2851	111.663	84.4871
AC132752.2	NA	-1.17978	0.293309	0.632383	4.91965	4.8454	4.90834	5.54826	6.02365	5.74053
AC133739.1	NA	-1.59716	0.109427	0.380719	0.780897	1.40262	1.17524	1.46412	2.48476	1.48578
AC135400.1	NA	-1.3096	0.189096	0.513518	2.73314	3.31528	4.35529	4.62355	4.51774	4.52489
AC135696.1	NA	1.00947	0.898512	0.972063	135.564	151.483	140.268	130.615	147.881	144.864
AC136013.2	NA	-1.25611	0.103867	0.369623	6.71571	5.92924	6.49837	8.39945	8.28252	7.36139
AC136795.1	NA	-1.10644	0.330565	0.668301	18.4292	17.5327	19.1495	18.8024	19.1251	22.9621
AC139950.1	NA	-1.0412	0.723628	0.900481	12.2601	10.7109	11.4067	12.7148	11.219	11.8187
AC141028.3	NA	1.51472	0.00562314	0.0499972	15.8522	10.3921	11.2684	6.62709	10.0896	7.96921
AC141136.1	NA	2.05853	0.0493386	0.233225	1.40561	1.27511	0.691316	0.770592	0.527069	0.337678
AC141169.2	NA	-1.14218	0.369235	0.701295	14.2904	7.58688	10.4389	12.0212	13.4779	11.2785
AC141220.1	NA	1.19839	0.157065	0.464324	8.74604	10.4559	9.4019	8.01416	7.15308	8.7121
AC141516.3	NA	-1.06409	0.388718	0.716557	75.9813	75.2312	76.5978	83.9175	82.3734	76.1802
AC141517.1	NA	1.20069	0.680643	0.883474	7.34043	1.72139	1.72829	2.77413	1.43062	4.7275
AC141521.2	NA	-1.37164	0.0174131	0.116173	8.19942	8.60696	11.2684	14.4101	12.4238	11.7512
AC141997.1	NA	-1.50472	0.211382	0.546644	2.34269	0.701308	1.59003	2.0806	3.16242	1.68839
AC142182.1	NA	-1.06359	0.64327	0.869198	8.04324	7.77815	9.47103	10.1718	7.75545	8.98224
AC142458.1	NA	-1.64994	0.187397	0.511216	0.468538	0.637553	0.553053	0.539414	1.28003	0.945499
Ac1576	uncharacterized LOC102552783	-1.08999	0.640581	0.868338	7.34043	4.52663	6.98229	6.70415	7.30368	6.48342
AC229945.1	NA	1.14116	0.468028	0.772218	25.6134	12.6235	17.5594	11.6359	21.0828	16.0735
AC240408.1	NA	-1.25744	0.529657	0.812961	1.17135	0.318776	1.3135	0.770592	1.50591	1.21564
AC240408.2	NA	1.2277	0.461846	0.767146	12.1039	3.50654	5.87619	4.54649	9.26136	3.64693
Acaa1a	NA	1.01702	0.883	0.966898	12.2601	14.0262	15.0707	13.7936	12.725	14.1825
Acaa2	acetyl-CoA acyltransferase 2	1.04817	0.743143	0.910734	18.0387	16.7039	14.5176	16.7218	18.2215	12.0889
Acaca	acetyl-CoA carboxylase alpha	-1.16682	0.0631759	0.273675	219.744	187.951	231.453	225.86	254.8	264.942
Acacb	acetyl-CoA carboxylase beta	1.54291	0.0884146	0.337094	5.85673	3.69781	2.97266	3.69884	2.93653	1.48578
Acad10	acyl-CoA dehydrogenase family; member 10	1.0751	0.608896	0.852353	8.12133	12.4323	10.7154	10.5571	9.93902	8.7121
Acad11	acyl-CoA dehydrogenase family; member 11	1.00513	0.958065	0.988197	23.8954	29.1362	29.6575	26.4313	27.4829	28.4325
Acad8	acyl-CoA dehydrogenase family; member 8	-1.074	0.614143	0.854613	8.04324	7.52312	8.01927	8.93887	8.35781	8.03674
Acad9	acyl-CoA dehydrogenase family; member 9	1.13286	0.104367	0.370551	49.5089	53.1719	50.4661	46.5437	42.6173	46.0593
Acadl	acyl-CoA dehydrogenase; long chain	1.16958	0.335083	0.672846	9.44885	8.86199	7.67361	8.93887	8.05663	5.26778
Acadm	acyl-CoA dehydrogenase; C-4 to C-12 straight chain	-1.28815	0.0348992	0.186112	331.647	317.246	344.828	422.67	398.389	458.972
Acads	acyl-CoA dehydrogenase; C-2 to C-3 short chain	1.153	0.460519	0.765901	3.20168	4.97291	4.07876	3.08237	4.21655	3.37678
Acadsb	acyl-CoA dehydrogenase; short/branched chain	-1.10654	0.393491	0.72042	41.3094	30.7938	34.2893	36.2949	40.509	40.7915
Acadvl	acyl-CoA dehydrogenase; very long chain	1.00597	0.94486	0.98497	60.5195	47.3702	51.9178	48.7785	55.0411	54.839
Acan	aggrecan	1.46261	0.115137	0.392634	1.87415	2.86899	2.76526	1.38707	1.50591	2.22868
Acap2	ArfGAP with coiled-coil; ankyrin repeat and PH domains 2	-1.09214	0.395208	0.721726	44.9797	31.8776	38.852	38.6067	45.1774	42.4124
Acap3	ArfGAP with coiled-coil; ankyrin repeat and PH domains 3	-1.08407	0.318309	0.655058	49.9774	42.3335	48.9452	51.6297	49.0927	52.2726
Acat1	acetyl-CoA acetyltransferase 1	-1.02586	0.771391	0.923058	43.2617	45.075	51.6413	51.7838	47.1351	44.7762
Acat2	acetyl-CoA acetyltransferase 2	1.06943	0.453979	0.761722	39.1229	34.8104	34.4967	35.2931	33.4313	32.6197
Acbd3	acyl-CoA binding domain containing 3	-1.01332	0.836948	0.951546	88.866	92.1264	88.0737	87.7704	89.8277	95.0227
Acbd4	acyl-CoA binding domain containing 4	-1.1043	0.340925	0.678681	18.8977	21.6768	22.1221	24.0425	21.7604	23.5024
Acbd5	acyl-CoA binding domain containing 5	-1.30339	0.000496688	0.00721002	68.4066	66.5605	73.0721	84.611	91.183	95.2928
Acbd6	acyl-CoA binding domain containing 6	1.0932	0.361215	0.695357	26.3162	30.7938	25.717	25.8148	27.1064	22.9621
Acbd7	acyl-CoA binding domain containing 7	-1.29523	0.0996793	0.363205	5.70055	7.33186	6.01445	8.24533	7.90604	8.57703
Accs	1-aminocyclopropane-1-carboxylate synthase homolog (Arabidopsis)(non-functional)	1.22308	0.420205	0.739258	2.10842	2.04017	2.69613	1.61824	1.6565	2.29621
Acd	adrenocortical dysplasia homolog (mouse)	-1.00395	0.969353	0.992559	20.3033	18.9991	18.389	19.6501	20.0286	18.2346
Ace	angiotensin I converting enzyme	1.46411	0.000183529	0.00318205	32.0949	32.1327	31.1783	22.6554	22.9652	19.5853
Acer2	alkaline ceramidase 2	1.24342	0.00831255	0.0667387	48.9622	46.4139	55.9275	40.9955	39.5302	41.1292
Acer3	alkaline ceramidase 3	1.00733	0.9353	0.98217	33.0319	35.0654	34.151	34.4455	33.0548	34.038
Ache	acetylcholinesterase	1.15713	0.052965	0.244108	57.5521	71.2784	60.4901	56.5614	52.7069	54.5013
Acin1	apoptotic chromatin condensation inducer 1	-1.05287	0.52172	0.807904	293.851	262.991	284.546	284.811	299.752	301.209
Ackr3	atypical chemokine receptor 3	1.22059	0.0803424	0.319352	19.132	20.4655	17.352	18.0318	15.8874	12.8318
Acly	ATP citrate lyase	-1.14209	0.0899927	0.341227	373.659	379.663	371.928	428.141	419.095	437.901
Aco1	aconitase 1; soluble	-1.02952	0.740826	0.909112	38.8106	40.8671	44.0368	39.9167	43.2197	44.2359
Aco2	aconitase 2; mitochondrial	1.0066	0.931203	0.981314	289.869	319.478	298.579	304.538	299.827	297.697
Acot11	acyl-CoA thioesterase 11	1.00671	0.967585	0.992082	5.70055	5.61047	4.90834	6.01062	5.04481	5.06518
Acot13	acyl-CoA thioesterase 13	1.12399	0.416268	0.737086	7.18425	7.52312	7.12055	6.39591	6.47542	6.55096
Acot2	acyl-CoA thioesterase 2	1.18257	0.251805	0.5917	8.04324	8.16068	6.70576	6.01062	7.07779	6.28082
Acot3	acyl-CoA thioesterase 3	-1.0981	0.565721	0.834007	5.54437	4.90916	5.254	4.85473	5.64717	6.68603
Acot4	acyl-CoA thioesterase 4	1.13421	0.639524	0.86744	1.32752	1.33886	2.21221	1.46412	1.28003	1.55332
Acot7	acyl-CoA thioesterase 7	1.09036	0.203942	0.536	74.9661	81.9256	77.0126	72.5898	69.1214	72.871
Acot8	acyl-CoA thioesterase 8	-1.10039	0.297406	0.637254	29.9083	30.4113	34.3584	34.5996	33.6571	35.929
Acot9	acyl-CoA thioesterase 9	1.33261	0.0113749	0.085526	21.0061	28.5624	20.8777	17.9548	17.8451	17.1541
Acox1	acyl-CoA oxidase 1; palmitoyl	-1.03702	0.602262	0.848539	154.071	150.335	162.598	161.208	158.196	164.855
Acox3	acyl-CoA oxidase 3; pristanoyl	1.00001	0.999951	1	18.3511	20.3379	17.5594	18.1089	19.1251	19.0451
Acp1	acid phosphatase 1; soluble	1.10499	0.180432	0.501278	55.3656	63.1815	55.5127	51.6297	53.234	52.7454
Acp2	acid phosphatase 2; lysosomal	-1.00343	0.968533	0.992422	36.9364	37.0418	36.4324	38.6067	36.1419	36.064
Acp5	acid phosphatase 5; tartrate resistant	2.22779	0.0469623	0.226326	0.780897	1.1476	1.03697	0.231178	0.828252	0.270143
Acp6	acid phosphatase 6; lysophosphatidic	-1.13712	0.462777	0.768062	3.67021	4.59038	4.63182	4.62355	5.49658	4.59243
Acpp	acid phosphatase; prostate	2.94363	0.00288993	0.0299701	1.09326	1.40262	0.967842	0.308237	0.301182	0.540285
Acrbp	acrosin binding protein	-1.44436	0.18476	0.507192	1.87415	0.892574	2.41961	2.15766	3.01182	2.29621
Acsf2	acyl-CoA synthetase family member 2	1.11559	0.301001	0.641372	20.069	20.9117	17.2829	16.0283	18.1462	18.032
Acsf3	acyl-CoA synthetase family member 3	1.16009	0.150891	0.454987	16.7112	19.4454	19.979	15.8742	16.6403	15.9384
Acsl1	acyl-CoA synthetase long-chain family member 1	-1.31807	0.00058616	0.00832863	158.21	121.454	144.831	177.005	192.606	189.64
Acsl3	acyl-CoA synthetase long-chain family member 3	1.30556	0.0011612	0.0143468	359.759	375.519	320.84	259.073	260.824	288.985
Acsl4	acyl-CoA synthetase long-chain family member 4	1.00644	0.926453	0.980858	76.2155	71.4059	77.0817	71.8192	72.4344	78.8817
Acsl5	acyl-CoA synthetase long-chain family member 5	1.87874	1.73427e-06	5.29516e-05	11.6354	15.7476	11.4067	6.62709	6.24954	7.7666
Acsl6	acyl-CoA synthetase long-chain family member 6	-1.36752	0.000292889	0.0046416	453.076	408.671	466.638	562.532	626.008	627.947
Acsm5	acyl-CoA synthetase medium-chain family member 5	1.23194	0.466175	0.770911	4.13875	1.46637	3.31832	1.61824	3.76478	1.82346
Acss1	acyl-CoA synthetase short-chain family member 1	1.15438	0.242716	0.580546	15.6179	14.3449	12.4437	11.6359	13.252	11.8187
Acss2	acyl-CoA synthetase short-chain family member 2	1.19497	0.0193637	0.124362	56.2246	59.1649	51.987	45.0026	47.5868	47.4776
Acss3	acyl-CoA synthetase short-chain family member 3	1.47857	0.000153081	0.00273555	35.9212	36.468	28.2748	21.8848	23.4169	22.7595
Acta1	actin; alpha 1; skeletal muscle	-1.21756	0.286355	0.625822	4.13875	3.88907	3.31832	5.77944	4.14126	3.91707
Acta2	actin; alpha 2; smooth muscle; aorta	-1.20397	0.447152	0.757461	2.88932	3.25152	1.93568	3.3906	3.31301	3.03911
Actb	actin; beta	1.058	0.582201	0.840009	738.65	740.518	655.99	729.442	692.042	596.678
Actc1	actin; alpha; cardiac muscle 1	1.18991	0.459653	0.765247	2.34269	3.37903	2.8344	2.23472	2.33416	2.63389
Actg1	actin; gamma 1	-1.25518	0.133849	0.426739	100.501	96.9718	58.3471	92.8563	88.5476	139.596
Actl6a	actin-like 6A	1.0249	0.78688	0.930985	35.9212	43.9274	44.1751	39.7625	39.6055	41.737
Actl6b	actin-like 6B	-1.04799	0.641171	0.868653	18.5073	18.234	18.4581	20.883	17.1674	19.788
Actn1	actinin; alpha 1	1.10377	0.322462	0.659505	38.1859	36.0217	33.5288	33.829	36.0666	27.7572
Actn2	actinin alpha 2	-2.0038	0.00942951	0.0735967	1.17135	0.828819	1.65916	2.00354	2.40946	2.90403
Actn3	actinin alpha 3	1.17375	0.691633	0.88969	1.09326	1.08384	0.41479	0.770592	0.828252	0.607821
Actn4	actinin alpha 4	-1.08264	0.323155	0.660458	230.208	224.546	218.663	250.211	244.861	234.011
Actr10	actin-related protein 10 homolog (S. cerevisiae)	-1.00777	0.921037	0.979771	103.937	121.964	110.334	110.811	109.932	118.187
Actr1a	ARP1 actin-related protein 1 homolog A; centractin alpha (yeast)	1.01567	0.833725	0.949992	199.363	219.956	207.948	199.737	204.955	212.94
Actr1b	ARP1 actin-related protein 1 homolog B; centractin beta (yeast)	1.00997	0.894523	0.971275	116.354	134.779	124.506	124.296	120.699	127.035
Actr2	ARP2 actin-related protein 2 homolog (yeast)	-1.02014	0.768	0.921271	102.766	102.582	97.8212	106.188	103.306	99.8177
Actr3	ARP3 actin-related protein 3 homolog (yeast)	1.02329	0.76013	0.918011	203.424	226.714	222.811	203.513	209.171	225.434
Actr3b	ARP3 actin-related protein 3 homolog B (yeast)	1.32385	0.0534845	0.245824	6.7938	10.2646	9.05624	7.01239	6.02365	6.75357
Actr5	ARP5 actin-related protein 5 homolog (yeast)	1.11554	0.375523	0.706547	9.99548	11.0297	10.9228	9.86358	8.5837	10.1979
Actr6	ARP6 actin-related protein 6 homolog (yeast)	-1.00461	0.960842	0.989639	42.2465	40.4209	35.8102	36.9884	41.1114	40.8591
Actr8	ARP8 actin-related protein 8 homolog (yeast)	-1.03188	0.675951	0.88092	46.9319	48.709	47.3551	48.7014	49.168	49.7063
Acvr1	activin A receptor; type I	1.00409	0.975219	0.993512	17.4921	15.1738	13.3424	16.1824	16.1886	13.4396
Acvr1b	activin A receptor; type IB	-1.1021	0.16008	0.468249	104.015	97.9919	104.596	108.499	117.988	111.366
Acvr1c	activin A receptor; type IC	1.12247	0.652806	0.872856	1.87415	1.40262	1.5209	1.61824	1.43062	1.21564
Acvr2a	activin A receptor; type IIA	-1.20722	0.0543579	0.248327	32.0168	28.1798	27.86	31.4401	37.8737	36.8745
Acvr2b	activin A receptor; type IIB	-1.12049	0.404387	0.728811	7.73088	9.11701	9.26363	10.48	10.0143	8.84717
Acvrl1	activin A receptor type II-like 1	1.16986	0.411715	0.734048	3.7483	5.80173	4.77008	4.70061	3.53889	4.05214
Acy1	aminoacylase 1	1.12445	0.239767	0.577141	21.1623	20.9755	18.0433	18.1089	17.8451	17.5593
Acy3	aminoacylase 3	-1.02341	0.91869	0.978943	2.49887	2.29519	1.59003	2.15766	2.48476	1.891
Acyp1	acylphosphatase 1; erythrocyte (common) type	1.19578	0.152128	0.456728	10.3078	13.4524	10.5771	9.94063	9.11077	9.72514
Acyp2	acylphosphatase 2; muscle type	1.26072	0.0740309	0.303287	11.323	14.7275	15.3472	9.6324	11.8967	11.346
Adal	adenosine deaminase-like	1.13342	0.284264	0.624567	16.3207	16.7676	20.7395	13.1001	15.9627	18.3697
Adam10	ADAM metallopeptidase domain 10	-1.00146	0.983403	0.995779	78.8706	85.1771	73.3486	81.2974	74.6933	81.7857
Adam11	ADAM metallopeptidase domain 11	-1.25034	0.0256366	0.151224	26.7067	21.6768	24.68	27.8184	34.2595	29.1754
Adam12	ADAM metallopeptidase domain 12	-1.68366	0.166878	0.480108	1.09326	1.46637	0.622184	2.00354	2.18357	1.21564
Adam15	ADAM metallopeptidase domain 15	1.11579	0.132587	0.425311	54.819	58.5911	58.6927	53.7103	50.3728	50.2465
Adam17	ADAM metallopeptidase domain 17	1.02494	0.797642	0.935636	26.9409	28.6899	27.0996	26.4313	29.3653	24.9882
Adam19	ADAM metallopeptidase domain 19	-1.15772	0.236435	0.574816	21.6308	17.9152	16.7298	23.1178	22.1369	19.8555
Adam22	ADAM metallopeptidase domain 22	1.01143	0.887521	0.968301	43.8083	45.2663	42.4468	43.1531	42.1655	44.7086
Adam23	ADAM metallopeptidase domain 23	1.03856	0.683102	0.88501	27.7999	28.7536	30.0031	27.8184	26.2029	29.3105
Adam4	a disintegrin and metalloprotease domain 4	-1.01772	0.925403	0.980569	5.85673	3.95283	4.00963	4.70061	5.27069	4.05214
Adam8	ADAM metallopeptidase domain 8	-1.07335	0.767104	0.920879	2.73314	1.65764	1.86655	2.15766	2.63535	1.891
Adam9	ADAM metallopeptidase domain 9	-1.15009	0.0424325	0.211205	117.603	114.122	116.21	132.542	129.433	138.11
Adamts1	ADAM metallopeptidase with thrombospondin type 1 motif; 1	1.34864	0.08172	0.321917	72.9358	93.8478	56.3422	63.1885	50.2222	52.07
Adamts10	ADAM metallopeptidase with thrombospondin type 1 motif; 10	-1.15768	0.259598	0.599363	14.6028	12.8786	11.3376	17.3383	15.8121	11.8187
Adamts12	ADAM metallopeptidase with thrombospondin type 1 motif; 12	-1.15726	0.406072	0.730104	8.3556	5.73798	6.01445	5.4712	8.43311	9.25239
Adamts15	ADAM metallopeptidase with thrombospondin type 1 motif; 15	-1.16176	0.190357	0.515596	15.6179	12.1773	13.2733	14.4871	17.2427	15.8709
Adamts16	ADAM metallopeptidase with thrombospondin type 1 motif; 16	-3.85093	0.0097341	0.0755287	0.390448	0.0637553	0.622184	1.6953	1.20473	1.28318
Adamts17	ADAM metallopeptidase with thrombospondin type 1 motif; 17	-1.48002	0.212393	0.54768	1.24943	0.828819	0.760448	1.46412	1.58121	1.14811
Adamts18	ADAM metallopeptidase with thrombospondin type 1 motif; 18	-19.4239	1.51913e-06	4.72747e-05	0.546628	0.318776	0.622184	10.7112	16.6403	1.95853
Adamts19	ADAM metallopeptidase with thrombospondin type 1 motif; 19	-2.19323	9.74316e-05	0.00186434	2.73314	1.91266	2.69613	4.39237	6.40013	5.26778
Adamts2	ADAM metallopeptidase with thrombospondin type 1 motif; 2	2.3736	0.000478903	0.00700275	4.06066	2.4227	5.11574	2.00354	1.7318	1.14811
Adamts3	ADAM metallopeptidase with thrombospondin type 1; motif 3	-1.79654	2.92196e-09	1.64944e-07	29.9083	23.7807	29.8648	46.4667	54.6646	48.8283
Adamts4	ADAM metallopeptidase with thrombospondin type 1 motif; 4	2.32429	7.61947e-06	0.000199228	11.323	21.8681	14.6559	6.62709	8.88488	5.13271
Adamts5	ADAM metallopeptidase with thrombospondin type 1 motif; 5	-1.05562	0.649287	0.872073	52.9448	30.0925	42.1011	46.3126	42.9938	42.615
Adamts6	ADAM metallopeptidase with thrombospondin type 1 motif; 6	-1.36501	0.133728	0.426734	3.59212	2.61397	2.90353	3.7759	5.1954	3.44432
Adamts7	ADAM metallopeptidase with thrombospondin type 1 motif; 7	-1.7336	0.000300513	0.00474179	6.7938	5.29169	7.39708	10.403	12.8003	10.5356
Adamts8	ADAM metallopeptidase with thrombospondin type 1 motif; 8	-1.08717	0.815505	0.941832	0.937076	0.701308	0.760448	0.539414	0.752956	1.28318
Adamts9	ADAM metallopeptidase with thrombospondin type 1 motif; 9	1.35692	0.153734	0.459506	5.85673	5.73798	4.21703	5.16297	4.44244	2.09361
Adamtsl1	ADAMTS-like 1	1.33674	0.0122546	0.0897346	25.6134	26.2672	22.1912	20.0354	16.9415	18.4372
Adamtsl2	ADAMTS-like 2	1.36819	0.0309834	0.171967	17.1016	14.3449	11.3376	11.7901	11.5955	7.90167
Adamtsl3	ADAMTS-like 3	1.1701	0.393525	0.72042	4.99774	4.59038	4.1479	3.23649	4.14126	4.32228
Adamtsl4	ADAMTS-like 4	1.05825	0.6351	0.865285	23.5831	27.9886	24.8874	26.2772	28.1606	17.9645
Adamtsl5	ADAMTS-like 5	1.00961	0.973072	0.993487	1.17135	1.53013	1.17524	1.23295	1.05414	1.55332
Adap1	ArfGAP with dual PH domains 1	1.08433	0.39355	0.72042	26.082	29.1362	28.6896	26.7395	25.5252	25.1908
Adar	adenosine deaminase; RNA-specific	1.13249	0.0732517	0.301282	113.386	116.162	121.533	100.793	101.197	107.99
Adarb1	adenosine deaminase; RNA-specific; B1	1.04551	0.578835	0.839071	338.597	364.234	342.063	331.046	318.877	349.497
Adarb2	adenosine deaminase; RNA-specific; B2	1.09441	0.580121	0.839626	5.70055	5.35544	5.94532	6.08768	4.59303	4.86257
Adat1	adenosine deaminase; tRNA-specific 1	1.01093	0.939184	0.983129	6.40335	7.77815	7.53534	8.01416	6.8519	6.68603
Adat2	adenosine deaminase; tRNA-specific 2	1.20923	0.585409	0.841732	0.780897	0.892574	1.17524	0.770592	1.12943	0.47275
Adck1	aarF domain containing kinase 1	1.06088	0.64305	0.869198	8.74604	11.2209	11.9598	11.2506	9.48725	9.45499
Adck2	aarF domain containing kinase 2	1.03173	0.747337	0.912178	20.3814	22.4419	21.016	19.1107	21.2334	21.5439
Adck3	aarF domain containing kinase 3	1.29489	0.0131724	0.0948777	22.8803	30.2838	30.8327	22.3472	20.1792	22.4218
Adck4	aarF domain containing kinase 4	-1.06249	0.547022	0.824645	29.6741	23.9082	26.4774	28.1266	26.8805	29.9183
Adck5	aarF domain containing kinase 5	1.06599	0.549767	0.826126	14.1342	13.0698	14.725	13.2542	13.9297	12.1564
Adcy1	adenylate cyclase 1 (brain)	-1.06895	0.409931	0.732507	190.695	198.47	218.456	211.99	212.032	225.502
Adcy2	adenylate cyclase 2 (brain)	1.0425	0.55271	0.827955	84.4149	85.6234	77.5656	77.4445	78.3074	81.7182
Adcy3	adenylate cyclase 3	1.13399	0.212781	0.547882	24.4421	26.841	24.2652	20.3436	23.944	22.3543
Adcy4	adenylate cyclase 4	2.64245	0.0128044	0.0928704	1.32752	2.16768	0.622184	0.847651	0.376478	0.337678
Adcy5	adenylate cyclase 5	-1.06758	0.443102	0.754438	46.2291	48.0077	49.2908	56.0991	49.5445	47.6802
Adcy6	adenylate cyclase 6	-1.06993	0.396857	0.722672	71.8425	54.8296	62.7715	66.0397	74.0909	62.403
Adcy7	adenylate cyclase 7	1.59222	0.0303574	0.169909	4.76347	4.08034	3.87137	3.62178	1.50591	2.8365
Adcy8	adenylate cyclase 8 (brain)	1.06987	0.527705	0.811336	31.7044	26.841	26.3391	27.356	22.9652	28.9053
Adcy9	adenylate cyclase 9	1.19408	0.0931917	0.3481	16.3988	16.1938	14.7942	14.1018	12.1979	13.3721
Adcyap1	adenylate cyclase activating polypeptide 1	-1.12262	0.4454	0.755862	5.62246	7.2681	6.70576	6.47297	7.45427	8.10428
Adcyap1r1	adenylate cyclase activating polypeptide 1 receptor type 1	1.05409	0.509376	0.79881	43.9645	45.4575	46.1799	40.8414	43.1444	44.6411
Add1	adducin 1 (alpha)	-1.22074	0.016229	0.11098	482.516	457.38	510.606	583.877	588.736	598.028
Add2	adducin 2 (beta)	1.03559	0.598709	0.847306	86.4453	88.5561	84.4788	83.1469	85.5358	81.9208
Add3	adducin 3 (gamma)	-1.39862	1.27981e-05	0.000312213	227.944	202.296	219.908	282.422	311.799	314.919
Adgb	androglobin	-1.11616	0.397314	0.722986	12.4163	8.60696	9.88582	11.7901	10.7673	11.8187
Adgra1	adhesion G protein-coupled receptor A1	1.08903	0.357348	0.692722	23.3488	24.7371	25.7861	22.116	23.1911	22.5569
Adgra2	adhesion G protein-coupled receptor A2	-1.21331	0.0602153	0.264386	35.2965	33.5353	27.86	40.9184	39.3796	37.0095
Adgra3	adhesion G protein-coupled receptor A3	-1.26785	0.0640033	0.275131	14.7589	17.0227	14.0337	20.806	19.1251	18.2346
Adgrb1	adhesion G protein-coupled receptor B1	-1.03229	0.669876	0.878517	107.608	99.6495	108.744	117.592	101.95	106.639
Adgrb2	adhesion G protein-coupled receptor B2	-1.19743	0.0207313	0.13043	74.6537	64.0741	72.6573	89.3116	78.3827	85.2976
Adgrb3	adhesion G protein-coupled receptor B3	-1.08188	0.346634	0.683325	44.9797	43.2261	45.1429	44.7714	50.0716	49.3686
Adgre1	adhesion G protein-coupled receptor E1	6.49301	5.145e-17	9.85945e-15	8.74604	14.855	6.5675	1.92648	1.6565	1.08057
Adgre5	adhesion G protein-coupled receptor E5	2.20468	0.00400449	0.0384452	2.88932	3.31528	1.59003	1.38707	1.20473	0.945499
Adgrf5	adhesion G protein-coupled receptor F5	1.36452	0.000676456	0.00932946	32.9538	30.7301	31.524	23.3489	22.7393	23.6375
Adgrg1	adhesion G protein-coupled receptor G1	1.25467	0.0115044	0.0862769	45.6825	53.6182	45.9034	41.9973	37.7231	36.1316
Adgrg2	adhesion G protein-coupled receptor G2	1.23176	0.556718	0.829887	0.780897	0.892574	0.760448	0.616473	0.752956	0.607821
Adgrg6	adhesion G protein-coupled receptor G6	-1.30181	0.0815357	0.321551	11.0887	21.103	10.7845	19.3419	18.1462	18.6398
Adgrl1	adhesion G protein-coupled receptor L1	-1.09529	0.243597	0.581665	182.73	161.11	174.35	194.883	190.95	181.671
Adgrl2	adhesion G protein-coupled receptor L2	-1.13821	0.112426	0.386948	97.7683	71.9797	83.7184	91.8545	98.7879	97.589
Adgrl3	adhesion G protein-coupled receptor L3	-1.01281	0.863668	0.96012	79.1048	77.2714	76.2521	75.5951	77.4039	82.5286
Adgrl4	adhesion G protein-coupled receptor L4	1.61598	0.00764278	0.0628867	5.77864	10.7746	6.5675	5.00885	4.06596	5.26778
Adgrv1	adhesion G protein-coupled receptor V1	1.12255	0.211463	0.546644	360.54	303.411	332.73	249.749	296.665	341.258
Adh4	alcohol dehydrogenase 4 (class II); pi polypeptide	1.15975	0.0398401	0.202878	70.0464	82.3081	72.1734	63.3426	65.0554	65.307
Adhfe1	alcohol dehydrogenase; iron containing; 1	1.59351	0.0243985	0.14593	4.21684	3.37903	3.80224	2.46589	1.7318	2.90403
Adi1	acireductone dioxygenase 1	-1.01425	0.881396	0.966522	29.6741	28.5624	29.1735	27.9725	32.4524	28.2299
Adipoq	adiponectin; C1Q and collagen domain containing	-1.22606	0.141673	0.4406	31.2359	17.9152	22.2604	24.4278	37.0454	25.9337
Adipor1	adiponectin receptor 1	-1.39244	0.000203774	0.00346701	370.692	352.822	442.511	577.25	520.293	526.103
Adipor2	adiponectin receptor 2	-1.04674	0.648925	0.87202	35.2965	29.9012	29.7957	31.9025	35.9913	31.4716
Adk	adenosine kinase	1.08365	0.422113	0.740453	28.3466	35.3204	29.3809	30.1301	28.1606	27.6896
Adnp	activity-dependent neuroprotector homeobox	-1.12491	0.122729	0.407188	291.977	278.929	297.197	319.333	333.409	323.766
Adnp2	ADNP homeobox 2	-1.13965	0.182859	0.503814	34.2033	31.3676	34.151	38.2984	35.916	39.3733
Ado	2-aminoethanethiol (cysteamine) dioxygenase	-1.13311	0.357709	0.693084	7.65279	7.71439	8.98711	10.2489	8.80959	8.57703
Adora1	adenosine A1 receptor	1.32243	0.000880385	0.0114277	71.6082	90.15	73.2104	63.9591	57.0741	56.7975
Adora2a	adenosine A2a receptor	1.16564	0.506169	0.797105	2.42078	1.91266	2.07395	1.6953	1.88239	1.891
Adora2b	adenosine A2B receptor	1.33749	0.122948	0.407699	4.37302	5.67422	5.32313	4.39237	3.76478	3.37678
Adora3	adenosine A3 receptor	2.80714	0.0162059	0.110913	1.01517	1.08384	0.41479	0.308237	0.301182	0.270143
Adpgk	ADP-dependent glucokinase	-1.13423	0.232815	0.57126	15.3837	15.3013	14.6559	18.4171	18.2215	14.8578
Adprh	ADP-ribosylarginine hydrolase	1.06754	0.447351	0.757461	40.06	43.4174	40.5802	40.9955	37.1207	38.1577
Adprhl1	ADP-ribosylhydrolase like 1	-1.13825	0.187184	0.51113	32.7196	37.9982	38.7137	38.5296	42.3914	43.6956
Adprhl2	ADP-ribosylhydrolase like 2	1.11147	0.265908	0.606915	33.4224	31.6864	33.3214	31.7484	29.1394	27.6896
Adprm	ADP-ribose/CDP-alcohol diphosphatase; manganese-dependent	1.05933	0.627588	0.861917	11.323	11.6672	10.4389	11.0195	9.93902	10.6031
Adra1a	adrenoceptor alpha 1A	1.20682	0.576564	0.838133	2.18651	0.956329	1.17524	1.31001	1.50591	0.742892
Adra1b	adrenoceptor alpha 1B	-1.10263	0.540333	0.81956	4.91965	6.24802	6.08358	7.08944	5.57188	6.41589
Adra1d	adrenoceptor alpha 1D	1.42325	0.214746	0.55022	1.79606	1.91266	1.5209	1.38707	1.28003	1.01304
Adra2a	adrenoceptor alpha 2A	-1.17566	0.217089	0.552778	8.98031	7.2681	8.57232	10.1718	8.80959	10.1304
Adra2b	adrenoceptor alpha 2B	1.40221	0.316813	0.654417	0.780897	1.02008	0.760448	0.693533	0.527069	0.607821
Adra2c	adrenoceptor alpha 2C	1.04236	0.879378	0.965566	2.03033	2.16768	2.48874	2.15766	2.93653	1.35071
Adrb1	adrenoceptor beta 1	-1.39708	0.00426295	0.040081	13.5876	15.4925	16.4533	24.1195	16.8662	22.692
Adrb2	adrenoceptor beta 2; surface	1.17661	0.485402	0.78392	2.81123	2.55021	2.90353	2.85119	2.78594	1.41825
Adrbk1	adrenergic; beta; receptor kinase 1	1.07703	0.312868	0.652342	61.5347	66.6243	61.3889	59.6438	56.6223	59.7691
Adrbk2	adrenergic; beta; receptor kinase 2	-1.13829	0.223183	0.560131	14.4466	14.0262	13.8263	15.7201	14.5321	17.8294
Adrm1	adhesion regulating molecule 1	-1.04112	0.621199	0.858761	41.9342	45.585	40.442	44.5402	44.575	44.1683
Adsl	adenylosuccinate lyase	1.00155	0.987658	0.997347	24.364	23.1432	28.344	24.1195	26.2029	25.3934
Adss	adenylosuccinate synthase	1.10317	0.172981	0.489659	58.7234	64.9666	58.831	58.2567	52.9328	54.3662
Adssl1	adenylosuccinate synthase like 1	1.10665	0.433589	0.748286	8.90222	9.69081	11.0611	8.47651	8.659	9.6576
Aebp1	AE binding protein 1	3.22197	1.02661e-11	9.17271e-10	10.3859	16.0663	8.98711	3.7759	3.16242	4.05214
Aebp2	AE binding protein 2	1.01668	0.873287	0.963745	20.069	19.7004	24.0578	20.5748	20.0286	22.1517
Aen	apoptosis enhancing nuclease	1.02446	0.82787	0.947066	14.7589	15.8113	14.3794	13.2542	17.0921	13.5747
Aes	amino-terminal enhancer of split	-1.01169	0.879527	0.965606	90.2717	109.914	102.315	109.501	90.5806	106.099
Afap1	actin filament associated protein 1	-1.06534	0.559579	0.830631	23.0365	22.1231	21.4308	24.0425	26.2029	20.7335
Afap1l1	actin filament associated protein 1-like 1	1.7354	0.0874338	0.334939	1.32752	2.35895	1.38263	1.46412	0.451774	1.01304
Afap1l2	actin filament associated protein 1-like 2	1.84581	0.0176996	0.117331	3.7483	3.18776	2.90353	1.07883	2.25887	1.95853
Aff1	AF4/FMR2 family; member 1	-1.09992	0.287387	0.627417	79.1829	60.5675	70.7216	78.2921	76.8015	76.2478
Aff2	AF4/FMR2 family; member 2	1.1734	0.0493768	0.233255	50.6802	48.3903	48.1847	43.5384	39.229	42.6825
Aff3	AF4/FMR2 family; member 3	1.01569	0.868578	0.961609	35.6089	34.6191	33.8745	36.2178	33.0548	33.2276
Aff4	AF4/FMR2 family; member 4	-1.12406	0.175129	0.492675	530.619	477.145	530.378	567.156	551.992	609.712
Afg3l1	AFG3(ATPase family gene 3)-like 1 (S. cerevisiae)	-1.00074	0.993614	0.99875	25.6915	26.841	28.9661	28.4348	28.0853	25.1233
Afg3l2	AFG3-like AAA ATPase 2	-1.08057	0.342124	0.679706	59.8948	49.6654	50.8117	55.0203	61.6671	56.4598
Afmid	arylformamidase	1.11656	0.455493	0.762125	8.74604	6.94933	7.46621	7.32062	7.60486	5.80807
Aftph	aftiphilin	-1.09626	0.17621	0.494569	107.686	103.73	104.734	112.198	117.009	117.309
Aga	aspartylglucosaminidase	-1.00813	0.940689	0.983644	15.3056	15.8751	14.9324	15.1807	17.2427	14.115
Agap1	ArfGAP with GTPase domain; ankyrin repeat and PH domain 1	-1.01168	0.886273	0.967381	281.669	262.863	278.531	282.499	265.794	284.325
Agap2	ArfGAP with GTPase domain; ankyrin repeat and PH domain 2	-1.00983	0.890349	0.969644	75.0442	74.4024	75.9756	80.5268	70.2508	76.8556
Agap3	ArfGAP with GTPase domain; ankyrin repeat and PH domain 3	-1.0368	0.593215	0.845089	91.2087	80.3954	87.9354	94.2434	86.1382	88.6068
Agbl3	ATP/GTP binding protein-like 3	-1.23598	0.157094	0.464324	15.6179	8.86199	12.3746	11.8671	17.2427	16.2761
Agbl5	ATP/GTP binding protein-like 5	-1.29637	0.00531322	0.0479738	32.3291	33.5353	38.1606	43.5384	41.1114	50.179
Ager	advanced glycosylation end product-specific receptor	-1.31562	0.143001	0.44321	4.06066	3.5703	3.31832	5.39414	4.96951	4.05214
Agfg1	ArfGAP with FG repeats 1	-1.11065	0.252275	0.591759	38.4201	37.8706	39.1976	42.922	46.9092	38.4953
Agfg2	ArfGAP with FG repeats 2	1.20813	0.0759345	0.307967	17.4921	16.5764	15.762	13.4854	14.2309	13.5071
Aggf1	angiogenic factor with G patch and FHA domains 1	-1.03228	0.724005	0.900731	34.2814	31.1763	35.5336	32.8272	36.5184	34.8484
Agk	acylglycerol kinase	1.13234	0.345661	0.682529	10.9326	10.4559	11.8906	10.48	8.20722	10.6706
Agl	amylo-alpha-1; 6-glucosidase; 4-alpha-glucanotransferase	-1.02656	0.698837	0.891856	94.957	89.7037	94.3646	88.8492	97.5078	99.9528
Agmo	alkylglycerol monooxygenase	1.57334	0.00634522	0.054539	6.16908	9.81832	9.60929	5.00885	5.27069	6.01067
Ago1	argonaute RISC catalytic component 1	-1.37044	0.000349606	0.005388	38.342	39.4645	42.7925	54.4808	57.3	53.5558
Ago2	argonaute RISC catalytic component 2	-1.04019	0.679061	0.882743	39.4353	33.4078	33.1832	33.2125	36.5184	40.3863
Ago3	argonaute RISC catalytic component 3	-1.16635	0.155961	0.462521	21.0061	15.6838	21.4308	21.6536	23.944	22.0842
Ago4	argonaute RISC catalytic component 4	-1.31761	0.00926953	0.0726595	25.6134	18.2978	21.7765	26.9707	29.6665	29.7157
Agpat1	1-acylglycerol-3-phosphate O-acyltransferase 1	1.01627	0.840476	0.952938	68.4846	74.785	69.1316	76.1345	69.1214	63.8887
Agpat3	1-acylglycerol-3-phosphate O-acyltransferase 3	-1.78135	2.49345e-08	1.1492e-06	785.426	697.993	859.859	1390.46	1366.99	1416.7
Agpat4	1-acylglycerol-3-phosphate O-acyltransferase 4	-1.00264	0.981596	0.994986	16.555	17.0227	17.6286	18.0318	14.3062	18.9775
Agpat5	1-acylglycerol-3-phosphate O-acyltransferase 5	-1.31226	0.000252663	0.00414857	71.374	59.675	66.5046	83.5322	83.1264	92.3213
Agpat6	NA	-1.13557	0.0507383	0.237148	91.5992	93.274	93.535	104.569	104.887	106.706
Agpat9	NA	1.21849	0.358458	0.693316	2.96741	3.31528	2.28134	2.38883	2.56005	2.09361
Agps	alkylglycerone phosphate synthase	1.05699	0.57467	0.837148	29.3617	31.3039	26.3391	25.7378	28.6876	27.8922
Agrn	agrin	-1.15218	0.0874524	0.334939	107.451	76.3788	91.4611	106.033	105.941	104.95
Agt	angiotensinogen (serpin peptidase inhibitor; clade A; member 8)	-1.25963	0.0380058	0.196422	17.8825	17.5327	19.0803	26.4313	20.7816	21.4763
Agtpbp1	ATP/GTP binding protein 1	1.54838	5.82616e-07	2.01071e-05	532.65	612.561	540.609	348.77	355.847	384.143
Agtr2	angiotensin II receptor; type 2	1.552	0.159146	0.466641	1.79606	1.21135	1.3135	0.693533	0.903547	1.14811
Agtrap	angiotensin II receptor-associated protein	-1.06647	0.474132	0.775888	33.11	36.5318	38.6446	39.6084	39.3796	36.6043
Ahctf1	AT hook containing transcription factor 1	-1.06666	0.47402	0.775888	224.898	165.7	191.08	191.492	221.896	206.862
Ahcy	adenosylhomocysteinase	-1.02243	0.786448	0.930877	41.5437	48.454	48.876	49.472	45.0268	47.6126
Ahcyl1	adenosylhomocysteinase-like 1	-1.19082	0.0219431	0.135843	291.977	281.607	287.726	326.577	335.517	363.477
Ahcyl2	adenosylhomocysteinase-like 2	1.14184	0.0548965	0.249926	102.61	101.753	94.9868	83.6863	88.3218	90.0926
Ahdc1	AT hook; DNA binding motif; containing 1	1.03093	0.679778	0.883004	72.0768	66.9431	68.2329	70.5092	61.9683	68.4812
Ahi1	Abelson helper integration site 1	-1.16241	0.0480218	0.229459	196.161	178.579	194.191	225.244	216.324	219.694
Ahnak	AHNAK nucleoprotein	1.53184	0.005326	0.0480594	180.621	177.176	135.429	114.202	128.605	79.2193
Ahnak2	AHNAK nucleoprotein 2	1.15552	0.0773955	0.311981	96.0503	118.394	104.596	96.6322	88.0959	91.5108
Ahr	aryl hydrocarbon receptor	1.29698	0.000711568	0.00967664	141.577	127.447	115.726	92.3169	104.812	99.4125
Ahsa1	AHA1; activator of heat shock 90kDa protein ATPase homolog 1 (yeast)	1.14033	0.0577933	0.258583	62.706	67.6444	59.7988	54.2497	56.6223	55.9195
Ahsa2	AHA1; activator of heat shock protein ATPase 2	-1.0119	0.92366	0.980569	12.1039	10.9659	9.95495	10.6342	10.692	12.0213
AI314180	NA	-1.04292	0.562417	0.832348	187.103	167.166	179.535	176.543	188.766	191.261
Aida	axin interactor; dorsalization associated	1.08379	0.350289	0.685882	41.778	49.6016	42.4468	39.8396	40.8855	42.8176
Aif1	allograft inflammatory factor 1	4.22921	7.19616e-11	5.66513e-09	7.49661	11.6672	5.94532	1.6953	2.48476	1.75593
Aif1l	allograft inflammatory factor 1-like	1.23336	0.0259905	0.152337	31.392	35.1929	30.6253	25.9689	27.8594	25.0557
Aifm1	apoptosis-inducing factor; mitochondrion-associated 1	-1.32171	0.00016181	0.0028704	53.0229	50.5579	52.4709	68.5827	64.1519	73.4113
Aifm2	apoptosis-inducing factor; mitochondrion-associated 2	1.21325	0.155263	0.461952	8.43368	10.0733	8.71058	7.01239	8.5837	6.88864
Aifm3	apoptosis-inducing factor; mitochondrion-associated 3	1.19549	0.261048	0.601378	9.13649	8.03317	6.15271	7.08944	7.22838	5.20025
Aig1	androgen-induced 1	1.04219	0.662124	0.876333	29.3617	35.4479	30.3488	32.0566	29.4406	29.9183
Aim1	absent in melanoma 1	-1.00883	0.964362	0.990583	4.84156	6.05675	4.35529	7.24356	4.36715	3.84953
Aimp1	aminoacyl tRNA synthetase complex-interacting multifunctional protein 1	-1.00441	0.961964	0.989985	22.7241	23.5895	25.717	25.1213	23.5675	23.705
Aimp2	aminoacyl tRNA synthetase complex-interacting multifunctional protein 2	1.06163	0.600214	0.84795	15.1494	17.8515	14.172	15.1036	13.5532	15.8033
Aip	aryl-hydrocarbon receptor-interacting protein	1.09807	0.306542	0.646464	38.1078	43.7999	36.3632	37.2196	32.9795	37.5498
Aipl1	aryl hydrocarbon receptor-interacting protein-like 1	-1.34171	0.00161893	0.0190762	549.829	543.259	619.834	786.004	751.074	761.195
Ajap1	adherens junction associated protein 1	1.09701	0.48631	0.784768	7.10616	9.24452	8.43405	7.5518	7.68015	7.42892
Ajuba	ajuba LIM protein	-1.12026	0.499139	0.792744	9.99548	10.4559	9.47103	12.5606	13.4026	7.63153
Ak1	adenylate kinase 1	1.12093	0.229434	0.567122	41.8561	42.7798	37.4693	34.4455	36.2925	38.1577
Ak2	adenylate kinase 2	1.1049	0.467927	0.772218	15.3056	16.5126	11.6141	10.9424	15.8121	12.5616
Ak3	adenylate kinase 3	1.2898	0.0518268	0.240537	18.273	13.9624	15.762	12.0212	14.9085	10.2654
Ak4	adenylate kinase 4	1.02695	0.839232	0.952285	7.41852	7.58688	8.15753	7.70592	7.15308	7.69907
Ak5	adenylate kinase 5	-1.01815	0.87732	0.964397	12.182	11.8585	11.0611	11.4818	10.5414	13.6422
Ak6	adenylate kinase 6	1.14825	0.178393	0.497534	30.3769	36.5955	35.4645	28.5119	32.1512	28.6351
Ak9	adenylate kinase 9	-3.55302	0.0105557	0.0802365	0.0780897	0.127511	0.41479	0.462355	0.527069	1.28318
Akap1	A kinase (PRKA) anchor protein 1	-1.23619	0.0027909	0.0290748	95.5818	92.0626	97.8903	108.962	122.506	121.429
Akap10	A kinase (PRKA) anchor protein 10	-1.02114	0.788539	0.932015	66.3762	74.0837	74.3856	66.8874	71.305	81.1779
Akap11	A kinase (PRKA) anchor protein 11	-1.02562	0.740069	0.90898	288.229	274.02	282.057	275.718	288.382	301.749
Akap12	A kinase (PRKA) anchor protein 12	1.33087	0.000829876	0.010869	229.974	254.511	214.101	177.93	166.403	180.59
Akap13	A kinase (PRKA) anchor protein 13	1.2289	0.0668474	0.28417	69.656	69.6208	58.0014	55.0973	61.6671	43.8307
Akap17a	A kinase (PRKA) anchor protein 17A	-1.10199	0.138621	0.434821	87.7728	80.9692	86.8984	93.0104	95.6254	92.9966
Akap17b	A kinase (PRKA) anchor protein 17B	-1.09628	0.308756	0.648316	48.2594	37.1056	45.0047	44.4631	47.7374	50.5167
Akap2	A kinase (PRKA) anchor protein 2	-1.03493	0.751245	0.914124	17.1797	20.593	16.799	20.4207	19.5769	16.6138
Akap3	A kinase (PRKA) anchor protein 3	1.20169	0.593871	0.845089	0.858986	1.46637	0.553053	0.693533	0.903547	0.810428
Akap5	A kinase (PRKA) anchor protein 5	1.08912	0.686734	0.887461	4.06066	2.93274	2.55787	2.23472	3.16242	3.30925
Akap6	A kinase (PRKA) anchor protein 6	-1.10368	0.182466	0.503208	165.628	162.831	158.864	173.691	173.556	190.518
Akap7	A kinase (PRKA) anchor protein 7	1.18656	0.296038	0.635446	7.26234	5.48296	5.4614	4.23826	5.42128	5.60546
Akap8	A kinase (PRKA) anchor protein 8	-1.16387	0.0916383	0.345131	123.147	87.9823	104.665	116.436	132.37	118.525
Akap8l	A kinase (PRKA) anchor protein 8-like	-1.2412	0.0159444	0.109432	90.584	68.8557	82.2666	89.3116	106.393	104.072
Akap9	A kinase (PRKA) anchor protein 9	-1.13672	0.128838	0.417999	287.526	245.585	290.145	306.31	314.133	315.257
Akip1	A kinase (PRKA) interacting protein 1	1.21369	0.375449	0.706547	2.2646	2.55021	2.28134	1.92648	2.10828	1.82346
Akirin1	akirin 1	-1.15553	0.0633304	0.273926	48.728	44.4374	45.2121	50.3196	55.7188	53.7584
Akirin2	akirin 2	-1.04738	0.498012	0.792555	68.9532	68.8557	68.8551	70.6633	70.7779	74.9646
Akna	AT-hook transcription factor	-1.23832	0.00258936	0.0274865	101.282	105.961	111.786	126.146	136.737	132.235
Akr1a1	aldo-keto reductase family 1; member A1 (aldehyde reductase)	1.09913	0.227201	0.56523	233.254	278.483	264.428	241.118	231.986	233.201
Akr1b1	aldo-keto reductase family 1; member B1 (aldose reductase)	-1.30211	0.0542106	0.247985	80.4324	99.5858	87.1058	119.75	146.45	81.7857
Akr1b8	aldo-keto reductase family 1; member B8	1.32602	0.141026	0.439526	6.71571	6.69431	4.1479	4.70061	5.04481	3.51185
Akr1c13	aldo-keto reductase family 1; member C13	1.60952	0.195701	0.523835	1.09326	1.1476	0.967842	0.308237	1.28003	0.405214
Akr1c14	aldo-keto reductase family 1; member C14	1.13567	0.568029	0.835037	2.57696	2.74148	2.41961	2.23472	2.63535	1.95853
Akr1c19	aldo-keto reductase family 1; member C19	1.53834	1.64025e-05	0.000390336	28.8151	33.8541	26.7539	18.7254	21.2334	18.2346
Akr1cl	aldo-keto reductase family 1; member C-like	1.53792	0.0492093	0.232841	3.0455	2.55021	2.8344	1.84942	1.43062	2.16114
Akr1d1	aldo-keto reductase family 1; member D1	-1.23821	0.408856	0.73179	2.03033	1.40262	1.65916	1.54118	2.71064	2.02607
Akr1e2	aldo-keto reductase family 1; member E2	-1.00051	0.996001	0.999207	26.7067	29.71	31.6623	28.666	27.9347	31.5392
Akr7a2	aldo-keto reductase family 7; member A2	1.19636	0.0725249	0.299307	22.3336	24.5458	23.1591	20.3436	16.6403	21.5439
Akr7a3	aldo-keto reductase family 7; member A3 (aflatoxin aldehyde reductase)	1.50571	0.0536497	0.246251	2.81123	2.93274	3.31832	2.0806	2.33416	1.62086
Akt1	v-akt murine thymoma viral oncogene homolog 1	1.02749	0.700605	0.892374	108.232	117.182	114.275	109.578	113.47	107.652
Akt1s1	AKT1 substrate 1 (proline-rich)	1.04871	0.625568	0.860857	22.0213	22.2506	22.1221	20.6519	20.4804	22.1517
Akt2	v-akt murine thymoma viral oncogene homolog 2	1.0262	0.786354	0.930877	27.4876	28.8174	26.4083	26.046	29.1394	25.4609
Akt3	v-akt murine thymoma viral oncogene homolog 3	-1.10989	0.119228	0.400377	65.1268	66.4968	64.2233	67.8891	74.618	74.8295
Aktip	AKT interacting protein	-1.03801	0.593006	0.845089	88.788	96.2705	99.5495	99.3293	102.026	94.2123
Alad	aminolevulinate dehydratase	-1.49402	0.0037512	0.0365376	17.414	15.4925	19.6334	26.5854	30.9465	21.0036
Alas1	5'-aminolevulinate synthase 1	1.05025	0.613068	0.854439	26.2381	22.8882	22.3295	21.6536	22.3628	23.9076
Alas2	5'-aminolevulinate synthase 2	6.66848	0.000565106	0.00806276	0.937076	3.69781	0.41479	0.385296	0.225887	0.135071
Alcam	activated leukocyte cell adhesion molecule	1.11498	0.271406	0.612736	42.1684	36.468	33.114	31.0549	32.1512	36.8745
Aldh16a1	aldehyde dehydrogenase 16 family; member A1	1.21512	0.0806553	0.32007	24.7544	30.7938	28.344	23.6572	23.0405	22.4218
Aldh18a1	aldehyde dehydrogenase 18 family; member A1	56.786	0.0038427	0.0371861	0	0	51.5722	0.0770592	0.602365	0.202607
Aldh1a1	aldehyde dehydrogenase 1 family; member A1	1.09523	0.373432	0.704765	70.0464	74.1474	74.8004	67.5809	81.3193	51.192
Aldh1a3	aldehyde dehydrogenase 1 family; member A3	-1.177	0.667405	0.878313	11.4011	12.1135	10.1623	12.8689	24.1699	2.63389
Aldh1b1	aldehyde dehydrogenase 1 family; member B1	1.47904	0.0561625	0.253707	2.73314	4.08034	4.35529	2.38883	2.33416	2.8365
Aldh1l1	aldehyde dehydrogenase 1 family; member L1	1.60278	0.224473	0.561612	0.702807	1.02008	0.829579	0.385296	0.376478	0.810428
Aldh1l2	aldehyde dehydrogenase 1 family; member L2	-2.67896	0.00850599	0.0679399	0.390448	0.255021	0.622184	1.31001	0.828252	1.28318
Aldh2	aldehyde dehydrogenase 2 family (mitochondrial)	1.46861	0.00350737	0.034702	26.5505	25.7571	23.643	17.0301	21.911	12.8318
Aldh3a1	aldehyde dehydrogenase 3 family; member A1	1.04224	0.925427	0.980569	2.49887	2.86899	1.72829	2.77413	2.56005	1.48578
Aldh3a2	aldehyde dehydrogenase 3 family; member A2	1.0434	0.570888	0.835905	72.9358	67.1981	74.5239	68.5827	64.2272	72.8035
Aldh3b1	aldehyde dehydrogenase 3 family; member B1	1.29217	0.355551	0.69034	1.40561	1.72139	1.79742	1.31001	1.50591	1.01304
Aldh5a1	aldehyde dehydrogenase 5 family; member A1	1.03088	0.650892	0.87236	135.173	130.507	132.18	129.305	125.97	130.614
Aldh6a1	aldehyde dehydrogenase 6 family; member A1	1.15653	0.0804836	0.319565	54.2723	47.1152	48.876	42.999	45.328	41.5344
Aldh7a1	aldehyde dehydrogenase 7 family; member A1	-1.00805	0.938144	0.982993	34.6718	39.082	34.9806	37.759	40.4337	31.5392
Aldh8a1	aldehyde dehydrogenase 8 family; member A1	-1.38406	0.254856	0.593757	1.4837	1.46637	0.829579	1.46412	1.7318	2.02607
Aldh9a1	aldehyde dehydrogenase 9 family; member A1	1.08646	0.226376	0.564439	66.0639	65.2854	59.3149	60.4915	57.5259	57.4729
Aldoa	aldolase A; fructose-bisphosphate	-1.31491	0.0121399	0.0892504	1280.28	1435.58	1382.84	1830.93	1728.19	1830.35
Aldoc	aldolase C; fructose-bisphosphate	-1.05412	0.586148	0.842102	933.328	1024.61	997.154	1049.47	1018.52	1047.07
Alg1	ALG1; chitobiosyldiphosphodolichol beta-mannosyltransferase	-1.02224	0.843337	0.954118	11.4792	11.6672	11.1302	12.3295	11.5955	11.1434
Alg10	ALG10; alpha-1;2-glucosyltransferase	-1.13368	0.0571893	0.256991	68.3285	63.564	65.3985	74.6703	75.4462	73.4788
Alg11	ALG11; alpha-1;2-mannosyltransferase	-1.01874	0.836241	0.951245	35.4527	36.4043	37.1237	37.6049	37.8737	35.5913
Alg12	asparagine-linked glycosylation 12; alpha-1;6-mannosyltransferase	-1.10958	0.350902	0.686255	15.7741	14.7912	18.389	17.2613	18.598	18.4372
Alg13	ALG13; UDP-N-acetylglucosaminyltransferase subunit	-1.18329	0.118676	0.399076	35.0623	28.6261	29.3809	32.4419	37.3466	40.1837
Alg14	ALG14; UDP-N-acetylglucosaminyltransferase subunit	-1.01393	0.90158	0.973214	15.3837	19.5091	15.8311	19.0336	15.1344	17.3567
Alg2	ALG2; alpha-1;3/1;6-mannosyltransferase	-1.14502	0.0591567	0.262031	180.153	174.881	176.216	208.214	196.296	203.755
Alg3	ALG3; alpha-1;3- mannosyltransferase	-1.10473	0.386405	0.714544	15.1494	13.2611	13.8263	16.0283	15.8121	14.7903
Alg5	ALG5; dolichyl-phosphate beta-glucosyltransferase	1.06481	0.613336	0.854439	12.0258	14.5362	11.6832	12.8689	13.0261	10.1304
Alg6	ALG6; alpha-1;3-glucosyltransferase	1.05676	0.602527	0.848666	18.273	15.8751	18.4581	15.566	15.7368	18.3697
Alg8	ALG8; alpha-1;3-glucosyltransferase	1.30426	0.184371	0.506638	3.27977	4.97291	4.63182	3.23649	4.06596	2.63389
Alg9	alpha-1;2-mannosyltransferase	1.03722	0.735835	0.906888	22.2556	22.7606	21.9147	20.6519	20.4051	23.4349
Alk	anaplastic lymphoma receptor tyrosine kinase	1.58055	9.76112e-06	0.000244683	30.6892	31.3676	27.0996	20.1895	19.7275	16.5462
Alkbh1	alkB homolog 1; histone H2A dioxygenase	-1.06289	0.547135	0.824645	42.0122	31.0488	37.7459	38.6837	42.2408	36.7394
Alkbh2	alkB homolog 2; alpha-ketoglutarate-dependent dioxygenase	1.37264	0.136193	0.430395	2.88932	4.08034	4.77008	3.54472	2.40946	2.63389
Alkbh3	alkB homolog 3; alpha-ketoglutarate-dependent dioxygenase	-1.01215	0.900035	0.972552	22.646	26.2034	26.0626	24.5819	24.4711	26.8117
Alkbh4	alkB homolog 4; lysine demthylase	1.00297	0.984571	0.995923	7.18425	7.52312	8.29579	5.62532	9.26136	8.03674
Alkbh5	alkB homolog 5; RNA demethylase	-1.23927	0.00220363	0.0242109	99.0177	92.1902	101.623	115.743	121.828	125.211
Alkbh6	alkB homolog 6	-1.12355	0.358382	0.693316	11.4011	9.62705	12.4437	13.8707	10.2402	13.4396
Alkbh7	alkB homolog 7	1.10664	0.492861	0.789619	7.10616	6.94933	7.881	6.31885	6.24954	7.22632
Alkbh8	alkB homolog 8; tRNA methyltransferase	-1.06686	0.536507	0.816819	18.8196	14.9187	15.4855	17.1842	17.1674	18.032
Alms1	Alstrom syndrome protein 1	-1.20762	0.0165322	0.112043	107.686	87.6635	100.794	107.189	127.777	122.442
Alox12	arachidonate 12-lipoxygenase	1.62732	0.115879	0.394252	1.4837	1.27511	0.967842	0.770592	0.903547	0.607821
Alox15	arachidonate 15-lipoxygenase	24.6472	1.3831e-05	0.000334609	0.858986	12.1773	0.553053	0.462355	0.0752956	0
Alox5ap	arachidonate 5-lipoxygenase activating protein	2.03148	0.00197638	0.0223997	5.23201	9.94583	4.56269	3.31354	3.3883	3.03911
Aloxe3	arachidonate lipoxygenase 3	-1.00016	0.999224	0.999674	5.70055	4.01658	6.01445	5.00885	5.1954	5.47039
Alpk1	alpha-kinase 1	1.19201	0.120316	0.403009	17.9606	18.7441	15.4855	15.4118	13.9297	14.4526
Alpk2	alpha-kinase 2	1.62147	0.177734	0.496636	1.09326	0.701308	1.93568	0.92471	0.903547	0.47275
Alpk3	alpha-kinase 3	2.45091	0.00372787	0.0363648	1.79606	2.10392	0.967842	0.770592	0.527069	0.675357
Alpl	alkaline phosphatase; liver/bone/kidney	-1.81344	2.13592e-11	1.77757e-09	65.9858	51.0042	74.5239	109.424	111.663	125.954
Als2	amyotrophic lateral sclerosis 2 (juvenile)	1.16877	0.0475104	0.228062	167.346	158.687	179.12	136.164	142.986	152.968
Alyref	Aly/REF export factor	1.0414	0.665147	0.877625	34.9842	31.6864	31.1092	31.9796	29.9677	31.8768
Amacr	alpha-methylacyl-CoA racemase	1.10893	0.332458	0.670227	13.1972	14.855	14.172	12.7148	13.4779	11.9538
Ambra1	autophagy/beclin 1 regulator 1	-1.10813	0.11608	0.39465	85.0397	80.0129	89.0415	95.7846	93.3666	92.3888
Amd1	adenosylmethionine decarboxylase 1	-1.1253	0.0994116	0.362683	151.806	153.14	158.173	172.227	171.298	177.619
Amdhd2	amidohydrolase domain containing 2	-1.00781	0.961923	0.989985	5.54437	5.10042	6.91316	6.31885	6.47542	4.9301
Amer1	APC membrane recruitment protein 1	-1.33905	0.0194654	0.124829	8.74604	9.49954	9.33277	11.0965	13.8544	12.0213
Amer2	APC membrane recruitment protein 2	-1.14788	0.116017	0.3946	37.3269	35.958	43.8986	44.309	44.1232	46.0593
Amer3	APC membrane recruitment protein 3	-1.03772	0.846824	0.954837	3.43595	3.37903	2.90353	3.3906	3.31301	3.37678
Amfr	autocrine motility factor receptor; E3 ubiquitin protein ligase	-1.02422	0.723363	0.900481	131.425	136.118	140.89	138.244	137.942	142.163
Amhr2	anti-Mullerian hormone receptor; type II	1.38331	0.368667	0.70109	0.702807	1.33886	0.967842	0.616473	0.752956	0.810428
Amica1	adhesion molecule; interacts with CXADR antigen 1	1.022	0.952689	0.98719	1.40561	0.573798	0.691316	0.847651	1.20473	0.540285
Amigo1	adhesion molecule with Ig like domain 1	1.17602	0.0193749	0.124362	110.887	113.739	116.971	97.2487	93.6678	99.5476
Amigo2	adhesion molecule with Ig like domain 2	-1.01736	0.84384	0.954234	201.315	173.351	187.139	197.58	175.439	198.42
Ammecr1	Alport syndrome; mental retardation; midface hypoplasia and elliptocytosis chromosomal region gene 1	-1.71912	0.00211924	0.0234711	5.3101	4.46287	7.39708	10.2489	10.1649	9.11732
Ammecr1l	AMME chromosomal region gene 1-like	-1.20325	0.0315757	0.173959	45.7605	37.6156	39.3359	46.4667	52.4058	48.6257
Amn1	antagonist of mitotic exit network 1 homolog	1.16656	0.157459	0.464655	17.6483	23.717	20.8777	16.7218	19.7275	17.019
Amot	angiomotin	1.04882	0.678017	0.882341	12.4943	11.8585	11.2684	11.4818	11.6708	10.8057
Amotl1	angiomotin-like 1	-1.25778	0.0678131	0.287436	10.6983	9.30827	9.60929	12.8689	12.9508	11.4135
Amotl2	angiomotin like 2	1.24786	0.00255869	0.0272603	183.042	176.22	197.232	148.416	153.227	144.324
Ampd2	adenosine monophosphate deaminase 2	-1.0012	0.987628	0.997347	67.1571	57.3798	63.9467	60.7997	60.3871	67.3331
Ampd3	adenosine monophosphate deaminase 3	1.04243	0.717251	0.89882	38.0297	25.6934	27.86	29.976	27.257	30.4586
Amt	aminomethyltransferase	-1.25351	0.0776305	0.312842	9.60503	7.8419	7.12055	10.7883	10.0143	9.92774
Amy1a	amylase; alpha 1A (salivary)	-1.67184	0.123664	0.408709	0.780897	0.701308	1.03697	1.46412	1.20473	1.55332
Amz1	archaelysin family metallopeptidase 1	1.40831	0.129379	0.419385	3.12359	2.61397	2.69613	1.6953	1.95769	2.29621
Amz2	archaelysin family metallopeptidase 2	1.05128	0.491379	0.788757	100.423	115.333	107.984	102.874	100.971	104.208
Anapc1	anaphase promoting complex subunit 1	-1.05798	0.458095	0.764112	204.907	186.548	197.578	202.589	210.602	209.901
Anapc10	anaphase promoting complex subunit 10	1.0174	0.880909	0.966297	15.5398	19.4454	18.3199	16.1824	18.4474	17.8294
Anapc11	anaphase promoting complex subunit 11	1.0858	0.413832	0.73534	16.6331	19.6366	18.1125	17.6466	16.1133	16.4112
Anapc13	anaphase promoting complex subunit 13	1.14313	0.24968	0.588983	16.3988	18.3615	18.4581	14.9495	15.1344	16.4787
Anapc15	anaphase promoting complex subunit 15	-1.0106	0.941399	0.983906	9.52694	10.7109	7.881	9.40122	10.692	8.37442
Anapc16	anaphase promoting complex subunit 16	-1.05861	0.556732	0.829887	24.9887	23.6532	26.8922	26.9707	25.6758	27.2844
Anapc2	anaphase promoting complex subunit 2	1.02468	0.742087	0.910203	64.7363	73.5099	75.8374	70.5092	67.5402	70.98
Anapc4	anaphase promoting complex subunit 4	-1.03438	0.637948	0.866092	72.4672	69.4933	75.6991	73.9768	73.6391	77.4634
Anapc5	anaphase-promoting complex subunit 5	1.02709	0.700689	0.892374	143.841	154.288	155.892	148.493	150.892	142.77
Anapc7	anaphase promoting complex subunit 7	-1.03734	0.658154	0.874752	37.7954	38.2532	38.7828	39.2231	40.0573	39.846
Angel1	angel homolog 1 (Drosophila)	-1.06183	0.554562	0.82884	22.646	19.0628	20.3938	20.4977	24.0946	21.2737
Angel2	angel homolog 2 (Drosophila)	1.0715	0.320008	0.656919	74.888	73.3823	75.0769	65.115	68.519	74.6945
Angpt1	angiopoietin 1	-1.1385	0.631425	0.863806	2.49887	1.08384	1.3135	2.00354	2.10828	1.41825
Angpt2	angiopoietin 2	-1.15034	0.31426	0.653491	10.0736	9.18076	6.70576	11.2506	9.48725	9.11732
Angptl1	angiopoietin-like 1	-1.09996	0.751209	0.914124	1.09326	1.1476	1.03697	1.31001	1.58121	0.742892
Angptl2	angiopoietin-like 2	1.11352	0.485973	0.784408	6.40335	6.37553	6.22184	5.77944	6.09895	5.20025
Angptl4	angiopoietin-like 4	1.00569	0.980673	0.994924	2.03033	2.35895	1.72829	1.92648	2.63535	1.55332
Angptl6	angiopoietin-like 6	1.16748	0.621874	0.859179	1.09326	1.1476	1.10611	1.23295	0.903547	0.742892
Ank1	ankyrin 1; erythrocytic	1.13563	0.0592737	0.26239	92.5363	92.0626	92.2215	78.7545	79.3616	85.5677
Ank2	ankyrin 2; neuronal	-1.35519	0.00264706	0.0280376	1049.68	935.226	1025.84	1334.9	1346.44	1398.73
Ank3	ankyrin 3; node of Ranvier (ankyrin G)	-1.0625	0.486418	0.784779	388.887	344.916	368.126	385.681	395.227	389.816
Ankdd1a	ankyrin repeat and death domain containing 1A	-1.07136	0.745002	0.91104	3.51404	2.35895	3.04179	3.00531	3.53889	2.97157
Ankfy1	ankyrin repeat and FYVE domain containing 1	-1.01421	0.847034	0.954837	123.46	110.679	126.442	114.741	129.508	121.362
Ankh	ANKH inorganic pyrophosphate transport regulator	-1.04516	0.541409	0.820593	58.4111	62.6077	58.2779	61.8785	60.0859	65.4421
Ankhd1	ankyrin repeat and KH domain containing 1	-1.04907	0.56543	0.833974	235.753	187.313	222.604	214.147	227.92	235.092
Ankib1	ankyrin repeat and IBR domain containing 1	-1.11822	0.128752	0.417906	57.1616	51.9606	51.7104	55.4826	61.6671	62.538
Ankle2	ankyrin repeat and LEM domain containing 2	-1.01115	0.89851	0.972063	61.6128	47.1152	54.4066	49.3949	56.7729	58.5534
Ankmy2	ankyrin repeat and MYND domain containing 2	-1.11332	0.120775	0.403618	78.0116	78.419	79.7087	83.6092	84.8582	94.3473
Ankra2	ankyrin repeat; family A (RFXANK-like); 2	1.16168	0.861461	0.959786	9.91739	1.78515	4.77008	0	7.68015	6.48342
Ankrd10	ankyrin repeat domain 10	-1.24208	0.0696471	0.291711	24.364	20.5292	15.0016	23.5031	25.5252	25.2583
Ankrd11	ankyrin repeat domain 11	-1.1186	0.162895	0.473363	261.678	228.18	251.57	272.712	284.994	271.561
Ankrd12	ankyrin repeat domain 12	1.01557	0.867408	0.96141	525.387	425.312	492.217	444.554	477.675	498.413
Ankrd13a	ankyrin repeat domain 13a	-1.00635	0.929139	0.981073	66.142	71.4697	62.011	62.9574	70.7779	67.198
Ankrd13b	ankyrin repeat domain 13B	-1.08725	0.408774	0.731733	20.5376	18.4253	17.4903	20.9601	18.3721	21.9491
Ankrd13c	ankyrin repeat domain 13C	-1.03806	0.596794	0.846733	120.961	124.068	131.627	123.911	133.424	133.653
Ankrd13d	ankyrin repeat domain 13 family; member D	1.00019	0.998533	0.999631	18.5853	16.5764	17.836	16.4907	19.5769	16.8839
Ankrd16	ankyrin repeat domain 16	-1.14396	0.498791	0.79259	3.43595	2.48646	3.45658	3.3906	3.16242	4.11968
Ankrd17	ankyrin repeat domain 17	-1.15514	0.0556551	0.252275	286.042	268.856	273.277	316.251	315.413	324.914
Ankrd24	ankyrin repeat domain 24	-1.18827	0.370834	0.702531	4.5292	5.16418	5.254	6.31885	5.87306	5.60546
Ankrd26	ankyrin repeat domain 26	-1.279	0.00858513	0.0683618	39.5915	31.2401	34.5658	41.1496	47.888	45.5866
Ankrd27	ankyrin repeat domain 27 (VPS9 domain)	-1.30889	0.00551249	0.0491333	53.7257	38.3807	43.2764	54.2497	60.0106	62.6731
Ankrd28	ankyrin repeat domain 28	-1.06505	0.452684	0.760992	47.5566	43.4811	41.5481	44.6173	51.4269	45.1138
Ankrd29	ankyrin repeat domain 29	1.16101	0.109717	0.380911	28.3466	32.7065	30.6944	25.8919	25.7511	27.4195
Ankrd32	NA	-1.07301	0.390223	0.717395	43.574	44.1187	45.9034	47.7767	46.608	48.9634
Ankrd33b	ankyrin repeat domain 33B	-1.73713	1.97471e-08	9.33753e-07	68.6408	58.3999	78.4644	124.836	115.052	117.039
Ankrd34a	ankyrin repeat domain 34A	-1.25176	0.0151352	0.105267	34.2033	28.8811	33.9436	43.6155	37.5725	40.1837
Ankrd34b	ankyrin repeat domain 34B	1.022	0.865487	0.96067	9.44885	9.24452	9.88582	9.09298	8.35781	10.468
Ankrd34c	ankyrin repeat domain 34C	1.51066	0.0149936	0.104632	4.84156	5.48296	6.84403	3.7759	3.4636	4.11968
Ankrd35	ankyrin repeat domain 35	1.53155	0.0299361	0.168567	3.7483	3.88907	5.66879	2.77413	2.93653	2.97157
Ankrd37	ankyrin repeat domain 37	-1.27978	0.13569	0.42998	4.13875	6.18426	4.21703	6.31885	6.09895	6.28082
Ankrd39	ankyrin repeat domain 39	-1.34763	0.133294	0.42622	3.27977	2.10392	2.90353	3.69884	3.84008	3.57939
Ankrd40	ankyrin repeat domain 40	-1.10879	0.152485	0.457268	207.094	208.48	216.52	232.95	232.965	234.957
Ankrd42	ankyrin repeat domain 42	1.14243	0.222993	0.560131	18.8977	22.6331	21.9838	17.6466	17.8451	20.1256
Ankrd44	ankyrin repeat domain 44	-1.38382	0.000231904	0.00384238	60.8319	46.4776	52.54	66.7333	82.5993	71.6553
Ankrd46	ankyrin repeat domain 46	1.01514	0.828622	0.947331	120.805	132.802	132.11	123.064	124.915	132.032
Ankrd49	ankyrin repeat domain 49	1.08251	0.473991	0.775888	15.3837	18.4253	17.4903	14.4871	17.0168	15.9384
Ankrd50	ankyrin repeat domain 50	-1.13414	0.0841202	0.328042	63.0184	64.6479	64.0159	74.8245	67.5402	75.0321
Ankrd52	ankyrin repeat domain 52	-1.12565	0.16686	0.480108	150.791	122.091	133.562	134.777	165.726	156.818
Ankrd53	ankyrin repeat domain 53	-1.20626	0.168402	0.482512	9.44885	7.52312	11.4758	12.1754	11.5202	10.6031
Ankrd54	ankyrin repeat domain 54	1.10944	0.494244	0.790468	7.02807	6.5668	8.64145	7.47474	6.9272	5.673
Ankrd55	ankyrin repeat domain 55	1.10137	0.416017	0.73682	16.9455	18.6165	19.5642	14.4101	15.7368	19.8555
Ankrd6	ankyrin repeat domain 6	1.37599	0.000903337	0.0116736	148.995	139.433	130.106	104.415	97.0561	102.654
Ankrd61	ankyrin repeat domain 61	-1.1239	0.697119	0.891303	1.56179	1.1476	0.967842	1.23295	1.88239	1.01304
Ankrd9	ankyrin repeat domain 9	1.10289	0.748052	0.912815	1.09326	1.91266	1.93568	2.15766	1.35532	1.01304
Anks1a	ankyrin repeat and sterile alpha motif domain containing 1A	-1.26218	0.000437909	0.00650867	96.7531	88.1098	93.3968	118.132	115.654	117.309
Anks1b	ankyrin repeat and sterile alpha motif domain containing 1B	-1.03368	0.725423	0.901225	33.1881	34.4916	33.4597	35.216	30.7959	38.4953
Anks3	ankyrin repeat and sterile alpha motif domain containing 3	1.11459	0.217064	0.552778	33.2662	34.5554	35.4645	30.1301	30.7959	31.7418
Anks4b	ankyrin repeat and sterile alpha motif domain containing 4B	1.02457	0.914944	0.977968	1.79606	2.74148	2.35047	1.92648	2.10828	2.70143
Anks6	ankyrin repeat and sterile alpha motif domain containing 6	1.09421	0.407442	0.730876	14.7589	13.0698	13.3424	12.3295	12.1226	13.1019
Ankzf1	ankyrin repeat and zinc finger domain containing 1	-1.07118	0.496614	0.791322	31.8606	23.2069	27.0996	28.3578	30.1182	29.378
Anln	anillin; actin binding protein	1.13006	0.699234	0.892043	1.17135	0.956329	1.03697	0.693533	1.43062	0.675357
Anlnl1	anillin; actin binding protein-like 1	2.63024	0.0292327	0.165595	0.468538	1.02008	1.45176	0.693533	0.225887	0.202607
Ano1	anoctamin 1; calcium activated chloride channel	-1.27068	0.219491	0.556032	5.3101	5.10042	4.63182	6.39591	7.68015	5.06518
Ano10	anoctamin 10	1.16348	0.110035	0.38156	24.2078	23.3344	23.2282	18.186	21.2334	21.3413
Ano3	anoctamin 3	1.0669	0.566209	0.834413	63.0184	39.4008	51.0191	43.0761	48.1892	52.3401
Ano4	anoctamin 4	1.03108	0.794699	0.934275	9.29267	9.56329	10.2315	9.6324	9.48725	9.11732
Ano5	anoctamin 5	3.16795	2.45758e-06	7.20165e-05	4.37302	3.95283	3.59484	1.38707	1.35532	1.01304
Ano6	anoctamin 6	1.42416	0.0037531	0.0365376	34.2033	40.2933	27.86	25.8919	23.2663	22.7595
Ano8	anoctamin 8	-1.1	0.284272	0.624567	35.687	30.9213	33.8053	36.449	36.9701	36.942
Anp32a	acidic (leucine-rich) nuclear phosphoprotein 32 family; member A	-1.29961	0.00145431	0.0174326	348.202	339.816	335.841	435.384	441.759	453.434
Anp32b	acidic (leucine-rich) nuclear phosphoprotein 32 family; member B	1.00819	0.902204	0.973358	80.5885	83.5832	79.9161	78.9857	81.6205	81.5156
Anp32e	acidic (leucine-rich) nuclear phosphoprotein 32 family; member E	-1.21847	0.0320279	0.175557	676.959	706.345	713.231	835.553	847.076	871.953
Anpep	alanyl (membrane) aminopeptidase	1.14599	0.673149	0.879733	1.32752	2.04017	1.10611	1.15589	2.10828	0.675357
Antxr1	anthrax toxin receptor 1	-1.42368	0.179545	0.499597	5.85673	6.88557	6.42924	12.2524	11.7461	3.37678
Antxr2	anthrax toxin receptor 2	-1.01915	0.930275	0.981314	4.06066	3.44279	2.55787	2.85119	3.16242	4.18721
Anxa1	annexin A1	-1.3554	0.480984	0.78016	25.6134	35.5117	24.1961	39.4543	71.305	4.9301
Anxa11	annexin A11	1.35557	0.00763755	0.0628792	22.9584	21.613	20.7395	17.4924	17.8451	12.8993
Anxa2	annexin A2	1.35731	0.0830114	0.324907	26.5505	37.8069	25.0948	23.8883	24.3205	17.7619
Anxa3	annexin A3	3.8667	3.69489e-27	2.15249e-24	38.4201	47.3702	29.7266	11.0195	8.5837	10.2654
Anxa4	annexin A4	2.52647	1.22187e-07	4.78368e-06	13.1191	13.8349	9.95495	4.77767	6.62601	3.24171
Anxa5	annexin A5	1.75293	0.000317649	0.00497446	31.2359	41.5685	27.86	20.4977	23.6428	13.3721
Anxa6	annexin A6	1.31488	0.000193312	0.00331614	86.6795	95.3779	87.1058	70.9715	71.6814	62.2004
Anxa7	annexin A7	1.47409	0.000210934	0.00356173	23.8954	27.2873	23.4356	18.4942	16.1133	16.0735
Anxa9	annexin A9	1.297	0.23538	0.573641	3.12359	4.14409	2.90353	2.46589	2.33416	3.03911
Aoc3	amine oxidase; copper containing 3	-1.15277	0.678927	0.882743	1.09326	1.02008	1.45176	1.31001	1.7318	1.08057
Aox1	aldehyde oxidase 1	-1.57706	0.00586748	0.0514163	6.55953	3.76156	5.80705	8.39945	8.13193	8.77964
Ap1ar	adaptor-related protein complex 1 associated regulatory protein	1.00825	0.931253	0.981314	19.5224	19.3816	19.7025	19.0336	18.5227	20.5308
Ap1b1	adaptor-related protein complex 1; beta 1 subunit	1.03014	0.693448	0.890057	198.114	215.812	207.395	205.132	194.112	203.958
[truncated: 13,251 more rows]
