# Supplementary material for: Oral 8-aminoguanine against age-related retinal degeneration
Source: Commun Biol. 2025 May 26;8:812. doi: 10.1038/s42003-025-08242-1 (PMC12106806; doi:10.1038/s42003-025-08242-1)
Supplement: Supplementary file 16 — Supplementary Data 14 [file 42003_2025_8242_MOESM16_ESM.xlsx]

## Sheet: DEGs-retina-8-ag-vs-aged
ID	Gene.name	log2FoldChange	pvalue	padj	243L0-Aged	243R0-Aged	244L0-Aged	244R0-Aged	248R0-Aged8AG	609L0-Aged8AG	612L0-Aged8AG	612R0-Aged8AG
ENSRNOG00000055613	LOC103689940	-3.00909	0.000681043	0.779569	28.9721	12.1928	45.444	0.893392	0.992236	1.01206	2.88402	6.3001
ENSRNOG00000013279	LOC681458	-2.22705	0.00219978	0.999341	35.1805	20.6339	12.3077	4.46696	0.992236	4.04824	7.69072	2.52004
ENSRNOG00000015716	Gp2	-1.78942	0.00831252	0.999341	16.5555	31.8888	21.7752	5.36035	0.992236	5.0603	3.84536	12.6002
ENSRNOG00000018003	F2rl1	-1.68611	0.00474414	0.999341	17.5902	15.9444	27.4557	112.567	6.94565	13.1568	10.5747	23.9404
ENSRNOG00000020009	Npas4	-1.53353	0.045569	0.999341	564.957	244.793	71.0062	65.2176	94.2624	66.796	46.1443	119.702
ENSRNOG00000055996	AABR07006032.1	-1.51184	0.0499494	0.999341	10.3472	40.33	15.148	8.93392	0	12.1447	1.92268	12.6002
ENSRNOG00000025074	Fgg	-1.4799	0.0137837	0.999341	36.2152	9.37906	37.87	61.644	31.7516	9.10854	5.76804	5.04008
ENSRNOG00000003720	Prrx1	-1.47286	0.00575573	0.999341	12.4166	17.8202	23.6687	18.7612	11.9068	3.03618	3.84536	7.56012
ENSRNOG00000054142	Slc30a2	-1.43425	0.0127497	0.999341	17.5902	28.1372	6.62725	16.0811	7.93789	3.03618	5.76804	8.82015
ENSRNOG00000056925	RF00413	-1.3957	0.0147214	0.999341	55.8748	45.0195	11.361	16.9744	14.8835	4.04824	22.1108	7.56012
ENSRNOG00000033215	RT1-Db1	-1.35778	1.46682e-05	0.0487836	104.507	95.6664	57.7517	96.4863	18.8525	48.5789	24.0335	47.8808
ENSRNOG00000003745	Atf3	-1.3442	0.0181909	0.999341	883.65	395.796	123.077	333.235	136.929	231.762	183.616	131.042
ENSRNOG00000007319	Trib3	-1.32641	0.026666	0.999341	427.339	205.401	78.5802	92.0193	53.5808	96.1457	104.786	65.5211
ENSRNOG00000002911	Alb	-1.32586	0.0459984	0.999341	116.923	44.0816	140.119	150.09	103.193	36.4342	21.1495	18.9003
ENSRNOG00000007281	Flnc	-1.27091	0.0351353	0.999341	67.2568	160.382	77.6335	408.28	77.3944	80.9648	64.4098	73.0812
ENSRNOG00000032844	RT1-Da	-1.2602	0.00215288	0.999341	251.437	313.261	105.089	232.282	54.573	99.1819	87.482	136.082
ENSRNOG00000003992	Pik3r6	-1.25973	0.0102456	0.999341	20.6944	39.392	20.8285	25.9084	18.8525	6.07236	3.84536	16.3803
ENSRNOG00000014387	Chac1	-1.25718	0.0279927	0.999341	947.803	662.162	180.829	260.87	158.758	328.92	215.34	154.983
ENSRNOG00000042139	Clec4a1	-1.23632	0.0091046	0.999341	22.7638	129.431	27.4557	43.7762	23.8137	21.2533	21.1495	28.9805
ENSRNOG00000049028	C5ar2	-1.22074	0.017041	0.999341	18.6249	25.3235	11.361	12.5075	8.93013	9.10854	5.76804	5.04008
ENSRNOG00000054964	Aoah	-1.2055	0.0438127	0.999341	8.27775	40.33	12.3077	17.8678	11.9068	5.0603	3.84536	13.8602
ENSRNOG00000052027	RF00020	-1.18876	0.0481422	0.999341	19.6597	13.1307	5.6805	19.6546	3.96895	10.1206	2.88402	8.82015
ENSRNOG00000000451	RT1-Ba	-1.16732	6.80741e-06	0.0377335	283.513	376.1	160.001	279.632	80.3711	131.568	98.0567	181.443
ENSRNOG00000032708	RT1-Bb	-1.16702	1.38518e-07	0.00230342	248.333	236.352	145.799	224.241	72.4332	87.0372	83.6366	139.862
ENSRNOG00000049070	Rack1	-1.16413	0.0313936	0.999341	53.8054	9.37906	36.9232	48.2432	30.7593	5.0603	11.5361	18.9003
ENSRNOG00000002918	FAM187A	-1.14319	0.029579	0.999341	10.3472	24.3856	10.4142	23.2282	6.94565	6.07236	11.5361	6.3001
ENSRNOG00000018434	Stab1	-1.12959	0.030044	0.999341	9.31247	47.8332	23.6687	18.7612	8.93013	15.1809	6.72938	15.1202
ENSRNOG00000026293	Jun	-1.12465	0.0413911	0.999341	3981.6	914.458	803.79	1332.05	649.915	921.987	869.052	783.733
ENSRNOG00000026936	Mpig6b	-1.10483	0.0286463	0.999341	10.3472	15.9444	22.722	14.2943	6.94565	5.0603	7.69072	10.0802
ENSRNOG00000058329	Prrx2	-1.09663	0.0131374	0.999341	16.5555	14.0686	27.4557	28.5885	11.9068	11.1327	8.65206	8.82015
ENSRNOG00000009471	Epsti1	-1.09597	0.00741132	0.999341	15.5208	84.4115	47.3375	65.2176	20.837	25.3015	25.9562	27.7205
ENSRNOG00000018735	Cd74	-1.04697	0.00275782	0.999341	1347.2	1658.22	704.382	1454.44	451.468	620.393	478.748	950.056
ENSRNOG00000054538	AABR07045399.1	-1.04084	0.046232	0.999341	13.4514	19.696	12.3077	16.0811	4.96118	13.1568	7.69072	3.78006
ENSRNOG00000014653	Arl11	-1.02964	0.0479516	0.999341	6.20832	31.8888	19.8817	36.6291	7.93789	14.1688	15.3814	8.82015
ENSRNOG00000061263	AABR07050283.2	-1.02701	0.0296663	0.999341	28.9721	28.1372	9.46749	20.548	6.94565	11.1327	14.4201	10.0802
ENSRNOG00000034150	AABR07041778.1	-0.977263	0.0401011	0.999341	81.7428	24.3856	91.8347	65.2176	73.4255	22.2653	12.4974	25.2004
ENSRNOG00000046151	Tubb1	-0.965633	0.0449743	0.999341	50.7012	15.9444	73.8465	71.4713	53.5808	24.2894	11.5361	18.9003
ENSRNOG00000002475	AABR07058831.1	-0.959877	0.0459602	0.999341	37.2499	14.0686	47.3375	39.3092	36.7127	12.1447	11.5361	10.0802
ENSRNOG00000016021	Lims2	-0.919992	0.00435102	0.999341	42.4235	46.8953	26.509	58.0705	18.8525	25.3015	24.0335	23.9404
ENSRNOG00000047300	Bdkrb2	-0.914389	0.0225959	0.999341	30.0069	20.6339	28.4025	16.9744	13.8913	15.1809	12.4974	8.82015
ENSRNOG00000020699	Cd37	-0.912886	0.00111848	0.999341	48.6318	102.232	72.8997	92.9127	48.6196	51.6151	38.4536	28.9805
ENSRNOG00000015957	F13a1	-0.90926	0.0334699	0.999341	31.0416	24.3856	41.657	53.6035	29.7671	30.3618	9.61341	10.0802
ENSRNOG00000050067	AABR07026058.1	-0.891513	0.0391942	0.999341	41.3888	14.0686	51.1245	32.1621	30.7593	14.1688	14.4201	15.1202
ENSRNOG00000012807	C1qa	-0.888982	0.042754	0.999341	349.735	1350.58	491.363	541.395	311.562	414.945	361.464	388.086
ENSRNOG00000006940	Ncf4	-0.875302	0.0118273	0.999341	30.0069	33.7646	23.6687	31.2687	19.8447	12.1447	16.3428	16.3803
ENSRNOG00000023428	Pik3r5	-0.865051	0.00299555	0.999341	41.3888	97.5422	53.018	66.111	34.7283	34.41	37.4923	35.2806
ENSRNOG00000000137	Ly86	-0.851288	0.0207405	0.999341	24.8333	92.8527	51.1245	55.3903	23.8137	42.5065	32.6856	25.2004
ENSRNOG00000061403	Tlr13	-0.833405	0.000703201	0.779569	63.1179	77.8462	76.6867	116.141	52.5885	47.5668	49.0284	37.8006
ENSRNOG00000027739	Cndp1	-0.826718	0.0265226	0.999341	25.868	93.7906	38.8167	46.4564	28.7749	24.2894	33.6469	28.9805
ENSRNOG00000059140	Myo1g	-0.812054	0.0198393	0.999341	21.7291	32.8267	35.9765	37.5225	23.8137	13.1568	17.3041	18.9003
ENSRNOG00000042785	Sesn2	-0.801668	0.041385	0.999341	3032.76	2325.07	997.874	1305.25	803.711	1389.56	1241.09	960.136
ENSRNOG00000009912	Fgr	-0.792166	0.0246131	0.999341	23.7985	47.8332	37.87	63.4308	34.7283	22.2653	19.2268	23.9404
ENSRNOG00000010832	Pdgfrl	-0.782745	0.0397509	0.999341	30.0069	27.1993	17.9882	22.3348	11.9068	12.1447	16.3428	16.3803
ENSRNOG00000043098	Mt2A	-0.775984	0.0413233	0.999341	288.687	659.348	237.634	578.918	221.269	284.389	210.534	315.005
ENSRNOG00000004444	Ikzf1	-0.769205	0.00159324	0.999341	115.889	104.108	109.823	103.633	96.2469	63.7598	38.4536	55.4409
ENSRNOG00000052510	Wnt10a	-0.75331	0.0364037	0.999341	42.4235	75.9704	40.7102	83.0854	27.7826	31.3739	22.1108	64.2611
ENSRNOG00000034190	AABR07065625.1	-0.751135	0.0250811	0.999341	122.097	58.1502	147.693	126.862	123.037	49.5909	49.0284	47.8808
ENSRNOG00000009211	C3ar1	-0.740031	0.0374937	0.999341	38.2846	61.9018	41.657	70.5779	44.6506	44.5306	16.3428	21.4204
ENSRNOG00000048660	Haspin	-0.735948	0.00335321	0.999341	69.3262	64.7155	61.5387	47.3498	44.6506	32.3859	36.5309	31.5005
ENSRNOG00000019838	Gmfg	-0.727097	0.0131349	0.999341	33.111	45.0195	43.5505	38.4158	29.7671	22.2653	23.0722	21.4204
ENSRNOG00000006932	AABR07029272.1	-0.713798	0.00126619	0.999341	110.715	160.382	135.385	194.759	111.13	74.8924	70.1779	112.142
ENSRNOG00000025764	AC128848.1	-0.71003	7.52811e-05	0.208642	690.158	1188.33	745.092	1223.05	591.373	495.909	549.887	716.952
ENSRNOG00000003546	Tnfrsf12a	-0.697118	0.0201916	0.999341	85.8817	120.99	102.249	265.337	88.309	96.1457	98.0567	71.8212
ENSRNOG00000005352	Elf4	-0.6951	0.00623549	0.999341	102.437	118.176	66.2725	75.9383	54.573	48.5789	44.2217	78.1213
ENSRNOG00000009331	Hck	-0.678649	0.012898	0.999341	41.3888	64.7155	58.6985	60.7506	39.6895	43.5186	24.0335	34.0206
ENSRNOG00000050430	Vav1	-0.677487	0.0204288	0.999341	45.5277	59.0881	38.8167	34.8423	32.7438	24.2894	28.8402	25.2004
ENSRNOG00000000655	Ptprc	-0.671418	0.00179275	0.999341	144.861	310.447	213.019	251.936	163.719	136.628	111.515	167.583
ENSRNOG00000012216	Tgfbi	-0.647712	0.0215739	0.999341	67.2568	70.3429	70.0595	138.476	49.6118	58.6995	42.299	71.8212
ENSRNOG00000029980	Zbtb16	-0.640075	0.0121725	0.999341	291.791	352.653	143.906	161.704	113.115	158.893	161.505	176.403
ENSRNOG00000007529	Bmf	-0.637509	0.038181	0.999341	1869.74	1137.68	948.643	712.927	818.595	650.755	698.895	832.874
ENSRNOG00000004249	Tlr7	-0.634373	0.0337717	0.999341	131.409	341.398	106.036	142.049	97.2392	128.532	132.665	105.842
ENSRNOG00000017803	Apbb1ip	-0.62944	0.0148402	0.999341	113.819	222.284	110.77	143.836	87.3168	112.339	61.5258	122.222
ENSRNOG00000017980	Itgal	-0.623926	0.0354893	0.999341	47.5971	110.673	64.379	81.2986	34.7283	42.5065	50.951	70.5612
ENSRNOG00000050794	Pdlim4	-0.619891	0.0128864	0.999341	143.826	199.774	158.107	340.382	102.2	134.604	145.162	167.583
ENSRNOG00000046254	Adgre1	-0.613899	0.0222033	0.999341	140.722	374.224	146.746	183.145	135.936	133.592	117.284	166.323
ENSRNOG00000013220	Arhgap45	-0.612152	0.00403685	0.999341	92.09	151.941	121.184	152.77	96.2469	87.0372	62.4871	94.5016
ENSRNOG00000001224	Itgb2	-0.605733	0.00492266	0.999341	99.3331	206.339	143.906	172.425	110.138	110.315	84.598	104.582
ENSRNOG00000038881	Hcls1	-0.602343	0.0270945	0.999341	49.6665	80.6599	40.7102	61.644	33.736	41.4945	40.3763	37.8006
ENSRNOG00000024382	Fcgr3a	-0.601164	0.0373312	0.999341	77.6039	245.731	121.184	119.714	101.208	88.0492	74.0232	109.622
ENSRNOG00000031930	Bin2	-0.596426	0.0462138	0.999341	53.8054	179.14	88.0477	97.3797	80.3711	62.7477	63.4485	70.5612
ENSRNOG00000026596	Meikin	0.589105	0.0114202	0.999341	49.6665	69.405	35.9765	50.0299	68.4643	79.9527	79.7913	80.6413
ENSRNOG00000035590	Mir181b1	0.591015	0.0222117	0.999341	38.2846	53.4606	47.3375	47.3498	69.4565	60.7236	50.951	102.062
ENSRNOG00000025998	AABR07045485.1	0.592071	0.02471	0.999341	44.4929	47.8332	35.0297	38.4158	42.6662	72.8683	54.7964	80.6413
ENSRNOG00000058106	AABR07069490.2	0.592552	0.0182426	0.999341	37.2499	44.0816	42.6037	31.2687	65.4876	43.5186	64.4098	60.481
ENSRNOG00000005792	Ankef1	0.5993	0.0240558	0.999341	69.3262	80.6599	52.0712	51.8167	75.41	85.013	74.9846	151.202
ENSRNOG00000051714	RF00156	0.600022	0.0106446	0.999341	39.3193	48.7711	52.0712	34.8423	62.5109	64.7718	59.6031	79.3813
ENSRNOG00000051060	AABR07039184.1	0.608317	0.0400418	0.999341	24.8333	34.7025	27.4557	20.548	47.6273	31.3739	43.2603	41.5807
ENSRNOG00000025297	Gpr171	0.619396	0.0102534	0.999341	57.9443	54.3985	53.018	49.1365	79.3789	71.8563	60.5645	119.702
ENSRNOG00000051384	AABR07002337.1	0.635906	0.011372	0.999341	60.0137	66.5913	33.1362	69.6846	68.4643	108.29	89.4047	90.7215
ENSRNOG00000062054	AABR07072449.2	0.638597	0.00907839	0.999341	73.4651	131.307	82.3672	58.9639	145.859	125.495	165.351	100.802
ENSRNOG00000049433	rno-mir-344a-1	0.661575	0.00849184	0.999341	94.1595	115.362	74.7932	76.8317	126.014	104.242	115.361	228.064
ENSRNOG00000036925	Mansc4	0.665524	0.0135143	0.999341	28.9721	35.6404	27.4557	27.6951	37.705	48.5789	55.7577	47.8808
ENSRNOG00000051244	AABR07020966.1	0.665857	0.03737	0.999341	32.0763	22.5097	17.0415	25.9084	33.736	43.5186	28.8402	49.1408
ENSRNOG00000006625	AABR07030125.1	0.677664	0.0144593	0.999341	52.7707	65.6534	60.592	63.4308	80.3711	79.9527	65.3712	165.063
ENSRNOG00000003781	Atp10b	0.683766	0.0465963	0.999341	33.111	29.0751	25.5622	11.6141	30.7593	47.5668	35.5696	45.3607
ENSRNOG00000058526	AABR07033234.1	0.686028	0.00956345	0.999341	58.979	77.8462	57.7517	46.4564	72.4332	102.218	70.1779	144.902
ENSRNOG00000022174	AABR07021086.1	0.69117	0.0478796	0.999341	23.7985	25.3235	14.2012	16.9744	25.7981	24.2894	39.415	40.3207
ENSRNOG00000054768	AABR07050487.1	0.709591	0.024625	0.999341	23.7985	23.4476	24.6155	25.015	48.6196	47.5668	38.4536	22.6804
ENSRNOG00000057824	AABR07057617.1	0.710943	0.0309612	0.999341	58.979	68.4671	44.4972	30.3753	83.3478	56.6754	53.8351	138.602
ENSRNOG00000011808	Ghrhr	0.712331	0.0271714	0.999341	44.4929	36.5783	50.1777	33.9489	118.076	49.5909	57.6804	44.1007
ENSRNOG00000060162	RF00026	0.717858	0.0447532	0.999341	13.4514	43.1437	22.722	21.4414	47.6273	42.5065	29.8016	46.6208
ENSRNOG00000051546	AABR07060743.1	0.723836	0.00974236	0.999341	47.5971	74.0946	43.5505	34.8423	90.2935	75.9045	55.7577	109.622
ENSRNOG00000061248	RF00181	0.725642	0.00223774	0.999341	38.2846	60.026	54.9115	54.4969	60.5264	101.206	82.6753	100.802
ENSRNOG00000062173	AABR07013747.2	0.731256	0.00926624	0.999341	108.646	134.121	84.2607	73.2581	176.618	120.435	100.941	268.384
ENSRNOG00000026514	Wdr93	0.781689	0.0105355	0.999341	38.2846	38.4541	21.7752	23.2282	36.7127	55.6633	48.067	69.3011
ENSRNOG00000030447	AC105662.1	0.784466	0.033577	0.999341	15.5208	17.8202	10.4142	13.4009	22.8214	22.2653	26.9175	26.4604
ENSRNOG00000051396	RF00181	0.800593	0.00471466	0.999341	23.7985	58.1502	34.083	36.6291	72.4332	61.7357	53.8351	79.3813
ENSRNOG00000022711	Slco4c1	0.804163	0.0278855	0.999341	20.6944	10.317	29.3492	23.2282	26.7904	45.5427	44.2217	28.9805
ENSRNOG00000056153	Fam46b	0.80632	0.04304	0.999341	18.6249	18.7581	13.2545	24.1216	22.8214	26.3136	24.0335	59.221
ENSRNOG00000032882	AY172581.19	0.806899	0.0355067	0.999341	11.3819	15.9444	15.148	15.1877	21.8292	23.2774	19.2268	37.8006
ENSRNOG00000035471	Mir124-1	0.808182	0.0364617	0.999341	12.4166	21.5718	11.361	10.7207	26.7904	26.3136	21.1495	23.9404
ENSRNOG00000014265	Tnfrsf19	0.815683	0.0315222	0.999341	14.4861	11.2549	20.8285	28.5885	46.6351	25.3015	26.9175	34.0206
ENSRNOG00000059223	AABR07065352.1	0.823012	0.0476807	0.999341	27.9374	44.0816	12.3077	10.7207	37.705	31.3739	46.1443	52.9209
ENSRNOG00000059921	AABR07013746.1	0.824857	0.0272682	0.999341	70.3609	63.7776	34.083	58.9639	81.3634	69.8321	49.0284	204.123
ENSRNOG00000023794	Mei4	0.82757	0.0265853	0.999341	14.4861	14.0686	16.0947	15.1877	25.7981	35.4221	27.8789	16.3803
ENSRNOG00000005023	Agr2	0.830322	0.0195289	0.999341	18.6249	18.7581	20.8285	18.7612	28.7749	23.2774	30.7629	55.4409
ENSRNOG00000060539	RF01241	0.8316	0.00184782	0.999341	67.2568	50.6469	44.4972	79.5119	121.053	105.254	63.4485	142.382
ENSRNOG00000052098	RF00560	0.834115	0.0187972	0.999341	28.9721	30.9509	17.0415	16.9744	40.6817	31.3739	30.7629	65.5211
ENSRNOG00000059108	RF00066	0.834261	0.0392181	0.999341	8.27775	13.1307	16.0947	10.7207	23.8137	18.2171	24.9949	18.9003
ENSRNOG00000059948	RF00105	0.83946	0.0345326	0.999341	18.6249	12.1928	9.46749	12.5075	22.8214	18.2171	22.1108	31.5005
ENSRNOG00000051145	AABR07038842.2	0.857486	0.0314979	0.999341	28.9721	29.0751	11.361	12.5075	39.6895	23.2774	32.6856	52.9209
ENSRNOG00000011446	Vill	0.866198	0.0143944	0.999341	21.7291	17.8202	9.46749	26.8018	27.7826	36.4342	36.5309	37.8006
ENSRNOG00000059496	RF00105	0.868862	0.043852	0.999341	10.3472	10.317	11.361	10.7207	23.8137	19.2291	11.5361	23.9404
ENSRNOG00000060332	RF00100	0.876836	0.0160488	0.999341	30.0069	35.6404	42.6037	32.1621	32.7438	117.399	41.3376	66.7811
ENSRNOG00000056331	AC127640.1	0.87698	0.00274284	0.999341	42.4235	28.1372	30.296	32.1621	53.5808	57.6874	42.299	91.9815
ENSRNOG00000048321	Tnfsf8	0.87965	0.0262399	0.999341	27.9374	23.4476	11.361	12.5075	25.7981	42.5065	46.1443	22.6804
ENSRNOG00000014021	Matn4	0.901547	0.0281108	0.999341	14.4861	10.317	10.4142	9.82731	14.8835	24.2894	22.1108	22.6804
ENSRNOG00000061656	RF00016	0.911615	0.00801495	0.999341	16.5555	20.6339	33.1362	15.1877	33.736	45.5427	30.7629	51.6608
ENSRNOG00000055298	Vom2r80	0.916116	0.0330365	0.999341	9.31247	27.1993	28.4025	17.8678	33.736	29.3497	23.0722	71.8212
ENSRNOG00000015982	Wnt11	0.918099	0.0435878	0.999341	9.31247	7.50325	9.46749	8.93392	13.8913	15.1809	22.1108	15.1202
ENSRNOG00000013894	Gpr87	0.92263	0.0194945	0.999341	39.3193	25.3235	25.5622	19.6546	38.6972	48.5789	24.9949	97.0216
ENSRNOG00000020532	Kcnq1	0.938273	0.0028882	0.999341	24.8333	35.6404	17.9882	22.3348	49.6118	38.4583	39.415	66.7811
ENSRNOG00000030104	Vom2r46	0.942346	0.0463804	0.999341	14.4861	19.696	7.574	8.04053	20.837	27.3256	11.5361	36.5406
ENSRNOG00000003480	Aim2	0.959537	0.0448701	0.999341	3.10416	13.1307	9.46749	10.7207	20.837	15.1809	15.3814	20.1603
ENSRNOG00000006782	RGD1560028	0.976306	0.00409976	0.999341	15.5208	16.8823	13.2545	15.1877	30.7593	29.3497	25.9562	34.0206
ENSRNOG00000053830	RF00432	0.977845	0.0435298	0.999341	5.1736	11.2549	8.52074	6.25374	12.8991	18.2171	15.3814	15.1202
ENSRNOG00000059021	RF00100	0.983184	0.0168317	0.999341	17.5902	26.2614	12.3077	16.9744	39.6895	23.2774	21.1495	61.741
ENSRNOG00000041613	AABR07072363.1	0.985293	0.0467443	0.999341	5.1736	15.0065	5.6805	11.6141	11.9068	24.2894	23.0722	15.1202
ENSRNOG00000061666	RF00003	1.01326	0.0247003	0.999341	9.31247	12.1928	9.46749	11.6141	17.8603	16.193	15.3814	37.8006
ENSRNOG00000056626	RF00560	1.02077	0.0156704	0.999341	18.6249	13.1307	10.4142	6.25374	22.8214	23.2774	19.2268	32.7605
ENSRNOG00000058456	AABR07051177.1	1.07952	0.00933466	0.999341	10.3472	14.0686	13.2545	9.82731	16.868	25.3015	20.1882	39.0606
ENSRNOG00000011925	Fam83b	1.08497	0.0334178	0.999341	3.10416	14.0686	13.2545	11.6141	10.9146	17.205	26.9175	35.2806
ENSRNOG00000035611	Mir30d	1.08526	0.0496291	0.999341	7.24304	12.1928	5.6805	3.57357	16.868	9.10854	23.0722	11.3402
ENSRNOG00000056301	AABR07006591.1	1.08533	0.00921582	0.999341	15.5208	20.6339	11.361	10.7207	22.8214	19.2291	30.7629	51.6608
ENSRNOG00000053732	AABR07070131.2	1.09419	0.00394156	0.999341	10.3472	18.7581	9.46749	11.6141	27.7826	27.3256	26.9175	25.2004
ENSRNOG00000025375	AC110837.1	1.1032	0.0136544	0.999341	16.5555	7.50325	7.574	15.1877	21.8292	28.3377	14.4201	36.5406
ENSRNOG00000047653	Crybb1	1.10633	0.0339939	0.999341	6.20832	9.37906	9.46749	5.36035	18.8525	7.08442	23.0722	16.3803
ENSRNOG00000014358	Zic5	1.12129	0.00769421	0.999341	11.3819	11.2549	15.148	8.04053	13.8913	26.3136	31.7242	27.7205
ENSRNOG00000057818	RF00026	1.12816	0.0360482	0.999341	9.31247	2.81372	8.52074	11.6141	21.8292	26.3136	9.61341	12.6002
ENSRNOG00000018694	Lipg	1.15909	0.030069	0.999341	10.3472	4.68953	6.62725	4.46696	11.9068	13.1568	21.1495	11.3402
ENSRNOG00000056386	LOC108351370	1.16111	0.0160427	0.999341	10.3472	11.2549	6.62725	16.0811	9.92236	20.2412	35.5696	34.0206
ENSRNOG00000011184	Slc13a4	1.16369	0.0309473	0.999341	28.9721	12.1928	30.296	16.0811	9.92236	105.254	27.8789	52.9209
ENSRNOG00000052234	RF00026	1.17533	0.000592465	0.757854	13.4514	25.3235	13.2545	22.3348	42.6662	33.398	35.5696	57.961
ENSRNOG00000026650	Tmprss4	1.19131	0.0349283	0.999341	8.27775	7.50325	5.6805	16.0811	17.8603	11.1327	11.5361	46.6208
ENSRNOG00000019648	AABR07068316.1	1.20132	0.0111262	0.999341	24.8333	16.8823	21.7752	17.8678	20.837	33.398	25.9562	108.362
ENSRNOG00000059854	RF00406	1.22717	0.0030114	0.999341	7.24304	17.8202	12.3077	11.6141	37.705	22.2653	35.5696	18.9003
ENSRNOG00000013053	Trpm6	1.2281	0.0102185	0.999341	24.8333	6.56534	10.4142	10.7207	17.8603	50.603	21.1495	32.7605
ENSRNOG00000004341	LOC498222	1.24805	0.0276936	0.999341	19.6597	13.1307	26.509	12.5075	39.6895	21.2533	8.65206	102.062
ENSRNOG00000029427	Grhl3	1.3271	0.0386256	0.999341	1.03472	10.317	10.4142	7.14713	12.8991	9.10854	11.5361	40.3207
ENSRNOG00000051987	RF00560	1.3814	0.0060151	0.999341	9.31247	8.44115	4.73375	7.14713	27.7826	17.205	9.61341	22.6804
ENSRNOG00000060301	RF00026	1.4238	0.0213036	0.999341	10.3472	8.44115	3.787	2.68018	20.837	9.10854	7.69072	30.2405
ENSRNOG00000051704	Zfp185	1.72056	0.0163334	0.999341	6.20832	15.9444	13.2545	3.57357	5.95342	23.2774	9.61341	90.7215
ENSRNOG00000001776	Muc20	2.28624	0.000482987	0.74432	6.20832	4.68953	1.8935	7.14713	13.8913	29.3497	5.76804	49.1408
ENSRNOG00000061299	LOC689064	2.97885	0.000537124	0.74432	6.20832	0.937906	1.8935	3.57357	37.705	0	39.415	21.4204
ENSRNOG00000047321	Hba-a2	3.51777	0.000254606	0.470427	16.5555	15.0065	13.2545	16.0811	330.415	4.04824	206.688	156.243
ENSRNOG00000029886	Hba-a2	4.2985	1.34572e-05	0.0487836	54.8401	38.4541	17.9882	23.2282	1143.06	17.205	918.08	567.009
ENSRNOG00000058105	Hbb	4.30297	5.30597e-06	0.0377335	20.6944	15.0065	10.4142	16.9744	463.374	11.1327	571.036	199.083

## Sheet: down DEG 8AG vs old
ID	log2FoldChange	pvalue	padj	243L0-Aged	243R0-Aged	244L0-Aged	244R0-Aged	248R0-Aged8AG	609L0-Aged8AG	612L0-Aged8AG	612R0-Aged8AG	Gene.name
ENSRNOG00000055613	-3.00909	0.000681043	0.779569	28.9721	12.1928	45.444	0.893392	0.992236	1.01206	2.88402	6.3001	LOC103689940
ENSRNOG00000013279	-2.22705	0.00219978	0.999341	35.1805	20.6339	12.3077	4.46696	0.992236	4.04824	7.69072	2.52004	LOC681458
ENSRNOG00000015716	-1.78942	0.00831252	0.999341	16.5555	31.8888	21.7752	5.36035	0.992236	5.0603	3.84536	12.6002	Gp2
ENSRNOG00000018003	-1.68611	0.00474414	0.999341	17.5902	15.9444	27.4557	112.567	6.94565	13.1568	10.5747	23.9404	F2rl1
ENSRNOG00000020009	-1.53353	0.045569	0.999341	564.957	244.793	71.0062	65.2176	94.2624	66.796	46.1443	119.702	Npas4
ENSRNOG00000055996	-1.51184	0.0499494	0.999341	10.3472	40.33	15.148	8.93392	0	12.1447	1.92268	12.6002	AABR07006032.1
ENSRNOG00000025074	-1.4799	0.0137837	0.999341	36.2152	9.37906	37.87	61.644	31.7516	9.10854	5.76804	5.04008	Fgg
ENSRNOG00000003720	-1.47286	0.00575573	0.999341	12.4166	17.8202	23.6687	18.7612	11.9068	3.03618	3.84536	7.56012	Prrx1
ENSRNOG00000054142	-1.43425	0.0127497	0.999341	17.5902	28.1372	6.62725	16.0811	7.93789	3.03618	5.76804	8.82015	Slc30a2
ENSRNOG00000056925	-1.3957	0.0147214	0.999341	55.8748	45.0195	11.361	16.9744	14.8835	4.04824	22.1108	7.56012	RF00413
ENSRNOG00000033215	-1.35778	1.46682e-05	0.0487836	104.507	95.6664	57.7517	96.4863	18.8525	48.5789	24.0335	47.8808	RT1-Db1
ENSRNOG00000003745	-1.3442	0.0181909	0.999341	883.65	395.796	123.077	333.235	136.929	231.762	183.616	131.042	Atf3
ENSRNOG00000007319	-1.32641	0.026666	0.999341	427.339	205.401	78.5802	92.0193	53.5808	96.1457	104.786	65.5211	Trib3
ENSRNOG00000002911	-1.32586	0.0459984	0.999341	116.923	44.0816	140.119	150.09	103.193	36.4342	21.1495	18.9003	Alb
ENSRNOG00000007281	-1.27091	0.0351353	0.999341	67.2568	160.382	77.6335	408.28	77.3944	80.9648	64.4098	73.0812	Flnc
ENSRNOG00000032844	-1.2602	0.00215288	0.999341	251.437	313.261	105.089	232.282	54.573	99.1819	87.482	136.082	RT1-Da
ENSRNOG00000003992	-1.25973	0.0102456	0.999341	20.6944	39.392	20.8285	25.9084	18.8525	6.07236	3.84536	16.3803	Pik3r6
ENSRNOG00000014387	-1.25718	0.0279927	0.999341	947.803	662.162	180.829	260.87	158.758	328.92	215.34	154.983	Chac1
ENSRNOG00000042139	-1.23632	0.0091046	0.999341	22.7638	129.431	27.4557	43.7762	23.8137	21.2533	21.1495	28.9805	Clec4a1
ENSRNOG00000049028	-1.22074	0.017041	0.999341	18.6249	25.3235	11.361	12.5075	8.93013	9.10854	5.76804	5.04008	C5ar2
ENSRNOG00000054964	-1.2055	0.0438127	0.999341	8.27775	40.33	12.3077	17.8678	11.9068	5.0603	3.84536	13.8602	Aoah
ENSRNOG00000052027	-1.18876	0.0481422	0.999341	19.6597	13.1307	5.6805	19.6546	3.96895	10.1206	2.88402	8.82015	RF00020
ENSRNOG00000000451	-1.16732	6.80741e-06	0.0377335	283.513	376.1	160.001	279.632	80.3711	131.568	98.0567	181.443	RT1-Ba
ENSRNOG00000032708	-1.16702	1.38518e-07	0.00230342	248.333	236.352	145.799	224.241	72.4332	87.0372	83.6366	139.862	RT1-Bb
ENSRNOG00000049070	-1.16413	0.0313936	0.999341	53.8054	9.37906	36.9232	48.2432	30.7593	5.0603	11.5361	18.9003	Rack1
ENSRNOG00000002918	-1.14319	0.029579	0.999341	10.3472	24.3856	10.4142	23.2282	6.94565	6.07236	11.5361	6.3001	FAM187A
ENSRNOG00000018434	-1.12959	0.030044	0.999341	9.31247	47.8332	23.6687	18.7612	8.93013	15.1809	6.72938	15.1202	Stab1
ENSRNOG00000026293	-1.12465	0.0413911	0.999341	3981.6	914.458	803.79	1332.05	649.915	921.987	869.052	783.733	Jun
ENSRNOG00000026936	-1.10483	0.0286463	0.999341	10.3472	15.9444	22.722	14.2943	6.94565	5.0603	7.69072	10.0802	Mpig6b
ENSRNOG00000058329	-1.09663	0.0131374	0.999341	16.5555	14.0686	27.4557	28.5885	11.9068	11.1327	8.65206	8.82015	Prrx2
ENSRNOG00000009471	-1.09597	0.00741132	0.999341	15.5208	84.4115	47.3375	65.2176	20.837	25.3015	25.9562	27.7205	Epsti1
ENSRNOG00000018735	-1.04697	0.00275782	0.999341	1347.2	1658.22	704.382	1454.44	451.468	620.393	478.748	950.056	Cd74
ENSRNOG00000054538	-1.04084	0.046232	0.999341	13.4514	19.696	12.3077	16.0811	4.96118	13.1568	7.69072	3.78006	AABR07045399.1
ENSRNOG00000014653	-1.02964	0.0479516	0.999341	6.20832	31.8888	19.8817	36.6291	7.93789	14.1688	15.3814	8.82015	Arl11
ENSRNOG00000061263	-1.02701	0.0296663	0.999341	28.9721	28.1372	9.46749	20.548	6.94565	11.1327	14.4201	10.0802	AABR07050283.2
ENSRNOG00000034150	-0.977263	0.0401011	0.999341	81.7428	24.3856	91.8347	65.2176	73.4255	22.2653	12.4974	25.2004	AABR07041778.1
ENSRNOG00000046151	-0.965633	0.0449743	0.999341	50.7012	15.9444	73.8465	71.4713	53.5808	24.2894	11.5361	18.9003	Tubb1
ENSRNOG00000002475	-0.959877	0.0459602	0.999341	37.2499	14.0686	47.3375	39.3092	36.7127	12.1447	11.5361	10.0802	AABR07058831.1
ENSRNOG00000016021	-0.919992	0.00435102	0.999341	42.4235	46.8953	26.509	58.0705	18.8525	25.3015	24.0335	23.9404	Lims2
ENSRNOG00000047300	-0.914389	0.0225959	0.999341	30.0069	20.6339	28.4025	16.9744	13.8913	15.1809	12.4974	8.82015	Bdkrb2
ENSRNOG00000020699	-0.912886	0.00111848	0.999341	48.6318	102.232	72.8997	92.9127	48.6196	51.6151	38.4536	28.9805	Cd37
ENSRNOG00000015957	-0.90926	0.0334699	0.999341	31.0416	24.3856	41.657	53.6035	29.7671	30.3618	9.61341	10.0802	F13a1
ENSRNOG00000050067	-0.891513	0.0391942	0.999341	41.3888	14.0686	51.1245	32.1621	30.7593	14.1688	14.4201	15.1202	AABR07026058.1
ENSRNOG00000012807	-0.888982	0.042754	0.999341	349.735	1350.58	491.363	541.395	311.562	414.945	361.464	388.086	C1qa
ENSRNOG00000006940	-0.875302	0.0118273	0.999341	30.0069	33.7646	23.6687	31.2687	19.8447	12.1447	16.3428	16.3803	Ncf4
ENSRNOG00000023428	-0.865051	0.00299555	0.999341	41.3888	97.5422	53.018	66.111	34.7283	34.41	37.4923	35.2806	Pik3r5
ENSRNOG00000000137	-0.851288	0.0207405	0.999341	24.8333	92.8527	51.1245	55.3903	23.8137	42.5065	32.6856	25.2004	Ly86
ENSRNOG00000061403	-0.833405	0.000703201	0.779569	63.1179	77.8462	76.6867	116.141	52.5885	47.5668	49.0284	37.8006	Tlr13
ENSRNOG00000027739	-0.826718	0.0265226	0.999341	25.868	93.7906	38.8167	46.4564	28.7749	24.2894	33.6469	28.9805	Cndp1
ENSRNOG00000059140	-0.812054	0.0198393	0.999341	21.7291	32.8267	35.9765	37.5225	23.8137	13.1568	17.3041	18.9003	Myo1g
ENSRNOG00000042785	-0.801668	0.041385	0.999341	3032.76	2325.07	997.874	1305.25	803.711	1389.56	1241.09	960.136	Sesn2
ENSRNOG00000009912	-0.792166	0.0246131	0.999341	23.7985	47.8332	37.87	63.4308	34.7283	22.2653	19.2268	23.9404	Fgr
ENSRNOG00000010832	-0.782745	0.0397509	0.999341	30.0069	27.1993	17.9882	22.3348	11.9068	12.1447	16.3428	16.3803	Pdgfrl
ENSRNOG00000043098	-0.775984	0.0413233	0.999341	288.687	659.348	237.634	578.918	221.269	284.389	210.534	315.005	Mt2A
ENSRNOG00000004444	-0.769205	0.00159324	0.999341	115.889	104.108	109.823	103.633	96.2469	63.7598	38.4536	55.4409	Ikzf1
ENSRNOG00000052510	-0.75331	0.0364037	0.999341	42.4235	75.9704	40.7102	83.0854	27.7826	31.3739	22.1108	64.2611	Wnt10a
ENSRNOG00000034190	-0.751135	0.0250811	0.999341	122.097	58.1502	147.693	126.862	123.037	49.5909	49.0284	47.8808	AABR07065625.1
ENSRNOG00000009211	-0.740031	0.0374937	0.999341	38.2846	61.9018	41.657	70.5779	44.6506	44.5306	16.3428	21.4204	C3ar1
ENSRNOG00000048660	-0.735948	0.00335321	0.999341	69.3262	64.7155	61.5387	47.3498	44.6506	32.3859	36.5309	31.5005	Haspin
ENSRNOG00000019838	-0.727097	0.0131349	0.999341	33.111	45.0195	43.5505	38.4158	29.7671	22.2653	23.0722	21.4204	Gmfg
ENSRNOG00000006932	-0.713798	0.00126619	0.999341	110.715	160.382	135.385	194.759	111.13	74.8924	70.1779	112.142	AABR07029272.1
ENSRNOG00000025764	-0.71003	7.52811e-05	0.208642	690.158	1188.33	745.092	1223.05	591.373	495.909	549.887	716.952	AC128848.1
ENSRNOG00000003546	-0.697118	0.0201916	0.999341	85.8817	120.99	102.249	265.337	88.309	96.1457	98.0567	71.8212	Tnfrsf12a
ENSRNOG00000005352	-0.6951	0.00623549	0.999341	102.437	118.176	66.2725	75.9383	54.573	48.5789	44.2217	78.1213	Elf4
ENSRNOG00000009331	-0.678649	0.012898	0.999341	41.3888	64.7155	58.6985	60.7506	39.6895	43.5186	24.0335	34.0206	Hck
ENSRNOG00000050430	-0.677487	0.0204288	0.999341	45.5277	59.0881	38.8167	34.8423	32.7438	24.2894	28.8402	25.2004	Vav1
ENSRNOG00000000655	-0.671418	0.00179275	0.999341	144.861	310.447	213.019	251.936	163.719	136.628	111.515	167.583	Ptprc
ENSRNOG00000012216	-0.647712	0.0215739	0.999341	67.2568	70.3429	70.0595	138.476	49.6118	58.6995	42.299	71.8212	Tgfbi
ENSRNOG00000029980	-0.640075	0.0121725	0.999341	291.791	352.653	143.906	161.704	113.115	158.893	161.505	176.403	Zbtb16
ENSRNOG00000007529	-0.637509	0.038181	0.999341	1869.74	1137.68	948.643	712.927	818.595	650.755	698.895	832.874	Bmf
ENSRNOG00000004249	-0.634373	0.0337717	0.999341	131.409	341.398	106.036	142.049	97.2392	128.532	132.665	105.842	Tlr7
ENSRNOG00000017803	-0.62944	0.0148402	0.999341	113.819	222.284	110.77	143.836	87.3168	112.339	61.5258	122.222	Apbb1ip
ENSRNOG00000017980	-0.623926	0.0354893	0.999341	47.5971	110.673	64.379	81.2986	34.7283	42.5065	50.951	70.5612	Itgal
ENSRNOG00000050794	-0.619891	0.0128864	0.999341	143.826	199.774	158.107	340.382	102.2	134.604	145.162	167.583	Pdlim4
ENSRNOG00000046254	-0.613899	0.0222033	0.999341	140.722	374.224	146.746	183.145	135.936	133.592	117.284	166.323	Adgre1
ENSRNOG00000013220	-0.612152	0.00403685	0.999341	92.09	151.941	121.184	152.77	96.2469	87.0372	62.4871	94.5016	Arhgap45
ENSRNOG00000001224	-0.605733	0.00492266	0.999341	99.3331	206.339	143.906	172.425	110.138	110.315	84.598	104.582	Itgb2
ENSRNOG00000038881	-0.602343	0.0270945	0.999341	49.6665	80.6599	40.7102	61.644	33.736	41.4945	40.3763	37.8006	Hcls1
ENSRNOG00000024382	-0.601164	0.0373312	0.999341	77.6039	245.731	121.184	119.714	101.208	88.0492	74.0232	109.622	Fcgr3a
ENSRNOG00000031930	-0.596426	0.0462138	0.999341	53.8054	179.14	88.0477	97.3797	80.3711	62.7477	63.4485	70.5612	Bin2
				0.584963

## Sheet: up DEG 8-AG vs Old
ID	log2FoldChange	pvalue	padj	243L0-Aged	243R0-Aged	244L0-Aged	244R0-Aged	248R0-Aged8AG	609L0-Aged8AG	612L0-Aged8AG	612R0-Aged8AG	Gene.name
ENSRNOG00000058660	0.582275	0.0323501	0.999341	35.1805	45.0195	41.657	36.6291	54.573	87.0372	50.951	44.1007	RF00600
ENSRNOG00000026596	0.589105	0.0114202	0.999341	49.6665	69.405	35.9765	50.0299	68.4643	79.9527	79.7913	80.6413	Meikin
ENSRNOG00000035590	0.591015	0.0222117	0.999341	38.2846	53.4606	47.3375	47.3498	69.4565	60.7236	50.951	102.062	Mir181b1
ENSRNOG00000025998	0.592071	0.02471	0.999341	44.4929	47.8332	35.0297	38.4158	42.6662	72.8683	54.7964	80.6413	AABR07045485.1
ENSRNOG00000058106	0.592552	0.0182426	0.999341	37.2499	44.0816	42.6037	31.2687	65.4876	43.5186	64.4098	60.481	AABR07069490.2
ENSRNOG00000005792	0.5993	0.0240558	0.999341	69.3262	80.6599	52.0712	51.8167	75.41	85.013	74.9846	151.202	Ankef1
ENSRNOG00000051714	0.600022	0.0106446	0.999341	39.3193	48.7711	52.0712	34.8423	62.5109	64.7718	59.6031	79.3813	RF00156
ENSRNOG00000051060	0.608317	0.0400418	0.999341	24.8333	34.7025	27.4557	20.548	47.6273	31.3739	43.2603	41.5807	AABR07039184.1
ENSRNOG00000025297	0.619396	0.0102534	0.999341	57.9443	54.3985	53.018	49.1365	79.3789	71.8563	60.5645	119.702	Gpr171
ENSRNOG00000051384	0.635906	0.011372	0.999341	60.0137	66.5913	33.1362	69.6846	68.4643	108.29	89.4047	90.7215	AABR07002337.1
ENSRNOG00000062054	0.638597	0.00907839	0.999341	73.4651	131.307	82.3672	58.9639	145.859	125.495	165.351	100.802	AABR07072449.2
ENSRNOG00000049433	0.661575	0.00849184	0.999341	94.1595	115.362	74.7932	76.8317	126.014	104.242	115.361	228.064	rno-mir-344a-1
ENSRNOG00000036925	0.665524	0.0135143	0.999341	28.9721	35.6404	27.4557	27.6951	37.705	48.5789	55.7577	47.8808	Mansc4
ENSRNOG00000051244	0.665857	0.03737	0.999341	32.0763	22.5097	17.0415	25.9084	33.736	43.5186	28.8402	49.1408	AABR07020966.1
ENSRNOG00000006625	0.677664	0.0144593	0.999341	52.7707	65.6534	60.592	63.4308	80.3711	79.9527	65.3712	165.063	AABR07030125.1
ENSRNOG00000003781	0.683766	0.0465963	0.999341	33.111	29.0751	25.5622	11.6141	30.7593	47.5668	35.5696	45.3607	Atp10b
ENSRNOG00000058526	0.686028	0.00956345	0.999341	58.979	77.8462	57.7517	46.4564	72.4332	102.218	70.1779	144.902	AABR07033234.1
ENSRNOG00000022174	0.69117	0.0478796	0.999341	23.7985	25.3235	14.2012	16.9744	25.7981	24.2894	39.415	40.3207	AABR07021086.1
ENSRNOG00000054768	0.709591	0.024625	0.999341	23.7985	23.4476	24.6155	25.015	48.6196	47.5668	38.4536	22.6804	AABR07050487.1
ENSRNOG00000057824	0.710943	0.0309612	0.999341	58.979	68.4671	44.4972	30.3753	83.3478	56.6754	53.8351	138.602	AABR07057617.1
ENSRNOG00000011808	0.712331	0.0271714	0.999341	44.4929	36.5783	50.1777	33.9489	118.076	49.5909	57.6804	44.1007	Ghrhr
ENSRNOG00000060162	0.717858	0.0447532	0.999341	13.4514	43.1437	22.722	21.4414	47.6273	42.5065	29.8016	46.6208	RF00026
ENSRNOG00000051546	0.723836	0.00974236	0.999341	47.5971	74.0946	43.5505	34.8423	90.2935	75.9045	55.7577	109.622	AABR07060743.1
ENSRNOG00000061248	0.725642	0.00223774	0.999341	38.2846	60.026	54.9115	54.4969	60.5264	101.206	82.6753	100.802	RF00181
ENSRNOG00000062173	0.731256	0.00926624	0.999341	108.646	134.121	84.2607	73.2581	176.618	120.435	100.941	268.384	AABR07013747.2
ENSRNOG00000026514	0.781689	0.0105355	0.999341	38.2846	38.4541	21.7752	23.2282	36.7127	55.6633	48.067	69.3011	Wdr93
ENSRNOG00000030447	0.784466	0.033577	0.999341	15.5208	17.8202	10.4142	13.4009	22.8214	22.2653	26.9175	26.4604	AC105662.1
ENSRNOG00000051396	0.800593	0.00471466	0.999341	23.7985	58.1502	34.083	36.6291	72.4332	61.7357	53.8351	79.3813	RF00181
ENSRNOG00000022711	0.804163	0.0278855	0.999341	20.6944	10.317	29.3492	23.2282	26.7904	45.5427	44.2217	28.9805	Slco4c1
ENSRNOG00000056153	0.80632	0.04304	0.999341	18.6249	18.7581	13.2545	24.1216	22.8214	26.3136	24.0335	59.221	Fam46b
ENSRNOG00000032882	0.806899	0.0355067	0.999341	11.3819	15.9444	15.148	15.1877	21.8292	23.2774	19.2268	37.8006	AY172581.19
ENSRNOG00000035471	0.808182	0.0364617	0.999341	12.4166	21.5718	11.361	10.7207	26.7904	26.3136	21.1495	23.9404	Mir124-1
ENSRNOG00000014265	0.815683	0.0315222	0.999341	14.4861	11.2549	20.8285	28.5885	46.6351	25.3015	26.9175	34.0206	Tnfrsf19
ENSRNOG00000059223	0.823012	0.0476807	0.999341	27.9374	44.0816	12.3077	10.7207	37.705	31.3739	46.1443	52.9209	AABR07065352.1
ENSRNOG00000059921	0.824857	0.0272682	0.999341	70.3609	63.7776	34.083	58.9639	81.3634	69.8321	49.0284	204.123	AABR07013746.1
ENSRNOG00000023794	0.82757	0.0265853	0.999341	14.4861	14.0686	16.0947	15.1877	25.7981	35.4221	27.8789	16.3803	Mei4
ENSRNOG00000005023	0.830322	0.0195289	0.999341	18.6249	18.7581	20.8285	18.7612	28.7749	23.2774	30.7629	55.4409	Agr2
ENSRNOG00000060539	0.8316	0.00184782	0.999341	67.2568	50.6469	44.4972	79.5119	121.053	105.254	63.4485	142.382	RF01241
ENSRNOG00000052098	0.834115	0.0187972	0.999341	28.9721	30.9509	17.0415	16.9744	40.6817	31.3739	30.7629	65.5211	RF00560
ENSRNOG00000059108	0.834261	0.0392181	0.999341	8.27775	13.1307	16.0947	10.7207	23.8137	18.2171	24.9949	18.9003	RF00066
ENSRNOG00000059948	0.83946	0.0345326	0.999341	18.6249	12.1928	9.46749	12.5075	22.8214	18.2171	22.1108	31.5005	RF00105
ENSRNOG00000051145	0.857486	0.0314979	0.999341	28.9721	29.0751	11.361	12.5075	39.6895	23.2774	32.6856	52.9209	AABR07038842.2
ENSRNOG00000011446	0.866198	0.0143944	0.999341	21.7291	17.8202	9.46749	26.8018	27.7826	36.4342	36.5309	37.8006
ENSRNOG00000059496	0.868862	0.043852	0.999341	10.3472	10.317	11.361	10.7207	23.8137	19.2291	11.5361	23.9404	Vill
ENSRNOG00000060332	0.876836	0.0160488	0.999341	30.0069	35.6404	42.6037	32.1621	32.7438	117.399	41.3376	66.7811	RF00100
ENSRNOG00000056331	0.87698	0.00274284	0.999341	42.4235	28.1372	30.296	32.1621	53.5808	57.6874	42.299	91.9815	AC127640.1
ENSRNOG00000048321	0.87965	0.0262399	0.999341	27.9374	23.4476	11.361	12.5075	25.7981	42.5065	46.1443	22.6804	Tnfsf8
ENSRNOG00000014021	0.901547	0.0281108	0.999341	14.4861	10.317	10.4142	9.82731	14.8835	24.2894	22.1108	22.6804	Matn4
ENSRNOG00000061656	0.911615	0.00801495	0.999341	16.5555	20.6339	33.1362	15.1877	33.736	45.5427	30.7629	51.6608	RF00016
ENSRNOG00000055298	0.916116	0.0330365	0.999341	9.31247	27.1993	28.4025	17.8678	33.736	29.3497	23.0722	71.8212	Vom2r80
ENSRNOG00000015982	0.918099	0.0435878	0.999341	9.31247	7.50325	9.46749	8.93392	13.8913	15.1809	22.1108	15.1202	Wnt11
ENSRNOG00000013894	0.92263	0.0194945	0.999341	39.3193	25.3235	25.5622	19.6546	38.6972	48.5789	24.9949	97.0216	Gpr87
ENSRNOG00000020532	0.938273	0.0028882	0.999341	24.8333	35.6404	17.9882	22.3348	49.6118	38.4583	39.415	66.7811	Kcnq1
ENSRNOG00000030104	0.942346	0.0463804	0.999341	14.4861	19.696	7.574	8.04053	20.837	27.3256	11.5361	36.5406	Vom2r46
ENSRNOG00000003480	0.959537	0.0448701	0.999341	3.10416	13.1307	9.46749	10.7207	20.837	15.1809	15.3814	20.1603	Aim2
ENSRNOG00000006782	0.976306	0.00409976	0.999341	15.5208	16.8823	13.2545	15.1877	30.7593	29.3497	25.9562	34.0206	RGD1560028
ENSRNOG00000053830	0.977845	0.0435298	0.999341	5.1736	11.2549	8.52074	6.25374	12.8991	18.2171	15.3814	15.1202	RF00432
ENSRNOG00000059021	0.983184	0.0168317	0.999341	17.5902	26.2614	12.3077	16.9744	39.6895	23.2774	21.1495	61.741	RF00100
ENSRNOG00000041613	0.985293	0.0467443	0.999341	5.1736	15.0065	5.6805	11.6141	11.9068	24.2894	23.0722	15.1202	AABR07072363.1
ENSRNOG00000061666	1.01326	0.0247003	0.999341	9.31247	12.1928	9.46749	11.6141	17.8603	16.193	15.3814	37.8006	RF00003
ENSRNOG00000056626	1.02077	0.0156704	0.999341	18.6249	13.1307	10.4142	6.25374	22.8214	23.2774	19.2268	32.7605	RF00560
ENSRNOG00000058456	1.07952	0.00933466	0.999341	10.3472	14.0686	13.2545	9.82731	16.868	25.3015	20.1882	39.0606	AABR07051177.1
ENSRNOG00000011925	1.08497	0.0334178	0.999341	3.10416	14.0686	13.2545	11.6141	10.9146	17.205	26.9175	35.2806	Fam83b
ENSRNOG00000035611	1.08526	0.0496291	0.999341	7.24304	12.1928	5.6805	3.57357	16.868	9.10854	23.0722	11.3402	Mir30d
ENSRNOG00000056301	1.08533	0.00921582	0.999341	15.5208	20.6339	11.361	10.7207	22.8214	19.2291	30.7629	51.6608	AABR07006591.1
ENSRNOG00000053732	1.09419	0.00394156	0.999341	10.3472	18.7581	9.46749	11.6141	27.7826	27.3256	26.9175	25.2004	AABR07070131.2
ENSRNOG00000025375	1.1032	0.0136544	0.999341	16.5555	7.50325	7.574	15.1877	21.8292	28.3377	14.4201	36.5406	AC110837.1
ENSRNOG00000047653	1.10633	0.0339939	0.999341	6.20832	9.37906	9.46749	5.36035	18.8525	7.08442	23.0722	16.3803	Crybb1
ENSRNOG00000014358	1.12129	0.00769421	0.999341	11.3819	11.2549	15.148	8.04053	13.8913	26.3136	31.7242	27.7205	Zic5
ENSRNOG00000057818	1.12816	0.0360482	0.999341	9.31247	2.81372	8.52074	11.6141	21.8292	26.3136	9.61341	12.6002	RF00026
ENSRNOG00000018694	1.15909	0.030069	0.999341	10.3472	4.68953	6.62725	4.46696	11.9068	13.1568	21.1495	11.3402	Lipg
ENSRNOG00000056386	1.16111	0.0160427	0.999341	10.3472	11.2549	6.62725	16.0811	9.92236	20.2412	35.5696	34.0206	LOC108351370
ENSRNOG00000011184	1.16369	0.0309473	0.999341	28.9721	12.1928	30.296	16.0811	9.92236	105.254	27.8789	52.9209	Slc13a4
ENSRNOG00000052234	1.17533	0.000592465	0.757854	13.4514	25.3235	13.2545	22.3348	42.6662	33.398	35.5696	57.961	RF00026
ENSRNOG00000026650	1.19131	0.0349283	0.999341	8.27775	7.50325	5.6805	16.0811	17.8603	11.1327	11.5361	46.6208	Tmprss4
ENSRNOG00000019648	1.20132	0.0111262	0.999341	24.8333	16.8823	21.7752	17.8678	20.837	33.398	25.9562	108.362	AABR07068316.1
ENSRNOG00000059854	1.22717	0.0030114	0.999341	7.24304	17.8202	12.3077	11.6141	37.705	22.2653	35.5696	18.9003	RF00406
ENSRNOG00000013053	1.2281	0.0102185	0.999341	24.8333	6.56534	10.4142	10.7207	17.8603	50.603	21.1495	32.7605	Trpm6
ENSRNOG00000004341	1.24805	0.0276936	0.999341	19.6597	13.1307	26.509	12.5075	39.6895	21.2533	8.65206	102.062	LOC498222
ENSRNOG00000029427	1.3271	0.0386256	0.999341	1.03472	10.317	10.4142	7.14713	12.8991	9.10854	11.5361	40.3207	Grhl3
ENSRNOG00000051987	1.3814	0.0060151	0.999341	9.31247	8.44115	4.73375	7.14713	27.7826	17.205	9.61341	22.6804	RF00560
ENSRNOG00000060301	1.4238	0.0213036	0.999341	10.3472	8.44115	3.787	2.68018	20.837	9.10854	7.69072	30.2405	RF00026
ENSRNOG00000051704	1.72056	0.0163334	0.999341	6.20832	15.9444	13.2545	3.57357	5.95342	23.2774	9.61341	90.7215	Zfp185
ENSRNOG00000001776	2.28624	0.000482987	0.74432	6.20832	4.68953	1.8935	7.14713	13.8913	29.3497	5.76804	49.1408	Muc20
ENSRNOG00000061299	2.97885	0.000537124	0.74432	6.20832	0.937906	1.8935	3.57357	37.705	0	39.415	21.4204	LOC689064
ENSRNOG00000047321	3.51777	0.000254606	0.470427	16.5555	15.0065	13.2545	16.0811	330.415	4.04824	206.688	156.243	Hba-a2
ENSRNOG00000029886	4.2985	1.34572e-05	0.0487836	54.8401	38.4541	17.9882	23.2282	1143.06	17.205	918.08	567.009	Hba-a2
ENSRNOG00000058105	4.30297	5.30597e-06	0.0377335	20.6944	15.0065	10.4142	16.9744	463.374	11.1327	571.036	199.083	Hbb

## Sheet: all-detectable-genes
ID	Gene.name	log2FoldChange	pvalue	padj	243L0-Aged	243R0-Aged	244L0-Aged	244R0-Aged	248R0-Aged8AG	609L0-Aged8AG	612L0-Aged8AG	612R0-Aged8AG
ENSRNOG00000000007	Gad1	0.0325812	0.619604	0.999341	9212.11	9385.62	9770.45	9644.16	9653.47	10455.6	9923.92	8842.83
ENSRNOG00000000010	Cbln1	-0.193055	0.182342	0.999341	236.951	254.172	248.048	299.286	215.315	282.365	218.224	191.523
ENSRNOG00000000017	Steap1	-0.00543281	0.988789	0.999341	17.5902	15.0065	17.9882	22.3348	12.8991	22.2653	15.3814	22.6804
ENSRNOG00000000021	AABR07061902.1	-0.101768	0.382947	0.999341	541.158	410.803	527.339	435.975	493.141	435.186	434.526	419.587
ENSRNOG00000000024	Hebp1	-0.0809466	0.759888	0.999341	39.3193	55.3364	36.9232	58.9639	36.7127	52.6271	41.3376	50.4008
ENSRNOG00000000033	Tmcc2	0.034406	0.736673	0.999341	2441.94	2046.51	2735.16	2150.39	2648.28	2344.94	2452.38	2150.86
ENSRNOG00000000034	Nuak2	-0.137862	0.463466	0.999341	110.715	105.045	113.61	134.009	81.3634	110.315	97.0954	134.822
ENSRNOG00000000036	Klhdc8a	0.0956559	0.382838	0.999341	250.402	250.421	268.877	240.322	264.927	270.22	284.557	258.304
ENSRNOG00000000040	RGD1304622	-0.103726	0.270697	0.999341	8690.61	6566.28	6785.35	7717.12	7244.32	6568.27	6538.08	7344.66
ENSRNOG00000000041	Slc26a1	-0.0525055	0.662127	0.999341	251.437	259.8	216.806	250.15	224.245	244.919	221.108	254.524
ENSRNOG00000000042	Xpr1	0.10713	0.153655	0.999341	2101.51	2229.4	2432.2	2107.51	2476.62	2454.25	2422.58	2197.48
ENSRNOG00000000043	Idua	-0.0972728	0.535432	0.999341	753.276	1010.12	764.974	1231.09	694.565	991.819	941.152	888.315
ENSRNOG00000000044	Tmem175	-0.000618646	0.992643	0.999341	1346.17	1391.85	1315.98	1323.11	1325.63	1320.74	1299.73	1432.64
ENSRNOG00000000047	Cd82	0.0484514	0.592536	0.999341	785.352	865.687	806.63	968.437	867.215	840.01	891.163	948.796
ENSRNOG00000000048	Gak	-0.0149678	0.82252	0.999341	3261.44	2930.96	2932.08	2847.24	2908.24	3013.91	2854.22	3071.93
ENSRNOG00000000054	Abhd8	-0.0902667	0.231884	0.999341	3216.94	2777.14	3368.53	3197.45	2979.69	2998.73	3040.72	2775.83
ENSRNOG00000000060	Cplx1	0.0325269	0.726011	0.999341	3200.39	2923.45	3410.19	2606.02	3409.32	3113.1	2966.7	2924.51
ENSRNOG00000000062	Pcgf3	0.0464677	0.608183	0.999341	542.193	517.724	554.795	553.009	595.342	594.079	541.235	505.268
ENSRNOG00000000064	Atp5i	-0.0127618	0.907524	0.999341	575.304	470.829	507.458	451.163	516.955	502.994	434.526	532.989
ENSRNOG00000000065	Pde6b	0.0489744	0.7081	0.999341	36132.4	33705.5	40808.7	25689.5	41448.7	32732	36873.2	29986
ENSRNOG00000000066	Fbxo28	-0.132807	0.175408	0.999341	516.325	514.91	447.812	513.7	444.522	435.186	435.487	505.268
ENSRNOG00000000068	Ppp2r5a	-0.0331725	0.653616	0.999341	1741.43	1634.77	1674.8	1549.14	1725.5	1585.9	1643.89	1489.34
ENSRNOG00000000073	Tmed5	0.140267	0.28443	0.999341	291.791	327.329	369.232	399.346	415.747	428.101	353.773	331.385
ENSRNOG00000000075	Mtf2	0.184411	0.079842	0.999341	407.679	469.891	430.771	397.559	434.599	542.464	492.206	468.728
ENSRNOG00000000081	Antxr2	0.174292	0.405466	0.999341	73.4651	90.039	70.0595	98.2731	73.4255	101.206	83.6366	118.442
ENSRNOG00000000082	Hltf	0.187053	0.0399328	0.999341	640.491	768.145	656.097	729.901	742.193	787.383	850.786	802.633
ENSRNOG00000000095	Gpr89b	0.0832039	0.275158	0.999341	948.838	1018.57	942.016	889.818	1031.93	1039.39	996.91	953.836
ENSRNOG00000000096	Pdzk1	-0.0585181	0.543494	0.999341	674.637	698.74	576.57	702.206	648.923	686.177	623.91	585.91
ENSRNOG00000000097	Cd160	0.356094	0.233657	0.999341	40.3541	42.2058	28.4025	26.8018	43.6584	31.3739	40.3763	61.741
ENSRNOG00000000098	Rnf115	-0.0482804	0.534806	0.999341	1612.09	1691.98	1578.23	1665.28	1556.82	1637.51	1721.76	1411.22
ENSRNOG00000000104	Thoc3	-0.0580971	0.619403	0.999341	534.95	405.175	426.037	423.468	427.654	481.741	402.802	404.467
ENSRNOG00000000105	Cplx2	0.0505355	0.506966	0.999341	4921.13	4801.14	5433.39	4445.52	5337.24	5203	5010.51	4745.24
ENSRNOG00000000108	Aga	-0.0524981	0.647217	0.999341	374.568	428.623	381.54	499.406	381.019	422.029	409.531	413.287
ENSRNOG00000000111	Coprs	-0.0278086	0.847756	0.999341	299.034	242.918	214.912	260.87	231.191	283.377	273.021	207.903
ENSRNOG00000000112	Champ1	-0.0191131	0.796077	0.999341	1597.61	1355.27	1462.73	1512.51	1456.6	1523.15	1410.29	1459.1
ENSRNOG00000000113	Elac1	0.169046	0.130322	0.999341	462.52	450.195	522.606	408.28	531.839	526.271	567.191	443.527
ENSRNOG00000000121	Pigv	0.176581	0.0780768	0.999341	351.805	376.1	336.096	340.382	372.089	397.74	430.681	385.566
ENSRNOG00000000122	Ak2	-0.034515	0.830794	0.999341	250.402	326.391	218.699	285.885	253.02	206.46	317.242	279.725
ENSRNOG00000000123	Rnf19b	0.0456077	0.74681	0.999341	408.714	409.865	505.564	609.293	473.297	496.921	447.023	582.13
ENSRNOG00000000127	Kpna6	0.0059351	0.929679	0.999341	4273.39	4348.13	4817.06	4139.98	4524.6	4392.34	4521.18	4209.73
ENSRNOG00000000129	Phf24	-0.0107388	0.896734	0.999341	1202.34	1097.35	1236.45	1172.13	1294.87	1145.65	1164.18	1064.72
ENSRNOG00000000130	Dnajb5	0.00307196	0.968862	0.999341	1099.91	947.285	1106.75	1109.59	1081.54	1086.95	1034.4	1069.76
ENSRNOG00000000133	Txndc15	-0.128989	0.148471	0.999341	936.421	898.514	1081.19	1046.16	938.656	876.444	962.302	844.214
ENSRNOG00000000137	Ly86	-0.851288	0.0207405	0.999341	24.8333	92.8527	51.1245	55.3903	23.8137	42.5065	32.6856	25.2004
ENSRNOG00000000138	Glis1	0.105003	0.463771	0.999341	166.59	153.817	179.882	196.546	182.571	178.123	171.119	220.504
ENSRNOG00000000142	Plxdc2	-0.0333803	0.786179	0.999341	789.491	862.873	770.654	995.238	764.022	899.721	696.972	984.076
ENSRNOG00000000145	Pik3r3	0.0745441	0.298084	0.999341	1536.56	1678.85	1694.68	1754.62	1651.08	1829.8	1807.32	1731.27
ENSRNOG00000000150	Dnajc1	0.0174612	0.852703	0.999341	487.353	462.388	457.28	435.082	467.343	423.041	491.245	482.588
ENSRNOG00000000151	Ldlrap1	0.0288447	0.923254	0.999341	41.3888	24.3856	30.296	44.6696	40.6817	41.4945	30.7629	30.2405
ENSRNOG00000000155	Cog3	0.112163	0.144849	0.999341	1243.73	1188.33	1099.18	1090.83	1184.73	1230.67	1254.55	1326.8
ENSRNOG00000000156	LOC100911486	0.393286	0.431165	0.999341	18.6249	11.2549	13.2545	4.46696	8.93013	16.193	18.2655	18.9003
ENSRNOG00000000157	Atg12	-0.0172565	0.786273	0.999341	2093.24	2141.24	2115.04	1999.41	2006.3	2171.88	2098.61	1969.41
ENSRNOG00000000158	Cdo1	0.225589	0.0954811	0.999341	226.604	270.117	217.752	226.028	256.989	286.413	235.528	323.825
ENSRNOG00000000161	Chm	0.111964	0.183887	0.999341	1210.62	1244.6	1348.17	1104.23	1257.16	1375.39	1408.36	1260.02
ENSRNOG00000000164	Lamp2	0.0237533	0.811093	0.999341	2189.47	2648.65	2565.69	3154.57	2655.22	2747.74	2678.29	2654.86
ENSRNOG00000000166	Apex2	0.0105071	0.949646	0.999341	264.888	234.476	219.646	204.587	220.276	215.569	183.616	313.745
ENSRNOG00000000167	Alas2	-0.741876	0.227039	0.999341	9518.38	2462	11385.6	9385.08	10359.9	3346.88	2323.56	3553.26
ENSRNOG00000000168	Gatm	-0.0144394	0.947244	0.999341	68.2915	147.251	126.864	101.847	120.061	105.254	111.515	103.322
ENSRNOG00000000169	Spata5l1	0.132832	0.392949	0.999341	183.145	148.189	160.947	180.465	147.843	184.195	221.108	183.963
ENSRNOG00000000170	Slc30a4	0.0946423	0.199265	0.999341	2552.65	2766.82	2998.36	2799	3011.44	3125.24	3002.27	2729.2
ENSRNOG00000000172	Sqor	-0.00370526	0.978327	0.999341	191.423	186.643	179.882	210.84	209.362	181.159	210.534	163.803
ENSRNOG00000000175	Mier2	-0.0479403	0.633078	0.999341	1429.98	1406.86	1504.38	1307.03	1582.62	1168.93	1439.13	1270.1
ENSRNOG00000000177	Plpp2	-0.191323	0.488296	0.999341	818.463	867.563	1226.99	827.281	1228.39	544.488	744.078	758.532
ENSRNOG00000000184	Tmprss6	0.0463549	0.789525	0.999341	88.9859	89.1011	88.9944	96.4863	91.2857	99.1819	81.7139	104.582
ENSRNOG00000000185	Mpst	-0.0494454	0.756033	0.999341	176.937	157.568	200.711	246.576	189.517	166.99	195.152	205.383
ENSRNOG00000000186	Tst	-0.0938233	0.558407	0.999341	355.943	350.777	426.984	576.238	443.53	336.004	391.266	433.447
ENSRNOG00000000187	Csf2rb	-0.796951	0.0906784	0.999341	75.5345	292.627	122.131	156.344	72.4332	93.1095	66.3325	141.122
ENSRNOG00000000190	AABR07058539.1	-0.0413737	0.600901	0.999341	3237.64	2814.66	2932.08	2641.76	2799.1	2798.35	3027.26	2667.46
ENSRNOG00000000204	Syncrip	0.0549545	0.468543	0.999341	778.109	825.357	846.394	786.185	815.618	846.082	883.472	815.233
ENSRNOG00000000219	Ano10	-0.025926	0.796308	0.999341	542.193	497.09	527.339	626.268	581.45	530.319	508.549	534.249
ENSRNOG00000000221	Abhd5	0.0185443	0.854934	0.999341	325.937	343.274	324.735	361.824	353.236	362.318	323.01	335.166
ENSRNOG00000000230	Lmf1	0.0830021	0.438018	0.999341	260.749	296.378	263.196	289.459	295.686	301.594	285.518	293.585
ENSRNOG00000000231	Kctd17	0.00325073	0.965881	0.999341	951.942	900.39	883.317	887.138	907.896	958.421	845.018	919.815
ENSRNOG00000000233	Grm6	0.031286	0.742577	0.999341	3092.78	3534.97	2969.95	3705.79	2990.6	3464.28	3371.42	3773.76
ENSRNOG00000000236	Zfp207	0.0233906	0.676432	0.999341	4466.88	4574.17	4244.28	4239.14	4391.64	4350.85	4546.18	4522.21
ENSRNOG00000000237	RGD1310429	-0.0702234	0.512936	0.999341	518.394	564.619	530.18	475.284	475.281	553.597	529.699	427.147
ENSRNOG00000000244	Coil	0.0538356	0.587308	0.999341	306.277	317.95	327.575	302.86	322.477	318.799	327.817	333.905
ENSRNOG00000000245	Slc16a6	0.188084	0.0863658	0.999341	948.838	986.677	1035.74	785.291	1151.99	899.721	1102.66	1125.2
ENSRNOG00000000246	Amz2	0.00780729	0.908217	0.999341	2036.33	2135.61	2094.21	2218.29	2088.66	2221.47	2234.16	1983.27
ENSRNOG00000000247	Mfsd11	0.0994461	0.283716	0.999341	503.908	538.358	514.085	533.355	560.614	625.453	538.351	512.828
ENSRNOG00000000248	Srsf2	-0.025911	0.694517	0.999341	7310.29	7001.47	6826.06	7297.22	7045.87	7071.26	7452.31	6353.02
ENSRNOG00000000249	Mettl23	0.22017	0.225031	0.999341	209.013	233.539	194.084	160.811	264.927	210.508	286.479	163.803
ENSRNOG00000000250	Jmjd6	-0.0707722	0.576068	0.999341	805.012	613.39	729.944	641.455	679.682	700.346	750.807	520.389
ENSRNOG00000000257	Smpd3	0.0458741	0.545534	0.999341	746.033	763.455	729.944	729.008	737.232	810.66	768.111	747.192
ENSRNOG00000000258	Prmt7	-0.093906	0.345236	0.999341	656.012	783.151	618.227	664.683	637.016	627.477	693.127	590.95
ENSRNOG00000000262	Zfp821	-0.111043	0.287028	0.999341	652.908	528.979	522.606	502.98	522.909	526.271	506.626	485.108
ENSRNOG00000000264	Def8	0.0079005	0.909264	0.999341	1303.75	1343.08	1295.15	1344.55	1411.95	1346.04	1240.13	1317.98
ENSRNOG00000000274	Phyhipl	0.114362	0.201071	0.999341	3600.82	3395.22	4052.09	3094.71	4098.93	3827.61	3847.28	3531.84
ENSRNOG00000000275	Fam13c	0.208262	0.0108209	0.999341	560.818	607.763	562.369	588.745	663.806	647.718	658.518	713.172
ENSRNOG00000000277	Tet1	0.0407881	0.64953	0.999341	1003.68	1092.66	953.377	975.584	929.725	1027.24	1019.98	1168.04
ENSRNOG00000000279	Rtn4ip1	0.0514245	0.6153	0.999341	371.464	407.051	371.126	410.067	381.019	442.27	420.106	371.706
ENSRNOG00000000281	Prodh1	-0.068445	0.458746	0.999341	488.388	449.257	432.664	484.218	426.662	460.487	429.719	452.347
ENSRNOG00000000282	Gsc2	0.0458026	0.903315	0.999341	18.6249	25.3235	15.148	15.1877	17.8603	16.193	20.1882	22.6804
ENSRNOG00000000283	Ess2	-0.148541	0.130938	0.999341	592.894	534.606	479.055	516.38	471.312	514.127	453.753	475.028
ENSRNOG00000000288	Scarf2	-0.0192288	0.897557	0.999341	168.659	151.003	210.178	215.307	174.634	182.171	184.577	195.303
ENSRNOG00000000299	Foxo3	-0.244071	0.0264564	0.999341	3200.39	2492.95	2308.18	2254.92	2367.48	2160.75	2064.96	2063.91
ENSRNOG00000000302	Sesn1	-0.0422763	0.570273	0.999341	1412.39	1358.09	1333.97	1334.73	1344.48	1197.27	1322.8	1420.04
ENSRNOG00000000303	Cep57l1	-0.11017	0.312189	0.999341	347.666	309.509	351.244	310.007	298.663	309.69	330.701	279.725
ENSRNOG00000000304	Cd164	0.0193988	0.806321	0.999341	3281.1	3585.61	3800.25	4150.7	3859.8	3808.38	3615.6	3737.22
ENSRNOG00000000306	Smpd2	-0.145619	0.337011	0.999341	228.673	196.022	172.308	200.12	164.711	178.123	219.186	156.243
ENSRNOG00000000307	Mical1	-0.398878	0.0544182	0.999341	150.034	144.437	108.876	217.094	133.952	111.327	124.013	100.802
ENSRNOG00000000308	Zbtb24	-0.274287	0.0167415	0.999341	546.332	429.561	415.623	449.376	350.259	367.378	399.918	404.467
ENSRNOG00000000312	Fig4	-0.0869013	0.239566	0.999341	1113.36	1079.53	1022.49	1030.08	1033.91	933.119	1029.6	999.196
ENSRNOG00000000314	Sec63	0.0509728	0.351186	0.999341	2933.43	2972.22	2976.58	3108.11	3134.47	3099.94	3025.34	3165.17
ENSRNOG00000000316	Sobp	0.0376063	0.611295	0.999341	2183.26	1999.62	2193.62	2027.11	2348.62	2174.92	1999.59	2100.45
ENSRNOG00000000321	Cd24	0.122138	0.366652	0.999341	580.478	423.933	551.955	497.619	482.227	489.837	676.784	585.91
ENSRNOG00000000322	Atg5	-0.123487	0.23804	0.999341	511.151	438.002	430.771	442.229	379.034	408.872	461.443	422.107
ENSRNOG00000000323	Prdm1	0.324486	0.00478254	0.999341	1248.91	1288.68	1595.27	1134.61	1679.86	1604.12	1878.46	1430.12
ENSRNOG00000000327	Hace1	0.0243543	0.727223	0.999341	1210.62	1207.08	1297.05	1184.64	1252.2	1230.67	1307.42	1189.46
ENSRNOG00000000335	Ermap	0.00160197	0.995417	0.999341	77.6039	99.418	164.734	194.759	148.835	116.387	91.3273	182.703
ENSRNOG00000000340	Rtraf	-0.0450344	0.574692	0.999341	1372.04	1366.53	1491.13	1350.81	1475.46	1322.76	1389.14	1217.18
ENSRNOG00000000341	Nid2	0.214701	0.107924	0.999341	339.388	287.937	402.368	275.165	369.112	412.921	349.928	381.786
ENSRNOG00000000368	Grik2	0.241284	0.162071	0.999341	909.518	1121.74	876.69	1021.15	1000.17	949.312	953.65	1746.39
ENSRNOG00000000373	AABR07044900.1	0.483247	0.259934	0.999341	14.4861	15.0065	9.46749	26.8018	29.7671	22.2653	26.9175	12.6002
ENSRNOG00000000378	AABR07044914.1	-0.22254	0.740602	0.999341	10.3472	17.8202	1.8935	13.4009	2.97671	8.09648	17.3041	8.82015
ENSRNOG00000000383	Mypn	0.224231	0.0866171	0.999341	203.84	188.519	186.51	194.759	208.37	206.46	223.031	268.384
ENSRNOG00000000387	Slc25a16	0.0417622	0.534288	0.999341	1593.47	1661.97	1663.44	1501.79	1707.64	1595.01	1623.7	1683.39
ENSRNOG00000000390	LOC100910755	0.17424	0.53278	0.999341	38.2846	45.9574	40.7102	41.9894	26.7904	52.6271	57.6804	51.6608
ENSRNOG00000000392	Supv3l1	-0.0911866	0.264671	0.999341	1264.43	1114.23	1061.31	1144.43	1086.5	1112.25	1107.46	992.896
ENSRNOG00000000394	Srgn	-0.19963	0.402043	0.999341	57.9443	90.9769	99.4087	101.847	99.2236	73.8804	55.7577	76.8613
ENSRNOG00000000395	Kif1bp	-0.0578656	0.406361	0.999341	2381.92	2252.85	2364.98	2350.51	2355.57	2319.64	2284.15	2017.29
ENSRNOG00000000396	Ddx50	0.0138628	0.860678	0.999341	1546.91	1494.08	1492.08	1546.46	1437.75	1614.24	1683.31	1398.62
ENSRNOG00000000397	Ccar1	0.00337013	0.959983	0.999341	1944.24	1838.3	1702.26	1813.59	1877.31	1848.02	1827.51	1758.99
ENSRNOG00000000398	Zufsp	0.00599719	0.955826	0.999341	1260.29	1344.02	1013.97	1201.61	1048.79	1340.98	1295.89	1152.92
ENSRNOG00000000407	Dcbld1	-0.198555	0.295314	0.999341	102.437	160.382	116.45	139.369	89.3013	129.544	119.206	114.662
ENSRNOG00000000408	Gopc	0.0474394	0.559003	0.999341	939.525	1050.45	999.767	1056.88	998.19	1011.05	1150.72	1021.88
ENSRNOG00000000411	Nus1	0.0602958	0.518952	0.999341	927.109	1070.15	1097.28	1007.75	1011.09	1211.44	1080.55	972.736
ENSRNOG00000000412	Slc35f1	0.0627892	0.443513	0.999341	1843.87	1907.7	2077.17	1711.74	1941.81	2102.05	2022.66	1805.61
ENSRNOG00000000413	Pln	0.0808913	0.820904	0.999341	63.1179	49.709	24.6155	37.5225	39.6895	35.4221	31.7242	79.3813
ENSRNOG00000000414	Cep85l	0.0508711	0.583493	0.999341	518.394	518.662	506.511	494.939	545.73	504.006	481.632	583.39
ENSRNOG00000000415	Asf1a	0.113702	0.14608	0.999341	905.379	979.174	1012.08	939.848	1010.1	1112.25	1056.51	970.216
ENSRNOG00000000417	Numa1	-0.046991	0.426287	0.999341	4864.22	4406.28	4591.73	4415.14	4386.68	4287.09	4535.6	4480.63
ENSRNOG00000000418	Zbtb12	0.015971	0.882284	0.999341	423.2	350.777	337.99	377.905	367.127	405.836	370.116	361.626
ENSRNOG00000000419	Cfb	0.0830216	0.832329	0.999341	17.5902	34.7025	17.9882	33.0555	22.8214	15.1809	40.3763	31.5005
ENSRNOG00000000420	Nelfe	-0.0694883	0.559395	0.999341	329.041	365.783	403.315	400.239	305.609	361.305	357.619	406.987
ENSRNOG00000000421	Skiv2l	-0.0707227	0.397662	0.999341	973.671	850.681	861.542	842.468	775.929	854.179	853.67	875.714
ENSRNOG00000000422	Dxo	-0.362335	0.0346971	0.999341	389.054	220.408	242.368	282.312	194.478	235.81	222.07	229.324
ENSRNOG00000000423	AABR07044388.1	0.179388	0.540627	0.999341	48.6318	51.5848	28.4025	56.2837	52.5885	38.4583	44.2217	75.6012
ENSRNOG00000000431	Atf6b	-0.0987137	0.201112	0.999341	1905.95	1595.38	1779.89	1751.05	1756.26	1579.83	1642.93	1585.11
ENSRNOG00000000432	Fkbpl	-0.185982	0.345301	0.999341	358.013	199.774	237.634	201.013	209.362	250.991	245.142	167.583
ENSRNOG00000000433	Prrt1	-0.0247083	0.745878	0.999341	3179.69	2879.37	3417.77	3087.56	3289.26	3035.17	2851.34	3176.51
ENSRNOG00000000435	Ppt2	-0.0656902	0.380802	0.999341	1486.89	1351.52	1518.59	1532.17	1497.28	1372.35	1431.44	1323.02
ENSRNOG00000000436	Egfl8	0.404161	0.0714194	0.999341	69.3262	41.2679	56.805	57.1771	83.3478	61.7357	75.9459	75.6012
ENSRNOG00000000437	Agpat1	-0.0112669	0.872749	0.999341	2116	2056.83	2247.58	2105.72	2071.79	2314.58	2014.97	2057.61
ENSRNOG00000000438	Rnf5	-0.127569	0.179717	0.999341	1254.08	1148	1242.14	1206.97	1258.16	1099.1	1146.88	931.155
ENSRNOG00000000439	Ager	-0.0592518	0.740202	0.999341	156.243	130.369	109.823	180.465	128.991	134.604	158.621	131.042
ENSRNOG00000000440	Pbx2	0.066834	0.405276	0.999341	1456.88	1507.21	1610.42	1624.19	1595.52	1741.76	1700.61	1451.54
ENSRNOG00000000441	Gpsm3	-0.0468793	0.774565	0.999341	121.062	146.313	142.012	155.45	116.092	124.483	163.428	143.642
ENSRNOG00000000442	Notch4	-0.212479	0.11263	0.999341	286.617	310.447	284.025	263.551	231.191	203.424	259.562	296.105
ENSRNOG00000000443	LOC103689965	-0.768464	0.134819	0.999341	171.763	755.952	199.764	327.875	215.315	262.124	152.853	224.284
ENSRNOG00000000451	RT1-Ba	-1.16732	6.80741e-06	0.0377335	283.513	376.1	160.001	279.632	80.3711	131.568	98.0567	181.443
ENSRNOG00000000455	Tap2	0.0457524	0.863094	0.999341	34.1457	45.0195	50.1777	42.8828	48.6196	54.6512	42.299	31.5005
ENSRNOG00000000456	Psmb8	-0.284565	0.366397	0.999341	25.868	29.0751	45.444	48.2432	28.7749	38.4583	24.9949	30.2405
ENSRNOG00000000457	Tap1	-0.172933	0.404945	0.999341	147.965	201.65	190.297	332.342	179.595	204.436	193.229	197.823
ENSRNOG00000000459	Psmb9	-0.522029	0.106905	0.999341	40.3541	41.2679	38.8167	79.5119	26.7904	41.4945	44.2217	26.4604
ENSRNOG00000000461	LOC108348112	-0.132259	0.765961	0.999341	16.5555	12.1928	19.8817	11.6141	14.8835	19.2291	11.5361	8.82015
ENSRNOG00000000463	Col11a2	0.132387	0.425562	0.999341	543.228	647.155	406.155	561.05	451.468	650.755	746	515.348
ENSRNOG00000000464	Rxrb	-0.0408346	0.683571	0.999341	1647.27	1509.09	1194.8	1534.85	1396.08	1501.9	1475.66	1345.7
ENSRNOG00000000465	Slc39a7	-0.0567559	0.460747	0.999341	1001.61	867.563	978.939	984.518	937.663	897.697	922.887	926.115
ENSRNOG00000000466	Hsd17b8	-0.081202	0.418117	0.999341	761.553	733.442	742.252	839.788	691.589	693.261	853.67	667.811
ENSRNOG00000000467	Ring1	-0.130805	0.105752	0.999341	1290.3	1095.47	1117.16	1127.46	1063.68	1119.34	1028.63	1014.32
ENSRNOG00000000470	Vps52	-0.110354	0.0988611	0.999341	2824.78	2730.24	2465.34	2753.43	2428	2483.6	2606.19	2460.82
ENSRNOG00000000471	B3galt4	-0.122604	0.451476	0.999341	145.895	151.003	114.557	162.597	120.061	143.713	121.129	143.642
ENSRNOG00000000473	Pfdn6	-0.0523776	0.637006	0.999341	274.201	307.633	335.149	328.768	310.57	285.401	291.286	316.265
ENSRNOG00000000474	Rgl2	-0.0935996	0.224916	0.999341	1261.32	1350.58	1179.65	1340.09	1233.35	1212.45	1246.86	1113.86
ENSRNOG00000000476	Zbtb22	-0.10968	0.311724	0.999341	1599.68	1127.36	1395.51	1304.35	1397.07	1241.8	1225.71	1161.74
ENSRNOG00000000477	Daxx	-0.0941849	0.345282	0.999341	1617.27	1247.41	1416.34	1261.47	1433.78	1286.33	1266.09	1202.06
ENSRNOG00000000478	AA926063	0.0189318	0.941299	0.999341	1894.57	1961.16	3459.42	2389.82	3234.69	1778.19	2487.95	2332.3
ENSRNOG00000000479	Kifc1	-0.110722	0.580698	0.999341	146.93	111.611	81.4204	95.5929	97.2392	94.1216	106.709	104.582
ENSRNOG00000000480	Phf1	-0.134422	0.0648814	0.999341	2047.71	1796.09	1952.2	2127.17	1872.35	1754.91	1802.51	1787.97
ENSRNOG00000000481	Cuta	-0.139494	0.0919007	0.999341	895.032	791.593	887.104	925.554	808.673	814.708	812.333	738.372
ENSRNOG00000000483	Syngap1	-0.0441648	0.529538	0.999341	2930.33	2517.34	2587.47	2597.98	2493.49	2545.33	2567.74	2706.52
ENSRNOG00000000485	Bak1	-0.0622951	0.64356	0.999341	212.117	226.973	177.042	234.069	205.393	222.653	193.229	192.783
ENSRNOG00000000487	Grm4	0.051207	0.724039	0.999341	439.756	367.659	426.984	293.926	471.312	361.305	352.812	396.907
ENSRNOG00000000488	Hmga1	-0.133551	0.213753	0.999341	1117.5	918.21	1289.47	1010.43	1074.59	968.541	952.688	955.096
ENSRNOG00000000490	Rps10	-0.0181931	0.833054	0.999341	1069.9	997.932	1066.04	1208.76	1157.94	1087.96	1001.72	1040.78
ENSRNOG00000000493	Snrpc	-0.14475	0.111308	0.999341	700.505	615.266	730.891	632.521	638.008	617.357	581.611	584.65
ENSRNOG00000000495	Uhrf1bp1	-0.175054	0.173941	0.999341	1390.66	1154.56	943.909	879.097	1005.14	918.951	981.529	961.396
ENSRNOG00000000498	Anks1a	-0.0789604	0.335152	0.999341	3423.89	3060.39	2811.85	2861.53	3075.93	2707.26	2960.93	2761.97
ENSRNOG00000000500	Scube3	0.010952	0.928046	0.999341	814.324	755.952	604.026	586.958	766.006	691.237	621.987	701.832
ENSRNOG00000000501	Zfp523	0.0143859	0.885662	0.999341	1303.75	1005.44	1024.38	1097.09	1197.63	1019.14	1168.03	1087.4
ENSRNOG00000000502	Def6	0.12032	0.741672	0.999341	22.7638	23.4476	28.4025	17.8678	37.705	26.3136	18.2655	17.6403
ENSRNOG00000000503	Ppard	-0.164486	0.139137	0.999341	2015.63	1518.47	1610.42	1483.03	1684.82	1360.21	1369.91	1496.9
ENSRNOG00000000504	Fance	-0.190539	0.120725	0.999341	663.255	504.593	454.44	525.314	459.405	463.524	515.279	441.007
ENSRNOG00000000506	Tead3	-0.148749	0.186537	0.999341	1103.01	883.507	903.199	1146.22	938.656	817.745	853.67	1033.22
ENSRNOG00000000507	Tulp1	-0.0333138	0.811615	0.999341	19639	16078.5	16407.2	10999.4	17052.6	15492.6	15971.7	13162.2
ENSRNOG00000000511	Srpk1	-0.0266212	0.74172	0.999341	1557.25	1510.97	1361.43	1349.02	1420.88	1483.68	1467.97	1295.3
ENSRNOG00000000512	Slc26a8	0.117278	0.272145	0.999341	420.096	395.796	328.522	358.25	398.879	425.065	393.188	412.027
ENSRNOG00000000513	Mapk14	-0.0598449	0.367062	0.999341	2469.88	2408.54	2468.18	2339.79	2366.48	2268.03	2168.78	2493.58
ENSRNOG00000000515	Mapk13	0.147851	0.259015	0.999341	230.742	233.539	273.611	253.723	265.919	237.834	268.214	330.125
ENSRNOG00000000517	Kctd20	-0.0759363	0.357177	0.999341	642.561	663.099	657.044	601.253	639	578.898	606.606	607.33
ENSRNOG00000000519	Stk38	0.0783289	0.388135	0.999341	935.386	1024.19	858.702	1086.36	1025.97	1021.17	981.529	1097.48
ENSRNOG00000000520	Srsf3	-0.0450409	0.507163	0.999341	4377.9	4187.75	4200.73	3934.5	3914.37	4203.09	4299.11	3764.94
ENSRNOG00000000521	Cdkn1a	-0.485098	0.000243511	0.470427	328.006	269.179	305.8	381.478	242.106	234.798	209.572	231.844
ENSRNOG00000000522	Cpne5	-0.0586153	0.479899	0.999341	1844.9	1612.26	1991.96	1851.11	1892.19	1668.89	1691.96	1756.47
ENSRNOG00000000523	Ppil1	-0.052296	0.694352	0.999341	253.506	221.346	291.599	251.043	271.873	263.136	232.644	211.683
ENSRNOG00000000524	RGD735065	-0.0694769	0.322472	0.999341	2370.54	2412.29	2370.66	2128.95	2295.04	2136.46	2307.22	2102.97
ENSRNOG00000000525	Pi16	0.0339232	0.916189	0.999341	37.2499	28.1372	24.6155	52.7101	34.7283	44.5306	25.9562	41.5807
ENSRNOG00000000527	Mtch1	0.00214776	0.972599	0.999341	3326.62	3160.74	3380.84	3526.22	3433.14	3461.25	3335.85	3181.55
ENSRNOG00000000528	Fgd2	-0.264398	0.473326	0.999341	38.2846	155.692	42.6037	77.7251	58.5419	56.6754	65.3712	81.9013
ENSRNOG00000000529	Pim1	-0.015334	0.931423	0.999341	106.576	135.996	129.705	164.384	130.975	135.616	109.593	157.503
ENSRNOG00000000531	Ccdc167	0.0965047	0.480694	0.999341	163.486	204.463	200.711	187.612	176.618	197.352	212.456	224.284
ENSRNOG00000000532	Cmtr1	-0.0461389	0.456299	0.999341	2846.51	2910.32	2840.25	3151.89	2772.31	2843.89	2831.15	2935.85
ENSRNOG00000000536	Mdga1	-0.102468	0.253209	0.999341	543.228	497.09	514.085	502.98	456.429	511.09	456.637	492.668
ENSRNOG00000000540	Btbd9	0.0462165	0.599055	0.999341	604.276	649.969	603.079	637.882	665.791	618.369	593.147	703.092
ENSRNOG00000000541	Glo1	0.0547082	0.587393	0.999341	1395.84	1657.28	1774.21	1893.1	1841.59	1765.03	1817.89	1554.87
ENSRNOG00000000542	Dnah8	0.0223703	0.894129	0.999341	153.138	123.804	170.415	109.887	141.89	140.676	146.124	136.082
ENSRNOG00000000543	Frk	0.875417	0.164299	0.999341	13.4514	8.44115	19.8817	8.93392	5.95342	20.2412	8.65206	59.221
ENSRNOG00000000546	Nt5dc1	0.0625676	0.479187	0.999341	793.63	743.759	742.252	647.709	738.224	754.997	811.371	749.712
ENSRNOG00000000547	Tspyl4	0.0169684	0.794415	0.999341	4235.11	4220.58	4724.28	4137.3	4490.86	4423.71	4429.86	4174.45
ENSRNOG00000000549	Tspyl1	-0.057425	0.416452	0.999341	2449.18	2251.91	2521.19	2370.17	2468.68	2296.36	2313.95	2134.48
ENSRNOG00000000551	Fam241b	-0.0278565	0.834832	0.999341	374.568	321.702	378.7	368.077	333.391	404.824	398.956	274.685
ENSRNOG00000000552	Col13a1	-0.0697484	0.82589	0.999341	52.7707	58.1502	24.6155	52.7101	31.7516	62.7477	38.4536	46.6208
ENSRNOG00000000557	Ppa1	-0.0177979	0.84219	0.999341	3159	3454.31	3929.01	3454.75	3704.02	3476.43	3626.18	3015.23
ENSRNOG00000000559	Npffr1	0.0556018	0.902958	0.999341	13.4514	15.0065	12.3077	14.2943	6.94565	12.1447	17.3041	21.4204
ENSRNOG00000000560	Lrrc20	0.100503	0.553371	0.999341	143.826	146.313	176.095	139.369	151.812	135.616	209.572	151.202
ENSRNOG00000000561	Pald1	-0.14763	0.492684	0.999341	64.1526	81.5978	71.0062	89.3392	54.573	63.7598	74.0232	85.6814
ENSRNOG00000000563	Adamts14	-0.324486	0.552357	0.999341	15.5208	11.2549	11.361	8.04053	8.93013	13.1568	11.5361	2.52004
ENSRNOG00000000564	Tbata	0.0866359	0.543613	0.999341	585.651	506.469	378.7	410.067	462.382	452.391	576.804	504.008
ENSRNOG00000000565	Sgpl1	0.342072	0.000135082	0.320897	2346.74	2312.88	1860.36	1991.37	2508.37	2660.71	2834.03	2784.65
ENSRNOG00000000566	Pcbd1	0.184004	0.126684	0.999341	259.715	298.254	313.374	262.657	355.221	301.594	342.237	287.285
ENSRNOG00000000567	Unc5b	-0.164054	0.0934818	0.999341	483.214	494.276	513.138	516.38	429.638	511.09	417.222	433.447
ENSRNOG00000000568	Slc29a3	-0.280507	0.169647	0.999341	173.833	242.918	146.746	274.271	145.859	146.749	192.268	206.643
ENSRNOG00000000569	Vsir	-0.176106	0.36552	0.999341	143.826	252.297	159.054	236.749	164.711	152.821	174.003	211.683
ENSRNOG00000000571	Psap	-0.0456928	0.550061	0.999341	25686.9	25729.6	29518.7	31042.7	28422.6	26220.5	26823.3	27022.4
ENSRNOG00000000572	Chst3	0.144766	0.593916	0.999341	45.5277	47.8332	73.8465	95.5929	63.5031	62.7477	69.2165	97.0216
ENSRNOG00000000574	AC096404.1	0.730501	0.0582557	0.999341	11.3819	18.7581	14.2012	11.6141	29.7671	21.2533	19.2268	22.6804
ENSRNOG00000000576	Anapc16	-0.0200975	0.850869	0.999341	865.025	686.547	692.074	644.135	725.325	760.057	709.469	648.911
ENSRNOG00000000579	Marcks	0.0116158	0.918955	0.999341	4805.24	6584.1	6481.45	7232.9	5853.2	6938.68	6631.33	5884.3
ENSRNOG00000000580	Calhm4	0.275771	0.477489	0.999341	26.9027	26.2614	17.0415	24.1216	38.6972	40.4824	14.4201	20.1603
ENSRNOG00000000581	Cdc40	-0.0166452	0.848553	0.999341	546.332	544.923	595.505	571.771	519.932	547.524	572.959	594.73
ENSRNOG00000000582	Ddo	0.19726	0.632314	0.999341	14.4861	19.696	9.46749	17.8678	13.8913	20.2412	21.1495	15.1202
ENSRNOG00000000583	Cdk19	0.0483029	0.503024	0.999341	2601.28	2375.72	2692.56	2429.13	2592.71	2639.45	2782.12	2423.02
ENSRNOG00000000585	Amd1	0.0468263	0.518402	0.999341	3836.74	3942.96	4453.51	4031.88	4371.79	4306.32	4273.16	3846.84
ENSRNOG00000000586	Gtf3c6	-0.0092303	0.927351	0.999341	322.832	321.702	338.936	325.195	333.391	319.811	345.121	299.885
ENSRNOG00000000587	Rpf2	-0.10267	0.456006	0.999341	269.027	317.95	268.877	293.926	261.95	273.256	321.088	211.683
ENSRNOG00000000588	Slc16a10	-0.101248	0.438656	0.999341	231.777	201.65	270.77	218.881	206.385	209.496	228.799	215.464
ENSRNOG00000000593	Rev3l	0.063123	0.319303	0.999341	8514.71	8720.65	8244.29	8195.08	8585.82	8502.32	8468.45	9630.34
ENSRNOG00000000595	Traf3ip2	-0.0315583	0.848797	0.999341	194.527	211.967	167.575	219.774	176.618	171.038	173.041	259.564
ENSRNOG00000000596	Fyn	0.0255979	0.675684	0.999341	1449.64	1476.26	1444.74	1508.94	1476.45	1498.86	1537.18	1471.7
ENSRNOG00000000597	Wisp3	0.29884	0.495866	0.999341	18.6249	17.8202	7.574	13.4009	22.8214	16.193	11.5361	20.1603
ENSRNOG00000000598	Tube1	-0.21169	0.0664933	0.999341	496.665	473.642	375.86	399.346	378.042	353.209	377.807	398.167
ENSRNOG00000000599	Lama4	0.0428652	0.715772	0.999341	667.394	644.341	555.742	476.178	579.466	649.743	628.717	553.149
ENSRNOG00000000604	Hdac2	0.0365628	0.609261	0.999341	1140.26	1196.77	1269.59	1252.54	1234.34	1314.67	1236.28	1198.28
ENSRNOG00000000605	Hs3st5	0.0421848	0.755235	0.999341	276.27	255.11	299.173	343.062	305.609	307.666	251.871	346.506
ENSRNOG00000000606	Pcdh15	0.302334	0.182206	0.999341	5595.76	5189.43	3858	2780.24	4589.09	6099.69	5443.11	5352.57
ENSRNOG00000000609	Ipmk	0.253508	0.0366881	0.999341	2042.54	1657.28	1823.44	1479.46	2138.27	2159.74	2383.16	1660.71
ENSRNOG00000000610	Cisd1	0.124462	0.174	0.999341	586.686	632.149	729.944	690.592	727.309	697.309	748.884	704.352
ENSRNOG00000000611	Ube2d1	0.0258068	0.796827	0.999341	577.373	472.705	560.476	537.822	560.614	593.067	536.428	493.928
ENSRNOG00000000613	Tfam	-0.0701944	0.601417	0.999341	294.895	284.185	211.125	272.484	257.981	272.244	255.717	224.284
ENSRNOG00000000614	Bicc1	0.0348276	0.828095	0.999341	173.833	186.643	125.918	190.292	185.548	187.231	157.66	162.543
ENSRNOG00000000618	Mdga2	0.133403	0.282257	0.999341	1435.16	1535.35	1390.77	1367.78	1448.66	1450.28	1325.69	2065.17
ENSRNOG00000000622	Hint1	0.0240056	0.820792	0.999341	1176.48	1068.27	1318.82	1431.21	1327.61	1380.45	1257.43	1111.34
ENSRNOG00000000630	AABR07044783.1	0.398854	0.250021	0.999341	52.7707	47.8332	28.4025	16.9744	51.5963	38.4583	39.415	63.001
ENSRNOG00000000633	Rhobtb1	0.15673	0.283586	0.999341	205.909	186.643	269.824	277.845	275.842	253.015	265.33	254.524
ENSRNOG00000000634	Cabcoco1	0.239087	0.393919	0.999341	32.0763	32.8267	41.657	30.3753	53.5808	35.4221	34.6083	37.8006
ENSRNOG00000000635	Arid5b	0.0176417	0.822423	0.999341	1829.38	1718.24	1923.79	1889.52	1748.32	1878.38	1756.37	2073.99
ENSRNOG00000000636	Rtkn2	0.304198	0.270695	0.999341	35.1805	41.2679	32.1895	58.9639	39.6895	49.5909	54.7964	64.2611
ENSRNOG00000000638	Zfp365	-0.0199926	0.81915	0.999341	4414.11	4523.52	4655.17	3874.64	4141.59	4522.9	4739.41	3817.86
ENSRNOG00000000639	Ado	0.0451796	0.607643	0.999341	540.123	483.959	514.085	528.888	550.691	558.657	516.24	505.268
ENSRNOG00000000641	Nrbf2	0.0279256	0.804474	0.999341	405.61	400.486	365.445	349.316	384.988	414.945	420.106	326.345
ENSRNOG00000000645	Reep3	0.0225579	0.771281	0.999341	1037.82	1131.11	1209	1189.1	1201.6	1093.02	1170.91	1175.6
ENSRNOG00000000648	Jmjd1c	0.0424446	0.482729	0.999341	7768.67	7267.83	8013.29	7809.14	7830.73	7622.84	7875.3	8456
ENSRNOG00000000655	Ptprc	-0.671418	0.00179275	0.999341	144.861	310.447	213.019	251.936	163.719	136.628	111.515	167.583
ENSRNOG00000000657	Nek7	0.028269	0.710993	0.999341	653.943	671.541	706.275	696.846	686.628	687.189	699.856	710.652
ENSRNOG00000000658	Acacb	-0.0457285	0.758344	0.999341	135.548	135.058	151.48	163.491	136.929	148.773	154.776	126.002
ENSRNOG00000000661	Hps4	-0.094901	0.248264	0.999341	978.844	904.141	857.755	911.26	906.904	783.334	879.627	847.994
ENSRNOG00000000662	Srrd	0.140696	0.384942	0.999341	139.687	136.934	115.503	177.785	147.843	161.93	149.969	170.103
ENSRNOG00000000663	Tfip11	-0.0850583	0.406105	0.999341	1218.9	940.72	982.726	934.488	886.067	1009.02	1014.21	931.155
ENSRNOG00000000664	Tpst2	-0.141404	0.331475	0.999341	170.729	188.519	191.243	193.866	190.509	175.086	175.925	131.042
ENSRNOG00000000665	Pitpnb	0.0881725	0.290197	0.999341	1265.46	1282.12	1327.34	1206.08	1263.12	1447.25	1463.16	1223.48
ENSRNOG00000000692	Ung	-0.42935	0.311991	0.999341	25.868	31.8888	13.2545	21.4414	15.8758	24.2894	8.65206	20.1603
ENSRNOG00000000693	Svop	0.0372674	0.581788	0.999341	1362.73	1370.28	1369	1302.57	1474.46	1352.11	1392.98	1323.02
ENSRNOG00000000695	Ssh1	-0.0133413	0.882668	0.999341	733.616	654.658	758.346	719.18	746.162	635.574	705.624	753.492
ENSRNOG00000000697	Coro1c	-0.0525248	0.49632	0.999341	1310.99	1315.88	1465.57	1470.52	1352.42	1412.84	1354.53	1242.38
ENSRNOG00000000699	Selplg	-0.043918	0.753128	0.999341	289.721	251.359	376.806	342.169	303.624	290.461	286.479	343.986
ENSRNOG00000000700	Tmem119	-0.572843	0.00195396	0.999341	110.715	96.6043	102.249	131.329	74.4177	76.9166	65.3712	80.6413
ENSRNOG00000000701	Iscu	-0.099424	0.359345	0.999341	550.471	537.42	555.742	596.786	628.086	469.596	499.897	492.668
ENSRNOG00000000702	Sart3	0.00874481	0.91	0.999341	795.699	770.021	707.222	781.718	780.89	783.334	755.614	752.232
ENSRNOG00000000704	Cmklr1	-0.664241	0.106824	0.999341	14.4861	63.7776	27.4557	49.1365	24.8059	20.2412	23.0722	30.2405
ENSRNOG00000000708	Sgsm1	0.00455808	0.95736	0.999341	1246.84	1091.72	1142.73	1103.34	1248.23	1122.37	1034.4	1194.5
ENSRNOG00000000715	Pou1f1	0.538109	0.296794	0.999341	11.3819	6.56534	16.0947	7.14713	6.94565	15.1809	15.3814	22.6804
ENSRNOG00000000716	Htr1f	0.168509	0.340072	0.999341	321.798	278.558	378.7	238.536	439.561	267.184	367.232	292.325
ENSRNOG00000000718	Cggbp1	0.0764689	0.419837	0.999341	1245.8	1488.46	1568.76	1528.59	1367.3	1601.08	1661.2	1520.85
ENSRNOG00000000720	MGC95208	-0.14225	0.345267	0.999341	144.861	182.892	178.936	183.145	129.983	155.857	173.041	167.583
ENSRNOG00000000723	RT1-CE5	-0.206764	0.29952	0.999341	168.659	221.346	232.9	353.783	195.471	209.496	189.384	254.524
ENSRNOG00000000728	Clic2	0.0566585	0.869597	0.999341	17.5902	36.5783	25.5622	20.548	28.7749	29.3497	21.1495	25.2004
ENSRNOG00000000729	Tmlhe	0.106921	0.588724	0.999341	158.312	201.65	159.054	137.582	180.587	146.749	135.549	246.964
ENSRNOG00000000763	RT1-M3-1	0.0258941	0.905262	0.999341	96.2289	109.735	86.1542	146.516	95.2547	144.725	89.4047	118.442
ENSRNOG00000000774	Gabbr1	-0.00109472	0.985752	0.999341	8531.26	8129.77	9051.87	8214.74	8864.64	8415.28	8568.43	8049.01
ENSRNOG00000000775	Mog	0.0516573	0.736645	0.999341	166.59	206.339	176.095	137.582	182.571	190.267	179.771	157.503
ENSRNOG00000000777	RT1-S3	0.119261	0.439768	0.999341	504.943	650.907	566.156	893.392	645.946	808.636	673.9	714.432
ENSRNOG00000000778	Znrd1as1	-0.0148716	0.889019	0.999341	611.519	538.358	542.487	487.792	538.784	563.717	585.456	464.948
ENSRNOG00000000779	Znrd1	-0.151545	0.265367	0.999341	241.09	187.581	211.125	227.815	177.61	185.207	221.108	196.563
ENSRNOG00000000780	Ppp1r11	-0.0924631	0.159349	0.999341	1551.04	1562.55	1624.62	1688.51	1498.28	1443.2	1543.91	1544.79
ENSRNOG00000000781	Rnf39	0.114451	0.558353	0.999341	95.1942	92.8527	119.29	134.902	107.162	109.302	107.67	157.503
ENSRNOG00000000782	Trim10	-0.757249	0.169777	0.999341	33.111	4.68953	14.2012	21.4414	12.8991	9.10854	13.4588	7.56012
ENSRNOG00000000785	Trim39	0.0302822	0.689367	0.999341	856.748	899.452	814.204	861.23	842.409	878.468	926.732	855.554
ENSRNOG00000000786	Rpp21	-0.200932	0.0929048	0.999341	227.638	240.104	256.569	279.632	214.323	220.629	225.915	212.944
ENSRNOG00000000787	AABR07044364.1	0.17799	0.591653	0.999341	90.0206	113.487	34.083	58.9639	103.193	54.6512	67.2938	110.882
ENSRNOG00000000795	RT1-N3	0.265943	0.143881	0.999341	90.0206	82.5357	87.1009	106.314	110.138	106.266	92.2887	133.562
ENSRNOG00000000796	Ranbp2	0.0291139	0.615816	0.999341	8920.32	8729.09	9205.24	8128.97	9052.17	8858.56	9027.95	8754.62
ENSRNOG00000000798	Gnl1	-0.148986	0.123758	0.999341	851.574	693.112	830.299	773.677	739.216	767.142	644.098	687.971
ENSRNOG00000000799	Abcf1	-0.0653084	0.340836	0.999341	1421.7	1429.37	1537.52	1508.94	1447.67	1378.43	1469.89	1338.14
ENSRNOG00000000800	Man1a1	0.00484567	0.963891	0.999341	1024.37	1178.95	1278.11	1490.18	1259.15	1304.55	1218.02	1208.36
ENSRNOG00000000801	Msl3l2	0.255235	0.0906286	0.999341	146.93	156.63	157.16	176.892	152.804	185.207	220.147	204.123
ENSRNOG00000000802	Tbc1d32	0.144942	0.155582	0.999341	2282.59	2442.31	2300.6	1720.67	2441.89	2342.92	2515.83	2367.58
ENSRNOG00000000804	Mrps18b	-0.0837969	0.442045	0.999341	1039.89	783.151	926.868	919.3	994.221	794.467	792.145	880.754
ENSRNOG00000000805	Gja1	-0.00742297	0.947537	0.999341	3104.16	2999.42	3879.78	3905.91	3637.54	3642.4	2849.41	3691.86
ENSRNOG00000000808	Hsf2	0.0960673	0.254718	0.999341	611.519	705.305	659.884	680.764	700.519	756.009	709.469	674.111
ENSRNOG00000000809	Atat1	-0.0296888	0.747253	0.999341	1890.43	1732.31	1464.62	1631.33	1541.94	1734.67	1553.53	1752.69
ENSRNOG00000000811	Pkib	0.21571	0.564784	0.999341	14.4861	18.7581	17.9882	17.8678	19.8447	17.205	16.3428	27.7205
ENSRNOG00000000812	RGD1302996	0.112352	0.3114	0.999341	659.116	507.407	497.043	508.34	622.132	542.464	599.876	580.87
ENSRNOG00000000815	Smpdl3a	-0.520181	0.0468442	0.999341	60.0137	58.1502	70.0595	77.7251	56.5575	26.3136	49.0284	54.1809
ENSRNOG00000000816	Ppp1r18	-0.0312702	0.751268	0.999341	982.983	824.419	1013.97	1001.49	1043.83	846.082	890.201	961.396
ENSRNOG00000000818	Nrm	0.0880658	0.444262	0.999341	644.63	648.093	871.009	727.221	847.37	678.08	780.608	767.353
ENSRNOG00000000823	Gcc2	0.00798389	0.914199	0.999341	2514.37	2294.12	2295.87	2043.19	2291.07	2296.36	2302.41	2305.84
ENSRNOG00000000824	Dse	-0.173007	0.460857	0.999341	68.2915	98.4801	53.018	81.2986	65.4876	68.8201	77.8686	54.1809
ENSRNOG00000000826	Flot1	-0.0592047	0.454001	0.999341	1389.63	1509.09	1351.01	1602.74	1391.12	1486.72	1399.71	1339.4
ENSRNOG00000000827	Ier3	-0.226758	0.119185	0.999341	202.805	205.401	191.243	248.363	214.323	164.966	164.389	181.443
ENSRNOG00000000831	Gtf2h4	-0.191672	0.143077	0.999341	429.409	317.012	299.173	357.357	289.733	290.461	328.778	318.785
ENSRNOG00000000833	Vars2	-0.0510272	0.559039	0.999341	871.234	891.948	754.559	939.848	822.564	859.239	845.018	810.193
ENSRNOG00000000839	Nfkbil1	-0.274253	0.078492	0.999341	382.846	261.676	237.634	252.83	239.129	242.894	222.07	233.104
ENSRNOG00000000840	Atp6v1g2	-0.0374347	0.673112	0.999341	2968.61	2823.1	3435.75	2940.15	3353.76	2932.95	2737.9	2830.01
ENSRNOG00000000841	Ddx39b	-0.0240335	0.759083	0.999341	5770.63	5327.31	4622.03	5176.31	5214.2	5399.34	5116.25	4817.06
ENSRNOG00000000842	Ddah2	-0.138303	0.312006	0.999341	316.624	388.293	370.179	464.564	315.531	339.04	332.624	415.807
ENSRNOG00000000844	Ly6g6d	0.118693	0.544322	0.999341	72.4304	68.4671	66.2725	82.192	73.4255	71.8563	75.9459	94.5016
ENSRNOG00000000847	Csnk2b	-0.200685	0.0107587	0.999341	1315.13	1149.87	1240.24	1315.07	1171.83	1074.81	1088.24	1030.7
ENSRNOG00000000848	Gpank1	-0.0981544	0.364417	0.999341	590.825	491.463	469.588	462.777	465.359	514.127	462.405	437.227
ENSRNOG00000000850	Apom	0.155101	0.550353	0.999341	54.8401	41.2679	32.1895	48.2432	53.5808	50.603	38.4536	54.1809
ENSRNOG00000000851	Bag6	-0.0145194	0.823847	0.999341	6037.59	5255.09	5945.59	5665.89	5926.63	5602.76	5680.56	5460.93
ENSRNOG00000000852	Prrc2a	-0.0363898	0.552571	0.999341	17921.3	15793.4	16887.2	16300.8	17178.6	15893.4	15967.9	16193.8
ENSRNOG00000000853	Aif1	-0.564403	0.0186144	0.999341	86.9164	184.767	95.6217	113.461	87.3168	70.8442	86.5206	80.6413
ENSRNOG00000000857	Msh5	-0.117139	0.38299	0.999341	1646.24	1465.95	1353.85	1166.77	1317.69	1336.93	1545.84	987.856
ENSRNOG00000000858	Sapcd1	0.0292292	0.767494	0.999341	348.7	351.715	362.605	365.397	347.283	393.691	373.961	341.466
ENSRNOG00000000860	Vwa7	-0.0451293	0.703066	0.999341	282.478	306.695	253.729	243.896	255.005	276.292	254.755	267.124
ENSRNOG00000000861	Zic3	0.0053536	0.985347	0.999341	42.4235	34.7025	58.6985	33.0555	38.6972	57.6874	38.4536	34.0206
ENSRNOG00000000866	Rbmx	0.0123027	0.888135	0.999341	1806.62	1997.74	2105.57	2002.98	2194.83	1835.88	2134.18	1813.17
ENSRNOG00000000867	Vars	-0.0879446	0.277852	0.999341	2010.46	1710.74	1745.81	1786.78	1777.1	1749.85	1757.33	1534.71
ENSRNOG00000000869	Arhgef6	0.139924	0.279466	0.999341	192.458	198.836	172.308	167.064	217.3	201.4	191.307	194.043
ENSRNOG00000000875	Fhl1	-0.00387463	0.96302	0.999341	2292.94	2561.42	2592.2	2960.7	2595.69	2672.85	2645.61	2465.86
ENSRNOG00000000878	Slc44a4	0.998844	0.0762179	0.999341	7.24304	15.0065	1.8935	8.04053	15.8758	9.10854	18.2655	21.4204
ENSRNOG00000000879	Slc9a6	0.0904835	0.236276	0.999341	2958.26	3314.56	3623.21	3395.78	3384.52	3616.09	3727.12	3424.74
ENSRNOG00000000881	Mmgt1	0.169583	0.0384121	0.999341	1098.87	1211.77	1262.02	1146.22	1302.81	1386.52	1414.13	1200.8
ENSRNOG00000000885	Auts2	-0.00956099	0.928957	0.999341	2068.4	1659.16	1803.56	1992.26	2005.31	1719.49	1602.55	2149.6
ENSRNOG00000000886	Caln1	-0.111717	0.511076	0.999341	105.541	115.362	151.48	125.075	113.115	113.351	128.82	104.582
ENSRNOG00000000888	Sbds	-0.0480183	0.583322	0.999341	543.228	590.881	566.156	604.826	576.489	584.971	516.24	553.149
ENSRNOG00000000891	AABR07035107.1	0.198883	0.280897	0.999341	164.52	235.414	164.734	193.866	160.742	254.027	191.307	267.124
ENSRNOG00000000893	Tmem248	-0.01177	0.889265	0.999341	1061.62	958.54	1018.7	994.345	1026.96	904.782	964.225	1107.56
ENSRNOG00000000894	Fry	0.0903312	0.150033	0.999341	5244.99	4830.21	5233.63	4775.18	5399.75	5305.22	5086.45	5591.97
ENSRNOG00000000895	Rabgef1	-0.0190175	0.867546	0.999341	3392.84	3124.16	3423.45	2606.92	3102.72	3118.16	3612.72	2543.98
ENSRNOG00000000900	Tpst1	-0.0688728	0.531502	0.999341	887.789	789.717	968.525	765.637	908.888	686.177	822.907	834.134
ENSRNOG00000000901	Crcp	-0.0938502	0.414339	0.999341	1428.95	1029.82	1203.32	1057.78	1244.26	1022.18	1134.38	1018.1
ENSRNOG00000000902	Hsph1	-0.105013	0.247784	0.999341	1481.72	1683.54	1762.85	1441.04	1511.18	1596.02	1477.58	1334.36
ENSRNOG00000000903	Asl	-0.281783	0.024146	0.999341	264.888	299.192	269.824	350.21	237.144	236.822	246.103	255.784
ENSRNOG00000000906	Medag	0.00343281	0.990344	0.999341	40.3541	30.9509	38.8167	61.644	36.7127	47.5668	38.4536	50.4008
ENSRNOG00000000907	Alox5ap	-0.211722	0.458825	0.999341	67.2568	90.039	88.0477	138.476	54.573	70.8442	74.9846	133.562
ENSRNOG00000000909	Uspl1	-0.112806	0.178434	0.999341	1025.41	895.7	915.507	846.935	864.238	845.07	880.588	812.713
ENSRNOG00000000913	Gusb	-0.0185233	0.8618	0.999341	269.027	273.869	266.037	267.124	264.927	255.039	261.485	282.245
ENSRNOG00000000917	Nupr2	0.0514786	0.74655	0.999341	189.354	145.375	168.521	183.145	158.758	169.014	223.031	158.763
ENSRNOG00000000918	Zbed5	0.0124966	0.947281	0.999341	106.576	102.232	77.6335	106.314	86.3246	104.242	87.482	119.702
ENSRNOG00000000920	Phkg1	-0.61907	0.21293	0.999341	10.3472	16.8823	9.46749	20.548	12.8991	9.10854	7.69072	7.56012
ENSRNOG00000000921	Ubl3	0.0968115	0.215329	0.999341	4011.61	4115.53	4737.53	4238.25	4526.58	4919.62	4678.84	4161.85
ENSRNOG00000000922	Sumf2	0.0427689	0.763008	0.999341	167.625	199.774	248.048	227.815	206.385	224.677	217.263	221.764
ENSRNOG00000000923	Cct6a	0.0183571	0.830901	0.999341	2908.6	3259.22	3648.77	3196.56	3382.53	3358.02	3491.59	2944.67
ENSRNOG00000000924	Slc7a1	-0.240747	0.345686	0.999341	1565.53	1419.05	826.512	930.021	846.378	1177.03	1141.11	846.734
ENSRNOG00000000925	Psph	-0.144846	0.165958	0.999341	345.596	382.666	332.309	363.61	329.422	296.534	343.199	318.785
ENSRNOG00000000926	Mrps17	-0.0160453	0.877396	0.999341	373.534	382.666	434.558	392.199	402.848	416.969	397.995	345.246
ENSRNOG00000000931	Sfswap	0.00268198	0.975336	0.999341	2372.61	2456.38	1998.59	2359.45	2058.89	2378.34	2328.37	2440.66
ENSRNOG00000000936	Stx2	0.104367	0.391775	0.999341	353.874	396.734	310.534	402.026	336.368	408.872	397.995	432.187
ENSRNOG00000000937	Slc46a3	-0.0248174	0.807735	0.999341	666.359	552.427	597.399	519.954	582.443	577.886	607.567	524.169
ENSRNOG00000000938	Ran	-0.0468334	0.62046	0.999341	2288.8	2579.24	2908.41	2936.58	2747.5	2679.94	2631.19	2310.88
ENSRNOG00000000940	Flt1	-0.0400913	0.658109	0.999341	1242.7	1368.4	1449.47	1407.99	1311.74	1200.3	1289.16	1523.37
ENSRNOG00000000942	Pan3	0.0296078	0.683277	0.999341	1962.86	1866.43	1863.2	1837.71	1864.41	1838.91	1849.62	2138.26
ENSRNOG00000000954	Polr1d	0.0442926	0.739285	0.999341	227.638	253.235	293.492	335.022	284.772	288.437	292.248	279.725
ENSRNOG00000000955	Lnx2	-0.0648688	0.482653	0.999341	428.374	409.865	422.25	436.869	384.988	416.969	427.797	391.866
ENSRNOG00000000956	Rasl11a	-0.000625597	0.997554	0.999664	76.5692	91.9148	86.1542	128.648	86.3246	89.0613	111.515	97.0216
ENSRNOG00000000957	Rpl21	-0.0589931	0.50747	0.999341	985.053	864.749	1019.65	1085.47	977.353	953.361	980.567	883.275
ENSRNOG00000000958	AABR07055943.1	0.0501036	0.796507	0.999341	92.09	73.1567	84.2607	76.8317	89.3013	68.8201	79.7913	100.802
ENSRNOG00000000961	Glt1d1	0.0501604	0.709342	0.999341	307.312	305.757	347.457	335.915	424.677	297.546	324.933	293.585
ENSRNOG00000000962	Slc15a4	-0.0396276	0.717498	0.999341	550.471	525.227	419.41	444.909	451.468	461.499	482.593	491.408
ENSRNOG00000000963	Tmem132c	-0.0159908	0.870425	0.999341	658.081	694.988	775.388	765.637	740.208	701.358	632.562	792.553
ENSRNOG00000000967	Aacs	-0.0632484	0.503763	0.999341	2339.5	1769.83	1830.07	1868.98	1911.05	1760.98	1883.27	1916.49
ENSRNOG00000000968	Rnf6	-0.0421785	0.528954	0.999341	1577.95	1435.93	1447.58	1468.74	1505.22	1419.92	1422.78	1408.7
ENSRNOG00000000974	Zfp358	-0.149292	0.184475	0.999341	1051.27	728.753	864.382	810.306	842.409	763.093	753.691	753.492
ENSRNOG00000000975	Mcoln1	0.0294212	0.708087	0.999341	1211.66	1099.23	1010.18	1155.16	1163.89	1146.66	1099.77	1157.96
ENSRNOG00000000977	Pnpla6	0.0575588	0.472812	0.999341	1292.36	1271.8	1094.44	1171.24	1304.79	1179.05	1287.23	1253.72
ENSRNOG00000000979	Bri3bp	0.0282464	0.724202	0.999341	773.97	734.38	824.619	762.063	839.432	771.19	750.807	795.073
ENSRNOG00000000981	Scarb1	0.0268342	0.738723	0.999341	5235.68	5258.84	5432.45	5243.32	6178.66	4778.95	5238.34	5371.47
ENSRNOG00000000983	Zfp394	-0.1433	0.299863	0.999341	470.797	325.453	371.126	364.504	398.879	311.715	367.232	306.185
ENSRNOG00000000985	Cpsf4	-0.0148803	0.883072	0.999341	414.922	372.349	391.008	368.077	352.244	369.402	394.15	415.807
ENSRNOG00000000986	Camsap3	-0.1361	0.225126	0.999341	1738.33	1298.06	1328.29	1340.98	1354.4	1155.77	1219.94	1462.88
ENSRNOG00000000987	Ptcd1	-0.0255753	0.815912	0.999341	477.006	382.666	367.339	420.788	432.615	394.703	388.382	401.947
ENSRNOG00000000988	Xab2	-0.152936	0.0535044	0.999341	1529.32	1413.42	1303.67	1328.47	1261.13	1180.06	1330.5	1239.86
ENSRNOG00000000989	Bud31	-0.0741466	0.452589	0.999341	838.123	801.909	716.689	715.607	703.496	761.069	806.565	642.611
ENSRNOG00000000990	Pdap1	-0.111406	0.114737	0.999341	1232.35	1245.54	1309.35	1247.17	1183.74	1228.64	1162.26	1082.36
ENSRNOG00000000991	Arpc1b	-0.361402	0.0620644	0.999341	163.486	258.862	196.924	284.992	216.308	138.652	162.467	187.743
ENSRNOG00000000993	Pcp2	-0.114467	0.164073	0.999341	3579.09	3382.09	4018	3877.32	3724.86	3481.49	3437.75	3075.71
ENSRNOG00000000994	Stxbp2	-0.0229109	0.851412	0.999341	716.026	556.178	475.268	609.293	552.676	577.886	559.5	630.01
ENSRNOG00000000996	Arpc1a	-0.0553956	0.479566	0.999341	1280.98	1284.93	1440.01	1490.18	1319.67	1390.57	1288.2	1291.52
ENSRNOG00000000999	Smurf1	-0.066169	0.376545	0.999341	1051.27	975.422	973.258	969.33	973.384	973.602	880.588	963.916
ENSRNOG00000001003	Trappc5	-0.102013	0.294634	0.999341	972.636	876.004	1107.7	900.539	928.733	933.119	926.732	801.373
ENSRNOG00000001004	Ncor2	-0.0484425	0.511091	0.999341	6928.48	5818.77	5986.3	6343.97	6329.48	5877.03	5729.59	6313.96
ENSRNOG00000001005	Fcer2	0.0617651	0.862879	0.999341	30.0069	20.6339	18.935	30.3753	14.8835	32.3859	25.9562	31.5005
ENSRNOG00000001006	Nptx2	-0.0236257	0.73585	0.999341	1495.17	1371.22	1516.69	1581.3	1476.45	1500.89	1464.12	1425.08
ENSRNOG00000001007	Baiap2l1	-0.0269326	0.87905	0.999341	436.652	336.708	249.942	262.657	248.059	343.088	332.624	337.686
ENSRNOG00000001009	Bri3	-0.0678793	0.404422	0.999341	651.873	604.949	653.257	627.161	615.187	634.562	583.534	585.91
ENSRNOG00000001010	Tecpr1	-0.0420811	0.635269	0.999341	3473.55	3013.49	2826.99	2735.57	2892.37	2980.52	3139.74	2685.1
ENSRNOG00000001011	Rflna	0.338349	0.277098	0.999341	32.0763	24.3856	27.4557	50.0299	46.6351	43.5186	29.8016	50.4008
ENSRNOG00000001030	Tsc22d1	0.00429614	0.934907	0.999341	8882.03	8730.03	9380.39	8732.9	9038.28	9035.67	9086.59	8667.68
ENSRNOG00000001032	Ccz1b	0.0426915	0.552681	0.999341	1524.14	1618.83	1454.21	1481.24	1503.24	1687.1	1549.68	1519.58
ENSRNOG00000001033	Nufip1	-0.0495701	0.635105	0.999341	498.735	499.904	432.664	470.817	426.662	433.162	450.869	530.469
ENSRNOG00000001034	Evi5l	0.0117993	0.851391	0.999341	1864.56	1726.68	1721.19	1715.31	1800.91	1797.42	1765.98	1717.41
ENSRNOG00000001035	Gtf2h3	-0.0481563	0.628341	0.999341	401.471	485.835	427.931	410.96	422.693	399.764	432.603	414.547
ENSRNOG00000001036	Rsph10b	0.0572238	0.652857	0.999341	233.847	256.048	302.013	295.713	294.694	294.509	246.103	298.625
ENSRNOG00000001037	Gpalpp1	-0.163166	0.0918807	0.999341	515.29	467.077	472.428	488.685	428.646	441.258	473.941	388.086
ENSRNOG00000001039	Eif2b1	-0.032238	0.750549	0.999341	426.304	414.554	367.339	428.828	369.112	427.089	413.376	390.606
ENSRNOG00000001040	Pms2	-0.0669524	0.482901	0.999341	922.97	825.357	910.773	759.383	754.1	792.443	904.621	810.193
ENSRNOG00000001043	Ddx55	-0.190988	0.115116	0.999341	457.346	401.424	372.073	343.062	352.244	353.209	372.039	297.365
ENSRNOG00000001044	Aimp2	-0.0284259	0.752704	0.999341	500.804	456.76	482.842	461.884	485.204	485.789	450.869	441.007
ENSRNOG00000001047	Map2k7	0.0133929	0.855779	0.999341	1518.97	1321.51	1351.01	1346.34	1447.67	1430.04	1361.26	1346.96
ENSRNOG00000001048	Ankrd61	0.0921791	0.678408	0.999341	91.0553	99.418	61.5387	58.9639	95.2547	79.9527	74.9846	80.6413
ENSRNOG00000001049	Tpt1	-0.196039	0.0528465	0.999341	4202	4123.03	5394.58	5360.35	4439.27	4225.35	4129.92	3860.7
ENSRNOG00000001050	Eif2ak1	-0.0533823	0.473401	0.999341	1616.23	1412.49	1527.11	1396.37	1368.29	1429.03	1466.04	1471.7
ENSRNOG00000001052	Slc25a30	0.217359	0.138261	0.999341	636.352	534.606	548.168	856.763	628.086	821.793	782.531	763.573
ENSRNOG00000001053	Tmed2	0.0405348	0.677707	0.999341	2510.23	2721.8	3121.43	2776.66	2803.07	3161.68	3052.26	2426.8
ENSRNOG00000001055	Rilpl1	-0.0761239	0.489298	0.999341	322.832	361.094	346.51	343.956	284.772	333.98	362.425	322.565
ENSRNOG00000001056	Snapc2	-0.145344	0.206947	0.999341	592.894	604.949	533.02	770.104	578.474	572.826	547.964	563.229
ENSRNOG00000001057	Ctxn1	-0.24798	0.124042	0.999341	170.729	153.817	181.776	191.186	170.665	133.592	117.284	167.583
ENSRNOG00000001058	Timm44	0.129567	0.179942	0.999341	560.818	650.907	565.209	617.334	582.443	703.382	691.204	642.611
ENSRNOG00000001059	Usp42	-0.161438	0.0642255	0.999341	2006.32	1708.86	1746.75	1577.73	1533.01	1676.98	1599.67	1480.52
ENSRNOG00000001060	Snrnp35	-0.0333088	0.798183	0.999341	265.923	232.601	223.433	250.15	246.075	250.991	256.678	192.783
ENSRNOG00000001061	Rilpl2	0.000960335	0.994502	0.999341	163.486	175.388	153.373	175.105	169.672	190.267	154.776	152.463
ENSRNOG00000001062	Kmt5a	0.0611682	0.592541	0.999341	276.27	290.751	258.463	288.566	289.733	272.244	272.059	331.385
ENSRNOG00000001064	Sbno1	0.0386759	0.605818	0.999341	3491.14	3563.1	3354.33	3169.75	3279.34	3607.99	3803.06	3252.11
ENSRNOG00000001065	Cyth3	-0.0839737	0.311969	0.999341	1589.33	1692.92	1724.03	1879.7	1476.45	1607.15	1634.28	1784.19
ENSRNOG00000001066	Itih2	0.126719	0.753626	0.999341	10.3472	16.8823	20.8285	26.8018	18.8525	14.1688	23.0722	26.4604
ENSRNOG00000001068	Rac1	-0.0233037	0.677628	0.999341	5033.91	4920.25	5213.75	5119.13	4919.51	5224.25	5043.19	4771.7
ENSRNOG00000001069	Elavl1	0.047535	0.465436	0.999341	1673.14	1751.07	1841.43	1753.73	1745.34	1861.18	1879.42	1767.81
ENSRNOG00000001070	Cdk2ap1	0.0123545	0.902909	0.999341	748.102	867.563	940.122	964.863	931.71	957.409	802.719	860.594
ENSRNOG00000001072	Cers4	-0.0645226	0.532726	0.999341	7028.85	5717.47	5885.94	4803.77	6066.53	5493.46	5495.98	5351.31
ENSRNOG00000001073	RGD1563482	0.346652	0.0823335	0.999341	63.1179	99.418	81.4204	96.4863	90.2935	106.266	128.82	108.362
ENSRNOG00000001074	Mphosph9	0.03472	0.641379	0.999341	1100.94	1007.31	1011.13	968.437	996.205	1058.61	1048.82	1083.62
ENSRNOG00000001079	Daglb	-0.0875084	0.458647	0.999341	1085.42	884.445	910.773	786.185	953.539	791.431	951.727	749.712
ENSRNOG00000001080	Arl6ip4	-0.0252218	0.80138	0.999341	394.228	403.3	377.753	383.265	397.887	337.016	398.956	398.167
ENSRNOG00000001081	Ogfod2	-0.364784	0.0123158	0.999341	221.43	181.016	198.817	210.84	184.556	156.869	131.704	157.503
ENSRNOG00000001082	Abcb9	-0.137308	0.121924	0.999341	504.943	474.58	514.085	472.604	423.685	454.415	454.714	454.867
ENSRNOG00000001083	Kdelr2	-0.0317322	0.696743	0.999341	992.296	1118.92	1150.3	1150.69	1019.03	1156.78	1094.01	1047.08
ENSRNOG00000001086	Vps37b	-0.0310436	0.748565	0.999341	1330.65	1036.39	1172.08	1213.23	1290.9	1111.24	1064.2	1184.42
ENSRNOG00000001088	Rfc3	-0.219724	0.101119	0.999341	386.985	317.012	289.705	291.246	296.679	273.256	298.016	231.844
ENSRNOG00000001090	Stard13	0.100055	0.226167	0.999341	727.408	706.243	740.358	784.398	739.216	828.877	763.304	842.954
ENSRNOG00000001091	Hip1r	-0.0232446	0.789873	0.999341	1117.5	992.304	1017.76	974.69	1131.15	937.168	998.833	966.436
ENSRNOG00000001092	Kl	0.0483862	0.668795	0.999341	878.477	788.779	1057.52	1042.59	1096.42	995.867	873.859	929.895
ENSRNOG00000001094	Zfp316	0.0158454	0.898561	0.999341	504.943	392.983	358.818	389.519	408.801	381.547	462.405	409.507
ENSRNOG00000001098	Pds5b	0.0836174	0.092625	0.999341	6216.59	6333.68	6329.97	6117.05	6426.71	6791.94	6661.13	6608.81
ENSRNOG00000001099	Rbak	-0.096268	0.443923	0.999341	221.43	209.153	233.847	228.708	184.556	234.798	203.804	212.944
ENSRNOG00000001101	Rnf216	-0.0240655	0.75171	0.999341	1748.68	1668.53	1620.83	1577.73	1709.62	1734.67	1572.75	1484.3
ENSRNOG00000001103	AABR07035437.1	0.0391338	0.669259	0.999341	1239.59	1132.99	1161.66	1249.86	1240.3	1240.79	1055.55	1383.5
ENSRNOG00000001104	Foxk1	-0.134756	0.187132	0.999341	1875.95	1521.28	1504.38	1396.37	1595.52	1373.37	1335.3	1430.12
ENSRNOG00000001106	Denr	0.0441428	0.742024	0.999341	213.152	228.849	177.989	209.947	202.416	244.919	203.804	204.123
ENSRNOG00000001107	AABR07035428.1	0.00938155	0.947304	0.999341	209.013	208.215	158.107	176.892	186.54	173.062	207.65	189.003
ENSRNOG00000001108	N4bp2l2	0.00410314	0.955484	0.999341	1947.34	1824.23	1821.55	1660.82	1781.06	1766.04	1940.95	1782.93
ENSRNOG00000001111	Brca2	0.0446284	0.692314	0.999341	570.13	627.459	495.15	635.202	522.909	605.212	596.031	680.411
ENSRNOG00000001113	Mmd2	0.108906	0.241114	0.999341	1242.7	1326.2	1283.79	1028.29	1312.73	1414.86	1282.43	1251.2
ENSRNOG00000001114	Wipi2	-0.140871	0.0938669	0.999341	1472.41	1305.56	1222.25	1362.42	1281.97	1115.29	1196.87	1270.1
ENSRNOG00000001115	Slc29a4	0.000938424	0.994179	0.999341	679.811	551.489	716.689	524.421	721.356	605.212	617.181	526.689
ENSRNOG00000001117	Fbxl18	-0.0874337	0.739845	0.999341	135.548	59.0881	78.5802	108.994	102.2	66.796	77.8686	113.402
ENSRNOG00000001120	Med13l	-0.0221437	0.820435	0.999341	9374.56	7846.52	8150.57	6603.06	8189.92	7359.7	8157.94	7776.85
ENSRNOG00000001123	RGD1562310	-0.0966481	0.31351	0.999341	720.165	669.665	608.76	612.867	634.039	545.5	615.258	647.651
ENSRNOG00000001124	Rnft2	-0.0382021	0.559667	0.999341	1602.78	1698.55	1583.91	1702.8	1559.8	1687.1	1583.33	1586.37
ENSRNOG00000001126	Fbxw8	-0.07264	0.341856	0.999341	960.22	920.086	916.453	938.061	871.183	818.757	936.346	926.115
ENSRNOG00000001128	Tesc	-0.0201466	0.955635	0.999341	26.9027	19.696	23.6687	23.2282	16.868	20.2412	35.5696	18.9003
ENSRNOG00000001129	Fbxo21	-0.0802616	0.227782	0.999341	1900.78	1842.05	2050.66	1982.44	1929.9	1773.13	1845.77	1805.61
ENSRNOG00000001130	Nos1	-0.0735939	0.521073	0.999341	624.97	617.142	539.647	777.251	629.078	607.236	631.601	563.229
ENSRNOG00000001134	Rfc5	-0.0126757	0.897401	0.999341	369.395	407.051	375.86	426.148	371.096	400.776	406.647	386.826
ENSRNOG00000001135	Wsb2	0.0434235	0.589234	0.999341	1292.36	1225.84	1410.66	1286.48	1364.32	1436.11	1359.34	1210.88
ENSRNOG00000001136	Pebp1	-0.0960335	0.221361	0.999341	4786.61	5017.8	5748.66	5528.31	5247.94	4693.93	5112.41	4668.38
ENSRNOG00000001138	Taok3	-0.101794	0.439793	0.999341	2471.94	1950.84	2038.35	1615.25	2246.42	1634.48	1970.75	1670.79
ENSRNOG00000001139	Suds3	0.0255808	0.741132	0.999341	1330.65	1344.02	1527.11	1480.35	1529.04	1384.5	1483.35	1386.02
ENSRNOG00000001141	Srrm4	0.0536516	0.645006	0.999341	963.324	916.334	925.921	1054.2	942.624	930.083	872.897	1266.32
ENSRNOG00000001142	Prkab1	-0.0510193	0.579696	0.999341	1170.27	1006.37	1007.34	1097.09	1058.72	971.578	1156.49	941.235
ENSRNOG00000001143	Cit	0.0750966	0.365173	0.999341	1209.59	1163	1191.96	1050.63	1243.27	1294.42	1094.01	1229.78
ENSRNOG00000001148	Rplp0	-0.114292	0.0642201	0.999341	3558.4	3747.87	3733.03	4026.52	3600.83	3378.26	3468.52	3472.62
ENSRNOG00000001149	Pxn	-0.105375	0.243076	0.999341	1973.21	1847.67	1943.68	1784.1	1955.7	1508.98	1682.35	1871.13
ENSRNOG00000001151	Sirt4	0.127501	0.470632	0.999341	187.284	146.313	124.971	119.714	177.61	162.942	158.621	129.782
ENSRNOG00000001152	Glp1r	0.116083	0.71528	0.999341	94.1595	105.983	84.2607	31.2687	107.162	54.6512	90.366	89.4615
ENSRNOG00000001153	Pla2g1b	0.507104	0.0568828	0.999341	57.9443	55.3364	47.3375	31.2687	63.5031	71.8563	87.482	47.8808
ENSRNOG00000001156	Msi1	0.00724815	0.955442	0.999341	18393.2	16373	22441.7	14640.9	21921.5	15879.2	17969.4	16438.2
ENSRNOG00000001158	Abcg1	-0.154739	0.0905533	0.999341	2492.64	2120.61	2723.8	2260.28	2342.67	1997.81	2178.4	2100.45
ENSRNOG00000001161	Gatc	-0.0301189	0.777538	0.999341	934.352	1017.63	1222.25	1003.28	1162.9	1033.31	988.258	904.695
ENSRNOG00000001163	Srsf9	0.056029	0.71984	0.999341	310.416	235.414	192.19	311.794	286.756	276.292	264.369	263.344
ENSRNOG00000001165	Tmprss3	-0.0952277	0.472965	0.999341	511.151	457.698	611.6	627.161	628.086	462.511	484.516	491.408
ENSRNOG00000001167	Ubash3a	0.118936	0.517919	0.999341	106.576	89.1011	124.024	123.288	138.913	126.508	122.09	91.9815
ENSRNOG00000001169	Slc37a1	0.00587811	0.970421	0.999341	114.854	118.176	124.971	129.542	119.068	109.302	117.284	146.162
ENSRNOG00000001170	Cox6a1	0.0853511	0.36133	0.999341	1639	1583.19	1911.49	1801.97	2082.7	1725.56	1671.77	1879.95
ENSRNOG00000001171	Coq5	-0.083767	0.5018	0.999341	241.09	218.532	196.924	220.668	189.517	212.533	217.263	207.903
ENSRNOG00000001172	Rnf10	-0.158646	0.21194	0.999341	7341.33	5449.23	7577.78	7046.18	7788.06	5694.86	5398.89	5676.39
ENSRNOG00000001173	Cabp1	-0.00220719	0.972011	0.999341	2986.2	2728.37	2966.17	3072.37	2921.14	3019.99	2829.23	2966.09
ENSRNOG00000001174	Pde9a	0.0449822	0.66037	0.999341	486.318	453.946	478.108	500.299	535.808	452.391	446.062	548.109
ENSRNOG00000001177	Acads	-0.162457	0.34385	0.999341	143.826	147.251	160.947	205.48	151.812	152.821	116.322	168.843
ENSRNOG00000001178	Sppl3	-0.0455052	0.520273	0.999341	2183.26	1988.36	2140.6	1982.44	1990.43	2143.54	2024.58	1873.65
ENSRNOG00000001181	Wdr4	-0.279133	0.0593348	0.999341	274.201	234.476	214.912	227.815	181.579	165.978	194.191	244.444
ENSRNOG00000001182	Ndufv3	-0.0651332	0.420306	0.999341	1367.9	1112.36	1183.44	1254.32	1190.68	1187.15	1172.84	1147.88
ENSRNOG00000001183	Hnf1a	-0.215974	0.532338	0.999341	21.7291	29.0751	20.8285	25.015	24.8059	24.2894	16.3428	17.6403
ENSRNOG00000001184	Pknox1	0.0286461	0.704095	0.999341	904.345	803.785	878.583	834.428	847.37	867.335	892.124	882.015
ENSRNOG00000001185	RGD1311899	-0.0298001	0.667919	0.999341	1613.13	1613.2	1794.09	1801.97	1672.91	1715.44	1653.51	1641.81
ENSRNOG00000001187	Oasl	-0.0789194	0.632159	0.999341	175.902	171.637	213.965	172.425	155.781	163.954	149.008	229.324
ENSRNOG00000001189	Sik1	-0.0982191	0.386773	0.999341	617.727	596.508	689.234	702.206	577.482	579.91	541.235	740.892
ENSRNOG00000001190	Git2	0.0761686	0.278138	0.999341	1819.04	1908.64	1643.56	1807.33	1817.78	1880.41	1966.9	1902.63
ENSRNOG00000001191	Tchp	-0.115361	0.276116	0.999341	522.533	526.165	422.25	538.715	472.304	486.801	426.835	469.988
ENSRNOG00000001192	Gltp	-0.273628	0.123307	0.999341	348.7	482.084	369.232	620.014	328.43	371.426	340.315	468.728
ENSRNOG00000001193	Hsf2bp	0.110485	0.810598	0.999341	11.3819	8.44115	20.8285	14.2943	10.9146	12.1447	21.1495	15.1202
ENSRNOG00000001194	Rrp1b	-0.172678	0.46792	0.999341	6910.89	4469.12	5853.75	3470.83	5475.16	3959.18	4859.58	4073.65
ENSRNOG00000001195	Trpv4	-0.284473	0.12916	0.999341	90.0206	106.921	125.918	142.049	107.162	88.0492	90.366	97.0216
ENSRNOG00000001198	Fam222a	-0.150358	0.230178	0.999341	1956.65	1276.49	1693.73	1431.21	1584.6	1310.62	1507.38	1323.02
ENSRNOG00000001199	Pop5	0.0244296	0.850146	0.999341	339.388	348.901	373.966	280.525	284.772	369.402	373	337.686
ENSRNOG00000001201	Cstb	-0.0763005	0.491966	0.999341	577.373	680.92	735.624	794.225	708.457	596.103	646.021	696.791
ENSRNOG00000001203	Rrp1	-0.145299	0.128983	0.999341	796.734	685.609	633.375	710.246	681.666	609.26	656.596	604.81
ENSRNOG00000001204	Ankrd13a	-0.0678224	0.32716	0.999341	1362.73	1324.32	1418.23	1462.48	1258.16	1374.38	1343.95	1336.88
ENSRNOG00000001205	Agpat3	-0.0462371	0.735894	0.999341	24863.3	22269.6	29045.3	18093	28247	19859.7	22584.8	20603.9
ENSRNOG00000001210	Pwp2	-0.0798213	0.413569	0.999341	583.582	521.476	467.694	536.928	464.367	509.066	508.549	514.088
ENSRNOG00000001211	RGD1303003	-0.0138452	0.870704	0.999341	598.068	649.969	684.5	668.257	608.241	662.899	673.9	631.27
ENSRNOG00000001214	Pfkl	-0.0781973	0.286907	0.999341	4569.32	4302.17	5115.29	4795.73	4577.19	4550.22	4556.75	4103.89
ENSRNOG00000001215	RGD1309594	-0.100131	0.263986	0.999341	600.137	543.985	617.281	615.547	557.637	560.681	587.379	509.048
ENSRNOG00000001216	Trpm2	-0.11543	0.305466	0.999341	1033.68	1002.62	952.43	933.594	1049.79	707.43	920.964	942.496
ENSRNOG00000001217	Lrrc3	0.0119555	0.970256	0.999341	36.2152	24.3856	24.6155	22.3348	31.7516	25.3015	27.8789	22.6804
ENSRNOG00000001219	Tspear	0.150998	0.639209	0.999341	37.2499	24.3856	34.083	25.015	39.6895	38.4583	35.5696	18.9003
ENSRNOG00000001222	Ube2g2	-0.0425838	0.611484	0.999341	675.672	655.596	661.778	648.602	621.14	589.019	676.784	679.151
ENSRNOG00000001223	Pttg1ip	-0.0648125	0.414576	0.999341	2340.54	2220.96	2506.99	2786.49	2371.44	2375.3	2333.17	2343.64
ENSRNOG00000001224	Itgb2	-0.605733	0.00492266	0.999341	99.3331	206.339	143.906	172.425	110.138	110.315	84.598	104.582
ENSRNOG00000001225	Fam207a	-0.173802	0.161598	0.999341	339.388	304.819	296.333	255.51	290.725	259.087	241.296	268.384
ENSRNOG00000001227	Adarb1	0.0035522	0.944353	0.999341	7080.58	6950.82	7313.64	6947.91	7238.36	7171.46	7087	6862.07
ENSRNOG00000001228	Pofut2	-0.0232647	0.776999	0.999341	1037.82	995.118	1074.56	972.01	1084.51	1050.52	954.611	921.075
ENSRNOG00000001229	Col18a1	0.101165	0.447758	0.999341	746.033	704.367	749.826	967.543	727.309	1028.25	745.039	899.655
ENSRNOG00000001232	Slc19a1	-0.213196	0.0466538	0.999341	570.13	485.835	552.902	666.47	488.18	480.729	497.013	497.708
ENSRNOG00000001235	Gna12	-0.105142	0.298783	0.999341	1120.6	1359.96	1160.71	1519.66	1240.3	1166.91	1195.91	1197.02
ENSRNOG00000001236	Brat1	-0.0361334	0.676116	0.999341	773.97	713.746	652.31	756.703	696.55	669.984	725.812	733.332
ENSRNOG00000001237	Cabin1	-0.0524579	0.565194	0.999341	2265	1933.96	1880.24	1863.62	2024.16	1794.38	1751.56	2090.37
ENSRNOG00000001238	Rsrc2	-0.0691752	0.445052	0.999341	2526.78	2160.94	2082.85	1952.06	2029.12	2082.82	2249.54	1947.99
ENSRNOG00000001239	Ddt	-0.0925549	0.259935	0.999341	930.213	970.733	1036.69	1108.7	989.26	972.59	915.196	918.555
ENSRNOG00000001241	Iqce	-0.0999555	0.369375	0.999341	683.949	632.149	485.682	566.41	564.582	561.693	531.621	550.629
ENSRNOG00000001242	Gstt3	-0.0386467	0.758452	0.999341	560.818	578.688	606.866	788.865	649.915	571.814	554.693	695.531
ENSRNOG00000001243	Zcchc8	-0.0303675	0.740152	0.999341	1662.79	1472.51	1333.02	1311.5	1463.55	1467.49	1420.86	1302.86
ENSRNOG00000001245	Pcbp3	-0.0218374	0.743663	0.999341	13973.9	12201.2	12073.9	13091.8	12732.4	12564.7	12060	13213.8
ENSRNOG00000001247	Clip1	0.0377058	0.560125	0.999341	2202.92	2060.58	2295.87	2061.95	2257.34	2241.71	2150.52	2198.74
ENSRNOG00000001249	Col6a1	0.0200667	0.954688	0.999341	19.6597	28.1372	21.7752	47.3498	22.8214	31.3739	28.8402	36.5406
ENSRNOG00000001250	Lfng	-0.401344	0.0395533	0.999341	293.86	293.565	169.468	343.062	184.556	253.015	186.5	209.163
ENSRNOG00000001251	Grifin	0.133294	0.659032	0.999341	25.868	32.8267	25.5622	41.096	26.7904	32.3859	36.5309	42.8407
ENSRNOG00000001252	Chst12	-0.103513	0.380139	0.999341	432.513	354.528	373.966	368.077	380.027	366.366	297.054	380.526
ENSRNOG00000001253	Eif3b	-0.0952047	0.179114	0.999341	1100.94	1023.26	1051.84	1046.16	954.531	1029.27	956.534	1013.06
ENSRNOG00000001254	Col6a2	0.202756	0.39772	0.999341	72.4304	48.7711	61.5387	67.0044	60.5264	100.194	59.6031	66.7811
ENSRNOG00000001255	Mlxip	-0.0780005	0.47533	0.999341	526.672	646.217	520.712	578.024	550.691	592.055	465.289	545.589
ENSRNOG00000001256	Atxn2	0.00783345	0.930233	0.999341	5219.12	4714.85	5230.79	4356.18	5513.86	4520.87	4535.6	5056.46
ENSRNOG00000001258	Snx8	-0.209113	0.0790334	0.999341	419.061	362.032	333.256	381.478	364.151	285.401	305.706	338.946
ENSRNOG00000001259	Cux2	-0.00553829	0.940265	0.999341	1289.26	1204.27	1296.1	1164.09	1283.95	1276.21	1206.48	1164.26
ENSRNOG00000001260	Nudt1	0.0774767	0.8055	0.999341	23.7985	36.5783	30.296	33.9489	42.6662	31.3739	36.5309	20.1603
ENSRNOG00000001261	Ftcd	0.413732	0.443477	0.999341	15.5208	11.2549	3.787	8.04053	12.8991	12.1447	7.69072	18.9003
ENSRNOG00000001265	Mad1l1	-0.131313	0.237286	0.999341	363.186	298.254	331.362	327.875	297.671	284.389	291.286	333.905
ENSRNOG00000001269	Ppp1cc	0.0474455	0.577102	0.999341	7926.98	8393.32	9399.33	8101.28	8975.77	9157.12	9266.36	7547.52
ENSRNOG00000001270	Hvcn1	0.350036	0.315675	0.999341	35.1805	48.7711	18.935	20.548	32.7438	34.41	51.9124	37.8006
ENSRNOG00000001271	Card6	-0.013009	0.952002	0.999341	73.4651	129.431	143.906	110.781	127.006	125.495	88.4433	113.402
ENSRNOG00000001272	Mcm3ap	-0.0893015	0.178636	0.999341	2508.16	2366.34	2180.36	2249.56	2170.02	2156.7	2187.05	2231.5
ENSRNOG00000001273	Psmg3	-0.0613324	0.683177	0.999341	173.833	142.562	145.799	148.303	124.03	158.893	157.66	143.642
ENSRNOG00000001274	Vps29	0.0517499	0.637105	0.999341	706.713	786.903	821.778	799.586	699.527	918.951	894.047	714.432
ENSRNOG00000001276	Pcnt	-0.0189399	0.847351	0.999341	1360.66	1102.98	995.034	1140.86	1084.51	1122.37	1184.37	1146.62
ENSRNOG00000001277	Mafk	-0.202515	0.209266	0.999341	150.034	170.699	145.799	202.8	137.921	153.833	164.389	124.742
ENSRNOG00000001278	Gpn3	-0.134631	0.121896	0.999341	502.874	534.606	485.682	495.832	473.297	446.318	465.289	453.607
ENSRNOG00000001283	Anapc7	-0.0676006	0.461179	0.999341	1030.58	860.998	834.086	815.667	868.207	841.022	824.83	842.954
ENSRNOG00000001285	Atp2a2	-0.000802854	0.991021	0.999341	10005.7	10702.4	11361.9	10061.4	10730	10844.2	11000.6	9528.28
ENSRNOG00000001287	Gper1	0.109463	0.837216	0.999341	11.3819	9.37906	8.52074	24.1216	16.868	6.07236	11.5361	23.9404
ENSRNOG00000001288	Gpr146	0.0439776	0.715155	0.999341	281.444	280.434	263.196	248.363	320.492	252.003	273.982	258.304
ENSRNOG00000001289	LOC498154	0.0703336	0.548214	0.999341	211.083	200.712	208.285	213.521	232.183	211.521	219.186	211.683
ENSRNOG00000001293	Get4	-0.135954	0.14481	0.999341	1650.38	1299.94	1570.66	1561.65	1492.32	1375.39	1418.94	1244.9
ENSRNOG00000001294	Ift81	0.0719648	0.426835	0.999341	998.504	1034.51	995.98	840.682	986.283	1003.96	1111.31	962.656
ENSRNOG00000001295	S100b	-0.109038	0.287352	0.999341	1008.85	1231.47	1205.21	1410.67	1142.06	1067.72	1206.48	1087.4
ENSRNOG00000001296	P2rx7	-0.1747	0.529313	0.999341	33.111	74.0946	49.231	60.7506	48.6196	45.5427	40.3763	59.221
ENSRNOG00000001297	Prmt2	-0.133587	0.227658	0.999341	453.207	505.531	465.801	596.786	427.654	489.837	454.714	472.508
ENSRNOG00000001299	Sun1	0.0608116	0.299067	0.999341	2625.08	2642.08	2747.47	2589.05	2853.67	2634.39	2761.93	2811.11
ENSRNOG00000001300	P2rx4	0.0974006	0.432118	0.999341	279.374	347.963	292.546	355.57	368.12	341.064	360.503	293.585
ENSRNOG00000001302	Adora2a	0.0302479	0.910931	0.999341	56.9096	31.8888	46.3907	35.7357	47.6273	47.5668	39.415	39.0606
ENSRNOG00000001303	Specc1l	-0.0984983	0.152755	0.999341	2715.1	2416.05	2506.05	2424.67	2411.13	2195.16	2353.36	2438.14
ENSRNOG00000001304	Bcr	0.0148301	0.815901	0.999341	2452.28	2262.23	2448.29	2403.22	2339.69	2555.45	2337.02	2433.1
ENSRNOG00000001309	Camkk2	-0.0795813	0.507346	0.999341	531.846	379.852	444.972	423.468	453.452	384.583	403.763	442.267
ENSRNOG00000001311	Rab36	-0.147996	0.379798	0.999341	138.652	130.369	110.77	106.314	118.076	116.387	94.2114	109.622
ENSRNOG00000001312	Pdgfa	-0.00555095	0.966705	0.999341	287.652	293.565	308.64	349.316	378.042	290.461	265.33	301.145
ENSRNOG00000001313	Gnaz	-0.0592998	0.573913	0.999341	1876.98	1452.82	1695.63	1417.81	1717.56	1536.31	1546.8	1378.46
ENSRNOG00000001314	Fam20c	-0.0494108	0.68008	0.999341	438.721	469.891	422.25	566.41	478.258	497.934	398.956	459.908
ENSRNOG00000001315	Rsph14	-0.0833773	0.836538	0.999341	43.4582	34.7025	36.9232	20.548	41.6739	14.1688	50.951	20.1603
ENSRNOG00000001316	Anapc5	-0.00372658	0.948388	0.999341	3511.84	3708.48	3622.26	3629.85	3482.75	3806.36	3525.24	3622.56
ENSRNOG00000001317	Zfp68	0.0907215	0.257872	0.999341	2173.95	2034.32	2102.73	1917.22	2204.75	2259.93	2359.13	1931.61
ENSRNOG00000001323	Zfp157	0.0300948	0.785009	0.999341	829.845	736.256	664.618	679.871	630.07	743.864	751.768	847.994
ENSRNOG00000001324	Asmt	-0.00498526	0.9692	0.999341	227.638	191.333	202.604	240.322	223.253	195.328	225.915	214.204
ENSRNOG00000001325	Il3ra	-0.111577	0.381794	0.999341	389.054	461.45	388.167	536.928	373.081	409.884	460.482	400.687
ENSRNOG00000001331	Rnf34	-0.0744591	0.444374	0.999341	943.664	781.276	872.903	782.611	866.222	798.515	832.521	708.132
ENSRNOG00000001335	Zkscan1	0.0468526	0.554785	0.999341	1353.41	1277.43	1245.92	1153.37	1254.19	1222.57	1386.25	1331.84
ENSRNOG00000001336	Orai1	-0.130128	0.305944	0.999341	360.082	279.496	324.735	368.971	307.593	302.606	266.291	343.986
ENSRNOG00000001337	Setd1b	-0.0770307	0.357488	0.999341	3586.34	2964.72	3058	3138.49	3305.14	2841.86	2834.99	3102.17
ENSRNOG00000001339	Psmd9	-0.186321	0.0826373	0.999341	492.526	464.263	382.487	435.082	399.871	400.776	397.034	359.106
ENSRNOG00000001341	Zfp113	-0.0739475	0.555971	0.999341	211.083	226.035	187.456	200.12	189.517	194.316	208.611	190.263
ENSRNOG00000001342	Wdr66	-0.0720634	0.534977	0.999341	800.873	765.331	976.099	672.724	691.589	799.527	747.923	820.273
ENSRNOG00000001344	Aldh2	-0.00572842	0.940803	0.999341	1110.25	1034.51	1126.63	1199.83	1150.99	1072.78	1067.09	1165.52
ENSRNOG00000001345	Mapkapk5	-0.0829654	0.385504	0.999341	1380.32	1203.33	1071.72	1091.72	1151.99	1124.4	1168.99	1031.96
ENSRNOG00000001346	Cops6	0.0315651	0.718494	0.999341	1633.82	1543.79	1805.45	1644.73	1866.4	1613.22	1782.33	1508.24
ENSRNOG00000001347	Adam1a	-0.0437989	0.784189	0.999341	1978.38	1621.64	1635.98	1106.02	1878.3	1192.21	1505.46	1575.03
ENSRNOG00000001348	Erp29	-0.197956	0.158119	0.999341	301.103	231.663	246.155	292.139	231.191	222.653	203.804	278.465
ENSRNOG00000001349	Mcm7	-0.178907	0.0278878	0.999341	931.247	813.164	812.311	817.453	715.402	765.117	752.73	745.932
ENSRNOG00000001350	Naa25	-0.120475	0.120625	0.999341	1427.91	1250.23	1336.81	1226.63	1226.4	1154.76	1170.91	1270.1
ENSRNOG00000001351	Trafd1	-0.102938	0.106049	0.999341	2728.55	2709.61	2599.77	2650.69	2645.3	2357.09	2551.4	2395.3
ENSRNOG00000001352	Hectd4	0.0202163	0.742574	0.999341	10947.3	10321.7	10460.6	9531.6	10614.9	10154	10254.6	10819.8
ENSRNOG00000001353	Ap4m1	-0.192754	0.0860775	0.999341	388.02	359.218	303.907	362.717	298.663	327.907	293.209	317.525
ENSRNOG00000001355	Taf6	-0.0555092	0.421836	0.999341	1289.26	1184.58	1258.23	1298.1	1248.23	1218.52	1218.98	1151.66
ENSRNOG00000001357	Mblac1	-0.112262	0.609495	0.999341	86.9164	65.6534	55.8582	78.6185	53.5808	71.8563	73.0619	66.7811
ENSRNOG00000001367	Gpc2	-0.157053	0.724282	0.999341	9.31247	21.5718	26.509	17.8678	13.8913	27.3256	12.4974	13.8602
ENSRNOG00000001368	Rph3a	0.0465355	0.594841	0.999341	4876.63	4524.46	5215.64	3999.71	5068.34	4953.02	4705.76	4495.75
ENSRNOG00000001369	Oas1a	0.0926576	0.838489	0.999341	70.3609	98.4801	119.29	222.455	73.4255	176.098	114.4	181.443
ENSRNOG00000001374	Rasal1	0.19551	0.397093	0.999341	61.0484	57.2123	74.7932	74.1515	68.4643	103.23	77.8686	55.4409
ENSRNOG00000001375	Gal3st4	-0.119657	0.661244	0.999341	61.0484	75.0325	61.5387	77.7251	61.5187	86.0251	32.6856	74.3412
ENSRNOG00000001376	Mettl7a	0.0250218	0.800349	0.999341	1346.17	1503.46	1418.23	1795.72	1416.91	1590.96	1648.7	1514.54
ENSRNOG00000001377	Ddx54	-0.178484	0.0579428	0.999341	593.929	647.155	630.535	689.698	575.497	544.488	519.124	628.75
ENSRNOG00000001378	Iqcd	0.141173	0.524641	0.999341	66.222	64.7155	68.166	61.644	80.3711	73.8804	84.598	46.6208
ENSRNOG00000001379	Cyp3a62	0.502478	0.0289824	0.999341	48.6318	49.709	40.7102	34.8423	56.5575	62.7477	62.4871	64.2611
ENSRNOG00000001383	Slc8b1	-0.103757	0.692654	0.999341	52.7707	59.0881	53.9647	105.42	62.5109	53.6392	64.4098	73.0812
ENSRNOG00000001385	Plbd2	-0.17916	0.0830753	0.999341	712.922	771.896	644.736	823.707	695.558	656.827	681.59	572.049
ENSRNOG00000001388	Sds	0.0454347	0.888194	0.999341	33.111	31.8888	19.8817	31.2687	25.7981	25.3015	26.9175	42.8407
ENSRNOG00000001389	Irs3	0.243977	0.43653	0.999341	25.868	27.1993	17.9882	28.5885	27.7826	34.41	26.9175	28.9805
ENSRNOG00000001391	Sdsl	0.477116	0.172284	0.999341	27.9374	16.8823	16.0947	27.6951	32.7438	20.2412	37.4923	32.7605
ENSRNOG00000001396	Mospd3	-0.0505986	0.572481	0.999341	532.88	524.289	569.943	587.852	565.575	535.38	543.157	492.668
ENSRNOG00000001397	Rbm19	-0.165034	0.114403	0.999341	661.186	515.848	533.02	527.101	499.095	514.127	511.433	467.468
ENSRNOG00000001399	Tbx5	0.237595	0.409271	0.999341	107.611	85.3494	176.095	91.126	126.014	105.254	90.366	223.024
ENSRNOG00000001402	Lrch4	-0.0260593	0.72017	0.999341	832.949	877.88	826.512	858.549	831.494	811.672	870.975	820.273
ENSRNOG00000001404	Agfg2	0.158102	0.0933883	0.999341	419.061	470.829	491.363	486.005	492.149	510.078	527.776	556.929
ENSRNOG00000001407	Tfr2	-0.0154429	0.931071	0.999341	103.472	123.804	98.4619	149.196	106.169	118.411	128.82	117.182
ENSRNOG00000001408	Actl6b	0.0541696	0.522806	0.999341	537.019	498.966	484.736	517.274	526.877	523.235	544.119	520.389
ENSRNOG00000001409	Gnb2	-0.0649403	0.525383	0.999341	1536.56	1612.26	1643.56	2111.08	1587.58	1582.86	1712.15	1719.93
ENSRNOG00000001410	Gigyf1	-0.0582533	0.471327	0.999341	1357.55	1229.59	1148.41	1240.92	1123.21	1240.79	1267.05	1145.36
ENSRNOG00000001414	Serpine1	0.0665403	0.933965	0.999341	33.111	22.5097	35.9765	89.3392	8.93013	96.1457	19.2268	65.5211
ENSRNOG00000001415	Ap1s1	-0.00901733	0.920363	0.999341	565.991	562.743	622.961	588.745	621.14	590.031	591.224	520.389
ENSRNOG00000001416	Vgf	-0.122738	0.206606	0.999341	576.339	470.829	550.061	491.365	463.374	486.801	474.902	492.668
ENSRNOG00000001417	Plod3	0.0438106	0.672145	0.999341	550.471	634.024	593.612	670.937	540.769	646.706	662.364	677.891
ENSRNOG00000001418	Znhit1	0.0474385	0.682431	0.999341	355.943	356.404	354.084	329.662	353.236	298.558	399.918	391.866
ENSRNOG00000001419	Cldn15	-0.132405	0.478309	0.999341	98.2983	92.8527	84.2607	83.9788	86.3246	84.001	91.3273	64.2611
ENSRNOG00000001420	Fis1	-0.0912924	0.325364	0.999341	1548.97	1383.41	1750.54	1725.14	1634.21	1399.68	1456.43	1525.89
ENSRNOG00000001424	Cux1	-0.00374204	0.951535	0.999341	2747.18	2890.63	2746.52	2734.67	2809.02	2646.54	2699.44	2939.63
ENSRNOG00000001425	Sh2b2	-0.171647	0.387731	0.999341	92.09	91.9148	106.983	78.6185	86.3246	101.206	69.2165	70.5612
ENSRNOG00000001426	Prkrip1	-0.0711733	0.36822	0.999341	1123.71	966.981	1001.66	995.238	1015.06	924.011	960.379	990.376
ENSRNOG00000001427	Orai2	-0.117802	0.205632	0.999341	680.845	615.266	699.648	568.197	604.272	573.838	596.031	587.17
ENSRNOG00000001428	Alkbh4	-0.0640226	0.66015	0.999341	209.013	218.532	187.456	203.693	172.649	201.4	239.374	167.583
ENSRNOG00000001429	Lrwd1	-0.176091	0.0584254	0.999341	528.742	515.848	497.043	512.807	458.413	425.065	502.781	429.667
ENSRNOG00000001430	Polr2j	-0.191448	0.188271	0.999341	286.617	224.159	223.433	257.297	226.23	194.316	258.601	186.483
ENSRNOG00000001431	Rasa4	0.132834	0.306329	0.999341	451.138	481.146	408.049	534.248	399.871	557.645	534.505	565.749
ENSRNOG00000001432	Dtx2	-0.235502	0.0869721	0.999341	345.596	284.185	266.037	318.047	238.137	288.437	216.302	289.805
ENSRNOG00000001435	Ssc4d	0.016357	0.907395	0.999341	137.618	173.513	153.373	175.105	157.766	163.954	168.235	157.503
ENSRNOG00000001436	Ywhag	-0.00426425	0.9429	0.999341	14503.7	14055.5	15339.2	14513.1	15006.6	15148.5	14479.7	13599.4
ENSRNOG00000001439	Srrm3	-0.0348501	0.695717	0.999341	2062.2	1761.39	1601.9	1734.97	1644.14	1831.83	1685.23	1828.29
ENSRNOG00000001440	Mdh2	0.0110766	0.893205	0.999341	2769.94	2945.96	3381.79	3140.27	3406.35	2974.44	2958.04	2993.81
ENSRNOG00000001441	Tmem120a	-0.144952	0.264083	0.999341	294.895	345.149	300.12	400.239	326.446	282.365	325.894	277.205
ENSRNOG00000001442	Por	-0.0481382	0.45303	0.999341	1883.19	1723.87	1720.24	1763.56	1658.03	1720.5	1763.1	1714.89
ENSRNOG00000001443	Rhbdd2	-0.0418472	0.604746	0.999341	1434.12	1230.53	1426.75	1408.88	1428.82	1372.35	1262.24	1277.66
ENSRNOG00000001448	Hip1	-0.0780838	0.294495	0.999341	2428.49	2355.08	2185.1	2028	2115.45	2061.57	2201.47	2142.04
ENSRNOG00000001449	Pom121	-0.0540267	0.448487	0.999341	3101.05	2661.78	2791.02	2750.75	2767.35	2808.47	2545.63	2767.01
ENSRNOG00000001450	Nsun5	-0.201475	0.0918545	0.999341	540.123	418.306	404.262	439.549	433.607	374.462	400.879	355.326
ENSRNOG00000001452	Fzd9	0.174466	0.348037	0.999341	84.847	70.3429	83.3139	66.111	83.3478	82.9889	86.5206	90.7215
ENSRNOG00000001453	Baz1b	-0.0912495	0.145758	0.999341	6352.14	5895.68	5928.54	5442.54	5446.39	5553.17	5616.15	5552.91
ENSRNOG00000001454	Eif4h	-0.0225844	0.732836	0.999341	3631.86	3585.61	3911.02	3529.79	3720.89	3703.13	3676.17	3325.19
ENSRNOG00000001455	Kif13a	-0.0515082	0.506363	0.999341	2250.51	2199.39	2024.15	2058.37	1937.84	2123.3	1917.87	2257.96
ENSRNOG00000001456	Nup153	-0.0140264	0.803231	0.999341	4394.45	4359.39	4239.54	4186.43	4195.18	4390.32	4373.14	4049.71
ENSRNOG00000001457	Rfc2	0.00353197	0.976486	0.999341	405.61	330.143	332.309	339.489	306.601	382.559	384.536	335.166
ENSRNOG00000001465	Ids	0.029897	0.642343	0.999341	3014.14	3067.89	3384.63	3045.57	3337.88	3136.37	3105.13	3195.41
ENSRNOG00000001469	Eln	-0.0357515	0.844185	0.999341	168.659	138.81	134.438	204.587	144.866	138.652	148.046	201.603
ENSRNOG00000001470	Limk1	-0.0327049	0.759726	0.999341	1167.16	956.664	1103.91	956.823	1180.76	983.722	887.317	1038.26
ENSRNOG00000001474	Tmem270	-0.542801	0.111892	0.999341	28.9721	31.8888	29.3492	58.0705	28.7749	19.2291	23.0722	31.5005
ENSRNOG00000001476	Cldn4	2.06981	NA	NA	3.10416	7.50325	6.62725	3.57357	0.992236	1.01206	0	85.6814
ENSRNOG00000001478	Gtf2ird1	-0.03643	0.775754	0.999341	589.79	436.126	424.144	454.736	513.978	430.126	415.299	497.708
ENSRNOG00000001479	Gtf2i	0.0330672	0.517854	0.999341	7737.63	7978.76	7911.98	7766.25	8172.06	8219.95	8071.41	7654.63
ENSRNOG00000001480	Ncf1	-0.509728	0.0184034	0.999341	76.5692	123.804	81.4204	117.034	66.4798	67.808	65.3712	81.9013
ENSRNOG00000001482	Gtf2ird2	-0.0599951	0.579497	0.999341	309.381	327.329	313.374	345.743	320.492	275.28	331.662	316.265
ENSRNOG00000001483	Rcc1l	-0.0285905	0.83119	0.999341	237.985	186.643	185.563	198.333	188.525	193.303	215.34	194.043
ENSRNOG00000001484	Castor2	-0.0725566	0.400487	0.999341	1511.72	1302.75	1532.79	1433	1522.09	1392.59	1316.08	1262.54
ENSRNOG00000001488	Psmb1	0.0482536	0.629136	0.999341	1949.41	1910.51	2401.9	2329.97	2535.16	2085.86	2148.6	2114.31
ENSRNOG00000001489	Tbp	-0.0642882	0.400178	0.999341	1003.68	1000.75	1031.96	960.396	1017.04	919.963	992.103	889.575
ENSRNOG00000001490	Pdcd2	-0.0743502	0.449378	0.999341	601.172	527.103	476.215	502.98	482.227	497.934	517.201	502.748
ENSRNOG00000001492	Slc8a2	-0.00869869	0.916992	0.999341	691.193	702.491	709.115	695.952	762.037	709.454	654.673	653.951
ENSRNOG00000001493	Kptn	-0.125573	0.165664	0.999341	580.478	573.06	544.381	568.197	486.196	546.512	560.462	481.328
ENSRNOG00000001494	Napa	-0.118426	0.147421	0.999341	4264.08	3972.97	4703.45	4307.04	4480.94	3849.88	3702.12	3854.4
ENSRNOG00000001499	Mia	-0.798842	0.115198	0.999341	13.4514	15.0065	11.361	20.548	7.93789	13.1568	3.84536	10.0802
ENSRNOG00000001500	Rab4b	0.0504453	0.58864	0.999341	895.032	790.655	882.37	936.275	1014.07	855.191	931.539	825.314
ENSRNOG00000001501	Snrpa	-0.0937223	0.330493	0.999341	513.221	459.574	518.819	492.259	511.994	428.101	465.289	452.347
ENSRNOG00000001506	Tmem35a	0.0475462	0.535423	0.999341	1078.18	1052.33	1221.31	1148.01	1224.42	1133.51	1144.96	1147.88
ENSRNOG00000001514	Cdca7	0.0356162	0.857102	0.999341	137.618	99.418	76.6867	117.928	96.2469	114.363	119.206	112.142
ENSRNOG00000001515	Map3k20	-0.121013	0.497536	0.999341	133.479	175.388	137.279	178.678	113.115	136.628	146.124	181.443
ENSRNOG00000001516	Rapgef4	-0.0225292	0.823537	0.999341	842.262	720.312	937.282	735.261	849.354	781.31	795.99	756.012
ENSRNOG00000001517	Pdk1	-0.017496	0.843046	0.999341	455.277	483.021	470.534	498.513	485.204	454.415	489.322	454.867
ENSRNOG00000001518	Itga6	-0.187629	0.111727	0.999341	587.721	736.256	673.139	838.895	656.86	613.308	551.809	671.591
ENSRNOG00000001524	Hat1	-0.14122	0.245759	0.999341	713.956	777.524	858.702	892.498	809.665	716.539	832.521	578.35
ENSRNOG00000001525	Igsf11	0.0220855	0.774283	0.999341	2769.94	2524.84	2948.18	2477.38	2778.26	2533.19	2810	2763.23
ENSRNOG00000001527	Cd80	0.17478	0.502058	0.999341	40.3541	72.2187	44.4972	44.6696	43.6584	62.7477	62.4871	59.221
ENSRNOG00000001528	Gap43	-0.188228	0.0670804	0.999341	591.859	577.75	584.144	742.409	559.621	540.44	549.887	541.809
ENSRNOG00000001531	Chac2	-0.0886217	0.606267	0.999341	114.854	111.611	152.427	149.196	140.898	117.399	109.593	129.782
ENSRNOG00000001544	Cyyr1	0.162055	0.469784	0.999341	84.847	90.9769	158.107	119.714	151.812	93.1095	124.974	138.602
ENSRNOG00000001547	Agps	-0.0266729	0.776685	0.999341	854.678	1006.37	903.199	960.396	891.028	825.841	902.699	1042.04
ENSRNOG00000001548	Nfe2l2	-0.0788646	0.41775	0.999341	1167.16	964.167	945.803	1152.48	971.399	1095.05	999.794	936.195
ENSRNOG00000001551	Atp5pf	-0.0578419	0.577658	0.999341	542.193	579.626	612.547	668.257	597.326	638.61	564.307	506.528
ENSRNOG00000001554	RGD1563888	-0.117531	0.362526	0.999341	2461.6	1819.54	2139.65	1501.79	1963.64	1795.39	1879.42	1660.71
ENSRNOG00000001555	Btg3	-0.00141656	0.990443	0.999341	309.381	252.297	329.469	318.941	324.461	297.546	295.132	291.065
ENSRNOG00000001557	Cxadr	0.0182241	0.808833	0.999341	706.713	665.913	700.595	678.084	710.441	697.309	694.088	682.931
ENSRNOG00000001559	Mtx2	0.15384	0.13242	0.999341	324.902	361.094	329.469	318.941	380.027	352.197	353.773	400.687
ENSRNOG00000001573	Usp25	0.0593656	0.417425	0.999341	1114.39	1037.32	1093.5	1169.45	1145.04	1164.88	1091.12	1202.06
ENSRNOG00000001575	Grik1	0.0852475	0.44188	0.999341	2560.93	2973.16	2641.43	3228.72	2661.18	2938.01	2817.69	3688.08
ENSRNOG00000001582	Bach1	-0.0575723	0.551965	0.999341	398.367	375.162	392.901	377.011	358.197	380.535	348.005	398.167
ENSRNOG00000001584	Map3k7cl	-0.050904	0.874698	0.999341	21.7291	30.9509	31.2427	33.0555	27.7826	37.4462	19.2268	28.9805
ENSRNOG00000001585	Nrip1	-0.0152261	0.850409	0.999341	3626.69	3036.94	3450.9	3105.43	3166.23	3296.28	3549.27	3064.37
ENSRNOG00000001592	Cct8	0.0485476	0.501325	0.999341	2505.06	2535.16	2673.62	2844.56	2708.81	2902.59	2781.16	2525.08
ENSRNOG00000001593	Lnpk	0.11473	0.178282	0.999341	909.518	1056.08	1007.34	921.087	1149.01	1058.61	1022.87	984.076
ENSRNOG00000001596	Atp5mc3	-0.00210375	0.980873	0.999341	2101.51	2089.65	2586.52	2429.13	2396.25	2351.02	2330.29	2114.31
ENSRNOG00000001597	Atf2	-0.0126951	0.869598	0.999341	2200.85	2124.36	2314.8	1945.81	2295.04	2016.02	2130.33	2066.43
ENSRNOG00000001598	Usp16	-0.0390198	0.572358	0.999341	1064.73	1036.39	1001.66	1030.97	1026.96	1009.02	1027.67	956.356
ENSRNOG00000001599	Rwdd2b	-0.0443518	0.696315	0.999341	323.867	330.143	303.907	363.61	302.632	362.318	322.049	293.585
ENSRNOG00000001602	Ltn1	0.0172086	0.80093	0.999341	1953.55	2004.3	2014.68	1871.66	1896.16	1908.75	2142.83	1989.57
ENSRNOG00000001603	N6amt1	0.0883856	0.440135	0.999341	256.61	265.427	294.439	264.444	320.492	286.413	278.789	262.084
ENSRNOG00000001607	Adamts1	-0.419652	0.147928	0.999341	1485.86	2436.68	1749.59	3220.68	1238.31	1656.74	1704.46	2050.05
ENSRNOG00000001608	Nxpe3	-0.129958	0.270596	0.999341	315.589	399.548	304.853	337.702	326.446	309.69	289.363	316.265
ENSRNOG00000001609	Cep97	0.122732	0.175969	0.999341	464.589	493.338	434.558	450.269	501.079	480.729	492.206	534.249
ENSRNOG00000001611	Rpl24	-0.00678075	0.924037	0.999341	2346.74	2193.76	2512.67	2441.64	2317.86	2413.76	2496.6	2218.9
ENSRNOG00000001613	Zbtb11	0.0925939	0.228562	0.999341	1279.95	1338.39	1308.41	1294.52	1296.85	1480.64	1493.92	1292.78
ENSRNOG00000001616	Senp7	0.154042	0.0542648	0.999341	2452.28	2665.53	2548.65	2262.07	2660.19	2849.96	3001.31	2531.38
ENSRNOG00000001618	Ripk4	-0.234956	0.172544	0.999341	331.11	195.084	226.273	209.054	217.3	183.183	223.031	191.523
ENSRNOG00000001620	Prdm15	-0.0204226	0.834663	0.999341	693.262	625.583	534.913	607.506	602.287	642.658	585.456	594.73
ENSRNOG00000001621	C2cd2	-0.0347701	0.713567	0.999341	1060.59	1023.26	937.282	965.756	977.353	890.613	897.892	1130.24
ENSRNOG00000001622	Impg2	0.152739	0.0538001	0.999341	24315.9	26617.8	30700.2	27827.4	31362.6	28642.3	31983.8	29697.4
ENSRNOG00000001623	Zbtb21	0.00186753	0.985145	0.999341	1741.43	1445.31	1271.48	1399.94	1429.81	1524.16	1550.64	1357.04
ENSRNOG00000001627	Abi3bp	0.132492	0.239648	0.999341	293.86	316.074	329.469	343.062	312.554	379.523	332.624	384.306
ENSRNOG00000001628	Pcp4	-0.00447986	0.96036	0.999341	6391.46	5528.02	6747.48	5943.74	7080.6	5895.25	5728.63	5827.6
ENSRNOG00000001629	Wrb	0.0507012	0.557727	0.999341	1472.41	1649.78	1829.12	1626.87	1760.23	1687.1	1818.86	1544.79
ENSRNOG00000001632	Brwd1	0.0172356	0.819866	0.999341	4165.78	4026.43	3552.2	3513.71	3755.61	3778.02	3830.94	4077.43
ENSRNOG00000001633	Tfg	-0.0224613	0.797125	0.999341	1625.54	1707.93	1834.8	1779.64	1601.47	1840.94	1876.54	1518.32
ENSRNOG00000001640	Tomm70	0.0608824	0.464946	0.999341	1250.98	1332.76	1437.17	1296.31	1477.44	1372.35	1460.28	1232.3
ENSRNOG00000001642	Tbc1d23	0.00841851	0.906985	0.999341	1556.22	1676.98	1518.59	1541.99	1552.85	1603.1	1692.92	1478
ENSRNOG00000001643	Psmg1	-0.032107	0.691411	0.999341	638.422	680.92	670.299	629.841	663.806	633.55	658.518	603.55
ENSRNOG00000001644	Tmem30c	0.0500374	0.894178	0.999341	18.6249	41.2679	19.8817	25.9084	29.7671	33.398	15.3814	31.5005
ENSRNOG00000001645	Filip1l	0.0520588	0.628769	0.999341	512.186	555.24	499.884	499.406	523.901	488.825	493.168	641.351
ENSRNOG00000001647	Ets2	-0.212258	0.178117	0.999341	382.846	535.544	444.025	662.897	365.143	460.487	449.907	475.028
ENSRNOG00000001652	Erg	0.244996	0.43454	0.999341	26.9027	24.3856	32.1895	19.6546	32.7438	27.3256	25.9562	36.5406
ENSRNOG00000001653	St3gal6	0.131616	0.542991	0.999341	70.3609	155.692	130.651	116.141	128.991	148.773	116.322	124.742
ENSRNOG00000001654	Cpox	0.0203025	0.85467	0.999341	595.998	607.763	613.494	533.355	610.225	622.417	666.209	480.068
ENSRNOG00000001656	Kcnj15	-0.143387	0.754247	0.999341	24.8333	35.6404	25.5622	125.968	42.6662	45.5427	35.5696	69.3011
ENSRNOG00000001657	Cldnd1	0.0369588	0.705559	0.999341	1173.37	1152.69	1422.02	1290.95	1262.12	1349.08	1422.78	1132.76
ENSRNOG00000001658	Kcnj6	0.200326	0.032129	0.999341	509.082	513.972	481.895	451.163	564.582	579.91	509.51	594.73
ENSRNOG00000001662	Dyrk1a	-0.00362424	0.958883	0.999341	4256.84	3744.12	4144.87	3663.8	4065.19	3981.44	3959.76	3758.64
ENSRNOG00000001679	Gabrr3	0.273876	0.0485438	0.999341	257.645	313.261	244.261	321.621	310.57	373.45	297.054	396.907
ENSRNOG00000001680	AABR07072230.1	-0.0563927	0.697268	0.999341	245.228	242.918	187.456	285.885	217.3	232.774	218.224	258.304
ENSRNOG00000001681	Dscr3	0.0177675	0.833221	0.999341	870.199	912.582	780.122	780.824	857.292	884.54	824.83	816.493
ENSRNOG00000001682	Ttc3	0.0735711	0.143403	0.999341	20775.1	20827.1	21429.7	19769	22111	21464.8	22127.2	21426.7
ENSRNOG00000001684	Ripply3	0.184444	0.302967	0.999341	190.388	215.718	174.202	132.222	184.556	201.4	253.794	167.583
ENSRNOG00000001686	Hlcs	0.0645505	0.557539	0.999341	410.784	391.107	358.818	351.103	417.731	342.076	392.227	429.667
ENSRNOG00000001687	Crybg3	0.0829523	0.395749	0.999341	384.916	453.009	410.889	451.163	424.677	446.318	469.134	462.428
ENSRNOG00000001689	Arl6	0.0930317	0.341475	0.999341	3370.08	3458.06	3580.61	3134.02	3577.01	3718.31	4167.41	2976.17
ENSRNOG00000001692	Chaf1b	-0.227903	0.592849	0.999341	18.6249	15.9444	14.2012	37.5225	21.8292	14.1688	14.4201	23.9404
ENSRNOG00000001699	Setd4	0.0560752	0.658947	0.999341	235.916	288.875	254.676	283.205	269.888	236.822	288.402	312.485
ENSRNOG00000001700	Whrn	-0.0442225	0.676089	0.999341	4255.8	3555.6	4142.98	3727.23	4594.05	3285.15	3512.74	3815.34
ENSRNOG00000001704	Runx1	-0.324301	0.124209	0.999341	98.2983	117.238	110.77	147.41	90.2935	75.9045	82.6753	132.302
ENSRNOG00000001706	Kalrn	0.0252724	0.746864	0.999341	1130.95	1087.97	1182.49	1082.79	1198.62	1147.68	1029.6	1189.46
ENSRNOG00000001707	Vwa5b2	-0.0329288	0.705974	0.999341	964.358	976.36	815.151	999.705	921.788	865.311	942.114	942.496
ENSRNOG00000001708	Dvl3	-0.0636393	0.343474	0.999341	3363.87	2894.38	3170.66	2985.72	3051.13	2987.6	2909.02	2928.29
ENSRNOG00000001709	Ap2m1	-0.0468978	0.539158	0.999341	8525.05	8277.02	9874.6	8858.87	9251.61	8357.59	8794.34	7992.31
ENSRNOG00000001710	Abcf3	-0.0617396	0.404792	0.999341	1933.89	1697.61	1709.83	1753.73	1711.61	1709.37	1793.86	1577.55
ENSRNOG00000001711	Hrasls	0.00828179	0.9733	0.999341	52.7707	44.0816	50.1777	50.9233	47.6273	45.5427	39.415	68.0411
ENSRNOG00000001712	Alg3	-0.0687162	0.436254	0.999341	855.713	709.057	758.346	812.986	800.735	716.539	734.464	737.112
ENSRNOG00000001714	Atp13a4	-0.0221603	0.912245	0.999341	106.576	63.7776	83.3139	83.9788	75.41	85.013	83.6366	88.2015
ENSRNOG00000001715	Ece2	-0.0111165	0.893697	0.999341	851.574	776.586	782.015	832.641	762.037	865.311	835.405	752.232
ENSRNOG00000001717	Opa1	0.00702605	0.917531	0.999341	2125.31	2263.17	2052.55	2002.98	2009.28	2202.24	2115.91	2158.42
ENSRNOG00000001719	Psmd2	-0.0319936	0.652037	0.999341	2963.44	2864.36	3133.74	3081.31	2842.76	3142.45	3083.02	2706.52
ENSRNOG00000001720	Hes1	-0.218822	0.0559371	0.999341	351.805	372.349	393.848	413.64	328.43	300.582	305.706	385.566
ENSRNOG00000001724	Atp13a3	0.0651485	0.571636	0.999341	295.93	265.427	336.096	315.367	325.454	314.751	290.325	340.206
ENSRNOG00000001726	Tmem44	0.168425	0.481795	0.999341	88.9859	54.3985	77.6335	75.9383	70.4488	74.8924	69.2165	120.962
ENSRNOG00000001727	Lsg1	-0.204506	0.0443094	0.999341	500.804	478.332	420.357	415.427	404.832	397.74	397.034	372.966
ENSRNOG00000001728	Fam43a	0.0642023	0.600306	0.999341	688.088	696.864	800.003	544.969	787.836	703.382	742.155	617.41
ENSRNOG00000001729	Xxylt1	-0.109127	0.445155	0.999341	257.645	223.222	296.333	220.668	232.183	249.979	249.949	190.263
ENSRNOG00000001730	Acap2	0.0497226	0.554356	0.999341	1328.58	1437.81	1198.58	1390.12	1293.88	1325.8	1438.17	1488.08
ENSRNOG00000001733	Ppp1r2	0.0838402	0.340079	0.999341	1759.02	2036.19	2066.75	2100.36	1986.46	2230.58	2302.41	1917.75
ENSRNOG00000001736	Bdh1	0.0523023	0.72131	0.999341	488.388	347.963	413.729	324.301	466.351	432.15	395.111	335.166
ENSRNOG00000001738	Eif4g1	-0.109242	0.0995467	0.999341	3200.39	3193.57	3263.45	3450.28	2891.38	3299.32	2984	2977.43
ENSRNOG00000001739	Meltf	-0.00532436	0.99134	0.999341	11.3819	10.317	14.2012	11.6141	15.8758	5.0603	11.5361	15.1202
ENSRNOG00000001747	LOC100910732	-0.137986	0.124042	0.999341	589.79	535.544	565.209	528.888	537.792	477.692	483.554	517.869
ENSRNOG00000001750	Chrd	-0.116468	0.498475	0.999341	128.305	130.369	97.5152	112.567	91.2857	109.302	117.284	114.662
ENSRNOG00000001752	Nrros	-0.0928637	0.711641	0.999341	49.6665	52.5227	58.6985	85.7656	54.573	46.5548	58.6418	73.0812
ENSRNOG00000001754	Wdr53	-0.0708956	0.75159	0.999341	83.8123	68.4671	59.6452	51.8167	68.4643	61.7357	53.8351	66.7811
ENSRNOG00000001757	Tm4sf19	0.417379	0.171524	0.999341	33.111	31.8888	24.6155	29.4819	55.5652	32.3859	42.299	27.7205
ENSRNOG00000001758	Tctex1d2	0.0449542	0.765196	0.999341	201.77	221.346	164.734	187.612	190.509	217.593	226.876	162.543
ENSRNOG00000001762	Pcyt1a	-0.0140774	0.829414	0.999341	1465.16	1424.68	1491.13	1571.48	1426.84	1500.89	1485.27	1483.04
ENSRNOG00000001764	Vps8	0.00956615	0.881831	0.999341	2364.33	2323.19	2183.2	2112.87	2243.45	2335.83	2226.46	2235.28
ENSRNOG00000001765	Slc51a	0.0095783	0.975601	0.999341	36.2152	46.8953	26.509	25.9084	37.705	39.4703	24.0335	35.2806
ENSRNOG00000001766	Tfrc	0.151306	0.181325	0.999341	2496.78	2146.87	3010.66	2143.25	3024.34	2618.2	2778.27	2457.04
ENSRNOG00000001767	RGD1562339	-0.0952084	0.311045	0.999341	1612.09	1403.11	1628.41	1402.63	1613.38	1417.9	1341.07	1283.96
ENSRNOG00000001769	Tnk2	-0.0648574	0.390343	0.999341	4921.13	4070.51	4151.5	4241.82	4231.89	4070.51	3992.45	4325.65
ENSRNOG00000001770	Ehhadh	0.180055	0.254191	0.999341	139.687	110.673	129.705	137.582	155.781	131.568	131.704	168.843
ENSRNOG00000001773	Senp2	-0.0508403	0.501399	0.999341	1081.28	1098.29	1087.82	1022.04	1087.49	945.264	1064.2	1043.3
ENSRNOG00000001774	Lrch3	-0.0280287	0.695205	0.999341	2253.62	2311.94	2290.19	2074.46	2211.69	2010.96	2213.01	2324.74
ENSRNOG00000001776	Muc20	2.28624	0.000482987	0.74432	6.20832	4.68953	1.8935	7.14713	13.8913	29.3497	5.76804	49.1408
ENSRNOG00000001777	AABR07034428.1	3.94197	NA	NA	49.6665	30.013	70.0595	22.3348	23.8137	34.41	17.3041	2569.18
ENSRNOG00000001781	Lmln	0.013808	0.898528	0.999341	1186.82	1045.76	1017.76	814.773	1068.64	969.554	1039.21	1024.4
ENSRNOG00000001782	Osbpl11	7.85965e-05	0.999165	0.999835	729.477	726.877	693.967	750.449	712.426	741.84	714.276	733.332
ENSRNOG00000001783	Tra2b	0.042978	0.512874	0.999341	3387.67	3365.21	3301.32	3160.82	3370.63	3434.93	3650.21	3152.57
ENSRNOG00000001785	Etv5	-0.119018	0.445392	0.999341	637.387	675.292	974.205	946.102	890.036	694.273	600.838	793.813
ENSRNOG00000001786	Snx4	0.0198943	0.833597	0.999341	619.797	673.416	637.162	748.662	630.07	717.551	721.005	647.651
ENSRNOG00000001789	Zfp148	-0.0311528	0.654022	0.999341	2355.02	2394.47	2653.74	2662.31	2574.85	2477.52	2386.05	2412.94
ENSRNOG00000001792	Slc12a8	0.464533	0.139307	0.999341	18.6249	27.1993	35.0297	36.6291	29.7671	46.5548	35.5696	51.6608
ENSRNOG00000001793	Heg1	0.0391416	0.680288	0.999341	6059.32	5256.96	6816.6	5913.36	6594.4	5486.38	5868.02	6761.27
ENSRNOG00000001795	Itgb5	-0.0175414	0.839992	0.999341	1287.19	1258.67	1478.82	1576.84	1404.01	1369.32	1368.95	1393.58
ENSRNOG00000001796	Dgkg	0.227297	0.391458	0.999341	75.5345	65.6534	99.4087	75.0449	127.998	112.339	75.9459	51.6608
ENSRNOG00000001797	Umps	-0.18176	0.0380353	0.999341	592.894	608.701	576.57	568.197	556.645	517.163	475.864	519.129
ENSRNOG00000001803	Dnajb11	-0.0906515	0.376625	0.999341	753.276	832.86	879.53	921.98	809.665	756.009	910.389	703.092
ENSRNOG00000001804	Itpr2	-0.0698712	0.557717	0.999341	277.305	277.62	275.504	256.403	272.865	254.027	222.07	288.545
ENSRNOG00000001807	Sspn	-0.141461	0.587359	0.999341	51.736	69.405	45.444	52.7101	39.6895	64.7718	55.7577	37.8006
ENSRNOG00000001808	Ints13	-0.00695161	0.938912	0.999341	1573.81	1649.78	1345.33	1433	1431.8	1452.31	1414.13	1678.35
ENSRNOG00000001811	Fgfr1op2	-0.0208848	0.808099	0.999341	829.845	854.432	817.991	803.159	789.82	804.588	916.158	743.412
ENSRNOG00000001813	Dnm1l	0.14301	0.0273671	0.999341	2846.51	3086.65	3040.01	2854.39	3083.87	3245.68	3469.48	3260.93
ENSRNOG00000001815	Eif4a2	0.0308065	0.733364	0.999341	6078.98	6064.5	6810.92	6541.41	6732.32	6950.83	6986.06	5371.47
ENSRNOG00000001816	Rfc4	-0.159491	0.194944	0.999341	303.173	339.522	316.214	271.591	268.896	292.485	301.861	235.624
ENSRNOG00000001817	Tm7sf3	0.0702487	0.366839	0.999341	1146.47	1142.37	1267.7	1299.88	1296.85	1351.1	1228.59	1222.22
ENSRNOG00000001820	Med21	0.0567738	0.649271	0.999341	247.298	234.476	242.368	263.551	243.098	277.304	286.479	217.984
ENSRNOG00000001823	St6gal1	0.184548	0.0161787	0.999341	670.498	714.684	676.926	705.779	783.867	771.19	829.637	759.792
ENSRNOG00000001825	AABR07034767.1	0.0383371	0.75283	0.999341	2139.8	1474.39	1788.41	1382.97	1836.63	1732.65	1727.53	1668.27
ENSRNOG00000001827	Masp1	-0.552365	0.215275	0.999341	11.3819	18.7581	40.7102	33.9489	22.8214	11.1327	15.3814	22.6804
ENSRNOG00000001828	Stk38l	0.0272572	0.705627	0.999341	1008.85	1050.45	1033.85	1114.95	1036.89	1079.87	1046.9	1128.98
ENSRNOG00000001829	Ube2v2	0.105836	0.190069	0.999341	1198.2	1193.02	1264.86	1215.01	1227.4	1481.66	1285.31	1246.16
ENSRNOG00000001830	Arntl2	-0.265046	0.638533	0.999341	5.1736	9.37906	22.722	23.2282	8.93013	7.08442	12.4974	22.6804
ENSRNOG00000001833	Mcm4	0.0724738	0.384643	0.999341	911.588	991.366	960.951	1114.95	1041.85	1004.98	1050.75	1089.92
ENSRNOG00000001834	Mzt2b	-0.168193	0.232072	0.999341	318.694	437.064	314.321	404.706	281.795	331.956	377.807	321.305
ENSRNOG00000001837	Sst	0.0805977	0.538051	0.999341	267.992	210.091	265.09	258.19	285.764	290.461	249.949	230.584
ENSRNOG00000001842	Mrps35	-0.129752	0.145222	0.999341	623.936	566.495	606.866	541.395	552.676	545.5	501.82	536.769
ENSRNOG00000001843	Bcl6	-0.031209	0.775603	0.999341	1069.9	887.259	790.536	1043.48	892.02	940.204	1020.94	854.294
ENSRNOG00000001844	Klhl42	-0.0250556	0.79524	0.999341	619.797	585.253	583.198	555.69	574.505	545.5	526.815	660.251
ENSRNOG00000001845	Top3b	-0.0393744	0.645691	0.999341	1636.93	1492.21	1348.17	1470.52	1365.32	1530.23	1544.87	1343.18
ENSRNOG00000001847	Ccdc91	-0.0830865	0.408145	0.999341	664.29	593.694	693.021	734.368	630.07	600.152	713.315	589.69
ENSRNOG00000001849	Mapk1	-0.0224892	0.789807	0.999341	5272.93	4433.48	5012.09	4273.99	5080.25	4700.01	4465.43	4449.13
ENSRNOG00000001851	Far2	0.155809	0.165885	0.999341	606.346	622.769	712.902	516.38	761.045	629.501	645.059	703.092
ENSRNOG00000001852	Ergic2	0.0577	0.436315	0.999341	1224.07	1431.24	1327.34	1358.85	1463.55	1365.27	1381.45	1349.48
ENSRNOG00000001854	Tmtc1	0.0990766	0.265689	0.999341	1036.79	911.644	1064.15	863.91	1026.96	1050.52	987.297	1087.4
ENSRNOG00000001858	Ypel1	0.0330613	0.877868	0.999341	65.1873	103.17	64.379	67.0044	79.3789	80.9648	72.1005	74.3412
ENSRNOG00000001859	Sdf2l1	-0.435315	0.113721	0.999341	55.8748	111.611	82.3672	144.729	95.2547	70.8442	60.5645	65.5211
ENSRNOG00000001861	Ydjc	-0.011969	0.948433	0.999341	104.507	88.1631	106.036	138.476	117.084	114.363	93.25	109.622
ENSRNOG00000001862	Ube2l3	-0.0199867	0.786507	0.999341	3662.91	3691.6	4230.08	3783.51	4092.97	3779.03	3733.85	3548.22
ENSRNOG00000001864	Tmem191c	-0.0547911	0.620179	0.999341	463.554	383.603	388.167	369.864	419.716	386.607	386.459	349.026
ENSRNOG00000001865	Serpind1	-0.186912	0.349153	0.999341	130.375	138.81	87.1009	99.1665	105.177	108.29	79.7913	107.102
ENSRNOG00000001867	Snap29	-0.0127651	0.875612	0.999341	906.414	932.278	935.388	1072.96	955.524	997.891	929.616	931.155
ENSRNOG00000001868	LOC100911248	-0.0944143	0.320284	0.999341	540.123	497.09	568.05	502.086	531.839	456.439	476.825	509.048
ENSRNOG00000001870	Lztr1	-0.0265972	0.742537	0.999341	998.504	1020.44	960.951	1089.94	950.562	943.24	1083.43	1019.36
ENSRNOG00000001873	P2rx6	0.0728554	0.707967	0.999341	125.201	119.114	74.7932	102.74	108.154	124.483	95.1727	115.922
ENSRNOG00000001874	Slc7a4	0.0106562	0.912231	0.999341	350.77	353.59	353.138	346.636	376.058	333.98	353.773	350.286
ENSRNOG00000001875	Smpd4	-0.100089	0.171778	0.999341	1223.04	1102.04	1096.34	1185.53	1031.93	1097.07	1061.32	1108.82
ENSRNOG00000001876	Ccdc74a	0.103209	0.755109	0.999341	33.111	44.0816	22.722	33.0555	20.837	43.5186	32.6856	46.6208
ENSRNOG00000001877	Med15	-0.0816012	0.359089	0.999341	1644.17	1505.34	1367.11	1388.33	1472.48	1329.85	1274.74	1504.46
ENSRNOG00000001878	Klhl22	-0.0548425	0.437116	0.999341	1141.3	1111.42	1110.54	1091.72	1115.27	1116.3	1046.9	1006.76
ENSRNOG00000001880	Dgcr6	-0.149625	0.0650899	0.999341	689.123	678.106	660.831	713.82	630.07	618.369	646.021	574.569
ENSRNOG00000001884	Ranbp1	-0.0605271	0.508209	0.999341	1562.43	1407.8	1703.2	1494.64	1632.23	1508.98	1473.73	1295.3
ENSRNOG00000001885	Trmt2a	-0.0897169	0.296335	0.999341	1053.34	997.932	867.222	976.477	860.269	894.661	932.5	973.996
ENSRNOG00000001886	Dgcr8	-0.0131831	0.851253	0.999341	1673.14	1710.74	1589.59	1534.85	1512.17	1688.12	1626.59	1621.65
ENSRNOG00000001888	Arvcf	-0.106405	0.290705	0.999341	884.685	901.327	716.689	776.357	714.41	789.407	712.353	831.614
ENSRNOG00000001889	Comt	-0.0902434	0.209059	0.999341	1372.04	1254.92	1429.59	1392.8	1337.53	1236.74	1263.2	1281.44
ENSRNOG00000001890	Txnrd2	-0.0264633	0.837834	0.999341	287.652	253.235	227.22	227.815	246.075	228.726	226.876	277.205
ENSRNOG00000001891	Gnb1l	-0.175538	0.214148	0.999341	191.423	181.954	195.977	174.211	150.82	160.918	196.113	148.682
ENSRNOG00000001893	LOC100362453	0.00629263	0.985069	0.999341	27.9374	30.013	27.4557	22.3348	31.7516	21.2533	36.5309	17.6403
ENSRNOG00000001908	Klhl6	0.091897	0.726909	0.999341	105.541	129.431	84.2607	50.0299	110.138	115.375	92.2887	74.3412
ENSRNOG00000001911	Map6d1	-0.0193	0.867324	0.999341	375.603	357.342	419.41	465.457	357.205	427.089	417.222	395.647
ENSRNOG00000001912	Tecrl	0.269196	0.610167	0.999341	13.4514	5.62743	5.6805	13.4009	7.93789	13.1568	13.4588	11.3402
ENSRNOG00000001915	Chodl	0.172222	0.49804	0.999341	48.6318	62.8397	70.0595	43.7762	44.6506	75.9045	74.9846	57.961
ENSRNOG00000001916	Tmprss15	-0.198268	0.664365	0.999341	19.6597	7.50325	13.2545	24.1216	14.8835	16.193	12.4974	12.6002
ENSRNOG00000001926	Cldn1	-0.196048	0.0424196	0.999341	1503.45	1473.45	1185.33	1448.19	1180.76	1367.29	1142.07	1207.1
ENSRNOG00000001928	Il1rap	0.0324257	0.775302	0.999341	340.423	317.012	359.765	373.438	306.601	376.486	349.928	391.866
ENSRNOG00000001930	Ccdc50	0.0344074	0.800645	0.999341	415.957	548.675	481.895	598.572	479.25	550.561	447.985	621.19
ENSRNOG00000001931	Fgf12	0.0923307	0.282398	0.999341	1399.98	1234.28	1473.14	1300.78	1578.65	1471.54	1372.79	1339.4
ENSRNOG00000001953	Bace2	-0.0891388	0.441231	0.999341	706.713	769.083	869.116	1035.44	813.634	780.298	752.73	834.134
ENSRNOG00000001956	Dzip3	0.132203	0.0950602	0.999341	1313.06	1601.94	1378.47	1496.43	1529.04	1614.24	1595.83	1609.05
ENSRNOG00000001958	Ift57	0.112847	0.265537	0.999341	690.158	673.416	692.074	808.52	679.682	812.684	857.516	747.192
ENSRNOG00000001959	Mx1	-0.543586	0.32024	0.999341	46.5624	228.849	102.249	241.216	80.3711	153.833	104.786	85.6814
ENSRNOG00000001960	Sult1d1	0.121261	0.598797	0.999341	60.0137	65.6534	87.1009	55.3903	85.3323	80.9648	71.1392	52.9209
ENSRNOG00000001963	Mx2	0.00017658	0.999672	0.999852	176.937	349.839	316.214	662.897	276.834	527.283	334.546	367.926
ENSRNOG00000001964	Cd47	0.0615979	0.53109	0.999341	1629.68	1782.02	1708.88	2088.75	1648.1	1984.65	1850.58	2045.01
ENSRNOG00000001971	Bbx	0.0936214	0.252148	0.999341	616.693	669.665	699.648	689.698	713.418	682.128	714.276	748.452
ENSRNOG00000001976	Tmprss2	0.105545	0.796304	0.999341	16.5555	28.1372	15.148	33.9489	19.8447	41.4945	23.0722	16.3803
ENSRNOG00000001979	Rcan1	-0.108597	0.307291	0.999341	768.796	731.567	773.494	986.304	769.975	804.588	732.541	716.952
ENSRNOG00000001982	Cblb	0.159778	0.0481775	0.999341	1498.27	1658.22	1417.28	1477.67	1659.02	1666.86	1576.6	1862.31
ENSRNOG00000001989	Alcam	0.0295185	0.749163	0.999341	598.068	626.521	594.559	669.15	583.435	650.755	699.856	604.81
ENSRNOG00000001990	Ugt2b17	-0.0213615	0.961325	0.999341	49.6665	19.696	18.935	15.1877	14.8835	27.3256	37.4923	21.4204
ENSRNOG00000001991	Atp5po	-0.00939124	0.899086	0.999341	1985.63	2126.23	2258	2393.4	2214.67	2100.02	2217.81	2176.06
ENSRNOG00000001992	Atp6v1a	0.0479068	0.508964	0.999341	7487.23	7918.74	8631.51	8104.85	8242.51	8856.54	8583.81	7541.22
ENSRNOG00000001996	Ythdc1	0.0634395	0.375419	0.999341	3401.12	3282.67	3075.04	2875.83	3240.64	3443.03	3349.31	3165.17
ENSRNOG00000002001	Itsn1	-0.00311156	0.955589	0.999341	3323.52	3317.37	3410.19	3201.92	3434.13	3310.45	3218.57	3259.67
ENSRNOG00000002004	Prdm8	0.0258182	0.712759	0.999341	1823.18	1665.72	1772.31	1761.77	1656.04	1894.58	1836.16	1761.51
ENSRNOG00000002012	Donson	0.0615908	0.609566	0.999341	529.776	492.401	396.688	461.884	416.739	484.777	509.51	553.149
ENSRNOG00000002013	Sidt1	-0.0241347	0.818536	0.999341	315.589	348.901	346.51	315.367	342.322	297.546	323.01	342.726
ENSRNOG00000002014	Stap1	-0.072956	0.844599	0.999341	16.5555	26.2614	20.8285	43.7762	22.8214	24.2894	22.1108	34.0206
ENSRNOG00000002021	Son	0.0249818	0.614053	0.999341	20572.3	20089.9	20378.8	19137.3	20464.9	19964.9	20402.5	20746.2
ENSRNOG00000002024	Epha5	0.1314	0.160288	0.999341	1194.07	1395.6	1297.99	1458.02	1385.16	1420.93	1377.6	1678.35
ENSRNOG00000002026	Dnajc28	-0.0351031	0.816779	0.999341	141.757	149.127	177.042	129.542	151.812	149.785	148.046	132.302
ENSRNOG00000002028	Tmem50b	0.0631508	0.365742	0.999341	1765.23	1879.56	2007.11	1830.56	1928.91	2065.61	1964.98	1856.01
ENSRNOG00000002032	Ifngr2	-0.112202	0.367825	0.999341	444.929	646.217	594.559	653.963	565.575	541.452	566.23	491.408
ENSRNOG00000002035	Paqr3	-0.0092982	0.931227	0.999341	622.901	658.41	588.878	812.986	646.938	666.948	674.861	679.151
ENSRNOG00000002036	Paxbp1	0.0964611	0.205775	0.999341	1625.54	1695.73	1470.3	1567.9	1550.87	1758.96	1743.87	1746.39
ENSRNOG00000002039	Evi5	0.0800183	0.284218	0.999341	1917.33	2106.54	2110.3	1957.42	2082.7	1959.35	2288.95	2223.94
ENSRNOG00000002040	AABR07014392.1	-0.0780358	0.438291	0.999341	879.511	1001.68	954.323	1128.35	928.733	911.866	856.554	1063.46
ENSRNOG00000002041	Boc	0.051969	0.755434	0.999341	141.757	170.699	189.35	203.693	154.789	218.605	158.621	201.603
ENSRNOG00000002044	Gtpbp8	-0.106412	0.432428	0.999341	278.34	266.365	217.752	244.789	251.036	224.677	261.485	195.303
ENSRNOG00000002045	Anxa3	-0.479695	0.0182901	0.999341	281.444	624.645	353.138	466.35	260.958	351.185	281.673	345.246
ENSRNOG00000002050	Igfbp7	-0.185835	0.122505	0.999341	1470.34	1589.75	1610.42	2248.67	1585.59	1555.54	1447.78	1495.64
ENSRNOG00000002051	Synj1	0.072906	0.311567	0.999341	14672.3	14426.9	16624.9	14026.3	16644.8	15177.9	16085.1	14936.3
ENSRNOG00000002052	Ccdc80	0.147645	0.356664	0.999341	125.201	118.176	123.077	101.847	141.89	133.592	132.665	108.362
ENSRNOG00000002053	Fras1	0.0399052	0.681206	0.999341	1419.63	1377.78	1290.42	1305.25	1370.28	1411.82	1165.14	1601.49
ENSRNOG00000002054	Glmn	0.0413034	0.756593	0.999341	2747.18	3329.57	2747.47	2034.25	2611.57	2650.59	3342.58	2566.66
ENSRNOG00000002055	Noa1	-0.0722871	0.40589	0.999341	580.478	535.544	544.381	525.314	511.002	543.476	489.322	535.509
ENSRNOG00000002057	Slc10a6	-0.250136	0.632777	0.999341	12.4166	36.5783	6.62725	17.8678	12.8991	17.205	9.61341	22.6804
ENSRNOG00000002061	Ptpn13	-0.0484608	0.680244	0.999341	957.115	1178.01	1039.53	1220.37	918.811	1041.41	998.833	1296.56
ENSRNOG00000002069	Slc35a5	-0.0486608	0.59823	0.999341	920.9	989.491	971.365	982.731	845.385	942.228	1079.59	866.894
ENSRNOG00000002070	Mrpl1	0.126344	0.74524	0.999341	19.6597	18.7581	11.361	22.3348	19.8447	16.193	25.9562	16.3803
ENSRNOG00000002072	Eva1c	-0.148066	0.516574	0.999341	54.8401	60.9639	44.4972	58.0705	52.5885	45.5427	50.951	47.8808
ENSRNOG00000002073	Brdt	0.0570318	0.766062	0.999341	113.819	106.921	76.6867	108.994	94.2624	130.556	98.0567	99.5416
ENSRNOG00000002074	Rest	-0.0626543	0.52802	0.999341	689.123	581.502	608.76	590.532	523.901	650.755	596.992	592.21
ENSRNOG00000002075	Cnot6l	0.0985013	0.240694	0.999341	2174.98	1972.42	2226.75	1910.96	2384.34	2053.47	2072.65	2361.28
ENSRNOG00000002079	Mapk10	0.0591735	0.415479	0.999341	1738.33	1953.66	2028.88	1864.51	2000.35	2029.18	1855.39	2021.07
ENSRNOG00000002080	Urb1	-0.0254049	0.765594	0.999341	1203.38	1188.33	996.927	1156.05	1045.82	1142.62	1180.53	1094.96
ENSRNOG00000002089	Ccng2	0.0420796	0.659706	0.999341	746.033	923.837	888.051	895.179	850.347	991.819	876.743	836.654
ENSRNOG00000002091	Gtf3c3	-0.0157176	0.844063	0.999341	1291.33	1358.09	1218.47	1191.78	1183.74	1210.42	1238.21	1375.94
ENSRNOG00000002092	Hunk	0.0219751	0.796366	0.999341	910.553	826.295	864.382	804.946	853.323	950.324	796.951	856.814
ENSRNOG00000002093	Tgfbr3	0.0510874	0.481167	0.999341	764.658	759.704	809.471	778.144	822.564	790.419	808.487	802.633
ENSRNOG00000002094	Atg3	-0.0407505	0.623022	0.999341	1064.73	1072.96	1031.01	971.117	974.376	1101.12	1032.48	912.255
ENSRNOG00000002097	Rasl11b	-0.157894	0.292312	0.999341	158.312	135.996	171.362	181.359	128.991	149.785	146.124	156.243
ENSRNOG00000002100	LOC108348180	-0.0761395	0.410834	0.999341	1022.3	1132.05	1153.14	1154.26	976.361	948.3	1145.92	1165.52
ENSRNOG00000002101	Paics	-0.0220625	0.860514	0.999341	316.624	353.59	323.788	344.849	312.554	321.835	401.84	279.725
ENSRNOG00000002104	Scaf4	0.0592884	0.415609	0.999341	2877.55	2729.31	2646.16	2413.05	2888.4	2765.96	2629.27	2828.75
ENSRNOG00000002105	Cdc7	0.0825656	0.620711	0.999341	123.132	121.928	96.5684	125.075	106.169	127.52	140.356	119.702
ENSRNOG00000002106	Usp46	0.0521879	0.497886	0.999341	1634.86	1779.21	1937.05	1888.63	1855.48	1900.65	1985.17	1764.03
ENSRNOG00000002112	Zfp644	0.000252634	0.996723	0.999664	4287.88	3987.04	4192.21	3827.29	4107.86	3908.58	4176.06	4102.63
ENSRNOG00000002115	Sod1	-0.0212358	0.831486	0.999341	928.143	863.811	1013.02	1166.77	998.19	989.795	923.848	1004.24
ENSRNOG00000002117	Barhl2	-0.220109	0.0384901	0.999341	507.012	573.06	565.209	495.832	511.994	488.825	411.454	424.627
ENSRNOG00000002121	Lrrc8d	0.0174585	0.809154	0.999341	2064.27	1792.34	1930.42	1788.57	2009.28	1887.49	1857.31	1911.45
ENSRNOG00000002122	Lrrc8c	-0.117443	0.317852	0.999341	280.409	340.46	301.066	266.231	273.857	274.268	258.601	289.805
ENSRNOG00000002125	Ccni	0.122623	0.190812	0.999341	5282.24	5730.6	6417.07	5462.2	6101.26	6672.51	6835.13	5309.73
ENSRNOG00000002126	Ncam2	0.133886	0.0743448	0.999341	1098.87	1120.8	1193.85	1089.04	1257.16	1263.05	1131.5	1291.52
ENSRNOG00000002127	AABR07014836.1	0.213587	0.540888	0.999341	22.7638	21.5718	21.7752	16.9744	21.8292	17.205	30.7629	26.4604
ENSRNOG00000002128	Ppat	0.0600532	0.633701	0.999341	365.256	452.071	461.067	429.721	382.011	424.053	437.41	541.809
ENSRNOG00000002129	Lrrc8b	-0.021583	0.839369	0.999341	4200.96	3564.04	4256.59	3534.26	4404.54	3164.71	3743.46	4011.91
ENSRNOG00000002134	Gbp6	-0.057441	0.854347	0.999341	24.8333	49.709	36.9232	56.2837	29.7671	46.5548	34.6083	51.6608
ENSRNOG00000002135	Sgcb	0.0789767	0.35455	0.999341	1482.75	1710.74	1543.2	1637.59	1534.99	1787.3	1834.24	1575.03
ENSRNOG00000002137	Aasdh	-0.0307188	0.739729	0.999341	917.796	892.886	758.346	754.023	771.96	822.805	840.212	816.493
ENSRNOG00000002139	RGD1311575	0.0592095	0.371928	0.999341	1802.48	1710.74	1781.78	1826.09	1802.89	1826.77	1793.86	2000.91
ENSRNOG00000002141	Cd200	0.00228147	0.976165	0.999341	1177.51	1300.88	1333.02	1264.15	1270.06	1358.18	1277.62	1175.6
ENSRNOG00000002142	Cds1	0.113129	0.454427	0.999341	11602.3	12400.1	14979.5	8264.77	15003.6	11384.7	13974	10735.4
ENSRNOG00000002144	Exoc1	-0.022098	0.753512	0.999341	1466.2	1585.06	1466.51	1430.32	1496.29	1372.35	1460.28	1530.93
ENSRNOG00000002145	Tmprss7	-0.113051	0.786453	0.999341	13.4514	27.1993	16.0947	25.015	11.9068	19.2291	15.3814	30.2405
ENSRNOG00000002146	Pkd2	0.164656	0.225775	0.999341	693.262	877.88	671.245	923.767	725.325	934.131	835.405	1058.42
ENSRNOG00000002152	Dcun1d4	0.0459064	0.593204	0.999341	1252.01	1499.71	1330.18	1272.19	1315.71	1493.8	1425.67	1290.26
ENSRNOG00000002153	Cep135	0.0690914	0.510131	0.999341	735.685	714.684	558.582	595.892	695.558	686.177	650.828	699.312
ENSRNOG00000002159	Gpat3	-0.394985	0.100378	0.999341	48.6318	48.7711	68.166	67.8978	39.6895	47.5668	44.2217	46.6208
ENSRNOG00000002161	Tlr6	0.17494	0.633213	0.999341	12.4166	31.8888	24.6155	17.8678	26.7904	22.2653	24.0335	25.2004
ENSRNOG00000002163	Klf3	-0.0495244	0.596285	0.999341	817.428	972.608	954.323	1019.36	835.463	992.831	895.969	914.775
ENSRNOG00000002164	Nmu	0.245094	0.301242	0.999341	42.4235	38.4541	53.9647	48.2432	56.5575	61.7357	47.1057	51.6608
ENSRNOG00000002165	Abraxas1	0.0600838	0.591161	0.999341	471.832	404.237	389.114	377.011	395.902	401.788	431.642	483.848
ENSRNOG00000002169	Pdcl2	0.240203	0.23466	0.999341	92.09	136.934	111.716	78.6185	135.936	111.327	142.278	104.582
ENSRNOG00000002171	Phldb2	-0.125164	0.511313	0.999341	95.1942	93.7906	142.012	109.887	119.068	95.1336	94.2114	95.7616
ENSRNOG00000002175	Clock	0.0619274	0.264228	0.999341	5345.36	5233.51	5508.19	5144.15	5595.22	5374.04	5415.23	5780.98
ENSRNOG00000002176	Nectin3	0.125808	0.0933644	0.999341	920.9	987.615	976.099	995.238	986.283	1106.18	1038.25	1106.3
ENSRNOG00000002177	Gnpda2	-0.0583851	0.554423	0.999341	484.249	489.587	476.215	471.711	455.436	526.271	447.985	413.287
ENSRNOG00000002178	Mrps18c	-0.0962646	0.471366	0.999341	248.333	233.539	211.125	263.551	190.509	214.557	244.18	246.964
ENSRNOG00000002180	Tbc1d1	0.0530146	0.586985	0.999341	1211.66	1395.6	1437.17	1635.8	1476.45	1431.05	1381.45	1609.05
ENSRNOG00000002181	Helq	-0.0899969	0.404365	0.999341	350.77	329.205	346.51	328.768	352.244	299.57	288.402	333.905
ENSRNOG00000002182	2024-09-11	-0.0101977	0.884346	0.999341	2184.29	2033.38	2062.02	2271.9	1999.36	2070.67	2180.32	2244.1
ENSRNOG00000002185	Pgm2	0.099779	0.281199	0.999341	452.172	464.263	519.765	494.046	499.095	489.837	547.964	532.989
ENSRNOG00000002186	Nudt9	0.00529746	0.952214	0.999341	636.352	631.211	645.683	666.47	681.666	696.297	633.523	574.569
ENSRNOG00000002188	Hpse	-0.0113103	0.954172	0.999341	132.444	96.6043	106.983	106.314	139.905	118.411	94.2114	84.4214
ENSRNOG00000002191	LOC498368	-0.26933	0.248882	0.999341	57.9443	102.232	74.7932	67.0044	60.5264	60.7236	53.8351	76.8613
ENSRNOG00000002192	Rell1	0.161922	0.221251	0.999341	227.638	235.414	263.196	221.561	277.826	246.943	308.59	224.284
ENSRNOG00000002194	Coq2	-0.00499963	0.952462	0.999341	902.275	951.037	903.199	869.27	861.261	973.602	955.572	819.013
ENSRNOG00000002196	Ociad2	-0.00871503	0.962347	0.999341	81.7428	78.7841	73.8465	73.2581	70.4488	78.9407	75.9459	80.6413
ENSRNOG00000002199	Tmem165	0.0335201	0.759961	0.999341	597.033	725.001	840.713	826.387	781.882	772.202	745.039	762.313
ENSRNOG00000002202	Sowahb	0.0955857	0.570045	0.999341	125.201	138.81	181.776	178.678	138.913	173.062	167.273	190.263
ENSRNOG00000002203	Lin54	0.0970272	0.293981	0.999341	736.72	729.691	746.985	633.415	778.905	810.66	772.918	677.891
ENSRNOG00000002204	Ccdc158	0.0783322	0.617012	0.999341	153.138	119.114	132.545	136.689	144.866	134.604	165.351	124.742
ENSRNOG00000002205	Ociad1	0.0579324	0.407211	0.999341	2694.41	2807.15	2967.11	2799	2893.36	3079.7	3078.21	2673.76
ENSRNOG00000002207	Guf1	0.0288667	0.750692	0.999341	1602.78	1492.21	1386.99	1330.26	1363.33	1540.36	1641.97	1379.72
ENSRNOG00000002208	Shroom3	0.00231533	0.979312	0.999341	5753.04	4711.1	4950.55	4488.4	5170.54	4543.14	4874.96	5346.27
ENSRNOG00000002210	Hsd17b11	0.00387821	0.96236	0.999341	2945.85	2593.31	2950.07	2618.53	3093.79	2659.69	2809.04	2570.44
ENSRNOG00000002212	Hsd17b13	0.170966	0.484621	0.999341	50.7012	58.1502	43.5505	63.4308	49.6118	68.8201	75.9459	47.8808
ENSRNOG00000002214	Klhl8	-0.0360002	0.648601	0.999341	1456.88	1540.04	1495.86	1754.62	1467.52	1516.07	1515.07	1598.97
ENSRNOG00000002215	Mylk	-0.106206	0.461063	0.999341	678.776	776.586	943.909	1034.55	825.541	733.744	666.209	968.956
ENSRNOG00000002216	Srd5a3	-0.0861113	0.536452	0.999341	170.729	207.277	194.084	240.322	187.533	204.436	185.539	189.003
ENSRNOG00000002217	LOC100910270	-0.789891	0.0507771	0.999341	41.3888	188.519	54.9115	60.7506	42.6662	54.6512	36.5309	66.7811
ENSRNOG00000002218	Stbd1	-0.256707	0.451023	0.999341	21.7291	33.7646	27.4557	45.563	22.8214	21.2533	26.9175	37.8006
ENSRNOG00000002225	Scarb2	0.0163074	0.859242	0.999341	2766.84	3045.38	3235.99	3660.23	2945.95	3429.87	3283.94	3195.41
ENSRNOG00000002227	Kit	0.0283609	0.825211	0.999341	617.727	695.926	619.174	507.446	525.885	748.924	631.601	580.87
ENSRNOG00000002229	Adcy5	0.0216453	0.770942	0.999341	1361.69	1327.14	1392.67	1281.12	1370.28	1418.91	1235.32	1421.3
ENSRNOG00000002232	Aff1	-0.0740108	0.378211	0.999341	3895.72	3758.19	3751.97	4262.37	3774.47	3462.26	3424.29	4229.89
ENSRNOG00000002238	Sema5b	-0.112543	0.578231	0.999341	106.576	99.418	113.61	172.425	127.006	99.1819	106.709	123.482
ENSRNOG00000002240	Dirc2	-0.0614418	0.432523	0.999341	866.06	893.824	961.897	956.823	827.525	871.384	924.81	903.435
ENSRNOG00000002241	Hspbap1	0.0374678	0.742489	0.999341	454.242	358.28	331.362	382.372	390.941	388.631	386.459	399.427
ENSRNOG00000002244	Pdgfra	-0.148371	0.236117	0.999341	680.845	785.027	807.577	1072.07	721.356	783.334	745.039	771.133
ENSRNOG00000002246	Slc30a9	0.0479659	0.431642	0.999341	3359.73	3405.54	3649.72	3398.46	3714.93	3542.21	3637.71	3381.9
ENSRNOG00000002247	Nup54	-0.0850441	0.333402	0.999341	618.762	623.707	567.103	651.283	566.567	605.212	605.645	540.549
ENSRNOG00000002248	Fryl	0.0771751	0.299947	0.999341	8394.68	8251.7	8563.35	7068.52	8728.7	8184.53	8260.8	8878.11
ENSRNOG00000002251	Sec31a	-0.0390618	0.442581	0.999341	3811.91	3666.27	3788.89	3761.18	3704.02	3629.25	3610.79	3683.04
ENSRNOG00000002253	Wdr5b	-0.0909841	0.534906	0.999341	318.694	267.303	219.646	217.988	247.067	229.738	262.446	219.244
ENSRNOG00000002254	Tmem33	0.0473837	0.565898	0.999341	3348.35	3782.57	3929.01	3742.42	3988.79	4110.99	3840.56	3352.92
ENSRNOG00000002255	Fam162a	-0.000769217	0.991991	0.999341	1059.55	953.85	1045.21	1052.42	1059.71	1074.81	1017.1	953.836
ENSRNOG00000002256	Art3	-0.00685939	0.977635	0.999341	49.6665	49.709	53.018	59.8572	39.6895	48.5789	52.8737	71.8212
ENSRNOG00000002258	Tmem150c	0.100137	0.163822	0.999341	1334.79	1438.75	1373.73	1355.28	1375.24	1424.98	1545.84	1554.87
ENSRNOG00000002262	Enoph1	0.0280558	0.810558	0.999341	297.999	348.901	337.99	355.57	291.717	339.04	358.58	380.526
ENSRNOG00000002266	Gsx2	-0.402252	0.0899604	0.999341	118.993	58.1502	102.249	116.141	81.3634	62.7477	71.1392	84.4214
ENSRNOG00000002267	Chic2	-0.095542	0.341502	0.999341	379.742	357.342	374.913	380.585	345.298	377.498	356.657	315.005
ENSRNOG00000002270	Hnrnpdl	-0.089742	0.308543	0.999341	2088.06	1927.4	1815.87	1954.74	1811.82	1937.08	1992.86	1568.73
ENSRNOG00000002271	Slain2	-0.0756833	0.235342	0.999341	1277.88	1319.63	1333.02	1332.05	1228.39	1249.89	1291.08	1223.48
ENSRNOG00000002272	Lnx1	0.237639	0.00820697	0.999341	1248.91	1350.58	1362.37	1338.3	1513.16	1613.22	1767.91	1350.74
ENSRNOG00000002273	Naaa	-0.110668	0.266201	0.999341	608.415	679.982	722.37	675.404	623.124	577.886	710.431	574.569
ENSRNOG00000002275	Fip1l1	-0.0184727	0.759175	0.999341	1934.93	1908.64	1947.46	1923.47	1817.78	1880.41	1935.18	1985.79
ENSRNOG00000002276	LOC103690175	0.0343193	0.814345	0.999341	253.506	181.016	281.185	218.881	253.02	236.822	240.335	225.544
ENSRNOG00000002278	Tec	-0.163732	0.32783	0.999341	122.097	102.232	119.29	103.633	103.193	110.315	89.4047	95.7616
ENSRNOG00000002280	Sh3bgrl	-0.0645746	0.497959	0.999341	373.534	389.231	394.795	423.468	369.112	384.583	390.304	367.926
ENSRNOG00000002291	Brwd3	0.128535	0.13542	0.999341	922.97	1016.69	888.051	909.473	1019.03	939.192	995.949	1135.28
ENSRNOG00000002292	Hnrnpd	0.0620188	0.35166	0.999341	3414.57	3367.08	3413.98	3194.77	3541.29	3652.52	3604.07	3173.99
ENSRNOG00000002294	Snx29	0.0449975	0.695327	0.999341	896.067	948.223	705.328	728.114	888.051	741.84	845.98	905.955
ENSRNOG00000002301	Uso1	-0.00659734	0.916912	0.999341	2453.32	2663.65	2583.68	2647.12	2632.4	2695.12	2528.33	2443.18
ENSRNOG00000002303	Kcnj12	-0.0983074	0.473948	0.999341	176.937	177.264	223.433	202.8	185.548	163.954	185.539	195.303
ENSRNOG00000002305	Slc15a2	-0.00925828	0.953262	0.999341	265.923	295.44	308.64	431.508	283.78	306.654	323.01	383.046
ENSRNOG00000002309	Hlx	-0.110322	0.850611	0.999341	6.20832	20.6339	5.6805	9.82731	10.9146	10.1206	4.8067	13.8602
ENSRNOG00000002312	Atp10d	-0.445134	0.0847751	0.999341	65.1873	126.617	92.7814	92.9127	59.5342	85.013	46.1443	88.2015
ENSRNOG00000002314	LOC103689943	-0.0780727	0.848751	0.999341	21.7291	15.9444	21.7752	20.548	14.8835	23.2774	27.8789	8.82015
ENSRNOG00000002318	Limch1	0.0596785	0.46866	0.999341	3001.72	3113.85	2767.35	3316.27	3025.33	3097.92	3030.15	3567.12
ENSRNOG00000002319	Tsn	0.0662719	0.504748	0.999341	1324.44	1614.14	1631.25	1712.63	1533.01	1802.48	1748.68	1493.12
ENSRNOG00000002320	Commd8	-0.0510124	0.619836	0.999341	426.304	433.312	464.854	398.453	379.034	463.524	415.299	404.467
ENSRNOG00000002322	RGD1310587	0.190964	0.444354	0.999341	44.4929	46.8953	80.4737	59.8572	65.4876	64.7718	53.8351	81.9013
ENSRNOG00000002323	RGD1566265	0.0384396	0.724815	0.999341	355.943	327.329	322.842	300.18	317.516	330.944	373	317.525
ENSRNOG00000002327	Gabrb1	0.0991986	0.431872	0.999341	220.395	247.607	280.238	259.084	307.593	242.894	264.369	264.604
ENSRNOG00000002331	Aldh3a1	3.16379	NA	NA	55.8748	51.5848	53.9647	127.755	29.7671	55.6633	58.6418	2448.22
ENSRNOG00000002332	Mospd1	0.101501	0.588453	0.999341	74.4998	78.7841	101.302	95.5929	80.3711	102.218	92.2887	102.062
ENSRNOG00000002336	Gabra4	-0.00552102	0.955667	0.999341	586.686	598.384	724.263	636.988	623.124	592.055	699.856	621.19
ENSRNOG00000002338	Dgke	-0.0204099	0.846087	0.999341	4358.24	3488.07	3767.12	2944.62	3738.75	3490.6	3678.09	3442.38
ENSRNOG00000002339	Mark1	0.00166419	0.9808	0.999341	1258.22	1242.73	1390.77	1297.2	1296.85	1312.64	1259.36	1328.06
ENSRNOG00000002341	Trim25	-0.283694	0.0829694	0.999341	391.124	412.679	427.931	636.988	365.143	373.45	328.778	471.248
ENSRNOG00000002342	Aldh3a2	0.020782	0.781935	0.999341	1375.14	1448.13	1493.02	1510.73	1483.39	1546.43	1543.91	1334.36
ENSRNOG00000002343	Uchl1	0.0180807	0.827887	0.999341	4534.14	4517.89	5134.22	4530.39	5241.98	4853.84	4690.38	4161.85
ENSRNOG00000002345	Rasgef1b	0.0652055	0.458943	0.999341	709.817	784.089	816.098	796.012	725.325	862.275	837.328	826.574
ENSRNOG00000002347	Rgl1	0.0315168	0.664497	0.999341	1124.74	1200.52	1168.29	1246.28	1175.8	1299.49	1189.18	1180.64
ENSRNOG00000002349	Gabra2	0.171731	0.0858551	0.999341	833.984	946.347	935.388	803.159	931.71	1146.66	901.737	984.076
ENSRNOG00000002352	Tsen15	0.00508957	0.973068	0.999341	201.77	321.702	313.374	292.139	293.702	311.715	272.059	255.784
ENSRNOG00000002353	Rab3gap2	0.0282142	0.673724	0.999341	2790.64	2874.68	2604.51	2597.98	2696.9	2811.5	2643.69	2933.33
ENSRNOG00000002358	Scpep1	-0.0347883	0.702005	0.999341	767.762	850.681	741.305	849.616	803.711	860.251	722.928	745.932
ENSRNOG00000002360	Gabrg1	0.0755766	0.661189	0.999341	97.2636	122.866	107.929	86.659	116.092	102.218	106.709	112.142
ENSRNOG00000002361	Prkg2	-0.161369	0.492318	0.999341	68.2915	56.2743	88.0477	99.1665	52.5885	73.8804	79.7913	73.0812
ENSRNOG00000002364	Rnf112	0.15404	0.147763	0.999341	322.832	278.558	278.344	310.9	335.376	347.137	321.088	320.045
ENSRNOG00000002365	Itm2a	0.37263	0.0631245	0.999341	132.444	143.5	178.936	91.126	179.595	144.725	211.495	170.103
ENSRNOG00000002368	Iars2	0.00387742	0.950477	0.999341	1524.14	1610.38	1617.05	1620.61	1574.68	1553.51	1615.05	1649.37
ENSRNOG00000002369	Rgs8	-0.0231086	0.737955	0.999341	6266.26	5799.07	6785.35	6114.37	5935.56	6580.41	6020.88	6030.46
ENSRNOG00000002372	Sgcd	-0.376716	0.223096	0.999341	35.1805	41.2679	29.3492	39.3092	33.736	20.2412	22.1108	36.5406
ENSRNOG00000002373	Akap1	-0.133503	0.149218	0.999341	2270.17	1779.21	1915.27	1834.13	1904.1	1616.26	1775.6	1811.91
ENSRNOG00000002376	Clasp1	0.00199765	0.97848	0.999341	5604.04	5871.29	5544.16	5514.91	5659.72	5383.15	5182.59	6346.72
ENSRNOG00000002378	Bpnt1	-0.0330972	0.722421	0.999341	1474.48	1351.52	1575.39	1510.73	1589.56	1408.79	1540.07	1234.82
ENSRNOG00000002381	Bmp3	-0.124177	0.587261	0.999341	48.6318	58.1502	75.74	72.3647	68.4643	59.7115	52.8737	52.9209
ENSRNOG00000002385	Prg4	-0.0447505	0.798682	0.999341	100.368	102.232	94.6749	80.4053	86.3246	89.0613	90.366	100.802
ENSRNOG00000002387	Tceal1	0.0601931	0.548427	0.999341	423.2	505.531	535.86	535.142	511.002	508.054	531.621	536.769
ENSRNOG00000002388	Trim41	-0.058295	0.42458	0.999341	1277.88	1185.51	1123.79	1156.05	1087.49	1145.65	1176.68	1144.1
ENSRNOG00000002389	Morf4l2	-0.0232205	0.745382	0.999341	2424.35	2618.63	2652.79	2841.88	2625.46	2583.79	2724.44	2434.36
ENSRNOG00000002391	Glra4	0.161071	0.312327	0.999341	157.277	147.251	135.385	133.115	131.967	157.881	153.814	199.083
ENSRNOG00000002393	Eprs	-0.0305821	0.819904	0.999341	4772.13	4462.56	3491.61	3778.15	3412.3	5014.76	4363.52	3364.26
ENSRNOG00000002394	Tpr	-0.0367661	0.520222	0.999341	4513.45	4440.05	4485.7	4260.59	4379.73	4112	4505.8	4253.83
ENSRNOG00000002397	Slc30a10	0.185625	0.0910622	0.999341	345.596	406.113	393.848	423.468	405.825	413.933	487.4	480.068
ENSRNOG00000002403	Fam129a	0.0957784	0.405159	0.999341	618.762	745.635	603.079	800.479	705.48	679.092	733.503	844.214
ENSRNOG00000002407	Pdxdc1	-0.0417426	0.669359	0.999341	584.616	609.639	642.843	593.212	577.482	550.561	549.887	687.971
ENSRNOG00000002408	Rbm47	-0.0330415	0.764554	0.999341	505.978	476.456	587.931	591.425	588.396	491.861	482.593	551.889
ENSRNOG00000002413	Gpc4	-0.201467	0.367359	0.999341	67.2568	84.4115	93.7282	126.862	65.4876	87.0372	80.7526	91.9815
ENSRNOG00000002414	Tfcp2l1	0.115946	0.487968	0.999341	92.09	125.679	108.876	109.887	113.115	115.375	110.554	136.082
ENSRNOG00000002418	Tgfb2	0.0209538	0.830451	0.999341	3543.91	3998.29	4069.13	4701.03	3617.69	4555.28	4204.9	4175.71
ENSRNOG00000002419	Plp1	0.352048	0.0124473	0.999341	243.159	246.669	245.208	210.84	252.028	370.414	313.397	269.644
ENSRNOG00000002420	Zc3h7a	-0.0272471	0.759038	0.999341	1322.37	1260.55	1102.02	1330.26	1132.14	1289.36	1319.92	1178.12
ENSRNOG00000002423	AABR07029651.1	0.0535015	0.570345	0.999341	354.909	402.362	377.753	385.945	394.91	404.824	392.227	386.826
ENSRNOG00000002425	Pctp	-0.212479	0.456361	0.999341	35.1805	46.8953	50.1777	56.2837	45.6429	38.4583	25.9562	54.1809
ENSRNOG00000002428	Lpar4	0.659336	0.23791	0.999341	17.5902	1.87581	17.0415	6.25374	16.868	13.1568	18.2655	18.9003
ENSRNOG00000002433	G3bp2	-0.0239835	0.70301	0.999341	2677.85	2764.95	2936.82	2780.24	2820.93	2853	2603.31	2698.96
ENSRNOG00000002434	Tmem100	-0.624623	0.117175	0.999341	20.6944	50.6469	27.4557	77.7251	33.736	22.2653	34.6083	23.9404
ENSRNOG00000002436	Mmd	0.110999	0.185126	0.999341	2849.62	2969.41	3431.97	2817.76	3248.58	3417.73	3403.15	2961.05
ENSRNOG00000002440	Ralb	0.0652521	0.60473	0.999341	246.263	241.98	236.687	217.094	223.253	287.425	227.838	246.964
ENSRNOG00000002443	Mfap3	-0.0280131	0.800588	0.999341	374.568	452.071	423.197	373.438	368.12	404.824	374.923	447.307
ENSRNOG00000002449	Maged2	0.0646708	0.590256	0.999341	546.332	640.59	669.352	770.104	615.187	717.551	781.57	632.53
ENSRNOG00000002450	Rrp15	-0.103565	0.453648	0.999341	185.215	182.892	183.669	195.653	144.866	198.364	173.041	180.183
ENSRNOG00000002452	Txndc11	0.0257773	0.761076	0.999341	1071.97	1000.75	1023.44	958.609	1068.64	912.878	1031.52	1116.38
ENSRNOG00000002454	Rnf2	-0.0439076	0.555075	0.999341	1631.75	1765.14	1836.69	1787.68	1721.53	1754.91	1786.17	1544.79
ENSRNOG00000002456	Hlf	-0.0803517	0.277224	0.999341	1190.96	1118.92	1178.7	1077.43	1014.07	1097.07	1074.78	1134.02
ENSRNOG00000002461	Nid1	-0.0310855	0.84377	0.999341	265.923	354.528	345.564	421.681	326.446	380.535	266.291	388.086
ENSRNOG00000002468	Tnr	0.0283813	0.696405	0.999341	3108.3	3096.03	3043.8	2985.72	2966.79	2956.23	3040.72	3519.24
ENSRNOG00000002469	Trim7	-0.272252	0.446894	0.999341	47.5971	29.0751	52.0712	32.1621	32.7438	14.1688	41.3376	45.3607
ENSRNOG00000002470	Ifi47	0.0154032	0.955459	0.999341	78.6387	158.506	109.823	187.612	97.2392	144.725	101.902	199.083
ENSRNOG00000002471	Polq	0.0897428	0.74227	0.999341	197.631	184.767	111.716	163.491	135.936	137.64	120.168	308.705
ENSRNOG00000002473	Odr4	-0.0246218	0.815088	0.999341	391.124	468.953	508.404	427.935	429.638	446.318	460.482	429.667
ENSRNOG00000002474	Tom1l1	-0.0075077	0.956168	0.999341	210.048	228.849	275.504	225.135	201.424	242.894	226.876	265.864
ENSRNOG00000002475	AABR07058831.1	-0.959877	0.0459602	0.999341	37.2499	14.0686	47.3375	39.3092	36.7127	12.1447	11.5361	10.0802
ENSRNOG00000002478	Insig2	0.078913	0.511389	0.999341	251.437	320.764	305.8	300.18	275.842	339.04	323.01	307.445
ENSRNOG00000002480	Gpr137b	-0.0971164	0.426726	0.999341	319.728	320.764	280.238	343.062	297.671	298.558	251.871	336.426
ENSRNOG00000002487	Mbnl3	0.553037	0.268285	0.999341	12.4166	12.1928	13.2545	7.14713	7.93789	15.1809	13.4588	30.2405
ENSRNOG00000002488	Galnt10	-0.0023505	0.980916	0.999341	2227.75	1769.83	2139.65	1918.11	2249.4	1755.92	2004.39	2031.15
ENSRNOG00000002496	Stxbp5l	0.151821	0.0982158	0.999341	1286.16	1283.99	1152.19	1110.49	1292.88	1314.67	1230.52	1534.71
ENSRNOG00000002504	Spata17	0.74075	0.0683117	0.999341	22.7638	27.1993	9.46749	13.4009	17.8603	29.3497	35.5696	39.0606
ENSRNOG00000002506	Cdkl2	0.127506	0.193645	0.999341	571.165	619.956	564.263	598.572	557.637	634.562	721.005	658.991
ENSRNOG00000002509	Gnl3l	-0.0209447	0.767118	0.999341	3329.73	3601.56	3693.27	3601.26	3423.22	3681.87	3707.89	3204.23
ENSRNOG00000002511	Flt4	0.109547	0.759092	0.999341	34.1457	12.1928	30.296	33.0555	26.7904	26.3136	27.8789	37.8006
ENSRNOG00000002512	Gpatch2	-0.129969	0.176744	0.999341	579.443	577.75	499.884	546.756	536.8	464.536	531.621	478.808
ENSRNOG00000002514	Ccdc93	-0.0227801	0.827647	0.999341	403.541	494.276	412.783	444.016	452.46	440.246	390.304	446.047
ENSRNOG00000002516	Mtm1	-0.040533	0.565717	0.999341	1264.43	1193.02	1173.02	1122.99	1119.24	1144.64	1192.06	1164.26
ENSRNOG00000002517	Pdc	0.0539803	0.78982	0.999341	30862.6	30895.6	44068.3	27930.1	42798.1	31241.3	38432.5	26382.3
ENSRNOG00000002520	Litaf	-0.0965282	0.471836	0.999341	1416.53	1663.84	1446.63	2199.53	1437.75	1534.28	1490.08	1833.33
ENSRNOG00000002524	Gpr37	-0.0145589	0.858962	0.999341	3322.48	3915.76	3960.25	4231.1	3646.47	3928.82	3983.8	3717.06
ENSRNOG00000002525	Ptgs2	0.0792564	0.639681	0.999341	226.604	235.414	250.889	358.25	220.276	321.835	299.938	291.065
ENSRNOG00000002529	Rap2c	0.0319581	0.754323	0.999341	539.089	678.106	539.647	578.918	604.272	635.574	598.915	548.109
ENSRNOG00000002536	C1galt1c1	0.0605009	0.582325	0.999341	518.394	523.351	656.097	645.029	656.86	629.501	606.606	549.369
ENSRNOG00000002537	Wnk3	0.0877223	0.371299	0.999341	575.304	554.302	611.6	593.212	662.814	625.453	528.737	666.551
ENSRNOG00000002538	Epb41l5	0.0146124	0.860502	0.999341	2043.57	2258.48	2118.83	1819.84	2087.67	1919.88	2203.39	2113.05
ENSRNOG00000002540	Rhoh	0.137093	0.761985	0.999341	16.5555	25.3235	14.2012	11.6141	14.8835	17.205	10.5747	32.7605
ENSRNOG00000002541	Pds5a	0.0613252	0.319415	0.999341	2024.95	2081.21	1948.41	2108.4	2132.32	2178.97	2168.78	2034.93
ENSRNOG00000002542	Heatr6	-0.0788729	0.419957	0.999341	1061.62	923.837	809.471	902.326	876.145	928.059	798.874	897.135
ENSRNOG00000002544	Kifap3	0.0712374	0.295275	0.999341	2620.94	2572.68	2810.9	2421.09	2760.4	2699.16	2634.07	2861.51
ENSRNOG00000002545	RGD1309748	0.0240186	0.70334	0.999341	2566.1	2653.34	2436.93	2555.99	2516.31	2681.96	2481.22	2707.78
ENSRNOG00000002546	Rchy1	-0.0550703	0.475821	0.999341	1112.32	981.987	1084.03	1061.35	1061.69	1014.08	1054.59	946.276
ENSRNOG00000002549	Htr5b	0.281671	0.560842	0.999341	5.1736	13.1307	17.0415	11.6141	19.8447	10.1206	13.4588	13.8602
ENSRNOG00000002553	Smim14	-0.102178	0.264659	0.999341	1163.02	1089.85	1249.71	1411.56	1087.49	1130.47	1180.53	1181.9
ENSRNOG00000002556	Tsr2	0.55908	0.0370027	0.999341	51.736	50.6469	26.509	37.5225	71.441	64.7718	48.067	60.481
ENSRNOG00000002563	Mcts1	0.190778	0.12267	0.999341	383.881	556.178	441.185	452.056	519.932	505.018	589.302	477.548
ENSRNOG00000002565	Taf1	0.0268602	0.694229	0.999341	3036.9	2895.32	2992.67	2674.81	3022.35	2961.29	3068.6	2759.45
ENSRNOG00000002568	Socs1	0.101053	0.6204	0.999341	55.8748	62.8397	76.6867	82.192	79.3789	75.9045	71.1392	71.8212
ENSRNOG00000002569	Mrps14	0.0455204	0.594067	0.999341	775.005	815.978	757.4	829.068	808.673	784.347	914.235	769.873
ENSRNOG00000002572	Cacybp	0.0700779	0.396721	0.999341	1167.16	1265.23	1304.62	1315.07	1339.52	1392.59	1398.75	1169.3
ENSRNOG00000002574	Nubp1	-0.0814711	0.363285	0.999341	603.241	532.731	619.174	617.334	542.753	594.079	561.423	543.069
ENSRNOG00000002575	Sap30l	-0.0799458	0.46759	0.999341	492.526	384.541	431.718	411.854	423.685	381.547	440.294	379.266
ENSRNOG00000002579	Parm1	0.0642371	0.454595	0.999341	665.325	628.397	747.932	697.739	714.41	682.128	721.005	748.452
ENSRNOG00000002580	Trmt1l	-0.00425661	0.952734	0.999341	984.018	964.167	939.175	899.645	957.508	970.566	936.346	908.475
ENSRNOG00000002585	Cul4b	0.0895675	0.26996	0.999341	1837.66	1913.33	1771.37	1938.66	1742.37	2138.48	2102.45	1955.55
ENSRNOG00000002592	Rps6ka6	0.0761382	0.562577	0.999341	229.708	241.98	210.178	198.333	250.044	249.979	229.76	195.303
ENSRNOG00000002593	Esrrg	0.0800871	0.226657	0.999341	5167.39	5328.24	5789.37	4930.63	5725.2	5460.06	5750.74	5488.65
ENSRNOG00000002595	Dpp10	0.273305	0.0770342	0.999341	250.402	305.757	265.09	184.039	318.508	318.799	318.204	257.044
ENSRNOG00000002607	Sox9	0.00970716	0.927053	0.999341	2048.74	2265.04	2335.63	2639.97	1937.84	2554.44	2563.9	2297.02
ENSRNOG00000002609	Ero1b	0.14513	0.11208	0.999341	843.296	1042.95	871.956	835.321	947.586	999.915	986.335	1042.04
ENSRNOG00000002610	Carhsp1	-0.389986	0.02882	0.999341	374.568	619.018	425.09	697.739	344.306	397.74	410.492	464.948
ENSRNOG00000002612	Ddx52	-0.0640078	0.425186	0.999341	865.025	835.674	880.477	768.317	802.719	844.058	771.956	783.733
ENSRNOG00000002615	Pmm2	-0.101686	0.237787	0.999341	955.046	826.295	778.228	856.763	766.999	820.781	810.41	783.733
ENSRNOG00000002616	Slc5a10	0.341803	0.546316	0.999341	9.31247	5.62743	17.0415	7.14713	7.93789	7.08442	12.4974	22.6804
ENSRNOG00000002618	Ivns1abp	-0.0417048	0.603662	0.999341	4698.66	4139.92	4944.87	4303.47	4555.36	4147.42	4744.22	4120.27
ENSRNOG00000002625	Ptpn4	0.149782	0.0103942	0.999341	5121.86	5424.85	5591.5	5089.65	6072.49	5696.89	5948.78	5831.38
ENSRNOG00000002626	Car10	0.107543	0.256242	0.999341	1080.25	1118.92	1225.09	1055.99	1157.94	1197.27	1079.59	1397.36
ENSRNOG00000002627	Kctd3	0.0260774	0.779294	0.999341	2042.54	1687.29	1725.92	1665.28	1697.72	1700.26	1807.32	2047.53
ENSRNOG00000002630	Cnot8	-0.0187873	0.791253	0.999341	1024.37	1014.81	1038.58	960.396	997.197	956.397	1039.21	991.636
ENSRNOG00000002632	Naca	-0.0179521	0.767994	0.999341	2518.51	2523.9	2587.47	2642.65	2619.5	2532.17	2384.12	2613.28
ENSRNOG00000002635	Dexi	-0.0125723	0.898252	0.999341	354.909	343.274	359.765	342.169	335.376	373.45	332.624	346.506
ENSRNOG00000002636	Abat	-0.00065304	0.991385	0.999341	2506.09	2290.37	2395.28	2307.63	2341.68	2356.08	2445.65	2348.68
ENSRNOG00000002640	Serpinb5	5.77696	NA	NA	0	0	2.84025	0	0	0	0.961341	154.983
ENSRNOG00000002642	Ptges3	0.138372	0.182396	0.999341	1767.3	2019.31	2053.5	1900.24	1955.7	2325.71	2442.77	1791.75
ENSRNOG00000002643	Ugdh	0.114172	0.268663	0.999341	2631.29	2470.44	2334.68	2027.11	2679.04	2626.3	2791.73	2139.52
ENSRNOG00000002644	Utp18	-0.0664166	0.499711	0.999341	833.984	897.576	788.642	710.246	707.464	739.816	845.98	791.293
ENSRNOG00000002645	Gemin5	-0.140891	0.0822863	0.999341	1292.36	1195.83	1116.22	1084.58	1044.82	1075.82	1016.14	1116.38
ENSRNOG00000002652	Rap1gap2	-0.0375171	0.607961	0.999341	2459.53	2386.97	2757.88	2387.14	2547.07	2418.82	2287.99	2482.24
ENSRNOG00000002653	Kcnk2	-0.0285173	0.795824	0.999341	274.201	249.483	261.303	259.084	249.051	269.208	241.296	264.604
ENSRNOG00000002657	Pla2g4a	0.218582	0.250614	0.999341	82.7775	106.921	106.983	151.877	125.022	136.628	125.936	136.082
ENSRNOG00000002659	Ciita	-0.141183	0.390382	0.999341	563.922	581.502	516.925	331.448	508.025	406.848	499.897	390.606
ENSRNOG00000002660	Magee1	-0.015774	0.833719	0.999341	1773.51	1659.16	1758.11	1616.15	1636.2	1827.78	1554.49	1714.89
ENSRNOG00000002662	Pbdc1	0.00150933	0.988357	0.999341	400.436	461.45	462.014	473.498	412.77	504.006	446.062	437.227
ENSRNOG00000002664	Emp2	0.404831	0.345275	0.999341	27.9374	30.9509	29.3492	68.7912	31.7516	32.3859	37.4923	108.362
ENSRNOG00000002667	Lamc2	0.25949	0.633941	0.999341	363.186	302.006	119.29	85.7656	153.797	377.498	293.209	216.724
ENSRNOG00000002669	Cluh	-0.0258972	0.672728	0.999341	1927.68	1888	1868.88	1953.85	1829.68	1924.94	1804.44	1946.73
ENSRNOG00000002671	Nme2	0.0431625	0.758162	0.999341	305.242	316.074	297.279	451.163	361.174	359.281	343.199	349.026
ENSRNOG00000002680	Lamc1	-0.0878215	0.368901	0.999341	915.727	910.707	917.4	1136.39	845.385	987.771	890.201	929.895
ENSRNOG00000002682	Zfp692	0.0930919	0.346242	0.999341	1090.59	1193.95	942.016	1052.42	1061.69	1135.53	1299.73	1064.72
ENSRNOG00000002691	Shcbp1l	0.371131	0.427789	0.999341	11.3819	8.44115	13.2545	8.93392	18.8525	12.1447	10.5747	12.6002
ENSRNOG00000002693	Nme1	0.033668	0.73548	0.999341	432.513	489.587	525.446	452.95	477.266	528.295	481.632	457.388
ENSRNOG00000002695	Tfb2m	-0.0180472	0.886911	0.999341	308.346	358.28	355.978	329.662	295.686	366.366	386.459	284.765
ENSRNOG00000002697	Mtmr1	-0.0203872	0.793286	0.999341	1330.65	1132.05	1232.67	1260.58	1152.98	1195.24	1266.09	1272.62
ENSRNOG00000002701	Hgd	-0.33882	0.544537	0.999341	9.31247	16.8823	8.52074	10.7207	6.94565	16.193	8.65206	3.78006
ENSRNOG00000002705	Vps4b	-0.000476381	0.995801	0.999341	880.546	954.788	934.442	977.371	831.494	940.204	1060.36	913.515
ENSRNOG00000002708	Phf8	-0.0370136	0.667516	0.999341	3531.5	3226.4	3281.43	2745.39	3222.78	2914.73	3028.22	3294.95
ENSRNOG00000002710	Cnst	-0.052176	0.472202	0.999341	1882.15	1689.17	1776.1	1628.65	1769.16	1685.08	1671.77	1597.71
ENSRNOG00000002711	Nuf2	0.130306	0.73356	0.999341	18.6249	30.013	12.3077	19.6546	17.8603	25.3015	25.9562	18.9003
ENSRNOG00000002713	Zfp672	-0.155286	0.0884031	0.999341	1216.83	991.366	1019.65	1064.03	1025.97	879.48	999.794	946.276
ENSRNOG00000002714	Mettl22	-0.236858	0.0413808	0.999341	670.498	576.812	521.659	599.466	493.141	428.101	579.688	507.788
ENSRNOG00000002721	Ndufb4	-0.00354015	0.966444	0.999341	1558.29	1543.79	1777.05	1774.28	1824.72	1597.03	1548.72	1668.27
ENSRNOG00000002722	Sec14l1	-0.0646904	0.295854	0.999341	2919.98	3095.09	3050.43	3268.92	2916.18	2998.73	3037.84	2840.09
ENSRNOG00000002723	Sele	0.0932853	0.83812	0.999341	12.4166	35.6404	14.2012	12.5075	13.8913	21.2533	16.3428	28.9805
ENSRNOG00000002724	Prpsap2	0.119161	0.0923554	0.999341	1916.3	1875.81	1916.22	1839.49	1932.88	2140.51	2203.39	1916.49
ENSRNOG00000002728	Btc	0.0536346	0.904874	0.999341	22.7638	23.4476	7.574	45.563	19.8447	22.2653	28.8402	32.7605
ENSRNOG00000002730	Rgs5	-0.124443	0.540009	0.999341	442.86	416.43	704.382	375.225	492.149	357.257	344.16	587.17
ENSRNOG00000002734	AABR07042077.1	0.225627	0.270736	0.999341	95.1942	134.121	154.32	126.862	118.076	118.411	185.539	176.403
ENSRNOG00000002735	Dhx9	-0.0762234	0.286062	0.999341	6058.28	5877.86	5917.18	5304.96	5707.34	5674.62	5600.77	4977.08
ENSRNOG00000002736	Rabgap1l	0.0377176	0.671562	0.999341	873.303	884.445	802.843	822.814	908.888	790.419	814.255	962.656
ENSRNOG00000002746	Fstl1	0.0895225	0.326465	0.999341	815.359	877.88	985.566	992.558	992.236	1047.48	904.621	963.916
ENSRNOG00000002748	Ccdc43	0.0795576	0.448932	0.999341	324.902	387.355	361.658	338.595	374.073	380.535	396.072	340.206
ENSRNOG00000002749	Spag9	0.0607711	0.293152	0.999341	6525.97	6957.39	7041.92	6639.69	6861.31	7355.65	7280.23	6834.35
ENSRNOG00000002750	Rc3h1	0.0439685	0.488359	0.999341	2060.13	2239.72	2136.81	2102.15	2140.25	2323.69	2207.24	2130.7
ENSRNOG00000002751	Zdhhc15	0.0905962	0.582081	0.999341	133.479	149.127	115.503	147.41	136.929	132.58	132.665	181.443
ENSRNOG00000002753	Adam11	0.104252	0.220642	0.999341	1238.56	1350.58	1308.41	1217.69	1368.29	1541.37	1359.34	1226
ENSRNOG00000002755	Pafah1b1	0.0671212	0.206711	0.999341	9490.45	10172.5	10241	9908.61	10263.7	10700.5	10602.6	10140.6
ENSRNOG00000002757	Tada2a	-0.122842	0.217126	0.999341	879.511	744.697	711.009	705.779	660.829	648.731	743.116	739.632
ENSRNOG00000002759	Lias	-0.0211265	0.828425	0.999341	478.04	444.567	451.599	414.534	400.863	466.56	434.526	461.168
ENSRNOG00000002763	Ulk2	0.138525	0.0386652	0.999341	1935.96	2126.23	1951.25	2036.04	2097.59	2318.63	2283.18	2160.94
ENSRNOG00000002764	Mettl16	-0.014897	0.89356	0.999341	898.136	803.785	633.375	770.997	701.511	745.888	819.062	807.673
ENSRNOG00000002767	Dlg3	-0.0426608	0.573437	0.999341	1636.93	1532.54	1526.16	1657.24	1452.63	1616.26	1445.86	1656.93
ENSRNOG00000002773	Rgs4	0.240298	0.0639285	0.999341	974.706	846.929	1040.48	712.033	1189.69	1157.8	978.645	892.095
ENSRNOG00000002775	Npl	0.0104905	0.950485	0.999341	152.104	280.434	208.285	241.216	214.323	227.714	230.722	216.724
ENSRNOG00000002778	Aatf	0.0813529	0.499163	0.999341	295.93	333.894	273.611	264.444	307.593	291.473	346.083	288.545
ENSRNOG00000002781	Kdsr	-0.146611	0.22227	0.999341	538.054	624.645	448.759	502.086	473.297	536.392	472.98	424.627
ENSRNOG00000002783	Serpinc1	0.0289701	0.779734	0.999341	416.992	441.754	390.061	436.869	483.219	402.8	395.111	439.747
ENSRNOG00000002790	Abcb7	0.0985439	0.237719	0.999341	709.817	697.802	747.932	675.404	746.162	789.407	799.835	691.751
ENSRNOG00000002791	Bcl2	-0.188982	0.249011	0.999341	120.027	108.797	136.332	117.928	113.115	111.327	91.3273	108.362
ENSRNOG00000002793	Sstr2	-0.00714518	0.966811	0.999341	126.236	124.741	142.012	94.6995	131.967	112.339	112.477	128.522
ENSRNOG00000002794	Selp	0.275597	0.528877	0.999341	24.8333	8.44115	18.935	20.548	20.837	34.41	12.4974	20.1603
ENSRNOG00000002795	Cog1	-0.0471522	0.543412	0.999341	3412.5	2924.39	3250.19	2899.06	3162.26	2784.18	3069.56	3066.89
ENSRNOG00000002797	Gpr156	0.0711297	0.730159	0.999341	74.4998	62.8397	71.0062	66.111	77.3944	54.6512	75.9459	80.6413
ENSRNOG00000002800	Gdpd2	-0.0924091	0.735145	0.999341	532.88	733.442	484.736	938.955	444.522	616.345	716.199	747.192
ENSRNOG00000002807	2024-09-09	-0.102542	0.257936	0.999341	1076.11	1028.88	1160.71	1255.22	1145.04	1009.02	972.877	1086.14
ENSRNOG00000002810	Gfpt2	-0.0706156	0.775073	0.999341	48.6318	66.5913	65.3257	75.0449	43.6584	73.8804	51.9124	75.6012
ENSRNOG00000002811	Brinp3	-0.0687196	0.758576	0.999341	77.6039	105.983	127.811	67.0044	95.2547	76.9166	99.0181	89.4615
ENSRNOG00000002812	Lhx1	0.0806207	0.673584	0.999341	96.2289	100.356	76.6867	76.8317	90.2935	108.29	93.25	76.8613
ENSRNOG00000002813	Dars2	0.0750063	0.468659	0.999341	394.228	411.741	380.593	354.677	374.073	421.017	443.178	383.046
ENSRNOG00000002814	Higd1b	-0.230525	0.552687	0.999341	15.5208	34.7025	27.4557	18.7612	18.8525	25.3015	13.4588	25.2004
ENSRNOG00000002818	Eftud2	-0.0885847	0.129857	0.999341	2281.56	2177.82	2127.35	2155.75	2085.68	2060.55	2068.8	2003.43
ENSRNOG00000002821	Phlpp1	0.0175432	0.751959	0.999341	3227.29	2968.47	3042.85	3063.44	3115.62	3093.87	3120.51	3121.07
ENSRNOG00000002823	Mapk9	0.0602926	0.317619	0.999341	2866.17	2748.06	2702.02	2623.89	2721.7	2935.99	2853.26	2895.53
ENSRNOG00000002824	Rlim	0.0936424	0.674575	0.999341	55.8748	61.9018	61.5387	82.192	57.5497	72.8683	85.5593	63.001
ENSRNOG00000002826	Hsd17b7	0.0463579	0.698332	0.999341	260.749	292.627	235.741	298.393	269.888	300.582	286.479	265.864
ENSRNOG00000002827	Rbfox1	0.0238094	0.75744	0.999341	2603.35	2465.75	2746.52	2391.61	2739.56	2752.8	2510.06	2370.1
ENSRNOG00000002828	Tob1	-0.0117874	0.887188	0.999341	3878.13	3480.57	4142.03	3441.34	3808.2	3707.18	3944.38	3355.44
ENSRNOG00000002831	Wfikkn2	-0.00861955	0.964311	0.999341	248.333	191.333	298.226	236.749	178.603	334.992	245.142	209.163
ENSRNOG00000002832	Slc16a2	0.0618733	0.544672	0.999341	402.506	356.404	356.925	331.448	374.073	364.342	373.961	398.167
ENSRNOG00000002833	Gsk3b	0.0364988	0.560997	0.999341	4078.86	4250.59	4450.67	3924.67	4279.52	4223.33	4163.57	4469.29
ENSRNOG00000002835	Luc7l3	0.0551691	0.48964	0.999341	5615.42	6513.76	6008.07	6555.71	6214.38	6757.53	6885.12	5796.1
ENSRNOG00000002838	Pdzd11	0.0484246	0.694778	0.999341	790.526	871.315	651.364	670.044	699.527	725.647	730.619	932.415
ENSRNOG00000002839	Slc19a2	0.10594	0.196187	0.999341	1150.61	1238.04	1251.6	1176.6	1406.99	1354.14	1266.09	1152.92
ENSRNOG00000002840	Atp5f1b	0.0158779	0.844866	0.999341	11103.6	11457.5	13422.1	12498.6	13132.2	12133.6	12667.6	11081.9
ENSRNOG00000002841	Cdc42bpa	0.0963573	0.14348	0.999341	5275	5191.31	5512.92	4879.71	5678.57	5399.34	5290.26	5934.7
ENSRNOG00000002844	Usp27x	0.353684	0.0716077	0.999341	61.0484	67.5292	65.3257	72.3647	73.4255	77.9286	99.9794	89.4615
ENSRNOG00000002848	Maoa	0.172741	0.108732	0.999341	478.04	602.136	647.577	627.161	696.55	679.092	669.093	609.85
ENSRNOG00000002851	Fam104a	-0.130945	0.128797	0.999341	2244.31	1739.82	2061.07	2007.45	1904.1	1747.83	1906.34	1793.01
ENSRNOG00000002852	Myo19	0.0820521	0.461027	0.999341	609.45	568.371	443.079	536.928	561.606	526.271	580.65	616.15
ENSRNOG00000002855	Rfc1	0.0290322	0.656598	0.999341	2223.61	2422.61	2356.46	2244.2	2238.49	2338.87	2497.56	2360.02
ENSRNOG00000002860	Ccdc181	-0.107264	0.210936	0.999341	623.936	554.302	621.068	579.811	554.66	566.754	560.462	524.169
ENSRNOG00000002862	Clcn5	0.109315	0.332948	0.999341	301.103	343.274	349.351	325.195	324.461	327.907	369.155	404.467
ENSRNOG00000002863	Cacna1e	0.158411	0.256643	0.999341	931.247	955.726	853.021	747.769	965.446	914.902	754.652	1261.28
ENSRNOG00000002864	Nacc1	-0.0866096	0.296144	0.999341	3324.55	2747.13	3107.23	3197.45	3173.17	2865.14	2652.34	2964.83
ENSRNOG00000002866	Rassf6	-0.396368	0.300101	0.999341	35.1805	20.6339	21.7752	40.2026	14.8835	17.205	23.0722	35.2806
ENSRNOG00000002871	Rbm25l1	-0.047479	0.593754	0.999341	1106.11	1105.79	1051.84	890.712	951.555	1011.05	1016.14	1040.78
ENSRNOG00000002874	AABR07065078.1	0.101844	0.322123	0.999341	816.394	895.7	774.441	754.023	838.44	938.18	959.418	737.112
ENSRNOG00000002875	Klhl20	0.00651721	0.93025	0.999341	1137.16	1098.29	1054.68	997.919	1073.6	1087.96	1116.12	1025.66
ENSRNOG00000002876	Eef2kmt	-0.330842	0.0742377	0.999341	150.034	116.3	152.427	113.461	127.006	108.29	103.825	81.9013
ENSRNOG00000002879	Psen2	0.016023	0.867358	0.999341	460.45	453.009	459.173	543.182	470.32	493.885	490.284	483.848
ENSRNOG00000002881	Ddr2	0.293472	0.336953	0.999341	51.736	51.5848	59.6452	56.2837	37.705	102.218	44.2217	85.6814
ENSRNOG00000002882	Zcchc2	0.0124348	0.88078	0.999341	1223.04	1139.56	1135.15	1106.91	1137.1	1119.34	1080.55	1311.68
ENSRNOG00000002883	Alg1	-0.0811726	0.380765	0.999341	434.582	472.705	448.759	464.564	405.825	456.439	446.062	412.027
ENSRNOG00000002884	Blzf1	-0.0402671	0.71745	0.999341	785.352	633.086	673.139	611.973	671.744	703.382	696.972	551.889
ENSRNOG00000002886	Myh10	0.00573205	0.920262	0.999341	4907.67	5059.06	5076.47	4611.69	4993.93	4836.64	5036.46	4863.68
ENSRNOG00000002890	AC127084.1	-0.149994	0.758868	0.999341	12.4166	10.317	9.46749	11.6141	12.8991	10.1206	8.65206	7.56012
ENSRNOG00000002894	Mnt	-0.114123	0.237281	0.999341	2244.31	1704.17	1856.58	1699.23	1822.74	1684.07	1662.16	1762.77
ENSRNOG00000002895	Nagpa	0.124554	0.446306	0.999341	155.208	154.754	106.036	141.156	135.936	154.845	167.273	148.682
ENSRNOG00000002896	Prdx6	-0.134444	0.129603	0.999341	1192	1169.57	1295.15	1480.35	1142.06	1156.78	1208.41	1174.34
ENSRNOG00000002898	Nme7	0.0891862	0.355985	0.999341	455.277	453.946	458.227	409.173	475.281	461.499	516.24	433.447
ENSRNOG00000002899	Akap10	0.0086657	0.904591	0.999341	1878.02	1757.64	1719.3	1593.81	1764.2	1673.95	1808.28	1741.35
ENSRNOG00000002903	Specc1	-0.0204459	0.826108	0.999341	1561.39	1443.44	1669.12	1653.67	1734.43	1410.81	1414.13	1682.13
ENSRNOG00000002904	Arr3	0.265016	0.250235	0.999341	4233.04	3929.83	2372.55	2354.09	3208.89	3889.35	4142.42	4247.53
ENSRNOG00000002905	Ccdc103	-0.397848	0.404904	0.999341	26.9027	47.8332	23.6687	16.0811	7.93789	39.4703	24.0335	15.1202
ENSRNOG00000002906	Nr1i2	0.00412158	0.990003	0.999341	33.111	36.5783	24.6155	47.3498	31.7516	42.5065	21.1495	47.8808
ENSRNOG00000002907	Plekha6	0.092564	0.301186	0.999341	4562.08	4125.85	3563.56	3523.54	4367.82	4198.03	4013.6	4238.71
ENSRNOG00000002908	Slc35a4	-0.0887754	0.262057	0.999341	1056.45	921.024	986.513	1081.9	928.733	976.638	968.07	929.895
ENSRNOG00000002911	Alb	-1.32586	0.0459984	0.999341	116.923	44.0816	140.119	150.09	103.193	36.4342	21.1495	18.9003
ENSRNOG00000002912	Parn	-0.0168381	0.878953	0.999341	448.033	493.338	390.061	494.046	442.537	455.427	410.492	498.968
ENSRNOG00000002914	Trmt1	-0.218639	0.0318155	0.999341	713.956	728.753	643.79	812.093	600.303	608.248	703.701	577.089
ENSRNOG00000002915	Trim11	-0.16954	0.119219	0.999341	598.068	479.27	474.321	466.35	451.468	482.753	431.642	425.887
ENSRNOG00000002918	FAM187A	-1.14319	0.029579	0.999341	10.3472	24.3856	10.4142	23.2282	6.94565	6.07236	11.5361	6.3001
ENSRNOG00000002919	Gfap	-0.709414	0.0804512	0.999341	3004.82	7760.23	4179.9	10413.4	3128.52	3743.61	3846.32	4790.6
ENSRNOG00000002922	Adora2b	0.0826914	0.645963	0.999341	134.514	147.251	101.302	177.785	137.921	142.7	166.312	147.422
ENSRNOG00000002925	Tsx	0.512056	0.195292	0.999341	9.31247	26.2614	13.2545	23.2282	22.8214	21.2533	26.9175	32.7605
ENSRNOG00000002926	Uap1	0.164908	0.13705	0.999341	325.937	409.865	408.049	390.412	461.39	394.703	455.675	408.247
ENSRNOG00000002928	Guk1	0.0105057	0.908717	0.999341	1456.88	1249.29	1505.33	1573.26	1582.62	1494.81	1417.98	1329.32
ENSRNOG00000002930	Ppl	1.6872	NA	NA	60.0137	82.5357	51.1245	80.4053	68.4643	85.013	43.2603	686.711
ENSRNOG00000002932	Wdr19	0.00973479	0.890827	0.999341	1551.04	1540.04	1529.95	1513.41	1579.64	1561.61	1635.24	1393.58
ENSRNOG00000002934	Atp1b1	0.0760916	0.318182	0.999341	8289.14	7853.09	8959.09	7645.65	8997.6	8975.96	8802.03	7739.05
ENSRNOG00000002935	Ankrd40	-0.0311964	0.720107	0.999341	4519.65	3973.91	4857.77	4022.94	4532.54	4265.83	4403.9	3795.18
ENSRNOG00000002940	Ankrd17	0.00364609	0.953777	0.999341	8591.27	8303.28	8389.15	7479.48	8369.51	8007.42	8020.46	8448.44
ENSRNOG00000002941	Uhmk1	0.0154377	0.869345	0.999341	1620.37	1966.79	2060.13	1792.14	1941.81	1936.07	1983.25	1655.67
ENSRNOG00000002943	Mrpl55	0.102667	0.480248	0.999341	189.354	212.905	159.054	179.572	198.447	204.436	223.992	166.323
ENSRNOG00000002944	RGD1304587	-0.286508	0.0161788	0.999341	576.339	452.071	421.303	430.615	361.174	401.788	379.73	398.167
ENSRNOG00000002946	Socs3	-0.518649	0.291877	0.999341	138.652	247.607	207.338	616.44	153.797	208.484	209.572	273.424
ENSRNOG00000002948	Abcc3	0.0373508	0.766002	0.999341	253.506	311.385	244.261	326.981	283.78	293.497	299.938	289.805
ENSRNOG00000002949	Pgs1	-0.0761871	0.437517	0.999341	511.151	499.904	546.274	610.187	534.815	507.042	478.748	538.029
ENSRNOG00000002950	Lyl1	-0.137985	0.705421	0.999341	17.5902	43.1437	20.8285	33.0555	29.7671	18.2171	28.8402	27.7205
ENSRNOG00000002953	P2ry4	0.100333	0.476945	0.999341	431.478	347.025	267.93	314.474	352.244	394.703	368.193	341.466
ENSRNOG00000002956	Stim2	-0.00128983	0.983282	0.999341	1850.08	1827.04	1689.95	1796.61	1785.03	1780.21	1809.24	1781.67
ENSRNOG00000002959	Shroom4	-0.0460742	0.786443	0.999341	1006.78	811.289	808.524	474.391	785.851	679.092	779.647	757.272
ENSRNOG00000002960	LOC100909913	0.152895	0.59835	0.999341	34.1457	29.0751	36.9232	48.2432	35.7205	33.398	39.415	57.961
ENSRNOG00000002963	C1ql1	-0.140647	0.0638065	0.999341	2593.01	2505.15	2653.74	3054.51	2515.32	2415.79	2410.08	2463.34
ENSRNOG00000002969	Itpkb	0.104004	0.234308	0.999341	641.526	676.23	730.891	771.89	747.154	743.864	739.271	805.153
ENSRNOG00000002970	Zswim7	0.200935	0.291823	0.999341	69.3262	102.232	75.74	89.3392	84.3401	96.1457	101.902	105.842
ENSRNOG00000002972	Spata46	-0.488951	0.298843	0.999341	12.4166	15.9444	15.148	12.5075	6.94565	14.1688	7.69072	11.3402
ENSRNOG00000002975	AABR07037243.1	-0.268734	0.490165	0.999341	12.4166	32.8267	20.8285	24.1216	16.868	23.2774	17.3041	17.6403
ENSRNOG00000002976	Maats1	-0.0553497	0.738096	0.999341	146.93	139.748	113.61	133.115	106.169	129.544	150.93	126.002
ENSRNOG00000002977	Ttc19	0.0468063	0.545299	0.999341	991.261	916.334	964.738	901.432	957.508	978.662	916.158	1048.34
ENSRNOG00000002978	Faslg	-0.368211	0.301613	0.999341	33.111	35.6404	32.1895	28.5885	19.8447	13.1568	26.9175	41.5807
ENSRNOG00000002979	Tbx19	0.0953683	0.78103	0.999341	36.2152	46.8953	19.8817	21.4414	25.7981	33.398	33.6469	40.3207
ENSRNOG00000002980	Tsr1	-0.0180849	0.807305	0.999341	1757.99	1695.73	1643.56	1508.94	1629.25	1635.49	1716.95	1537.23
ENSRNOG00000002983	Nf1x	-0.0253923	0.739202	0.999341	1974.24	1778.27	1981.55	2047.65	1834.64	1928.99	1805.4	2081.55
ENSRNOG00000002984	Bmp15	0.118774	0.331006	0.999341	240.055	279.496	293.492	330.555	322.477	321.835	310.513	287.285
ENSRNOG00000002986	Efhc2	0.0377145	0.816331	0.999341	113.819	128.493	126.864	157.237	130.975	118.411	150.93	141.122
ENSRNOG00000002989	Nmt1	-0.0721579	0.252525	0.999341	2452.28	2336.32	2329.95	2192.38	2241.46	2245.76	2242.81	2121.87
ENSRNOG00000002991	Srr	-0.0673574	0.452062	0.999341	504.943	461.45	512.191	483.325	472.304	452.391	452.791	496.448
ENSRNOG00000002997	Slc9a3r2	-0.0308037	0.814383	0.999341	326.971	317.95	386.274	360.037	374.073	384.583	271.098	332.645
ENSRNOG00000002999	Timmdc1	0.00838812	0.942992	0.999341	246.263	273.869	251.835	257.297	233.176	271.232	285.518	244.444
ENSRNOG00000003003	Tbc1d19	0.0443855	0.546866	0.999341	1048.17	1032.63	935.388	963.97	996.205	1037.36	1014.21	1057.16
ENSRNOG00000003005	Rasgef1c	-0.134862	0.649126	0.999341	33.111	30.013	31.2427	45.563	39.6895	30.3618	24.9949	32.7605
ENSRNOG00000003011	Gadd45gip1	-0.119109	0.164262	0.999341	795.699	654.658	725.21	742.409	668.767	673.02	680.629	662.771
ENSRNOG00000003013	Rpgr	0.153776	0.186004	0.999341	614.623	726.877	530.18	513.7	674.721	619.381	669.093	690.491
ENSRNOG00000003014	Poglut1	-0.0615297	0.448542	0.999341	756.38	795.344	748.879	854.976	733.263	790.419	768.111	732.072
ENSRNOG00000003018	Olfml2b	0.126048	0.645406	0.999341	31.0416	44.0816	49.231	66.111	43.6584	45.5427	60.5645	59.221
ENSRNOG00000003019	Ubn1	0.00196782	0.981822	0.999341	2526.78	2100.91	2045.93	1966.36	2196.81	2223.5	2106.3	2121.87
ENSRNOG00000003025	AABR07039336.2	0.0919683	0.405696	0.999341	729.477	730.629	811.364	721.861	789.82	881.504	880.588	633.79
ENSRNOG00000003026	Rad23a	0.0292419	0.769693	0.999341	1317.2	1331.83	1455.15	1272.19	1245.26	1573.75	1471.81	1191.98
ENSRNOG00000003028	Dnah17	0.363713	0.341194	0.999341	13.4514	27.1993	14.2012	28.5885	35.7205	19.2291	24.0335	28.9805
ENSRNOG00000003029	Calr	-0.0733873	0.481566	0.999341	7129.22	8366.12	9735.42	9429.75	9373.66	7612.72	8213.69	7741.57
ENSRNOG00000003030	Awat2	0.00477367	0.992922	0.999341	7.24304	12.1928	6.62725	17.8678	15.8758	7.08442	13.4588	7.56012
ENSRNOG00000003031	Atp2b4	0.0637917	0.378777	0.999341	1451.71	1371.22	1471.25	1331.15	1555.83	1504.93	1436.24	1378.46
ENSRNOG00000003033	Plcd3	-0.0409398	0.779969	0.999341	3484.93	2278.17	2663.21	1939.55	2837.8	2352.03	2611.96	2270.56
ENSRNOG00000003038	Sft2d2	0.0697371	0.574742	0.999341	443.895	534.606	619.174	633.415	520.924	570.802	600.838	652.691
ENSRNOG00000003041	Smg6	-0.157395	0.0683195	0.999341	1245.8	1106.73	1122.84	1021.15	1010.1	949.312	978.645	1094.96
ENSRNOG00000003042	Mettl13	-0.189123	0.066574	0.999341	577.373	457.698	493.256	459.203	443.53	426.077	443.178	428.407
ENSRNOG00000003048	Tiprl	0.0670577	0.465157	0.999341	562.887	571.185	556.689	586.958	581.45	664.923	602.76	534.249
ENSRNOG00000003049	Hsd17b10	0.140713	0.395656	0.999341	164.52	161.32	149.586	234.069	214.323	205.448	193.229	168.843
ENSRNOG00000003050	Tbc1d9b	0.0293723	0.64767	0.999341	1835.59	1950.84	2057.29	2010.13	2005.31	2031.2	1940.95	2041.23
ENSRNOG00000003052	Cox18	-0.0394948	0.76682	0.999341	413.888	296.378	320.001	351.103	380.027	315.763	294.17	354.066
ENSRNOG00000003059	Optc	0.919018	0.255241	0.999341	157.277	62.8397	196.924	82.192	43.6584	571.814	102.863	225.544
ENSRNOG00000003062	AABR07039218.1	-0.575975	0.0694663	0.999341	55.8748	41.2679	35.9765	25.9084	22.8214	27.3256	30.7629	25.2004
ENSRNOG00000003063	Phka1	-0.0792066	0.448913	0.999341	1782.82	1670.41	1391.72	1404.41	1615.36	1312.64	1411.25	1576.29
ENSRNOG00000003064	Bst1	0.132778	0.389763	0.999341	185.215	244.793	296.333	284.992	303.624	239.858	274.943	292.325
ENSRNOG00000003065	Glyr1	-0.0238844	0.673622	0.999341	2870.31	2746.19	2892.32	2726.63	2829.86	2686.01	2775.39	2758.19
ENSRNOG00000003067	Npffr2	0.446142	0.379523	0.999341	7.24304	11.2549	19.8817	11.6141	9.92236	9.10854	22.1108	27.7205
ENSRNOG00000003068	Mrnip	0.244939	0.171614	0.999341	117.958	89.1011	104.142	117.034	99.2236	126.508	147.085	134.822
ENSRNOG00000003069	Cd38	-1.03093	0.121363	0.999341	6.20832	22.5097	9.46749	15.1877	5.95342	6.07236	0.961341	13.8602
ENSRNOG00000003070	Pigl	0.041159	0.657158	0.999341	463.554	496.152	444.025	444.909	483.219	441.258	473.941	505.268
ENSRNOG00000003071	Vamp4	0.00882511	0.906234	0.999341	1152.68	1304.63	1263.91	1218.59	1265.1	1274.18	1281.47	1146.62
ENSRNOG00000003073	Gpr161	-0.00676052	0.967843	0.999341	163.486	196.96	148.64	226.028	151.812	201.4	174.003	206.643
ENSRNOG00000003075	Tmem39a	-0.00600617	0.958072	0.999341	438.721	393.92	434.558	370.758	363.158	396.728	395.111	478.808
ENSRNOG00000003076	Rbms2	-0.1135	0.388799	0.999341	1414.46	1429.37	2090.42	1536.63	1786.03	1364.26	1442.97	1387.28
ENSRNOG00000003078	Dcaf6	0.0141138	0.850601	0.999341	1656.59	1645.09	1688.05	1434.79	1586.59	1669.9	1567.95	1663.23
ENSRNOG00000003081	Ribc1	-0.0775761	0.532631	0.999341	232.812	248.545	250.889	208.16	211.346	243.906	227.838	206.643
ENSRNOG00000003084	Parp1	-0.125964	0.0619121	0.999341	2250.51	2144.99	2271.25	2115.55	2135.29	2065.61	1887.11	1958.07
ENSRNOG00000003086	Cenpv	-0.0755772	0.59526	0.999341	216.256	250.421	229.113	299.286	198.447	240.87	259.562	246.964
ENSRNOG00000003088	Arhgap31	-0.148362	0.11052	0.999341	534.95	570.247	492.31	569.984	517.947	480.729	460.482	497.708
ENSRNOG00000003098	Prom1	0.0626247	0.330413	0.999341	6906.75	7502.31	7960.27	7491.09	7528.1	7781.73	8235.8	7639.51
ENSRNOG00000003099	Ubqln2	-0.0168593	0.82449	0.999341	5069.09	4762.69	5414.46	4888.64	5025.68	5325.46	5123.94	4420.15
ENSRNOG00000003100	Dusp12	-0.266513	0.044663	0.999341	445.964	372.349	312.427	316.261	305.609	279.329	320.126	296.105
ENSRNOG00000003104	Trpv2	-0.210964	0.273095	0.999341	128.305	152.879	105.089	135.796	107.162	131.568	129.781	80.6413
ENSRNOG00000003105	Kif19	0.0779703	0.467362	0.999341	1351.34	1357.15	1046.16	1255.22	1165.88	1234.71	1432.4	1456.58
ENSRNOG00000003108	Acbd4	0.0779797	0.360654	0.999341	755.345	655.596	647.577	684.338	747.154	682.128	742.155	721.992
ENSRNOG00000003109	Btbd17	0.146352	0.550444	0.999341	78.6387	105.045	50.1777	79.5119	62.5109	101.206	85.5593	98.2816
ENSRNOG00000003114	B4galt4	0.0816173	0.503694	0.999341	239.02	274.806	278.344	296.606	267.904	282.365	330.701	270.904
ENSRNOG00000003116	Dph1	-0.113128	0.259702	0.999341	393.193	386.417	356.925	425.254	371.096	359.281	371.077	341.466
ENSRNOG00000003117	Psmd12	0.101223	0.133114	0.999341	1063.69	1028.88	1022.49	1072.07	1159.92	1137.56	1088.24	1105.04
ENSRNOG00000003120	Prelp	-0.105792	0.322857	0.999341	1228.21	1327.14	1244.98	1348.13	961.477	1402.72	1222.83	1198.28
ENSRNOG00000003121	Rtn4rl1	-0.0379344	0.565608	0.999341	2152.22	1934.9	2170.9	2121.81	2049.96	2007.93	2119.76	1982.01
ENSRNOG00000003122	Hdac8	0.0237231	0.878582	0.999341	177.972	196.96	152.427	151.877	180.587	148.773	158.621	204.123
ENSRNOG00000003123	Rpa1	-0.0234847	0.702106	0.999341	3032.76	3145.74	3228.42	3065.23	3089.82	3132.33	3184.92	2858.99
ENSRNOG00000003125	Rogdi	-0.0780182	0.386993	0.999341	3114.51	2589.56	3169.72	3001.8	3205.92	2677.91	2695.6	2668.72
ENSRNOG00000003127	Spryd4	-0.0883932	0.426525	0.999341	251.437	258.862	278.344	281.418	255.005	246.943	239.374	267.124
ENSRNOG00000003129	Zfp496	-0.12453	0.170367	0.999341	823.637	678.106	769.707	750.449	729.294	728.683	652.75	658.991
ENSRNOG00000003131	Traf7	-0.0726356	0.393253	0.999341	2040.47	1777.33	1728.76	1930.62	1782.06	1797.42	1935.18	1590.15
ENSRNOG00000003134	Slc4a4	0.127094	0.335125	0.999341	598.068	721.25	637.162	879.991	680.674	766.129	738.31	917.295
ENSRNOG00000003139	Smc1a	0.0285384	0.583033	0.999341	3082.43	3163.56	3164.04	3172.43	3248.58	3211.27	3238.76	3133.67
ENSRNOG00000003144	Gprc5c	0.136458	0.623966	0.999341	51.736	63.7776	65.3257	103.633	50.6041	94.1216	65.3712	104.582
ENSRNOG00000003147	Sqstm1	-0.112356	0.13221	0.999341	9038.27	8578.09	9902.05	10309.7	9013.47	9010.37	8814.53	8153.59
ENSRNOG00000003148	Timp2	0.00202953	0.973598	0.999341	2986.2	3143.86	3126.17	3104.54	3245.6	3205.19	2969.58	2956.01
ENSRNOG00000003149	Farsa	-0.205868	0.013543	0.999341	1046.1	870.377	920.24	968.437	860.269	832.925	813.294	790.033
ENSRNOG00000003150	Mpc2	-0.0501031	0.524967	0.999341	924.004	923.837	981.779	914.833	870.191	906.806	987.297	849.254
ENSRNOG00000003151	Bfar	0.037852	0.628714	0.999341	772.935	739.07	728.997	717.394	761.045	731.719	810.41	730.812
ENSRNOG00000003160	RragB	0.242276	0.558479	0.999341	21.7291	21.5718	19.8817	33.9489	12.8991	33.398	48.067	20.1603
ENSRNOG00000003163	Sdhc	0.0544619	0.4688	0.999341	1777.65	1923.64	2133.97	2065.52	2131.32	2063.59	2019.78	1990.83
ENSRNOG00000003170	Nlrp3	-0.315651	0.414107	0.999341	19.6597	63.7776	43.5505	34.8423	18.8525	27.3256	34.6083	50.4008
ENSRNOG00000003172	Serpinf1	-0.0677843	0.822582	0.999341	46.5624	66.5913	60.592	134.902	82.3556	64.7718	60.5645	88.2015
ENSRNOG00000003174	Tapt1	0.0211205	0.815043	0.999341	2004.25	1771.7	1845.21	1604.53	1931.88	1880.41	1903.45	1610.31
ENSRNOG00000003177	Mat2b	-0.0101269	0.90242	0.999341	1048.17	986.677	1022.49	1013.11	1016.05	1099.1	1033.44	888.315
ENSRNOG00000003178	Mageh1	0.0203958	0.844325	0.999341	803.977	694.05	815.151	813.88	832.486	825.841	854.632	653.951
ENSRNOG00000003183	Fmod	0.0277493	0.867017	0.999341	325.937	392.983	382.487	423.468	287.749	483.765	321.088	464.948
ENSRNOG00000003185	Acbd3	-0.0541088	0.49444	0.999341	1696.94	1627.27	1547.94	1526.81	1549.87	1600.07	1640.05	1367.12
ENSRNOG00000003186	Anks3	-0.0357184	0.699982	0.999341	1018.16	947.285	860.595	1098.87	905.912	973.602	1019.98	928.635
ENSRNOG00000003187	Armcx5	0.00505334	0.964041	0.999341	314.555	263.552	295.386	280.525	288.741	295.522	307.629	263.344
ENSRNOG00000003189	Cited1	0.0977371	0.447057	0.999341	160.381	166.009	177.989	189.399	188.525	189.255	183.616	181.443
ENSRNOG00000003191	Bhlhb9	0.21241	0.0303606	0.999341	586.686	695.926	617.281	613.76	676.705	778.274	795.029	660.251
ENSRNOG00000003195	Caskin1	-0.0393699	0.524108	0.999341	4002.29	3577.17	3984.87	4019.37	3871.71	3806.36	3772.3	3712.02
ENSRNOG00000003198	RGD1305733	0.0470261	0.607213	0.999341	1278.91	1173.32	1430.54	1176.6	1421.87	1343	1268.01	1190.72
ENSRNOG00000003201	Rps4x	0.00862961	0.918659	0.999341	2314.67	2421.67	2498.47	2755.22	2437.92	2804.42	2516.79	2289.46
ENSRNOG00000003203	Hexim1	0.0234121	0.78145	0.999341	855.713	815.978	752.666	854.976	816.61	849.118	771.956	898.395
ENSRNOG00000003205	Ldb2	0.0117784	0.909525	0.999341	487.353	535.544	588.878	494.939	555.652	494.897	489.322	587.17
ENSRNOG00000003206	Actr3	0.00872955	0.894382	0.999341	4150.26	4118.34	4468.66	4029.2	4405.53	4401.45	4105.89	3951.42
ENSRNOG00000003207	Fmnl1	0.0403427	0.715614	0.999341	623.936	660.286	599.292	607.506	761.045	603.188	539.312	658.991
ENSRNOG00000003208	Ercc6l	-0.00703879	0.983125	0.999341	25.868	45.0195	19.8817	32.1621	25.7981	38.4583	26.9175	31.5005
ENSRNOG00000003209	Pcp4l1	0.0392831	0.716901	0.999341	578.408	523.351	645.683	622.694	642.969	686.177	565.268	539.289
ENSRNOG00000003211	Srp9	-0.0428991	0.772798	0.999341	212.117	188.519	207.338	159.024	159.75	213.545	192.268	177.663
ENSRNOG00000003213	Helz	0.0235071	0.778229	0.999341	4309.61	4078.01	3984.87	3470.83	4109.84	3651.51	4039.55	4302.97
ENSRNOG00000003214	AABR07029742.1	-0.0184779	0.869078	0.999341	240.055	241.042	227.22	241.216	243.098	229.738	239.374	224.284
ENSRNOG00000003215	Zfp287	-0.0771867	0.432795	0.999341	397.332	414.554	391.954	399.346	349.267	390.655	414.338	364.146
ENSRNOG00000003217	Lgals3bp	-0.0917411	0.797894	0.999341	495.631	953.85	747.932	1443.72	766.006	998.903	621.026	1031.96
ENSRNOG00000003218	Zfp286a	0.1301	0.322125	0.999341	176.937	171.637	169.468	164.384	191.502	200.388	191.307	161.283
ENSRNOG00000003219	Trim16	-0.0998673	0.647683	0.999341	72.4304	74.0946	96.5684	62.5374	71.441	77.9286	54.7964	81.9013
ENSRNOG00000003220	H3f3a	0.11066	0.41442	0.999341	1648.31	2168.44	2742.73	2694.47	2520.28	2482.58	2710.02	2279.38
ENSRNOG00000003221	Myoc	0.0438564	0.599583	0.999341	5065.99	4285.29	5235.52	5272.8	5571.41	4793.12	4971.09	5137.1
ENSRNOG00000003223	Degs1	-0.0289203	0.721699	0.999341	2112.9	1997.74	2430.31	2366.59	2320.84	2141.52	2173.59	2094.15
ENSRNOG00000003224	Nudt16l1	-0.245673	0.136712	0.999341	128.305	161.32	145.799	154.557	120.061	107.278	153.814	115.922
ENSRNOG00000003226	Mprip	0.0348237	0.519106	0.999341	7439.63	7325.98	7947.96	7625.1	7664.03	7872.82	7561.9	7984.75
ENSRNOG00000003228	Mid1ip1	-0.0930858	0.269694	0.999341	761.553	715.622	778.228	809.413	660.829	728.683	768.111	715.692
ENSRNOG00000003229	Tspan7	0.0759312	0.414543	0.999341	9062.07	9903.35	12011.4	9846.96	11923.7	10073	10434.4	10599.3
ENSRNOG00000003232	Slc9a3r1	-0.0768418	0.428285	0.999341	1016.09	868.501	1078.35	1113.17	1001.17	916.926	903.66	1045.82
ENSRNOG00000003233	Serpinf2	-0.0105429	0.978248	0.999341	21.7291	20.6339	19.8817	19.6546	28.7749	24.2894	17.3041	10.0802
ENSRNOG00000003234	Mgrn1	-0.032633	0.644872	0.999341	3833.64	3406.47	4077.65	3745.99	3685.17	3555.37	3633.87	3854.4
ENSRNOG00000003235	Mgat4b	-0.113101	0.329429	0.999341	537.019	555.24	502.724	695.059	491.157	577.886	537.389	511.568
ENSRNOG00000003237	Tp53bp2	-0.0971437	0.272999	0.999341	1715.56	1348.71	1533.73	1405.31	1444.7	1417.9	1316.08	1432.64
ENSRNOG00000003239	Cant1	-0.146571	0.0830384	0.999341	531.846	543.047	551.008	537.822	476.273	519.187	472.018	487.628
ENSRNOG00000003241	Gabrg2	0.0782751	0.244434	0.999341	3721.89	3723.49	4124.04	3859.45	4388.66	3891.37	3929.96	4079.95
ENSRNOG00000003242	Gulp1	0.0967073	0.222965	0.999341	1101.98	1150.81	1322.61	1221.27	1300.82	1236.74	1255.51	1339.4
ENSRNOG00000003243	Wdr81	-0.13719	0.204528	0.999341	1022.3	880.694	732.784	792.438	733.263	825.841	768.111	788.773
ENSRNOG00000003247	Sde2	-0.0845555	0.335811	0.999341	1044.03	1006.37	1024.38	976.477	844.393	1051.53	1015.18	907.215
ENSRNOG00000003248	Mpzl1	0.0446056	0.71103	0.999341	305.242	303.881	373.019	395.773	330.415	353.209	379.73	359.106
ENSRNOG00000003251	B3galt2	0.200136	0.00472466	0.999341	2477.12	2630.83	2964.27	2708.76	3084.86	3190.01	3121.47	2988.77
ENSRNOG00000003253	Qdpr	-0.106491	0.255975	0.999341	618.762	573.998	620.121	685.231	630.07	578.898	577.766	531.729
ENSRNOG00000003254	Il23a	-0.137352	0.690839	0.999341	23.7985	20.6339	22.722	28.5885	17.8603	28.3377	17.3041	23.9404
ENSRNOG00000003256	Ccng1	0.0763973	0.484517	0.999341	4700.73	5001.85	5997.66	4597.39	5413.64	5688.79	5919.93	4374.79
ENSRNOG00000003258	Cdc73	0.0363669	0.659501	0.999341	1566.57	1526.91	1511.96	1377.61	1599.48	1444.21	1410.29	1684.65
ENSRNOG00000003259	C1qtnf1	-0.191219	0.347479	0.999341	65.1873	76.9083	68.166	83.0854	57.5497	62.7477	62.4871	75.6012
ENSRNOG00000003260	Nr1i3	0.0324731	0.763431	0.999341	405.61	363.907	434.558	409.173	448.491	417.981	424.913	355.326
ENSRNOG00000003261	Usp9x	0.0735691	0.191372	0.999341	14700.3	16036.3	16418.5	15637.9	16165.5	16424.7	16412	17080.8
ENSRNOG00000003262	Cacng4	-0.0680964	0.394764	0.999341	2310.53	2047.45	2223.91	1929.73	2099.57	2132.41	2007.28	1874.91
ENSRNOG00000003264	Nat9	-0.306648	0.0454183	0.999341	257.645	235.414	195.03	268.018	235.16	189.255	185.539	161.283
ENSRNOG00000003266	LOC100361655	-0.0468907	0.816693	0.999341	74.4998	66.5913	71.953	68.7912	59.5342	66.796	82.6753	63.001
ENSRNOG00000003267	Pycr2	-0.0340879	0.785949	0.999341	287.652	311.385	318.108	351.996	258.974	340.052	297.054	346.506
ENSRNOG00000003268	Maml1	-0.133317	0.156227	0.999341	1547.94	1345.89	1386.04	1231.99	1355.39	1298.47	1262.24	1103.78
ENSRNOG00000003269	Atp6v0e1	0.0416281	0.643299	0.999341	849.505	860.998	932.548	1049.74	995.213	896.685	969.031	941.235
ENSRNOG00000003273	Spata20	-0.192678	0.443551	0.999341	66.222	138.81	91.8347	138.476	75.41	89.0613	91.3273	127.262
ENSRNOG00000003276	Myo1d	-0.0190865	0.848949	0.999341	582.547	575.874	575.624	650.389	546.722	607.236	533.544	670.331
ENSRNOG00000003278	Map3k14	-0.154245	0.203425	0.999341	542.193	394.858	426.037	408.28	428.646	370.414	379.73	412.027
ENSRNOG00000003279	Syce2	0.379937	0.0359586	0.999341	68.2915	81.5978	74.7932	71.4713	96.2469	85.013	98.0567	107.102
ENSRNOG00000003280	Grin2c	0.0390887	0.743694	0.999341	340.423	284.185	275.504	278.738	314.539	323.859	304.745	264.604
ENSRNOG00000003281	Mcm9	-5.30358e-05	0.999535	0.999835	995.4	921.961	879.53	772.784	855.308	908.83	907.505	895.875
ENSRNOG00000003283	Rcsd1	-0.341667	0.206818	0.999341	49.6665	56.2743	35.0297	45.563	41.6739	34.41	28.8402	42.8407
ENSRNOG00000003284	Epn3	0.193184	0.23922	0.999341	170.729	151.003	142.012	147.41	155.781	206.46	137.472	200.343
ENSRNOG00000003285	Mpv17l	0.379614	0.266197	0.999341	30.0069	24.3856	20.8285	14.2943	24.8059	26.3136	28.8402	36.5406
ENSRNOG00000003287	Fbxw10	0.168412	0.720386	0.999341	11.3819	9.37906	16.0947	16.9744	23.8137	16.193	12.4974	7.56012
ENSRNOG00000003288	Cacng5	0.0572144	0.600246	0.999341	691.193	634.962	746.985	569.984	764.022	698.321	681.59	602.29
ENSRNOG00000003289	Lap3	-0.129223	0.306758	0.999341	729.477	926.651	794.323	1095.3	772.952	825.841	908.467	734.592
ENSRNOG00000003291	Creg1	0.0730649	0.476182	0.999341	1096.8	963.229	1256.34	1153.37	1171.83	1190.18	1308.38	1028.18
ENSRNOG00000003296	Dck	0.141325	0.23604	0.999341	250.402	273.869	292.546	312.687	335.376	325.883	312.436	270.904
ENSRNOG00000003300	Btg2	-0.0697021	0.489996	0.999341	1263.39	1178.01	1183.44	1419.6	1068.64	1101.12	1349.72	1289
ENSRNOG00000003302	Flcn	-0.154682	0.0873664	0.999341	1644.17	1363.72	1253.5	1429.43	1283.95	1332.88	1250.7	1242.38
ENSRNOG00000003304	Chad	-0.211975	0.612951	0.999341	16.5555	19.696	20.8285	18.7612	17.8603	21.2533	6.72938	20.1603
ENSRNOG00000003307	Gcdh	-0.066065	0.486267	0.999341	617.727	627.459	624.855	662.897	582.443	636.586	669.093	527.949
ENSRNOG00000003310	Tmem63a	0.00954073	0.965762	0.999341	77.6039	105.983	78.5802	131.329	83.3478	94.1216	91.3273	129.782
ENSRNOG00000003313	Glra2	0.165206	0.107545	0.999341	509.082	559.93	622.014	586.958	704.488	574.85	599.876	677.891
ENSRNOG00000003326	Rrn3	-0.0287595	0.688891	0.999341	1183.72	1105.79	1237.4	1099.77	1150	1138.57	1138.23	1106.3
ENSRNOG00000003328	Cdip1	-0.0416376	0.532096	0.999341	2929.29	2732.12	2998.36	2857.96	2957.86	2879.31	2742.7	2605.72
ENSRNOG00000003329	Ppm1d	0.0273867	0.751723	0.999341	1780.75	1534.41	1581.07	1388.33	1677.87	1612.21	1604.48	1505.72
ENSRNOG00000003330	Acsf2	-0.0874666	0.308482	0.999341	567.026	538.358	570.89	554.796	514.971	549.549	546.041	486.368
ENSRNOG00000003332	Nt5m	-0.0863818	0.390381	0.999341	539.089	492.401	513.138	575.344	541.761	439.234	494.129	522.909
ENSRNOG00000003334	Klhl21	-0.104614	0.306858	0.999341	510.117	444.567	431.718	488.685	391.933	468.584	431.642	452.347
ENSRNOG00000003336	Mybph	-0.112433	0.321146	0.999341	603.241	618.08	711.956	523.528	602.287	620.393	509.51	539.289
ENSRNOG00000003338	Pmp22	-0.0849113	0.481448	0.999341	457.346	566.495	572.783	687.018	521.916	575.862	546.041	510.308
ENSRNOG00000003343	Canx	0.0590311	0.477004	0.999341	16422	17645.8	20568.1	18675.5	20880.6	18591.5	19195.1	17704.6
ENSRNOG00000003346	Fancb	0.106138	0.64488	0.999341	129.34	168.823	143.906	255.51	122.045	220.629	220.147	189.003
ENSRNOG00000003348	Rasd1	-0.361454	0.159263	0.999341	85.8817	66.5913	90.8879	62.5374	43.6584	78.9407	43.2603	73.0812
ENSRNOG00000003349	LOC103693323	0.0546332	0.772207	0.999341	307.312	415.492	325.682	543.182	298.663	405.836	506.626	443.527
ENSRNOG00000003350	Mospd2	0.109219	0.346686	0.999341	492.526	625.583	524.499	688.805	582.443	669.984	639.291	624.97
ENSRNOG00000003354	Pabpc5	0.171475	0.641772	0.999341	33.111	13.1307	17.9882	30.3753	25.7981	22.2653	25.9562	32.7605
ENSRNOG00000003357	Col3a1	-0.33332	0.611439	0.999341	9.31247	11.2549	7.574	19.6546	3.96895	5.0603	4.8067	25.2004
ENSRNOG00000003359	Ogt	0.0686174	0.352589	0.999341	8059.43	9184.91	7840.03	8133.44	7936.9	8989.12	9089.47	8821.41
ENSRNOG00000003365	Cadm3	-0.0224557	0.71009	0.999341	9847.42	8996.39	9949.39	10019.4	9970.98	9620.64	9147.15	9474.1
ENSRNOG00000003367	Tmem220	0.227634	0.383915	0.999341	40.3541	40.33	43.5505	30.3753	44.6506	39.4703	55.7577	40.3207
ENSRNOG00000003374	LOC103690141	0.0133311	0.908771	0.999341	269.027	287.937	302.013	314.474	309.578	300.582	255.717	321.305
ENSRNOG00000003384	Hs3st3b1	0.000356875	0.997729	0.999664	1058.52	797.22	1031.96	788.865	952.547	856.203	1063.24	801.373
ENSRNOG00000003385	Glrx2	0.0924206	0.445387	0.999341	292.826	381.728	359.765	337.702	380.027	387.619	384.536	308.705
ENSRNOG00000003386	Rbfox3	0.0406295	0.751437	0.999341	358.013	327.329	408.049	292.139	390.941	379.523	333.585	318.785
ENSRNOG00000003388	Cenpf	0.41662	0.412371	0.999341	7.24304	10.317	10.4142	22.3348	16.868	17.205	7.69072	26.4604
ENSRNOG00000003392	Grsf1	0.0849085	0.316553	0.999341	2516.44	2535.16	2698.24	3007.16	2639.35	2929.91	3133.97	2705.26
ENSRNOG00000003395	Cby3	-0.290438	0.270881	0.999341	121.062	96.6043	54.9115	58.0705	60.5264	67.808	72.1005	69.3011
ENSRNOG00000003397	Adprm	-0.100588	0.417784	0.999341	307.312	261.676	266.037	262.657	247.067	291.473	260.523	221.764
ENSRNOG00000003398	Tomm40l	0.0644812	0.515568	0.999341	555.644	603.073	660.831	614.654	681.666	601.164	693.127	567.009
ENSRNOG00000003399	Hnrnph1	-0.0129293	0.861803	0.999341	7075.41	7479.8	7419.68	7236.47	7056.78	7528.71	7943.56	6416.03
ENSRNOG00000003400	Fmo4	0.173747	0.683606	0.999341	20.6944	9.37906	15.148	30.3753	20.837	22.2653	27.8789	13.8602
ENSRNOG00000003402	Stx6	-0.0619236	0.369133	0.999341	1282.02	1167.69	1279.06	1206.08	1221.44	1166.91	1162.26	1175.6
ENSRNOG00000003403	Slc35f5	0.0990542	0.290683	0.999341	441.825	505.531	448.759	484.218	472.304	537.404	493.168	512.828
ENSRNOG00000003407	Ptpn14	-0.010357	0.937732	0.999341	1258.22	892.886	898.465	887.138	1004.14	808.636	970.954	1125.2
ENSRNOG00000003424	Elac2	-0.13689	0.0940282	0.999341	686.019	660.286	633.375	660.216	567.559	618.369	585.456	631.27
ENSRNOG00000003428	Rufy3	0.0620143	0.294517	0.999341	5480.91	5869.41	5972.1	5371.07	5812.52	5851.73	6077.59	5948.56
ENSRNOG00000003430	F9	0.624902	0.0782633	0.999341	19.6597	26.2614	30.296	17.8678	22.8214	33.398	55.7577	32.7605
ENSRNOG00000003434	Trove2	0.151563	0.154329	0.999341	6955.38	7625.17	8928.79	6128.67	8182.97	8674.37	8631.88	7429.08
ENSRNOG00000003435	Mcf2	0.390101	0.213935	0.999341	31.0416	27.1993	48.2842	22.3348	50.6041	48.5789	32.6856	36.5406
ENSRNOG00000003439	Il15	0.354699	0.194651	0.999341	39.3193	57.2123	35.0297	41.9894	67.4721	66.796	38.4536	49.1408
ENSRNOG00000003442	Adora1	-0.0383435	0.597082	0.999341	1683.49	1595.38	1632.2	1533.06	1584.6	1697.22	1523.72	1465.4
ENSRNOG00000003443	Klf1	-0.372459	0.102508	0.999341	56.9096	55.3364	60.592	53.6035	40.6817	45.5427	49.0284	39.0606
ENSRNOG00000003453	Lypd1	0.0266779	0.76085	0.999341	1015.06	1090.78	1279.06	1088.15	1181.75	1171.97	1079.59	1123.94
ENSRNOG00000003455	Zfp13	-0.160037	0.234766	0.999341	710.852	479.27	512.191	498.513	482.227	460.487	464.327	563.229
ENSRNOG00000003457	Bicdl2	-0.0507724	0.832988	0.999341	75.5345	54.3985	41.657	64.3242	55.5652	50.603	64.4098	56.7009
ENSRNOG00000003461	Zfp330	-0.0990305	0.359156	0.999341	580.478	627.459	565.209	593.212	516.955	577.886	642.175	468.728
ENSRNOG00000003463	Srebf1	-0.0466063	0.693379	0.999341	3236.6	2932.83	3909.13	4566.13	3416.27	3536.14	3531	3698.16
ENSRNOG00000003464	Hid1	0.0192446	0.799648	0.999341	1286.16	1173.32	1363.32	1344.55	1360.36	1240.79	1313.19	1323.02
ENSRNOG00000003469	MAST1	-0.124783	0.318797	0.999341	7038.16	5193.18	5328.31	4417.82	5794.66	4606.9	4917.26	4834.7
ENSRNOG00000003470	Fundc1	0.165722	0.139063	0.999341	560.818	658.41	733.731	689.698	706.472	781.31	833.482	641.351
ENSRNOG00000003472	Atp11c	0.204901	0.0552557	0.999341	764.658	1009.19	784.855	852.296	893.013	974.614	964.225	1103.78
ENSRNOG00000003476	Slc6a4	-0.159855	0.714436	0.999341	14.4861	15.9444	16.0947	23.2282	20.837	9.10854	10.5747	22.6804
ENSRNOG00000003479	Rnf150	0.0495559	0.518335	0.999341	1195.1	1189.26	1175.86	1028.29	1232.36	1161.84	1161.3	1191.98
ENSRNOG00000003480	Aim2	0.959537	0.0448701	0.999341	3.10416	13.1307	9.46749	10.7207	20.837	15.1809	15.3814	20.1603
ENSRNOG00000003491	Prkca	0.110509	0.224988	0.999341	10262.3	9547.88	9965.48	7744.81	9579.05	10591.2	10619.9	9713.5
ENSRNOG00000003494	Ppfia4	-0.007467	0.92522	0.999341	881.581	806.599	782.015	802.266	806.688	822.805	768.111	859.334
ENSRNOG00000003495	Prpf8	-0.0338586	0.539864	0.999341	20080.8	18829.4	20187.5	18840.7	18559.8	19497.3	19637.3	18431.6
ENSRNOG00000003496	Tbc1d9	0.0219825	0.747205	0.999341	3622.55	3424.29	3705.58	3207.28	3641.51	3604.96	3577.15	3345.36
ENSRNOG00000003497	Thoc6	-0.227915	0.132869	0.999341	149	143.5	142.012	169.744	127.998	147.761	125.936	113.402
ENSRNOG00000003504	Rnaseh2a	-0.007642	0.934025	0.999341	480.11	431.437	463.907	472.604	451.468	475.668	482.593	425.887
ENSRNOG00000003506	Gosr2	-0.100996	0.168606	0.999341	1464.13	1396.54	1637.88	1558.08	1443.7	1372.35	1422.78	1408.7
ENSRNOG00000003508	Ergic1	-0.0161387	0.847836	0.999341	781.213	756.89	879.53	798.692	856.3	768.154	791.183	763.573
ENSRNOG00000003512	Gabra1	0.0231564	0.846226	0.999341	6024.14	7312.85	7204.76	9629.87	6951.61	7928.48	7676.3	8106.97
ENSRNOG00000003515	Ephx1	0.100466	0.27392	0.999341	517.36	517.724	536.807	619.12	572.52	592.055	584.495	602.29
ENSRNOG00000003517	Tbx2	-0.1158	0.189113	0.999341	1173.37	1049.52	1164.5	1324.01	1019.03	1068.74	1116.12	1146.62
ENSRNOG00000003520	Prdx2	-0.0983755	0.36179	0.999341	4790.75	4582.61	6038.37	6268.93	5636.89	4740.49	4972.05	4902.74
ENSRNOG00000003522	Mr1	0.147505	0.740907	0.999341	9.31247	25.3235	36.9232	41.096	13.8913	45.5427	30.7629	35.2806
ENSRNOG00000003524	Lrrc59	-0.193965	0.0292367	0.999341	987.122	847.867	980.832	967.543	830.502	821.793	902.699	748.452
ENSRNOG00000003526	Sytl4	0.720947	0.220419	0.999341	6.20832	12.1928	15.148	3.57357	25.7981	12.1447	5.76804	17.6403
ENSRNOG00000003533	Clcn4	0.0797345	0.343502	0.999341	3564.61	3987.98	4461.08	4317.76	4277.53	4286.07	4669.23	4025.77
ENSRNOG00000003536	Rufy1	-0.148159	0.160686	0.999341	844.331	844.115	650.417	873.737	667.775	741.84	752.73	737.112
ENSRNOG00000003537	Spta1	-0.182019	0.475284	0.999341	304.207	120.052	294.439	193.866	278.818	191.279	169.196	163.803
ENSRNOG00000003538	Adamts4	-0.212648	0.592528	0.999341	217.291	332.957	395.741	741.515	365.143	272.244	358.58	461.168
ENSRNOG00000003541	Pggt1b	0.105224	0.368663	0.999341	560.818	640.59	466.747	553.903	532.831	641.646	556.616	661.511
ENSRNOG00000003542	AABR07029198.1	-0.0636956	0.472903	0.999341	1550.01	1359.03	1617.05	1600.06	1647.11	1378.43	1375.68	1460.36
ENSRNOG00000003543	Gpr143	-0.0174308	0.940168	0.999341	62.0832	83.4736	88.9944	117.928	67.4721	76.9166	100.941	104.582
ENSRNOG00000003545	Uchl5	0.240082	0.0697465	0.999341	2325.01	2455.44	3074.1	1952.95	3034.26	3035.17	3191.65	2318.44
ENSRNOG00000003546	Tnfrsf12a	-0.697118	0.0201916	0.999341	85.8817	120.99	102.249	265.337	88.309	96.1457	98.0567	71.8212
ENSRNOG00000003549	Cnpy2	-0.0934303	0.370408	0.999341	617.727	730.629	752.666	670.044	637.016	707.43	693.127	556.929
ENSRNOG00000003550	Acbd6	0.0113048	0.930352	0.999341	641.526	647.155	674.086	821.027	684.643	614.32	628.717	883.275
ENSRNOG00000003551	B4galt3	-0.157418	0.054657	0.999341	1001.61	880.694	1015.86	1008.64	872.176	936.156	862.322	830.354
ENSRNOG00000003553	Efemp1	0.116077	0.381131	0.999341	994.365	1186.45	1363.32	1399.05	1062.69	1385.51	1316.08	1597.71
ENSRNOG00000003554	Piga	0.031596	0.810959	0.999341	210.048	258.862	249.942	251.936	239.129	209.496	271.098	274.685
ENSRNOG00000003559	Ccdc112	-0.0837198	0.466178	0.999341	311.451	322.64	299.173	279.632	269.888	290.461	322.049	259.564
ENSRNOG00000003562	Susd4	0.00745203	0.907201	0.999341	1642.1	1571.93	1636.93	1603.64	1638.18	1528.21	1636.2	1687.17
ENSRNOG00000003563	Blmh	-0.0183646	0.81734	0.999341	1003.68	1088.91	1036.69	936.275	994.221	1019.14	1057.47	939.975
ENSRNOG00000003567	Ppox	-0.116524	0.245574	0.999341	408.714	383.603	377.753	374.331	354.228	338.028	392.227	337.686
ENSRNOG00000003576	Ints2	0.0262615	0.758649	0.999341	798.803	902.265	784.855	794.225	765.014	838.998	851.748	887.055
ENSRNOG00000003578	Fem1c	0.0593901	0.374299	0.999341	1585.19	1537.23	1585.81	1475.88	1583.61	1692.16	1638.12	1525.89
ENSRNOG00000003581	Pou2f1	0.00882469	0.934357	0.999341	1654.52	1370.28	1421.07	1354.38	1520.11	1224.59	1403.56	1689.69
ENSRNOG00000003583	Smyd2	-0.0872639	0.350346	0.999341	532.88	571.185	570.89	663.79	549.699	550.561	549.887	553.149
ENSRNOG00000003585	Sytl5	0.153958	0.331867	0.999341	115.889	134.121	98.4619	114.354	122.045	135.616	128.82	128.522
ENSRNOG00000003587	Vegfd	0.153651	0.729438	0.999341	17.5902	20.6339	11.361	18.7612	22.8214	10.1206	12.4974	31.5005
ENSRNOG00000003590	Tom1l2	0.0048048	0.945837	0.999341	4268.22	3814.46	4237.65	3768.33	4294.4	3940.96	3839.59	4066.09
ENSRNOG00000003592	Med28	-0.00281793	0.975554	0.999341	607.38	610.577	686.393	716.5	672.736	630.513	693.127	618.67
ENSRNOG00000003594	Tmem183a	-0.0369819	0.636845	0.999341	1296.5	1170.51	1286.63	1155.16	1206.56	1231.68	1244.94	1096.22
ENSRNOG00000003595	Lhx4	0.0487176	0.654328	0.999341	499.769	493.338	499.884	569.984	470.32	576.874	488.361	602.29
ENSRNOG00000003596	Itgb1bp2	0.0956078	0.797786	0.999341	51.736	60.026	16.0947	28.5885	37.705	55.6633	40.3763	32.7605
ENSRNOG00000003597	Tuba4a	-0.00511971	0.962337	0.999341	3155.89	2990.04	4074.81	3177.79	3870.71	3135.36	3213.76	3129.89
ENSRNOG00000003599	Utp3	-0.0768784	0.445485	0.999341	1057.48	874.128	1021.54	890.712	897.974	988.783	965.186	787.513
ENSRNOG00000003600	Pnpt1	0.0646894	0.510313	0.999341	1358.59	1713.55	1394.56	1665.28	1425.84	1648.65	1644.85	1697.25
ENSRNOG00000003601	RGD1564463	0.553282	0.337404	0.999341	18.6249	1.87581	6.62725	11.6141	13.8913	18.2171	10.5747	13.8602
ENSRNOG00000003603	Arhgap44	0.00557416	0.936213	0.999341	2587.83	2318.5	2585.57	2396.08	2631.41	2515.98	2343.75	2433.1
ENSRNOG00000003611	Dynlt3	0.198587	0.100773	0.999341	569.096	656.534	733.731	704.886	688.612	791.431	914.235	661.511
ENSRNOG00000003613	Mid1	0.00794169	0.935218	0.999341	970.567	1139.56	1201.42	1255.22	1040.86	1127.43	1251.67	1174.34
ENSRNOG00000003614	Mgat5	0.0306922	0.703912	0.999341	1413.43	1352.46	1171.13	1312.39	1391.12	1390.57	1261.28	1317.98
ENSRNOG00000003616	Grem2	-0.0387779	0.747254	0.999341	426.304	443.629	513.138	379.691	453.452	469.596	421.067	369.186
ENSRNOG00000003622	Cybb	-0.515059	0.0541703	0.999341	93.1247	253.235	142.012	227.815	121.053	124.483	96.1341	161.283
ENSRNOG00000003625	Ubxn4	-0.0777458	0.343598	0.999341	2142.9	2106.54	2272.2	2149.5	2058.89	2200.22	2186.09	1765.29
ENSRNOG00000003626	Atp5h	-0.0165174	0.861582	0.999341	943.664	1077.65	1162.61	1191.78	1148.02	1053.55	1139.19	984.076
ENSRNOG00000003629	Nvl	-0.00634699	0.95575	0.999341	570.13	583.377	429.824	460.097	500.087	511.09	514.317	507.788
ENSRNOG00000003633	Rcvrn	-0.000609435	0.998116	0.999664	13584.8	15259.7	25034.9	14067.3	21579.2	12916.9	18060.7	15360.9
ENSRNOG00000003634	Zfp354a	-0.0784353	0.494088	0.999341	285.583	252.297	250.889	282.312	249.051	262.124	268.214	233.104
ENSRNOG00000003635	Disp1	0.0152751	0.89415	0.999341	1526.21	1400.29	1280.95	1311.5	1584.6	1212.45	1181.49	1601.49
ENSRNOG00000003643	Tab3	-0.0619951	0.519346	0.999341	827.775	700.616	856.808	734.368	787.836	681.116	728.696	791.293
ENSRNOG00000003649	Qsox1	-0.178504	0.111497	0.999341	1198.2	1347.77	1079.29	1540.21	1013.07	1167.92	1213.21	1171.82
ENSRNOG00000003650	Nt5c	-0.426987	0.0451637	0.999341	94.1595	70.3429	75.74	68.7912	68.4643	52.6271	53.8351	54.1809
ENSRNOG00000003653	Fh	0.0306681	0.713822	0.999341	829.845	878.818	990.3	963.97	952.547	957.409	947.882	883.275
ENSRNOG00000003654	Cldn9	-0.212637	0.388777	0.999341	90.0206	130.369	106.036	203.693	84.3401	134.604	125.936	113.402
ENSRNOG00000003657	Pkmyt1	-0.296778	0.44201	0.999341	31.0416	15.9444	25.5622	23.2282	27.7826	12.1447	21.1495	16.3803
ENSRNOG00000003661	Jpt1	-0.0716165	0.617731	0.999341	264.888	301.068	315.268	364.504	306.601	249.979	358.58	269.644
ENSRNOG00000003666	Jchain	0.459138	0.101632	0.999341	48.6318	46.8953	44.4972	25.015	41.6739	55.6633	72.1005	56.7009
ENSRNOG00000003669	Myocd	0.194285	0.341242	0.999341	92.09	92.8527	81.4204	65.2176	100.216	82.9889	78.8299	118.442
ENSRNOG00000003670	Sumo2	0.0730795	0.557275	0.999341	764.658	1057.02	1098.23	1030.97	1044.82	1087.96	1157.45	864.374
ENSRNOG00000003672	Enam	0.569296	0.106816	0.999341	27.9374	34.7025	13.2545	23.2282	36.7127	24.2894	37.4923	49.1408
ENSRNOG00000003673	Nup85	-0.159336	0.0642682	0.999341	700.505	709.995	629.588	653.069	595.342	647.718	593.147	573.309
ENSRNOG00000003674	Pir	0.122025	0.365673	0.999341	190.388	192.271	214.912	248.363	221.269	258.075	214.379	228.064
ENSRNOG00000003675	Ptchd1	0.13389	0.258469	0.999341	274.201	315.136	329.469	261.764	325.454	354.221	318.204	296.105
ENSRNOG00000003679	Med13	0.0558454	0.305267	0.999341	8211.53	8087.56	8260.39	7548.27	8440.95	8192.63	8238.69	8502.62
ENSRNOG00000003680	Gabrb2	0.174218	0.0468792	0.999341	831.914	810.351	908.879	787.971	926.749	911.866	879.627	1053.38
ENSRNOG00000003682	Hook2	0.0319325	0.818552	0.999341	490.457	362.97	310.534	373.438	382.011	358.269	435.487	394.386
ENSRNOG00000003683	Glp2r	0.259598	0.0450811	0.999341	629.109	624.645	658.938	452.95	766.999	710.466	759.459	590.95
ENSRNOG00000003686	Tbl1x	6.4169e-05	0.999384	0.999835	2672.68	2455.44	3088.3	2626.57	2867.56	2782.15	2575.43	2617.06
ENSRNOG00000003687	Rgs2	0.0134243	0.89995	0.999341	304.207	325.453	333.256	335.022	328.43	339.04	351.851	288.545
ENSRNOG00000003689	Nono	-0.0233722	0.756943	0.999341	5050.47	4901.5	5881.21	5573.87	5466.23	5250.57	5403.69	4940.54
ENSRNOG00000003691	Tmed7	0.046505	0.660944	0.999341	2635.43	3125.1	3341.08	3212.64	2949.92	3469.34	3594.45	2701.48
ENSRNOG00000003694	Prox1	-0.0170785	0.79657	0.999341	8877.89	8949.5	8818.02	8967.87	8044.06	8922.32	8596.31	9637.9
ENSRNOG00000003695	Mgat4d	0.290081	0.590996	0.999341	165.555	178.202	140.119	29.4819	161.735	176.098	188.423	100.802
ENSRNOG00000003699	Endov	-0.0212078	0.863105	0.999341	390.089	337.646	316.214	281.418	312.554	304.63	349.928	337.686
ENSRNOG00000003703	Mcm6	-0.0809156	0.623233	0.999341	106.576	118.176	130.651	139.369	106.169	110.315	134.588	117.182
ENSRNOG00000003704	Fam184b	0.216288	0.047235	0.999341	295.93	297.316	306.747	284.099	297.671	362.318	353.773	362.886
ENSRNOG00000003705	Bmx	-0.058256	0.90045	0.999341	10.3472	21.5718	10.4142	21.4414	14.8835	8.09648	16.3428	22.6804
ENSRNOG00000003706	Ufc1	0.0869755	0.391936	0.999341	584.616	670.603	716.689	761.17	746.162	754.997	750.807	650.171
ENSRNOG00000003707	Zmym3	0.00868748	0.924553	0.999341	2774.08	3008.8	2673.62	3360.94	2618.51	3137.39	3135.89	2998.85
ENSRNOG00000003709	Kmo	-0.279241	0.570111	0.999341	10.3472	14.0686	16.0947	10.7207	5.95342	8.09648	13.4588	15.1202
ENSRNOG00000003712	Ppp4r3b	0.0768433	0.184846	0.999341	3510.8	3710.36	3736.82	3554.81	3782.4	4001.69	3847.28	3672.96
ENSRNOG00000003714	Clk4	0.0245114	0.77326	0.999341	1252.01	1361.84	1111.48	1246.28	1170.84	1296.45	1348.76	1239.86
ENSRNOG00000003717	Cnih4	0.092643	0.514046	0.999341	370.43	545.861	542.487	512.807	523.901	568.778	587.379	420.847
ENSRNOG00000003719	Atpaf2	0.0078057	0.932533	0.999341	577.373	545.861	553.848	527.995	540.769	504.006	558.539	616.15
ENSRNOG00000003720	Prrx1	-1.47286	0.00575573	0.999341	12.4166	17.8202	23.6687	18.7612	11.9068	3.03618	3.84536	7.56012
ENSRNOG00000003721	Paqr4	-0.0111342	0.919272	0.999341	871.234	783.151	959.057	900.539	942.624	800.54	997.871	742.152
ENSRNOG00000003723	Wdr26	0.0212802	0.706615	0.999341	3064.84	2983.48	3135.63	3069.69	3111.65	3240.62	2987.85	3095.87
ENSRNOG00000003724	Mrpl27	0.0857408	0.555568	0.999341	242.124	262.614	247.102	257.297	277.826	290.461	307.629	191.523
ENSRNOG00000003726	Scml2	0.257577	0.0916826	0.999341	121.062	128.493	153.373	157.237	158.758	153.833	191.307	166.323
ENSRNOG00000003728	Xylt2	-0.0718515	0.386406	0.999341	1003.68	897.576	843.554	940.741	824.548	900.733	910.389	869.414
ENSRNOG00000003732	Flrt2	-0.0204566	0.801561	0.999341	842.262	828.171	770.654	759.383	819.587	795.479	811.371	724.512
ENSRNOG00000003734	AABR07041600.1	-0.0427145	0.94064	0.999341	10.3472	10.317	7.574	13.4009	10.9146	8.09648	18.2655	2.52004
ENSRNOG00000003736	Col5a2	0.151579	0.324622	0.999341	333.18	484.897	378.7	495.832	362.166	494.897	538.351	486.368
ENSRNOG00000003737	Best2	1.03333	0.157196	0.999341	11.3819	2.81372	14.2012	3.57357	2.97671	38.4583	8.65206	15.1202
ENSRNOG00000003738	Ush2a	0.100266	0.462054	0.999341	30099	26492.1	26021.4	17883	28084.3	23028.4	25523.6	31092.3
ENSRNOG00000003741	Nptx1	0.0716615	0.562751	0.999341	2532.99	2365.4	2647.11	1768.02	2599.66	2719.41	2387.01	2077.77
ENSRNOG00000003742	Cdkl5	0.0182964	0.831171	0.999341	734.651	772.834	655.151	726.327	732.27	681.116	748.884	764.833
ENSRNOG00000003743	Dars	0.0735999	0.398919	0.999341	884.685	930.403	901.305	1025.61	970.407	1014.08	1065.17	885.795
ENSRNOG00000003745	Atf3	-1.3442	0.0181909	0.999341	883.65	395.796	123.077	333.235	136.929	231.762	183.616	131.042
ENSRNOG00000003746	Gjb1	-0.463561	0.309303	0.999341	30.0069	20.6339	31.2427	39.3092	45.6429	18.2171	8.65206	15.1202
ENSRNOG00000003747	Asna1	-0.0761095	0.380627	0.999341	2285.7	1951.78	2318.59	2034.25	2285.12	1941.13	1966.9	1953.03
ENSRNOG00000003748	RGD1565785	-0.907043	0.117482	0.999341	5.1736	28.1372	12.3077	12.5075	9.92236	6.07236	8.65206	6.3001
ENSRNOG00000003749	Xk	0.0532211	0.630156	0.999341	261.784	249.483	235.741	258.19	261.95	252.003	275.905	252.004
ENSRNOG00000003755	Clgn	0.038584	0.732159	0.999341	526.672	503.655	433.611	411.854	465.359	461.499	543.157	453.607
ENSRNOG00000003756	Lancl3	0.0267588	0.875348	0.999341	137.618	120.99	190.297	175.998	169.672	143.713	151.892	172.623
ENSRNOG00000003759	Galc	0.172971	0.175432	0.999341	191.423	206.339	179.882	181.359	196.463	231.762	225.915	200.343
ENSRNOG00000003762	Smarca1	0.225611	0.0783543	0.999341	342.492	384.541	355.978	440.442	382.011	406.848	471.057	525.429
ENSRNOG00000003763	Prdx4	-0.10199	0.525763	0.999341	141.757	134.121	177.042	191.186	144.866	143.713	169.196	142.382
ENSRNOG00000003767	Rps6kc1	0.0742678	0.361989	0.999341	949.872	925.713	840.713	885.351	945.601	939.192	880.588	1029.44
ENSRNOG00000003769	Tmem163	0.0770172	0.59643	0.999341	525.637	416.43	570.89	429.721	624.117	522.223	499.897	399.427
ENSRNOG00000003772	Csrp2	-0.141397	0.267108	0.999341	484.249	488.649	395.741	353.783	346.29	416.969	387.42	410.767
ENSRNOG00000003773	Hmox2	0.0083286	0.922001	0.999341	1777.65	1497.84	1669.12	1572.37	1796.94	1691.15	1546.8	1515.8
ENSRNOG00000003776	Amtn	0.624072	0.170024	0.999341	11.3819	10.317	10.4142	10.7207	10.9146	25.3015	13.4588	16.3803
ENSRNOG00000003777	Chrne	0.20109	0.559521	0.999341	24.8333	27.1993	29.3492	18.7612	16.868	27.3256	33.6469	37.8006
ENSRNOG00000003778	Opn3	0.148772	0.308447	0.999341	147.965	181.954	220.593	186.719	218.292	214.557	193.229	191.523
ENSRNOG00000003779	Dedd	-0.262171	0.010054	0.999341	690.158	548.675	582.251	535.142	495.126	481.741	497.013	488.888
ENSRNOG00000003781	Atp10b	0.683766	0.0465963	0.999341	33.111	29.0751	25.5622	11.6141	30.7593	47.5668	35.5696	45.3607
ENSRNOG00000003782	Acot9	0.136178	0.277273	0.999341	334.214	354.528	402.368	481.538	398.879	459.475	433.565	438.487
ENSRNOG00000003784	Rilp	-0.0416175	0.878852	0.999341	45.5277	42.2058	45.444	42.8828	26.7904	40.4824	48.067	56.7009
ENSRNOG00000003786	Tspan6	-0.0565131	0.652149	0.999341	292.826	377.976	363.552	393.092	293.702	348.149	365.309	367.926
ENSRNOG00000003787	Lcorl	0.00482646	0.973919	0.999341	199.701	241.042	164.734	217.094	210.354	192.291	190.345	234.364
ENSRNOG00000003792	Med14	0.0470436	0.54843	0.999341	3584.27	3625.01	3610.9	3572.67	3750.65	3382.3	3498.32	4245.01
ENSRNOG00000003794	Nmral1	0.0611397	0.703369	0.999341	112.784	141.624	147.693	142.943	128.991	145.737	127.858	168.843
ENSRNOG00000003795	Angel2	0.0211977	0.779072	0.999341	1844.9	1771.7	1800.72	1823.41	1858.46	1900.65	1965.94	1616.61
ENSRNOG00000003797	Mrps7	-0.155453	0.146186	0.999341	454.242	421.12	513.138	463.67	456.429	368.39	431.642	405.727
ENSRNOG00000003800	Rgs9	0.0224502	0.839084	0.999341	13095.4	11553.1	13858.5	9662.92	13936	11109.4	12150.4	11727
ENSRNOG00000003803	Zdhhc17	0.00162256	0.981416	0.999341	4518.62	3938.27	4029.37	3906.8	3911.4	4062.41	4322.19	4112.71
ENSRNOG00000003805	Rnft1	0.160706	0.172978	0.999341	245.228	306.695	275.504	312.687	300.648	342.076	302.822	331.385
ENSRNOG00000003807	Wnt9b	-0.155482	0.376928	0.999341	146.93	120.99	113.61	142.049	90.2935	132.58	129.781	117.182
ENSRNOG00000003809	Sat1	-0.2106	0.196481	0.999341	626.005	860.06	845.447	1267.72	737.232	785.359	839.25	749.712
ENSRNOG00000003812	Nlgn3	-0.0171827	0.777959	0.999341	2723.38	2587.68	2713.38	2610.49	2726.67	2615.16	2690.79	2470.9
ENSRNOG00000003813	Kcnk10	0.0811846	0.759167	0.999341	55.8748	60.026	62.4855	33.9489	69.4565	57.6874	55.7577	40.3207
ENSRNOG00000003815	Slc25a11	-0.030187	0.691906	0.999341	2226.72	2228.46	2384.86	2354.98	2257.34	2306.48	2439.88	1995.87
ENSRNOG00000003816	Tada1	-0.0117663	0.901922	0.999341	847.435	735.318	719.53	883.564	743.185	757.021	830.598	830.354
ENSRNOG00000003821	Rptor	0.0479872	0.580753	0.999341	3727.06	3154.18	3030.54	2866.89	3454.97	3143.46	3260.87	3349.14
ENSRNOG00000003822	Slu7	-0.03395	0.683217	0.999341	1069.9	949.161	942.016	1002.39	1028.95	945.264	1010.37	882.015
ENSRNOG00000003825	Wdr75	-0.0901032	0.317937	0.999341	1423.77	1203.33	1212.79	1169.45	1100.39	1242.81	1257.43	1101.26
ENSRNOG00000003827	Wipi1	-0.0942168	0.18861	0.999341	1085.42	1151.75	1098.23	1156.94	1072.61	1026.23	1109.39	997.936
ENSRNOG00000003829	Ap3s1	0.11709	0.182977	0.999341	796.734	885.383	946.749	863.91	991.244	961.457	988.258	844.214
ENSRNOG00000003831	Tdp1	0.0720519	0.610651	0.999341	217.291	274.806	208.285	264.444	220.276	235.81	272.059	288.545
ENSRNOG00000003832	Vash2	-0.0294029	0.85651	0.999341	130.375	147.251	142.959	134.902	138.913	150.797	103.825	152.463
ENSRNOG00000003833	Nenf	-0.0120463	0.929603	0.999341	228.673	211.029	194.084	264.444	212.339	211.521	249.949	216.724
ENSRNOG00000003834	Map2k4	0.0657027	0.427678	0.999341	660.151	770.021	682.606	729.901	749.138	740.828	718.121	769.873
ENSRNOG00000003835	Slc43a2	0.0243416	0.735239	0.999341	1836.63	1774.52	1768.53	1734.97	1957.68	1706.33	1696.77	1876.17
ENSRNOG00000003837	Mif4gd	-0.100047	0.417228	0.999341	643.595	498.966	456.333	469.031	511.994	474.656	505.665	433.447
ENSRNOG00000003840	Slit2	0.113447	0.257253	0.999341	4583.81	5227.89	4835.05	5657.85	5048.5	5360.88	5011.47	6552.11
ENSRNOG00000003841	Kcnh1	0.0498672	0.683566	0.999341	594.964	628.397	604.973	806.733	688.612	629.501	619.103	795.073
ENSRNOG00000003844	Dhx15	-0.0450536	0.450336	0.999341	4190.61	3815.4	4018	4030.98	4077.1	3773.97	3924.19	3782.58
ENSRNOG00000003845	Wnt3	0.542785	0.139514	0.999341	36.2152	40.33	20.8285	25.9084	25.7981	56.6754	28.8402	69.3011
ENSRNOG00000003846	Pitpna	0.0201399	0.762487	0.999341	4183.37	4193.38	4565.23	4032.77	4523.61	4336.68	4336.61	4011.91
ENSRNOG00000003847	Gid4	0.0605759	0.547046	0.999341	1596.57	1774.52	2163.32	1737.65	2092.63	1794.38	1913.07	1782.93
ENSRNOG00000003848	Med12	-0.0479172	0.507183	0.999341	3768.45	3629.7	3216.11	3696.85	3396.42	3305.39	3450.25	3694.38
ENSRNOG00000003849	Stx8	-0.0215684	0.831861	0.999341	390.089	350.777	354.084	402.026	355.221	349.161	384.536	386.826
ENSRNOG00000003853	Scoc	0.121726	0.188318	0.999341	1573.81	1835.48	1823.44	1765.34	1858.46	2077.76	2042.85	1631.73
ENSRNOG00000003855	Dnaja3	0.00894924	0.894636	0.999341	1242.7	1314.94	1363.32	1325.79	1332.57	1373.37	1302.62	1270.1
ENSRNOG00000003858	Atp6ap2	0.0239059	0.787267	0.999341	3295.58	3743.18	3993.39	3620.02	3803.24	3808.38	4064.55	3216.83
ENSRNOG00000003861	Gorab	-0.0980588	0.393585	0.999341	443.895	395.796	387.221	421.681	363.158	327.907	411.454	439.747
ENSRNOG00000003863	Trir	-0.121573	0.202366	0.999341	500.804	534.606	582.251	527.995	487.188	509.066	528.737	444.787
ENSRNOG00000003864	Gipc1	-0.0822314	0.287508	0.999341	934.352	925.713	1000.71	980.051	966.438	911.866	911.351	835.394
ENSRNOG00000003866	Cxcr4	-0.410041	0.169071	0.999341	49.6665	63.7776	79.5269	50.0299	71.441	35.4221	30.7629	45.3607
ENSRNOG00000003869	Sod3	0.172211	0.237974	0.999341	578.408	380.79	640.003	551.223	526.877	659.863	580.65	656.471
ENSRNOG00000003873	Cpd	0.0410892	0.533817	0.999341	1671.07	1687.29	1804.5	1717.99	1757.25	1665.85	1840.01	1818.21
ENSRNOG00000003875	Ocrl	0.156753	0.0189447	0.999341	1360.66	1341.21	1226.99	1298.99	1413.94	1459.39	1472.77	1481.78
ENSRNOG00000003878	Thsd7b	0.0459607	0.696873	0.999341	423.2	481.146	458.227	436.869	398.879	433.162	464.327	565.749
ENSRNOG00000003879	Rnf167	-0.0534791	0.445865	0.999341	2068.4	1944.28	2135.87	2178.09	1978.52	2015.01	2141.87	1884.99
ENSRNOG00000003880	Tph2	0.0664449	0.734291	0.999341	87.9511	75.9704	87.1009	77.7251	93.2702	101.206	83.6366	64.2611
ENSRNOG00000003881	Nit1	-0.098954	0.281726	0.999341	789.491	797.22	797.163	813.88	803.711	767.142	782.531	627.49
ENSRNOG00000003882	Cep350	0.0436846	0.461164	0.999341	5619.56	5620.87	5341.56	5082.51	5499.97	5482.33	5538.28	5811.22
ENSRNOG00000003887	Lgi2	-0.0468139	0.677473	0.999341	383.881	448.319	430.771	501.193	424.677	477.692	417.222	388.086
ENSRNOG00000003888	Rgs13	0.138026	0.437125	0.999341	102.437	100.356	145.799	129.542	117.084	149.785	139.394	119.702
ENSRNOG00000003889	Tbc1d15	0.0544999	0.610703	0.999341	1255.11	1353.4	1131.37	1078.32	1131.15	1392.59	1373.76	1102.52
ENSRNOG00000003890	Nap1l1	0.0633786	0.498801	0.999341	3916.41	4662.33	4515.05	4596.5	4235.86	5026.9	5129.71	4090.03
ENSRNOG00000003891	AC118957.1	-0.431852	0.112417	0.999341	75.5345	89.1011	39.7635	75.9383	46.6351	57.6874	41.3376	63.001
ENSRNOG00000003893	Ccnjl	-0.0324563	0.866511	0.999341	116.923	151.941	154.32	160.811	138.913	114.363	122.09	199.083
ENSRNOG00000003895	Rgs1	0.0676488	0.894622	0.999341	7.24304	11.2549	12.3077	10.7207	6.94565	8.09648	11.5361	17.6403
ENSRNOG00000003897	Col1a1	1.30331	NA	NA	8.27775	6.56534	13.2545	48.2432	20.837	14.1688	10.5747	143.642
ENSRNOG00000003901	Cfap36	0.0244288	0.759252	0.999341	1540.7	1686.35	1758.11	1603.64	1730.46	1666.86	1796.75	1503.2
ENSRNOG00000003905	Nsf	0.000731651	0.991524	0.999341	21902.9	20921.9	24896.7	21754.1	23410.8	22298.7	22331.9	21477.1
ENSRNOG00000003908	Cep128	0.0963865	0.539334	0.999341	504.943	477.394	368.286	374.331	347.283	567.766	494.129	433.447
ENSRNOG00000003915	Tmem206	-0.0841142	0.554757	0.999341	216.256	264.489	206.391	260.87	217.3	192.291	223.031	264.604
ENSRNOG00000003917	Uck2	-0.113992	0.365688	0.999341	226.604	228.849	227.22	239.429	250.044	201.4	196.113	204.123
ENSRNOG00000003918	Slc25a19	-0.08006	0.489382	0.999341	280.409	267.303	241.421	256.403	227.222	240.87	266.291	254.524
ENSRNOG00000003919	Rps6kb1	0.0219558	0.779937	0.999341	1193.03	1278.37	1124.74	1102.45	1119.24	1176.01	1226.67	1249.94
ENSRNOG00000003923	Rab21	0.155934	0.149082	0.999341	632.214	828.171	692.074	678.084	706.472	863.287	841.173	742.152
ENSRNOG00000003924	Pi4k2b	0.245682	0.207118	0.999341	84.847	94.7285	60.592	88.4458	92.278	111.327	90.366	95.7616
ENSRNOG00000003925	Hhat	0.363027	0.140546	0.999341	33.111	38.4541	42.6037	40.2026	56.5575	48.5789	42.299	51.6608
ENSRNOG00000003927	Cd55	0.571048	0.0444296	0.999341	31.0416	20.6339	24.6155	30.3753	40.6817	39.4703	41.3376	36.5406
ENSRNOG00000003928	Tmco1	0.180746	0.108126	0.999341	287.652	318.888	278.344	356.463	352.244	354.221	337.431	365.406
ENSRNOG00000003929	Pcdh19	0.0825321	0.364554	0.999341	1282.02	1221.15	1382.25	1122.1	1413.94	1298.47	1186.29	1404.92
ENSRNOG00000003931	Arsg	-0.0238496	0.697401	0.999341	2081.86	2189.07	2035.51	2010.13	2018.21	2051.45	2111.1	1997.13
ENSRNOG00000003936	Pwwp2a	-0.0178896	0.814445	0.999341	2450.22	2227.53	2573.26	2228.12	2514.33	2226.53	2258.19	2362.54
ENSRNOG00000003942	Asnsd1	0.0207022	0.814993	0.999341	818.463	797.22	734.678	718.287	739.216	831.913	820.985	716.952
ENSRNOG00000003946	Tor1aip1	-0.0117628	0.891085	0.999341	1313.06	1389.04	1409.71	1275.76	1310.74	1425.99	1439.13	1163
ENSRNOG00000003947	Ntn1	-0.0587867	0.879768	0.999341	14.4861	26.2614	20.8285	15.1877	17.8603	20.2412	13.4588	22.6804
ENSRNOG00000003948	Llgl1	-0.176963	0.0521155	0.999341	973.671	897.576	780.122	943.422	741.201	803.576	824.83	810.193
ENSRNOG00000003949	AABR07037995.1	0.17862	0.55546	0.999341	53.8054	60.9639	30.296	29.4819	39.6895	57.6874	57.6804	41.5807
ENSRNOG00000003950	Lvrn	-0.0982441	0.679975	0.999341	49.6665	56.2743	48.2842	44.6696	51.5963	48.5789	48.067	36.5406
ENSRNOG00000003951	Psmc1	-0.0348255	0.662121	0.999341	2656.12	2614.88	3121.43	2767.73	2949.92	2669.81	2725.4	2546.5
ENSRNOG00000003953	Rab3gap1	-0.0258521	0.763516	0.999341	2025.98	2018.37	1922.85	1794.82	2051.94	1985.66	1944.79	1635.51
ENSRNOG00000003954	Il2rg	-0.413356	0.348535	0.999341	44.4929	21.5718	52.0712	48.2432	62.5109	24.2894	11.5361	26.4604
ENSRNOG00000003955	Spata7	-0.0740228	0.515034	0.999341	1231.32	1086.09	860.595	894.285	936.671	1017.12	947.882	965.176
ENSRNOG00000003956	Arhgap6	-0.186199	0.466071	0.999341	64.1526	71.2808	52.0712	77.7251	56.5575	40.4824	82.6753	52.9209
ENSRNOG00000003958	Commd10	0.0460564	0.635593	0.999341	546.332	655.596	657.044	633.415	692.581	637.598	664.286	577.089
ENSRNOG00000003960	Tmem27	0.219143	0.0407658	0.999341	573.235	561.806	598.346	686.125	772.952	762.081	671.016	608.59
ENSRNOG00000003964	Nsmce2	0.0238189	0.837281	0.999341	271.096	294.502	310.534	320.728	317.516	289.449	273.021	340.206
ENSRNOG00000003967	Vmp1	0.0256094	0.805951	0.999341	1913.2	2067.14	2208.77	1922.58	2102.55	2208.32	2296.64	1644.33
ENSRNOG00000003970	Tnpo2	-0.059019	0.429192	0.999341	7163.36	6192.99	6567.6	5877.62	6354.28	6404.32	6167	5836.42
ENSRNOG00000003971	Gosr1	0.00632107	0.93861	0.999341	1437.23	1475.33	1486.4	1308.82	1366.31	1584.89	1452.59	1325.54
ENSRNOG00000003972	Tshr	-0.13424	0.398197	0.999341	279.374	406.113	308.64	469.031	308.585	365.354	308.59	352.806
ENSRNOG00000003973	Cyb5r1	0.0378163	0.674036	0.999341	798.803	843.177	764.027	793.332	842.409	721.599	906.544	812.713
ENSRNOG00000003975	Pfn1	-0.178165	0.0782337	0.999341	2365.37	2173.13	2655.63	2966.06	2488.53	2152.65	2133.21	2206.3
ENSRNOG00000003977	Dusp1	0.112398	0.557215	0.999341	343.527	317.012	668.405	502.98	479.25	506.03	540.273	454.867
ENSRNOG00000003979	Zranb3	-0.038357	0.742877	0.999341	343.527	288.875	307.694	268.018	289.733	279.329	319.165	286.025
ENSRNOG00000003980	Ttc1	-0.151658	0.0903733	0.999341	654.977	655.596	699.648	638.775	570.536	666.948	588.34	556.929
ENSRNOG00000003981	Zfp18	-0.0893131	0.512664	0.999341	344.562	321.702	251.835	275.165	259.966	246.943	313.397	301.145
ENSRNOG00000003983	Pfdn2	-0.0445735	0.669359	0.999341	717.06	699.678	810.417	832.641	832.486	758.033	742.155	631.27
ENSRNOG00000003984	Apln	-0.36302	0.306362	0.999341	32.0763	45.0195	48.2842	75.0449	38.6972	25.3015	26.9175	66.7811
ENSRNOG00000003985	Tmem19	0.285287	0.038572	0.999341	149	136.934	173.255	168.851	183.564	198.364	202.843	180.183
ENSRNOG00000003988	Dnajc27	0.0461815	0.540168	0.999341	4000.22	3863.23	4537.77	3962.19	4307.3	4446.99	4274.12	3863.22
ENSRNOG00000003990	Grb2	-0.000226524	0.997666	0.999664	1085.42	1081.41	1193.85	1154.26	1147.03	1196.25	1137.27	1030.7
ENSRNOG00000003991	Ankar	0.160064	0.557205	0.999341	34.1457	31.8888	43.5505	30.3753	41.6739	40.4824	31.7242	42.8407
ENSRNOG00000003992	Pik3r6	-1.25973	0.0102456	0.999341	20.6944	39.392	20.8285	25.9084	18.8525	6.07236	3.84536	16.3803
ENSRNOG00000003993	Thap2	0.175687	0.365058	0.999341	80.7081	135.996	105.089	113.461	126.014	131.568	137.472	95.7616
ENSRNOG00000003997	Pld5	0.0358616	0.80592	0.999341	171.763	145.375	179.882	150.09	180.587	178.123	145.162	158.763
ENSRNOG00000003998	Sgca	0.0160565	0.974722	0.999341	11.3819	5.62743	15.148	18.7612	10.9146	10.1206	20.1882	10.0802
ENSRNOG00000003999	Adcy3	0.0741352	0.385808	0.999341	607.38	590.881	668.405	577.131	664.798	626.465	622.949	658.991
ENSRNOG00000004000	Tefm	-0.314138	0.0546923	0.999341	269.027	183.83	210.178	174.211	164.711	150.797	191.307	165.063
ENSRNOG00000004001	Osgepl1	-0.0102219	0.926968	0.999341	349.735	450.195	396.688	371.651	371.096	375.474	428.758	381.786
ENSRNOG00000004003	Dusp10	0.0374444	0.651243	0.999341	706.713	733.442	703.435	803.159	774.937	792.443	733.503	723.252
ENSRNOG00000004004	Nrde2	-0.155768	0.274307	0.999341	892.963	646.217	579.411	574.451	549.699	567.766	604.683	695.531
ENSRNOG00000004006	Dnajb9	0.0644151	0.537556	0.999341	1045.07	1118.92	1172.08	1052.42	1073.6	1309.61	1247.82	953.836
ENSRNOG00000004011	Nedd1	-0.0263775	0.82426	0.999341	211.083	233.539	214.912	207.267	210.354	209.496	205.727	226.804
ENSRNOG00000004013	Grip1	0.041716	0.559843	0.999341	1196.14	1146.12	1160.71	1193.57	1151.99	1189.17	1183.41	1314.2
ENSRNOG00000004014	Chmp6	-0.156224	0.159394	0.999341	490.457	384.541	417.516	389.519	394.91	347.137	391.266	374.226
ENSRNOG00000004016	Msl3	0.121523	0.216326	0.999341	792.595	885.383	810.417	852.296	818.595	987.771	1015.18	810.193
ENSRNOG00000004018	Tdrd5	0.145445	0.424983	0.999341	79.6734	100.356	93.7282	76.8317	85.3323	93.1095	101.902	108.362
ENSRNOG00000004019	Phlda1	-0.142578	0.186458	0.999341	478.04	517.724	582.251	633.415	485.204	538.416	502.781	477.548
ENSRNOG00000004022	Klhdc9	-0.0769164	0.791198	0.999341	53.8054	43.1437	26.509	53.6035	51.5963	39.4703	43.2603	32.7605
ENSRNOG00000004026	Atp2b1	0.0374202	0.536188	0.999341	8142.21	8675.63	9145.6	9305.57	8905.32	9039.72	9049.1	9205.71
ENSRNOG00000004027	Aldh9a1	-0.0715686	0.431386	0.999341	850.539	899.452	918.347	996.132	888.051	885.553	946.92	763.573
ENSRNOG00000004029	Nectin4	2.09828	NA	NA	5.1736	2.81372	5.6805	4.46696	1.98447	3.03618	2.88402	70.5612
ENSRNOG00000004032	Tmem94	0.0240974	0.735427	0.999341	1981.49	1872.06	1882.14	1783.21	1825.71	2015.01	2004.39	1795.53
ENSRNOG00000004033	Sema6a	-0.0226829	0.740446	0.999341	1718.67	1642.27	1845.21	1772.49	1731.45	1783.25	1622.74	1733.79
ENSRNOG00000004035	Krr1	-0.00260171	0.98169	0.999341	595.998	803.785	683.553	656.643	649.915	714.514	765.227	603.55
ENSRNOG00000004036	Snx12	-0.00811883	0.89943	0.999341	2009.42	2157.18	2217.29	2176.3	2235.51	2124.31	2096.68	2055.09
ENSRNOG00000004040	Abca8	0.11543	0.319888	0.999341	435.617	484.897	418.463	466.35	441.545	492.873	436.449	589.69
ENSRNOG00000004048	Lrrk2	0.167469	0.124097	0.999341	462.52	593.694	618.227	610.187	594.35	645.694	635.446	694.271
ENSRNOG00000004049	Baiap2	0.0519951	0.668129	0.999341	317.659	368.597	333.256	398.453	353.236	356.245	331.662	433.447
ENSRNOG00000004050	Snrk	0.0517031	0.496946	0.999341	3719.82	3423.36	3988.66	3364.51	3979.86	3532.09	3850.17	3660.36
ENSRNOG00000004057	Ccdc88a	0.110015	0.142327	0.999341	1973.21	2345.7	2119.77	2364.81	2383.35	2346.97	2351.44	2423.02
ENSRNOG00000004059	Ptrhd1	0.101661	0.643644	0.999341	61.0484	90.039	59.6452	87.5524	76.4022	76.9166	69.2165	99.5416
ENSRNOG00000004060	Calm1	0.0512215	0.508384	0.999341	16341.3	17648.6	19268.2	17920.5	18642.1	19784.8	18924	16396.6
ENSRNOG00000004061	Pnn	0.0320024	0.680972	0.999341	1940.1	2035.26	1985.33	2133.42	1924.94	2231.59	2205.32	1911.45
ENSRNOG00000004063	Sh3pxd2b	-0.13013	0.463951	0.999341	162.451	214.78	183.669	238.536	167.688	186.219	143.24	236.884
ENSRNOG00000004067	Nrcam	0.039115	0.566977	0.999341	5868.93	6842.02	5938.96	6366.31	6274.9	6404.32	6275.63	6753.71
ENSRNOG00000004068	Ncoa1	0.0069526	0.919413	0.999341	10862.5	9751.41	11201.9	9603.07	10702.3	10183.3	10113.3	10619.5
ENSRNOG00000004072	Myo1c	-0.0106136	0.889204	0.999341	1292.36	1204.27	1249.71	1268.62	1378.22	1192.21	1221.86	1183.16
ENSRNOG00000004076	Pms1	-0.123632	0.253675	0.999341	448.033	489.587	413.729	385.052	371.096	406.848	428.758	385.566
ENSRNOG00000004077	Kcnc2	0.103468	0.15922	0.999341	1934.93	2051.2	2091.37	1839.49	2274.21	2131.4	2121.68	1974.45
ENSRNOG00000004078	Eno3	-0.011194	0.944103	0.999341	115.889	137.872	122.131	131.329	110.138	129.544	117.284	148.682
ENSRNOG00000004083	Zc3h14	0.0053784	0.935644	0.999341	3804.66	3714.11	3555.04	3257.31	3615.71	3513.87	3676.17	3575.94
ENSRNOG00000004084	Fam84a	0.252885	0.0829335	0.999341	308.346	313.261	379.647	364.504	353.236	424.053	335.508	519.129
ENSRNOG00000004085	Tcaim	0.13185	0.0677064	0.999341	915.727	919.148	877.637	869.27	939.648	956.397	1011.33	1018.1
ENSRNOG00000004089	Enpp2	0.394584	0.148315	0.999341	617.727	549.613	867.222	636.095	638.008	1192.21	646.982	1034.48
ENSRNOG00000004090	LOC100361025	0.208542	0.66614	0.999341	9.31247	9.37906	7.574	13.4009	9.92236	13.1568	11.5361	11.3402
ENSRNOG00000004091	Cwc25	-0.173154	0.0541873	0.999341	854.678	771.896	723.317	748.662	653.884	683.141	752.73	655.211
ENSRNOG00000004093	Rhot1	0.00400072	0.963264	0.999341	3972.29	3607.19	3917.65	3191.2	3897.5	3625.2	3861.7	3339.05
ENSRNOG00000004094	Ptger1	-0.128672	0.277316	0.999341	374.568	302.006	322.842	293.032	299.655	287.425	273.021	322.565
ENSRNOG00000004099	R3hdm1	-0.0183923	0.816136	0.999341	3518.05	3378.34	3282.38	2975.89	3347.81	3148.52	2973.43	3520.5
ENSRNOG00000004100	Trib1	0.0767761	0.561432	0.999341	598.068	580.564	693.967	907.686	709.449	717.551	779.647	727.032
ENSRNOG00000004103	Trappc6b	-0.0554557	0.641825	0.999341	517.36	633.086	568.996	523.528	565.575	550.561	607.567	430.927
ENSRNOG00000004104	Zkscan7	0.0980284	0.51025	0.999341	360.082	328.267	266.037	249.256	262.943	360.293	350.889	312.485
ENSRNOG00000004107	Rpl23	-0.131945	0.215927	0.999341	1045.07	1147.06	1264.86	1217.69	1103.37	1132.5	1167.07	859.334
ENSRNOG00000004108	AABR07063901.1	-0.00128259	0.997796	0.999664	19.6597	46.8953	9.46749	25.9084	26.7904	20.2412	15.3814	40.3207
ENSRNOG00000004109	Zfpm2	0.109752	0.246448	0.999341	603.241	645.279	741.305	625.374	651.899	751.961	723.889	694.271
ENSRNOG00000004110	Trib2	0.208669	0.0328696	0.999341	1287.19	1328.07	1485.45	1433.89	1575.67	1687.1	1790.98	1338.14
ENSRNOG00000004111	Soat1	0.00814062	0.936947	0.999341	691.193	829.109	743.198	893.392	752.115	768.154	766.188	893.355
ENSRNOG00000004112	RGD1308775	0.00354651	0.993533	0.999341	10.3472	30.013	16.0947	15.1877	17.8603	18.2171	24.0335	11.3402
ENSRNOG00000004117	Kcnv1	-0.139471	0.730432	0.999341	15.5208	18.7581	29.3492	16.9744	13.8913	20.2412	25.9562	12.6002
ENSRNOG00000004118	Frmpd4	0.0899662	0.517168	0.999341	364.221	297.316	439.292	315.367	426.662	358.269	335.508	386.826
ENSRNOG00000004122	Kremen2	0.0839623	0.843654	0.999341	19.6597	26.2614	17.9882	9.82731	19.8447	24.2894	23.0722	10.0802
ENSRNOG00000004125	C4bpb	0.154403	0.390197	0.999341	71.3956	99.418	92.7814	100.953	97.2392	96.1457	101.902	112.142
ENSRNOG00000004127	AABR07021840.1	0.0791362	0.218758	0.999341	2389.17	2655.21	2489.95	2442.53	2505.4	2609.09	2688.87	2739.29
ENSRNOG00000004130	Anapc4	-0.00114178	0.986183	0.999341	1684.52	1767.95	1689	1592.92	1636.2	1730.62	1730.41	1629.21
ENSRNOG00000004131	Pkn1	-0.0839014	0.434877	0.999341	996.435	815.04	722.37	884.458	784.859	742.852	820.023	878.234
ENSRNOG00000004132	Lasp1	-0.0264249	0.715314	0.999341	3078.29	3194.51	3402.62	3691.49	3244.61	3230.5	3229.14	3424.74
ENSRNOG00000004133	Slc7a3	-0.0579426	0.653534	0.999341	246.263	342.336	290.652	340.382	313.547	283.377	298.016	277.205
ENSRNOG00000004135	RGD1311745	-0.023626	0.841226	0.999341	280.409	310.447	302.96	248.363	266.912	300.582	291.286	263.344
ENSRNOG00000004137	Ubtd2	0.110149	0.354529	0.999341	265.923	281.372	335.149	308.22	286.756	343.088	312.436	345.246
ENSRNOG00000004139	Ndel1	-0.0644945	0.346592	0.999341	1606.92	1582.25	1641.66	1495.54	1602.46	1528.21	1462.2	1454.06
ENSRNOG00000004140	Pacrgl	-0.0739713	0.560804	0.999341	227.638	248.545	226.273	234.069	241.113	185.207	223.992	240.664
ENSRNOG00000004141	Vasn	-0.129132	0.0939051	0.999341	1500.34	1294.31	1398.35	1522.34	1273.04	1353.12	1339.15	1258.76
ENSRNOG00000004143	Adipor1	0.0516411	0.665443	0.999341	11446.1	11167.6	14223	9505.69	13404.1	11696.4	12841.6	10085.2
ENSRNOG00000004144	AABR07001435.1	-0.0546478	0.894441	0.999341	19.6597	25.3235	19.8817	14.2943	23.8137	9.10854	17.3041	26.4604
ENSRNOG00000004145	Prorsd1	-0.068628	0.694663	0.999341	226.604	167.885	155.267	174.211	133.952	190.267	205.727	158.763
ENSRNOG00000004146	Coro7	-0.078249	0.278973	0.999341	1218.9	1087.03	1097.28	1080.11	1077.57	1053.55	1057.47	1055.9
ENSRNOG00000004147	Abca8a	0.014399	0.821503	0.999341	8092.54	8881.97	9303.71	8356.79	8608.64	8460.82	8836.64	9079.71
ENSRNOG00000004148	Cdk17	0.0423412	0.551486	0.999341	1486.89	1514.72	1585.81	1558.08	1514.15	1629.42	1697.73	1484.3
ENSRNOG00000004149	Mgat4c	0.18922	0.163332	0.999341	142.791	161.32	168.521	148.303	176.618	180.147	162.467	190.263
ENSRNOG00000004150	Slc9a7	0.112963	0.28857	0.999341	486.318	569.309	532.073	469.031	569.544	627.477	499.897	526.689
ENSRNOG00000004152	Lrp12	0.0123748	0.860852	0.999341	1868.7	1962.1	1952.2	1932.41	1953.71	2070.67	1997.67	1755.21
ENSRNOG00000004155	Samd14	-0.0250128	0.775382	0.999341	1492.07	1351.52	1536.57	1396.37	1561.78	1500.89	1347.8	1262.54
ENSRNOG00000004158	Hdac9	-0.00676584	0.949907	0.999341	2133.59	1951.78	2116.93	1694.76	2229.55	1715.44	1772.71	2143.3
ENSRNOG00000004159	Flii	-0.0629665	0.381455	0.999341	2005.29	2108.41	2113.14	2296.02	2141.25	1888.5	2061.11	2070.21
ENSRNOG00000004160	Prps2	0.0884618	0.721337	0.999341	54.8401	122.866	106.983	142.943	102.2	138.652	107.67	107.102
ENSRNOG00000004161	Mtif2	0.0319698	0.73905	0.999341	436.652	480.208	445.919	410.067	460.398	420.005	476.825	454.867
ENSRNOG00000004162	Pfkfb2	-0.0780009	0.556313	0.999341	4059.2	3616.56	4046.41	2653.37	4045.35	2918.78	3379.11	3273.53
ENSRNOG00000004165	Prkd1	0.00692219	0.947092	0.999341	1158.89	1044.83	1013.02	991.665	1138.1	889.601	999.794	1203.32
ENSRNOG00000004168	Slc35e4	-0.0600243	0.519572	0.999341	507.012	443.629	524.499	477.071	478.258	478.704	448.946	466.208
ENSRNOG00000004169	Fzr1	-0.134782	0.0956856	0.999341	1099.91	914.458	1015.86	1017.57	938.656	908.83	951.727	884.535
ENSRNOG00000004171	Dnah9	-0.000802314	0.996227	0.999552	242.124	338.584	204.498	233.175	239.129	224.677	241.296	315.005
ENSRNOG00000004172	Pdk2	0.00309825	0.966408	0.999341	1290.3	1297.12	1426.75	1474.1	1379.21	1422.96	1360.3	1338.14
ENSRNOG00000004177	Myo1a	0.237694	0.503432	0.999341	20.6944	18.7581	23.6687	21.4414	30.7593	32.3859	17.3041	18.9003
ENSRNOG00000004179	Nts	0.598506	0.234433	0.999341	8.27775	9.37906	11.361	7.14713	6.94565	12.1447	18.2655	17.6403
ENSRNOG00000004180	Fam19a2	0.118355	0.461945	0.999341	226.604	242.918	312.427	208.16	286.756	279.329	301.861	204.123
ENSRNOG00000004181	Sdccag8	0.0471143	0.714779	0.999341	466.658	451.133	422.25	343.062	438.568	394.703	392.227	515.348
ENSRNOG00000004183	Ccdc59	-0.139621	0.293022	0.999341	400.436	361.094	343.67	277.845	338.353	273.256	334.546	307.445
ENSRNOG00000004185	Mon2	-0.0569829	0.407215	0.999341	2960.33	2819.34	2649	2643.55	2628.43	2552.42	2611	2853.95
ENSRNOG00000004186	Snx13	-0.00292595	0.966907	0.999341	2149.11	2327.88	2352.67	2056.59	2250.39	2259.93	2263	2091.63
ENSRNOG00000004188	LOC298795	0.508479	0.399962	0.999341	13.4514	4.68953	4.73375	16.9744	13.8913	9.10854	6.72938	27.7205
ENSRNOG00000004189	Helb	0.0284245	0.769557	0.999341	644.63	726.877	643.79	635.202	592.365	668.972	694.088	750.972
ENSRNOG00000004192	Arhgap30	-0.45805	0.133674	0.999341	38.2846	75.9704	48.2842	59.8572	55.5652	32.3859	26.9175	47.8808
ENSRNOG00000004193	Klhl12	-0.0431758	0.608166	0.999341	1697.97	1503.46	1546.04	1331.15	1533.01	1428.02	1464.12	1471.7
ENSRNOG00000004196	LOC108352650	-0.00102833	0.992711	0.999341	1271.67	1456.57	1472.2	1738.54	1316.7	1662.81	1617.94	1336.88
ENSRNOG00000004197	Asb12	0.113792	0.845291	0.999341	13.4514	7.50325	7.574	11.6141	4.96118	14.1688	4.8067	20.1603
ENSRNOG00000004198	Stxbp6	0.218948	0.116816	0.999341	145.895	181.954	187.456	183.145	211.346	219.617	176.887	206.643
ENSRNOG00000004200	Sybu	-0.0461891	0.502287	0.999341	1673.14	1708.86	1920.01	1785.89	1666.96	1741.76	1741.95	1714.89
ENSRNOG00000004201	Rims2	0.0618278	0.572951	0.999341	10318.2	9576.96	9133.29	7479.48	9979.91	8304.96	8879.9	10943.3
ENSRNOG00000004205	Pkdcc	-0.0761528	0.535893	0.999341	291.791	249.483	298.226	289.459	236.152	255.039	303.784	275.945
ENSRNOG00000004206	Glrx5	-0.0774307	0.533105	0.999341	638.422	442.692	615.387	560.157	559.621	554.609	557.577	463.688
ENSRNOG00000004207	Eml5	0.0895245	0.310341	0.999341	6046.9	5632.12	5187.24	5114.67	5658.72	5314.33	5698.83	6719.69
ENSRNOG00000004208	Crim1	-0.0858544	0.435005	0.999341	1199.24	1220.22	1209	1644.73	1196.64	1200.3	1225.71	1349.48
ENSRNOG00000004212	Fbxw9	-0.059007	0.603644	0.999341	326.971	312.323	267.93	301.966	286.756	293.497	313.397	264.604
ENSRNOG00000004214	Rpl26	-0.0864987	0.252419	0.999341	5616.46	5262.59	5684.28	5714.13	5469.21	5336.59	5591.16	4577.66
ENSRNOG00000004217	Stk10	-0.212279	0.0690095	0.999341	289.721	296.378	267.93	306.433	222.261	250.991	249.949	280.985
ENSRNOG00000004218	Klhl28	0.0139525	0.871226	0.999341	785.352	716.56	774.441	692.379	769.975	786.371	757.536	679.151
ENSRNOG00000004219	Dhps	0.00422181	0.961634	0.999341	798.803	933.216	978.939	846.042	929.725	914.902	858.477	864.374
ENSRNOG00000004220	Ebag9	-0.0619402	0.515795	0.999341	636.352	735.318	735.624	817.453	679.682	737.792	721.967	662.771
ENSRNOG00000004221	Lgr5	0.0681733	0.473134	0.999341	738.79	792.53	799.056	906.793	830.502	854.179	771.956	942.496
ENSRNOG00000004225	Odf4	-0.109266	0.81036	0.999341	8.27775	15.9444	15.148	19.6546	11.9068	20.2412	12.4974	10.0802
ENSRNOG00000004226	Irak3	-0.164523	0.217409	0.999341	216.256	262.614	243.315	289.459	213.331	225.689	208.611	258.304
ENSRNOG00000004229	Tac3	0.289692	0.0429791	0.999341	288.687	206.339	289.705	216.201	313.547	304.63	332.624	269.644
ENSRNOG00000004232	G2e3	0.102859	0.369074	0.999341	661.186	774.71	601.186	635.202	609.233	701.358	820.985	738.372
ENSRNOG00000004234	Mgat2	-0.169332	0.157297	0.999341	397.332	438.94	505.564	500.299	393.918	460.487	430.681	351.546
ENSRNOG00000004239	LOC100362999	-0.201512	0.66295	0.999341	16.5555	17.8202	14.2012	16.0811	10.9146	21.2533	18.2655	5.04008
ENSRNOG00000004242	Pole2	0.187609	0.364316	0.999341	76.5692	88.1631	71.953	61.644	65.4876	93.1095	83.6366	98.2816
ENSRNOG00000004245	Mgst3	-0.0325398	0.800634	0.999341	201.77	219.47	265.09	232.282	204.401	236.822	229.76	228.064
ENSRNOG00000004246	Spag7	-0.0602536	0.55641	0.999341	572.2	536.482	491.363	596.786	491.157	483.765	559.5	574.569
ENSRNOG00000004249	Tlr7	-0.634373	0.0337717	0.999341	131.409	341.398	106.036	142.049	97.2392	128.532	132.665	105.842
ENSRNOG00000004252	LOC108348062	-0.0308877	0.701924	0.999341	1224.07	1141.43	1291.37	1247.17	1221.44	1180.06	1304.54	1089.92
ENSRNOG00000004255	Usf1	-0.0806251	0.348499	0.999341	650.838	649.969	680.713	709.353	608.241	660.875	682.552	590.95
ENSRNOG00000004257	Ctps2	0.0236541	0.768273	0.999341	942.629	983.863	973.258	950.569	949.57	1057.6	1020.94	882.015
ENSRNOG00000004259	Dohh	-0.092555	0.422499	0.999341	1057.48	768.145	902.252	760.276	907.896	785.359	780.608	795.073
ENSRNOG00000004262	LOC102546716	0.14504	0.610719	0.999341	42.4235	62.8397	56.805	40.2026	62.5109	71.8563	57.6804	30.2405
ENSRNOG00000004263	Ints7	-0.112088	0.176123	0.999341	2122.21	1948.03	1766.63	1901.14	1697.72	1689.13	1799.63	1975.71
ENSRNOG00000004265	RGD1559731	0.585973	0.229475	0.999341	12.4166	9.37906	8.52074	5.36035	15.8758	13.1568	11.5361	12.6002
ENSRNOG00000004268	Zfp386	0.0847593	0.314444	0.999341	1588.29	1871.12	1714.56	1780.53	1696.72	1869.27	2049.58	1758.99
ENSRNOG00000004269	Myt1l	0.084258	0.325767	0.999341	1417.57	1542.86	1458.94	1252.54	1634.21	1487.73	1404.52	1485.56
ENSRNOG00000004273	Ifitm1	0.257597	0.616451	0.999341	25.868	38.4541	29.3492	21.4414	14.8835	28.3377	11.5361	84.4214
ENSRNOG00000004275	Egfl6	0.186892	0.339148	0.999341	172.798	136.934	138.225	106.314	179.595	130.556	193.229	124.742
ENSRNOG00000004276	Itga3	0.00500727	0.964835	0.999341	2770.98	2008.06	2621.55	3035.75	2690.94	2367.21	2652.34	2763.23
ENSRNOG00000004278	Dlx3	0.187665	0.648175	0.999341	12.4166	30.9509	13.2545	22.3348	19.8447	16.193	22.1108	32.7605
ENSRNOG00000004279	Adgra3	0.139107	0.235857	0.999341	454.242	422.058	503.671	553.903	467.343	562.705	504.704	598.51
ENSRNOG00000004280	Tcn2	0.00889154	0.914663	0.999341	2692.34	2639.27	2777.76	3008.05	3008.46	2549.38	2593.7	3039.17
ENSRNOG00000004281	Cobl	0.0386618	0.647765	0.999341	1012.99	1069.21	1082.13	1209.65	1072.61	1128.45	1069.97	1227.26
ENSRNOG00000004282	Arl4a	0.0326739	0.762781	0.999341	423.2	379.852	414.676	436.869	368.12	479.716	423.951	420.847
ENSRNOG00000004283	Camta2	0.00712364	0.920394	0.999341	3062.77	3051.95	2684.03	2890.12	3116.61	2742.68	2959.01	2927.03
ENSRNOG00000004284	Btg1	-0.0243344	0.805916	0.999341	3409.4	3237.65	3976.35	3561.06	3321.01	3798.26	3866.51	2957.27
ENSRNOG00000004287	Wdr83	-0.158791	0.277474	0.999341	184.18	180.078	169.468	197.44	158.758	164.966	194.191	134.822
ENSRNOG00000004288	Ptrh2	0.00480377	0.961159	0.999341	679.811	627.459	551.008	582.491	626.101	657.839	610.451	550.629
ENSRNOG00000004290	Grb10	-0.0288404	0.718585	0.999341	4155.43	3948.58	3856.11	3284.11	3630.59	3740.57	3896.31	3671.7
ENSRNOG00000004291	Cltc	0.0696121	0.288476	0.999341	21867.8	24373.4	26153	23225.5	25223.6	25330.9	24959.3	24833.7
ENSRNOG00000004292	Sptssa	-0.0217652	0.844493	0.999341	533.915	640.59	601.186	687.912	576.489	650.755	670.054	527.949
ENSRNOG00000004294	Ascl1	-0.0489295	0.881635	0.999341	23.7985	22.5097	21.7752	26.8018	19.8447	27.3256	23.0722	21.4204
ENSRNOG00000004300	Gtf2a1	0.0792665	0.302004	0.999341	1971.14	2070.9	2025.1	1972.61	2020.19	2247.79	2307.22	1913.97
ENSRNOG00000004301	Dcaf13	-0.0444657	0.611051	0.999341	907.449	845.991	840.713	829.961	808.673	931.095	826.753	749.712
ENSRNOG00000004302	Pah	-0.0385988	0.907435	0.999341	33.111	32.8267	52.0712	25.015	49.6118	32.3859	33.6469	22.6804
ENSRNOG00000004303	Timp3	0.0428747	0.659642	0.999341	16396.2	13561.2	16944	18288.6	17007.9	16851.8	18416.4	14877.1
ENSRNOG00000004304	Syap1	0.106245	0.363059	0.999341	469.763	533.668	513.138	523.528	527.87	575.862	644.098	444.787
ENSRNOG00000004305	Abl2	-0.0359732	0.718279	0.999341	1654.52	1385.29	1315.03	1230.2	1459.58	1276.21	1301.66	1408.7
ENSRNOG00000004306	Zbtb39	-0.0493725	0.633082	0.999341	2114.97	1685.42	1707.94	1466.06	1637.19	1764.02	1656.39	1679.61
ENSRNOG00000004307	Tor3a	-0.102086	0.617037	0.999341	101.402	115.362	134.438	187.612	126.014	130.556	103.825	143.642
ENSRNOG00000004310	Caskin2	-0.0602729	0.60502	0.999341	948.838	754.076	1051.84	1073.86	916.826	858.227	1027.67	868.154
ENSRNOG00000004311	Gpr182	0.163367	0.330276	0.999341	125.201	115.362	109.823	88.4458	131.967	114.363	128.82	114.662
ENSRNOG00000004312	Tmbim4	-0.000977296	0.99304	0.999341	400.436	488.649	520.712	560.157	483.219	485.789	517.201	483.848
ENSRNOG00000004314	Ppm1h	0.033847	0.59366	0.999341	2249.48	2322.25	2403.8	2471.12	2398.24	2553.43	2347.59	2372.62
ENSRNOG00000004316	LOC100911956	0.0568714	0.880916	0.999341	14.4861	21.5718	20.8285	17.8678	19.8447	23.2774	12.4974	22.6804
ENSRNOG00000004317	Vipr2	0.0756683	0.328875	0.999341	1992.87	2144.05	1965.45	2228.12	2005.31	2288.27	2138.02	2352.46
ENSRNOG00000004320	Tgm4	-0.276338	0.476014	0.999341	16.5555	26.2614	21.7752	50.0299	18.8525	27.3256	24.9949	23.9404
ENSRNOG00000004322	Sh3kbp1	-0.0516787	0.599349	0.999341	1224.07	1107.67	1346.28	1009.53	1223.43	1113.27	1090.16	1093.7
ENSRNOG00000004327	Ddc	0.0384102	0.914584	0.999341	27.9374	55.3364	52.0712	24.1216	23.8137	55.6633	49.9897	34.0206
ENSRNOG00000004328	Deptor	0.0144968	0.922636	0.999341	134.514	166.009	160.001	161.704	153.797	154.845	182.655	136.082
ENSRNOG00000004330	Chrdl1	-0.105473	0.442862	0.999341	609.45	867.563	727.104	955.929	624.117	762.081	726.773	827.834
ENSRNOG00000004332	Egfr	-0.159189	0.253478	0.999341	453.207	528.041	439.292	579.811	405.825	432.15	387.42	570.789
ENSRNOG00000004333	Flywch1	0.00182722	0.980365	0.999341	2687.17	2263.17	2684.98	2459.51	2576.84	2596.95	2449.5	2482.24
ENSRNOG00000004337	Fam20b	0.0109642	0.879042	0.999341	1246.84	1406.86	1398.35	1432.11	1377.22	1435.1	1368.95	1345.7
ENSRNOG00000004339	Yy1	-0.0945213	0.315859	0.999341	1135.09	891.011	1050.89	1005.96	894.005	1049.51	935.384	943.756
ENSRNOG00000004341	LOC498222	1.24805	0.0276936	0.999341	19.6597	13.1307	26.509	12.5075	39.6895	21.2533	8.65206	102.062
ENSRNOG00000004342	Ahr	0.0242313	0.805884	0.999341	4960.44	4282.48	4587.95	5155.76	4979.04	4216.24	4474.08	5643.63
ENSRNOG00000004344	Zdhhc3	0.0629054	0.370144	0.999341	1694.87	1707.93	1854.68	1692.08	1874.33	1897.61	1801.55	1682.13
ENSRNOG00000004345	Daam1	0.0271644	0.692186	0.999341	2129.45	2280.99	2194.57	2474.7	2273.21	2299.4	2285.11	2399.08
ENSRNOG00000004346	Notch3	0.222057	0.409162	0.999341	116.923	84.4115	149.586	96.4863	92.278	123.471	94.2114	214.204
ENSRNOG00000004351	Slc25a29	-0.00998857	0.93427	0.999341	541.158	397.672	471.481	464.564	544.738	445.306	442.217	427.147
ENSRNOG00000004353	Ppfia2	0.138005	0.13567	0.999341	2838.24	3119.47	2778.71	2933.01	3067	3009.87	2937.86	3832.98
ENSRNOG00000004359	Wars	-0.0589985	0.38228	0.999341	1897.68	1963.97	1994.8	2074.46	2035.08	1835.88	1923.64	1816.95
ENSRNOG00000004360	Gemin2	-0.0475416	0.735939	0.999341	315.589	327.329	277.398	301.073	225.238	319.811	349.928	286.025
ENSRNOG00000004361	Parp10	-0.291943	0.088627	0.999341	138.652	177.264	148.64	210.84	115.099	148.773	144.201	144.902
ENSRNOG00000004362	Rps6ka5	0.0406215	0.657288	0.999341	1595.54	1782.02	1422.96	1467.84	1440.73	1674.96	1655.43	1677.09
ENSRNOG00000004364	Babam2	0.0523621	0.53876	0.999341	1053.34	957.602	1069.83	971.117	1109.32	967.529	989.219	1137.8
ENSRNOG00000004367	Elk3	0.0571185	0.744091	0.999341	182.111	243.856	217.752	268.018	234.168	190.267	210.534	317.525
ENSRNOG00000004372	Cbln4	0.0364695	0.816096	0.999341	145.895	169.761	152.427	199.226	176.618	190.267	177.848	138.602
ENSRNOG00000004373	Ddx39a	-0.107724	0.431335	0.999341	446.999	350.777	331.362	406.493	315.531	367.378	425.874	313.745
ENSRNOG00000004377	Lpin1	0.0666808	0.432882	0.999341	2168.77	1906.76	2096.1	1819.84	2192.84	1947.2	1964.02	2266.78
ENSRNOG00000004378	Abca5	0.189109	0.0198635	0.999341	1270.64	1457.51	1282.85	1307.93	1378.22	1590.96	1606.4	1488.08
ENSRNOG00000004382	Arel1	-0.00992748	0.858944	0.999341	2465.74	2547.35	2426.52	2469.33	2502.42	2468.41	2486.03	2381.44
ENSRNOG00000004387	Utp23	0.123168	0.692166	0.999341	28.9721	54.3985	30.296	55.3903	41.6739	42.5065	64.4098	35.2806
ENSRNOG00000004392	Aatk	-0.124868	0.100317	0.999341	2484.36	2270.67	2203.09	2505.07	2308.93	2251.83	2103.41	2010.99
ENSRNOG00000004395	Fbxw11	-0.059175	0.317069	0.999341	2414	2525.78	2536.34	2569.39	2361.52	2515.98	2427.38	2336.08
ENSRNOG00000004398	Pkhd1l1	0.748686	0.137917	0.999341	74.4998	52.5227	95.6217	42.8828	41.6739	195.328	89.4047	119.702
ENSRNOG00000004399	Dlx4	-0.0957275	0.805693	0.999341	14.4861	25.3235	26.509	25.015	12.8991	29.3497	16.3428	27.7205
ENSRNOG00000004401	Mrpl13	-0.0995446	0.380896	0.999341	320.763	300.13	299.173	276.951	298.663	244.919	289.363	283.505
ENSRNOG00000004402	Lpgat1	0.0728338	0.398399	0.999341	5337.08	5897.55	6245.71	4933.31	6013.94	6068.31	6150.66	5337.45
ENSRNOG00000004403	Slc25a32	0.0849097	0.357635	0.999341	386.985	379.852	372.073	391.306	386.972	409.884	401.84	425.887
ENSRNOG00000004404	Tac4	-0.302632	0.571752	0.999341	7.24304	18.7581	9.46749	15.1877	5.95342	15.1809	13.4588	6.3001
ENSRNOG00000004409	Sash3	-0.274919	0.401298	0.999341	31.0416	29.0751	20.8285	40.2026	28.7749	27.3256	20.1882	23.9404
ENSRNOG00000004410	Pax6	0.043549	0.441094	0.999341	5173.6	5693.09	5639.79	5531.88	5678.57	5848.7	5619.04	5568.03
ENSRNOG00000004411	Tspan8	-0.180112	0.591204	0.999341	25.868	41.2679	38.8167	27.6951	23.8137	20.2412	29.8016	45.3607
ENSRNOG00000004412	Mtbp	0.0318029	0.832504	0.999341	255.576	189.457	193.137	184.039	175.626	229.738	221.108	212.944
ENSRNOG00000004414	F11r	0.730921	0.0776211	0.999341	24.8333	16.8823	32.1895	30.3753	26.7904	41.4945	22.1108	84.4214
ENSRNOG00000004415	Togaram1	0.0317659	0.663489	0.999341	3385.6	3311.75	3352.44	2830.26	3319.03	3287.17	3358.92	3197.93
ENSRNOG00000004417	Fam117a	-0.255504	0.0400423	0.999341	486.318	358.28	484.736	519.954	405.825	372.438	367.232	404.467
ENSRNOG00000004420	Rad21	0.0465986	0.616266	0.999341	4858.01	5754.05	5661.56	5131.64	5344.18	5772.79	6226.6	4760.36
ENSRNOG00000004421	Tmem5	0.0271234	0.782625	0.999341	480.11	504.593	456.333	427.041	446.506	477.692	458.559	522.909
ENSRNOG00000004423	Zbtb18	-0.113343	0.309537	0.999341	3199.35	2469.51	2918.83	2307.63	2842.76	2403.64	2242.81	2581.78
ENSRNOG00000004424	Rabif	0.13438	0.257352	0.999341	364.221	372.349	364.499	332.342	422.693	412.921	422.028	311.225
ENSRNOG00000004425	Klhdc1	0.149203	0.172044	0.999341	347.666	359.218	337.043	305.54	347.283	407.86	396.072	342.726
ENSRNOG00000004426	Rps27a	-0.0611809	0.464307	0.999341	1594.5	1616.95	1843.32	1902.92	1619.33	1721.51	1762.14	1564.95
ENSRNOG00000004430	Cep131	-0.0548525	0.631256	0.999341	571.165	542.11	412.783	507.446	482.227	484.777	529.699	458.648
ENSRNOG00000004437	Map2k6	0.041603	0.714661	0.999341	317.659	310.447	351.244	292.139	301.64	370.414	317.242	318.785
ENSRNOG00000004438	Cntn1	-0.0364769	0.610129	0.999341	4892.15	5220.38	5405.94	5932.12	5229.09	5129.12	5104.72	5457.15
ENSRNOG00000004440	Fignl1	-0.363744	0.153044	0.999341	69.3262	55.3364	55.8582	53.6035	61.5187	48.5789	35.5696	35.2806
ENSRNOG00000004442	Dglucy	-0.0378189	0.76438	0.999341	257.645	292.627	276.451	319.834	259.966	310.702	244.18	304.925
ENSRNOG00000004443	Sptlc3	-0.295382	0.322575	0.999341	49.6665	38.4541	31.2427	43.7762	27.7826	29.3497	27.8789	49.1408
ENSRNOG00000004444	Ikzf1	-0.769205	0.00159324	0.999341	115.889	104.108	109.823	103.633	96.2469	63.7598	38.4536	55.4409
ENSRNOG00000004448	Acss3	-0.128368	0.510002	0.999341	455.277	583.377	522.606	897.859	402.848	590.031	572.959	686.711
ENSRNOG00000004449	E2f6	0.0692951	0.436967	0.999341	989.192	995.118	1063.2	1148.01	1041.85	1238.76	1090.16	1030.7
ENSRNOG00000004453	AABR07057250.1	-0.638644	0.190056	0.999341	21.7291	26.2614	22.722	8.04053	16.868	7.08442	17.3041	8.82015
ENSRNOG00000004456	Clhc1	-0.0588804	0.91181	0.999341	18.6249	12.1928	5.6805	11.6141	18.8525	9.10854	6.72938	11.3402
ENSRNOG00000004458	Ston2	0.0670227	0.475411	0.999341	954.011	1012.94	1139.89	1101.55	1033.91	1076.83	1041.13	1262.54
ENSRNOG00000004461	NEWGENE_6497122	0.38306	0.0664786	0.999341	74.4998	60.9639	75.74	75.9383	92.278	123.471	79.7913	78.1213
ENSRNOG00000004464	Sel1l	0.00459723	0.962035	0.999341	9963.31	10407	11384.7	8528.32	10997.9	9223.92	10775.7	9411.09
ENSRNOG00000004466	Fam210b	-0.0700755	0.501684	0.999341	445.964	440.816	527.339	530.675	426.662	480.729	457.598	490.148
ENSRNOG00000004471	Polr3h	0.0414064	0.699522	0.999341	363.186	334.832	328.522	313.58	310.57	336.004	361.464	371.706
ENSRNOG00000004473	Ppargc1a	0.00937178	0.942929	0.999341	2209.13	1624.45	1754.33	1283.8	1787.02	1654.72	1686.19	1786.71
ENSRNOG00000004474	Klhdc2	-0.00683992	0.919144	0.999341	1717.63	1794.21	1776.1	1861.83	1707.64	1772.12	1910.18	1724.97
ENSRNOG00000004476	Wif1	-0.297356	0.164583	0.999341	116.923	91.9148	152.427	101.847	120.061	75.9045	82.6753	98.2816
ENSRNOG00000004477	Ublcp1	0.0136426	0.891943	0.999341	2573.35	2706.8	2775.87	2673.92	2658.2	2870.2	3119.55	2178.58
ENSRNOG00000004479	Aurka	-0.0498305	0.766129	0.999341	100.368	131.307	108.876	105.42	113.115	116.387	98.0567	103.322
ENSRNOG00000004481	Adss	0.0928953	0.25965	0.999341	785.352	767.207	841.66	818.347	843.401	896.685	906.544	776.173
ENSRNOG00000004482	Ccdc88c	0.0349367	0.758466	0.999341	258.68	256.048	269.824	276.058	269.888	277.304	242.258	299.885
ENSRNOG00000004483	Ptprr	0.139943	0.158629	0.999341	582.547	621.832	670.299	582.491	662.814	625.453	641.214	782.473
ENSRNOG00000004487	Nek2	-0.0417193	0.898802	0.999341	39.3193	47.8332	31.2427	25.015	30.7593	52.6271	28.8402	26.4604
ENSRNOG00000004489	Adgre5	-0.294982	0.196443	0.999341	82.7775	65.6534	84.2607	116.141	90.2935	66.796	60.5645	66.7811
ENSRNOG00000004492	Mterf3	0.0974864	0.276416	0.999341	513.221	475.518	555.742	559.263	575.497	555.621	559.5	560.709
ENSRNOG00000004493	Tasp1	-0.0462323	0.684806	0.999341	466.658	407.989	394.795	358.25	429.638	351.185	401.84	391.866
ENSRNOG00000004494	Lta4h	0.00173249	0.982914	0.999341	636.352	687.485	708.169	722.754	661.822	692.249	696.011	710.652
ENSRNOG00000004496	Rock2	0.0499897	0.378627	0.999341	3167.28	3335.19	3345.81	3256.41	3300.18	3323.61	3394.49	3553.26
ENSRNOG00000004499	Gpr135	0.0094752	0.971996	0.999341	35.1805	46.8953	42.6037	38.4158	44.6506	36.4342	51.9124	30.2405
ENSRNOG00000004500	Myc	-0.356962	0.237894	0.999341	51.736	57.2123	57.7517	126.862	57.5497	67.808	44.2217	60.481
ENSRNOG00000004503	L3hypdh	0.242289	0.141119	0.999341	167.625	203.526	216.806	155.45	244.09	201.4	257.639	173.883
ENSRNOG00000004505	Nfic	-0.0612229	0.464301	0.999341	1425.84	1230.53	1516.69	1468.74	1434.77	1299.49	1351.64	1320.5
ENSRNOG00000004509	Eapp	0.122729	0.219517	0.999341	579.443	651.845	563.316	584.278	614.194	744.876	638.33	590.95
ENSRNOG00000004510	Slc35b1	-0.0488887	0.540969	0.999341	817.428	896.638	822.725	932.701	877.137	821.793	841.173	813.973
ENSRNOG00000004512	Apool	0.173006	0.160431	0.999341	249.367	332.957	303.907	310.9	333.391	330.944	379.73	304.925
ENSRNOG00000004515	Pes1	-0.131965	0.156422	0.999341	1287.19	1096.41	1098.23	1069.39	1061.69	1087.96	1092.08	905.955
ENSRNOG00000004516	Itgbl1	0.142865	0.452231	0.999341	110.715	151.941	120.237	115.248	122.045	140.676	108.631	181.443
ENSRNOG00000004517	Igf1	-0.039147	0.672655	0.999341	397.332	375.162	408.996	384.158	375.065	379.523	389.343	379.266
ENSRNOG00000004518	Cacnb1	0.00778814	0.924143	0.999341	782.248	803.785	728.05	837.108	837.447	808.636	765.227	756.012
ENSRNOG00000004519	Atg2b	-0.0123134	0.842559	0.999341	3855.36	3718.8	3544.63	3507.46	3464.89	3737.54	3553.11	3747.3
ENSRNOG00000004520	Wdr60	0.0454952	0.679793	0.999341	1261.32	1216.46	1017.76	900.539	1051.77	1112.25	1191.1	1180.64
ENSRNOG00000004521	Prpf39	-0.0165053	0.859446	0.999341	1157.85	1293.37	1174.92	1153.37	1025.97	1281.27	1294.93	1121.42
ENSRNOG00000004524	Desi2	-0.000684052	0.994781	0.999341	1050.24	1027.94	916.453	802.266	983.306	842.034	1023.83	943.756
ENSRNOG00000004526	Cox7a2l	-0.0545881	0.52149	0.999341	2001.15	1875.81	2240.96	1903.82	2034.08	1972.51	1997.67	1714.89
ENSRNOG00000004527	Lin7a	-0.126797	0.177564	0.999341	573.235	589.005	607.813	589.639	597.326	546.512	473.941	544.329
ENSRNOG00000004531	Tceanc	0.251942	0.169498	0.999341	81.7428	90.039	93.7282	104.527	84.3401	119.423	117.284	120.962
[truncated: 14,687 more rows]
