# Supplementary material for: Oral 8-aminoguanine against age-related retinal degeneration
Source: Commun Biol. 2025 May 26;8:812. doi: 10.1038/s42003-025-08242-1 (PMC12106806; doi:10.1038/s42003-025-08242-1)
Supplement: Supplementary file 17 — Supplementary Data 15 [file 42003_2025_8242_MOESM17_ESM.xlsx]

## Sheet: DEG OLD VS YOUNG P<005
ID	Gene.name	log2FoldChange	pvalue	padj	038L0-young	038R0-young	039R0-young	243L0-aged	243R0-aged	244R0-aged
ENSRNOG00000056934	AABR07065815.3	-6.93781	0.00414075	0.649448	116.176	26.5859	0	0	1.01309	0
ENSRNOG00000054125	AABR07051592.2	-5.98048	0.0048243	0.708065	351.911	31.1697	1620.79	0	1.01309	30.7724
ENSRNOG00000042193	AABR07034729.1	-5.50545	0.026574	0.999842	13.535	0	85.6837	2.19537	0	0
ENSRNOG00000053446	AABR07051665.1	-4.48522	0.0298636	0.999842	256.038	44.0042	0	0	2.02618	11.3972
ENSRNOG00000028803	Cd209e	-4.1668	0.000599783	0.164297	16.9188	20.1686	20.8809	2.19537	1.01309	0
ENSRNOG00000015331	Gdf3	-3.74423	3.36232e-05	0.0199224	46.2447	66.9231	64.0828	1.09768	2.02618	10.2575
ENSRNOG00000060603	Nhsl1	-3.69148	8.32557e-37	1.33192e-32	563.96	770.074	830.916	51.5911	67.8771	47.8682
ENSRNOG00000000167	Alas2	-3.21782	7.83587e-05	0.0358167	438.761	102.677	1392.54	82.3262	61.7985	63.8243
ENSRNOG00000029886	Hba-a2	-3.11834	4.30183e-05	0.0237312	23325.4	5582.12	77587	3568.57	3647.13	5047.82
ENSRNOG00000047321	Hba-a2	-2.9883	8.09913e-05	0.0359916	9292.94	2174.54	29268.6	1405.03	1564.21	2164.33
ENSRNOG00000058105	Hbb	-2.94141	0.00014276	0.0562559	9670.79	2313.89	33765.2	1678.36	1959.32	2318.19
ENSRNOG00000047098	LOC103694857	-2.87743	0.01039	0.985656	95.8732	8.25079	338.415	15.3676	14.1833	30.7724
ENSRNOG00000004645	Galnt5	-2.75603	2.15121e-05	0.0145937	69.9311	146.681	144.726	26.3444	20.2618	6.83832
ENSRNOG00000061299	LOC689064	-2.69067	0.00084053	0.194881	636.147	141.18	1978.65	109.768	142.846	174.377
ENSRNOG00000012557	Lgals5	-2.49151	0.0185833	0.999842	43.9889	9.16755	113.045	5.48842	7.09164	17.0958
ENSRNOG00000006122	Igf2bp1	-2.21652	0.0355256	0.999842	12.4071	12.8346	40.3218	8.78146	2.02618	3.41916
ENSRNOG00000058193	Slc27a6	-2.09066	0.0252512	0.999842	19.1746	32.0864	21.6009	1.09768	9.11782	6.83832
ENSRNOG00000012759	Col19a1	-2.03742	0.00753055	0.840489	19.1746	32.0864	31.6814	6.5861	10.1309	3.41916
ENSRNOG00000058087	Lilrc2	-1.98716	0.0275659	0.999842	10.1513	47.6712	49.6822	5.48842	8.10473	13.6766
ENSRNOG00000013552	Scd	-1.95247	0.0162261	0.999842	1265.53	4429.76	635.788	959.375	159.055	517.433
ENSRNOG00000006170	Bach2	-1.91287	1.51749e-05	0.0127773	59.7798	81.5912	62.6427	17.5629	16.2095	20.5149
ENSRNOG00000006653	Slc38a4	-1.74563	0.0192618	0.999842	19.1746	41.254	23.761	8.78146	5.06545	11.3972
ENSRNOG00000001251	Grifin	-1.72049	0.0263273	0.999842	155.653	878.251	129.606	107.573	96.2436	149.303
ENSRNOG00000000653	Nr5a2	-1.69304	0.00210035	0.395038	122.943	107.26	247.691	47.2004	30.3927	70.6626
ENSRNOG00000043465	Arc	-1.6837	0.0367351	0.999842	163.548	110.927	897.879	165.75	100.296	99.1556
ENSRNOG00000009563	Krt2	-1.56327	9.80341e-06	0.00871306	272.957	396.038	273.612	109.768	134.741	74.0818
ENSRNOG00000060381	Col15a1	-1.54807	0.00108245	0.234014	513.204	273.193	555.864	197.583	180.33	80.9201
ENSRNOG00000031955	Calml3	-1.5364	0.0158948	0.999842	108.28	139.347	37.4416	31.8328	25.3273	41.0299
ENSRNOG00000003498	Olr1585	-1.48297	0.0367504	0.999842	15.7909	20.1686	24.4811	6.5861	6.07855	9.11776
ENSRNOG00000005616	Ncoa3	-1.46895	7.76086e-05	0.0358167	3442.41	1818.84	2869.33	1197.57	1131.62	607.47
ENSRNOG00000039063	LOC681355	-1.45516	0.000732337	0.182169	85.722	112.761	167.047	46.1027	36.4713	51.2874
ENSRNOG00000006397	Chrm5	-1.42728	0.0378578	0.999842	37.2214	28.4194	18.7208	6.5861	13.1702	11.3972
ENSRNOG00000009096	Pon3	-1.36116	0.0470559	0.999842	1028.66	1365.05	760.353	286.495	108.401	833.135
ENSRNOG00000004470	Il24	-1.26096	0.0192001	0.999842	32.7097	30.2529	32.4014	12.0745	16.2095	11.3972
ENSRNOG00000008161	Pdzk1ip1	-1.22531	0.0286069	0.999842	39.4772	35.7534	59.7626	21.9537	23.3011	12.5369
ENSRNOG00000017295	Sh3glb2	-1.22389	6.5492e-13	3.49247e-09	1670.45	1651.08	1869.92	681.661	683.836	858.209
ENSRNOG00000001821	Adipoq	-1.17992	0.0322784	0.999842	420.714	1294.46	338.415	321.621	263.404	321.401
ENSRNOG00000023465	Depp1	-1.17221	0.0455893	0.999842	1014	2041.61	5490.96	1186.6	1030.31	1576.23
ENSRNOG00000027811	Lilrb4	-1.12766	0.00514751	0.716086	380.109	284.194	533.543	181.118	121.571	246.179
ENSRNOG00000037957	Aifm3	-1.09319	0.000728102	0.182169	144.374	133.846	113.045	69.154	65.8509	47.8682
ENSRNOG00000005720	Spic	-1.07926	0.0252734	0.999842	87.9778	85.2582	134.646	41.712	70.9164	33.0519
ENSRNOG00000015873	Spns3	-1.07563	0.0077755	0.840489	80.0824	81.5912	115.925	36.2235	55.72	39.8902
ENSRNOG00000049063	AABR07044759.1	-1.04306	0.00731499	0.840489	781.649	661.897	1257.89	559.818	471.087	280.371
ENSRNOG00000058388	Zfp36	-1.0243	0.0376694	0.999842	2032.51	2051.7	5876.9	1622.38	2116.35	1159.09
ENSRNOG00000046298	AABR07067401.1	-0.983731	0.0430984	0.999842	50.7564	110.011	122.405	51.5911	47.6153	44.4491
ENSRNOG00000015365	Col4a3	-0.976384	0.00984854	0.985656	348.527	183.351	288.013	178.922	123.597	113.972
ENSRNOG00000018551	Olr63	-0.956429	0.00922408	0.958226	198.514	305.279	359.296	140.503	189.448	115.112
ENSRNOG00000006033	Spon2	-0.954827	0.023151	0.999842	4314.3	4440.76	2820.36	1217.33	3210.48	1543.18
ENSRNOG00000037838	RGD1560455	-0.934959	0.00538333	0.717688	188.363	125.595	177.128	87.8146	100.296	68.3832
ENSRNOG00000019128	St8sia4	-0.903009	0.0428005	0.999842	219.944	236.523	501.142	136.113	215.788	160.7
ENSRNOG00000019014	Ndst1	-0.8858	0.0257479	0.999842	589.902	330.948	560.184	380.896	227.945	192.613
ENSRNOG00000003977	Dusp1	-0.885514	0.0349292	0.999842	8062.38	6509.88	18537.2	6038.35	5265.03	6619.49
ENSRNOG00000019365	Ablim3	-0.866686	8.35607e-08	0.000167101	1241.84	1086.35	1268.7	700.322	584.553	688.391
ENSRNOG00000048145	Sstr1	-0.829034	5.73404e-05	0.0286666	365.446	307.113	393.137	190.997	210.723	198.311
ENSRNOG00000027730	Nxpe1	-0.825498	0.00634257	0.759756	2423.9	2319.39	2663.4	1635.55	1679.7	863.907
ENSRNOG00000048449	Itgb3	-0.822445	0.0172017	0.999842	322.585	273.193	362.176	222.83	203.631	115.112
ENSRNOG00000013515	Ptpru	-0.818916	0.0110032	0.999842	5957.68	4221.66	4718.37	3634.43	3052.44	1757.45
ENSRNOG00000029597	AABR07030544.1	-0.816745	0.00435628	0.670113	172.572	136.596	191.528	106.475	89.152	88.8981
ENSRNOG00000009227	Aplnr	-0.815809	0.0148071	0.999842	3372.48	4075.89	6173.55	2159.14	2102.16	3478.42
ENSRNOG00000058364	AABR07051515.1	-0.814325	0.0404493	0.999842	127.455	143.93	176.408	74.6425	119.545	60.4051
ENSRNOG00000031535	Ptgdrl	-0.813794	0.00508368	0.716086	163.548	185.184	137.526	105.378	92.1913	78.6406
ENSRNOG00000014603	Sgcg	-0.805423	0.0182224	0.999842	305.666	561.971	433.459	315.035	216.801	213.128
ENSRNOG00000023549	Samd5	-0.790404	0.0199146	0.999842	118.432	103.593	167.767	79.0332	73.9556	72.942
ENSRNOG00000015406	Pgm5	-0.78243	0.0187838	0.999842	993.698	677.482	939.641	712.396	394.092	411.439
ENSRNOG00000052445	Kdm7a	-0.775179	0.014878	0.999842	166.932	118.261	118.805	80.1309	68.8902	86.6187
ENSRNOG00000008847	Gja3	-0.765768	0.0102344	0.985656	164.676	185.184	205.929	110.866	131.702	84.3392
ENSRNOG00000027228	Mogat2	-0.74868	0.00492073	0.715654	173.7	217.271	246.251	117.452	122.584	140.185
ENSRNOG00000021384	Ankrd44	-0.747973	0.000565525	0.164297	801.951	737.988	712.831	542.255	431.577	366.99
ENSRNOG00000024594	Fhdc1	-0.739049	0.00060592	0.164297	421.842	326.365	391.697	242.588	238.076	201.73
ENSRNOG00000037951	AABR07039210.1	-0.736753	0.0393611	0.999842	603.437	745.322	1106.69	502.739	628.116	343.056
ENSRNOG00000012645	Mecom	-0.734812	0.0083912	0.886126	629.38	814.995	1088.69	577.381	445.76	500.337
ENSRNOG00000002322	RGD1310587	-0.7337	4.34118e-07	0.000534232	7527.74	8443.31	9049.35	5534.52	4814.21	4699.06
ENSRNOG00000011696	Lifr	-0.729546	0.000989003	0.219751	439.889	409.789	414.018	294.179	263.404	204.01
ENSRNOG00000017676	Plvap	-0.729303	0.00193384	0.372743	120993	102263	126545	73216.6	85462.3	52318.8
ENSRNOG00000002751	Zdhhc15	-0.722929	0.025071	0.999842	174.828	211.77	177.128	132.82	128.663	79.7804
ENSRNOG00000016267	Chst15	-0.716631	0.0315031	0.999842	313.562	275.943	515.542	229.416	243.142	200.591
ENSRNOG00000018254	Sncaip	-0.714157	0.0214208	0.999842	366.574	521.633	673.949	305.156	369.778	278.092
ENSRNOG00000006967	Xiap	-0.712954	0.0429726	0.999842	1350.12	1268.79	895.719	875.951	431.577	836.554
ENSRNOG00000013003	Srms	-0.708313	0.000740155	0.182169	401.54	331.865	438.499	254.662	224.906	238.201
ENSRNOG00000022697	Clec14a	-0.705259	0.000593948	0.164297	12587.6	13327.8	17879.1	9734.25	9274.85	7852.67
ENSRNOG00000003732	Flrt2	-0.700534	0.000412607	0.132018	496.285	407.956	410.418	296.374	265.43	246.179
ENSRNOG00000028207	Colgalt2	-0.700073	0.0258221	0.999842	368.83	375.869	424.098	333.696	193.5	192.613
ENSRNOG00000005215	Klhl4	-0.6978	0.0206358	0.999842	675.624	881.001	1196.69	572.991	456.904	669.015
ENSRNOG00000000700	Tmem119	-0.693209	0.0333061	0.999842	2075.37	2738.35	4073.94	1847.4	2227.79	1422.37
ENSRNOG00000002309	Hlx	-0.690364	0.0132611	0.999842	1853.17	1853.68	3032.05	1164.64	1511.53	1501.01
ENSRNOG00000014837	Emilin2	-0.68011	0.0485606	0.999842	1504.65	1283.46	1653.91	1169.03	1070.84	532.249
ENSRNOG00000045553	Proser2	-0.678788	0.00508677	0.716086	789.544	823.246	1203.89	636.656	561.252	563.021
ENSRNOG00000028072	Chit1	-0.674598	0.0224624	0.999842	364.318	420.79	349.215	241.49	299.875	168.678
ENSRNOG00000018951	Col4a5	-0.667437	0.0252806	0.999842	2915.67	2062.7	3324.38	2107.55	1873.2	1246.85
ENSRNOG00000002278	Tec	-0.664371	0.0253032	0.999842	1156.12	1738.17	2287.54	972.547	1134.66	1163.65
ENSRNOG00000013324	Cdh5	-0.662932	0.00798936	0.857811	10050.9	10362.1	13222.7	7929.66	8148.29	5166.35
ENSRNOG00000058094	AABR07028902.1	-0.661406	0.0385106	0.999842	748.939	665.564	529.223	559.818	302.914	365.85
ENSRNOG00000004089	Enpp2	-0.658772	0.0116604	0.999842	4260.16	4262.91	3208.46	2699.2	2939.99	1790.5
ENSRNOG00000018952	Sema3g	-0.657276	0.0428661	0.999842	160.165	144.847	200.169	129.527	82.0604	109.413
ENSRNOG00000055049	Aldh1a2	-0.643283	0.0143741	0.999842	1866.71	1675.83	1591.27	1049.39	1429.47	806.921
ENSRNOG00000060614	Pxdn	-0.642559	0.0187659	0.999842	1192.21	1225.7	1840.4	949.496	1049.56	729.42
ENSRNOG00000003374	LOC103690141	-0.641464	0.0102292	0.985656	358.679	252.108	317.534	180.02	191.474	223.385
ENSRNOG00000004810	Plcb1	-0.638532	0.0056049	0.729001	1608.41	1398.97	1544.47	1214.04	760.831	949.386
ENSRNOG00000004489	Adgre5	-0.632094	0.0166453	0.999842	6214.84	8097.69	10680.2	5089.96	6343.97	4693.36
ENSRNOG00000009899	Skil	-0.628746	0.0134015	0.999842	1057.99	704.068	947.561	633.363	645.339	472.984
ENSRNOG00000016758	Loxl2	-0.628556	0.00151766	0.311275	374.47	407.039	383.777	283.202	215.788	255.297
ENSRNOG00000057710	Ccnd2	-0.626857	0.0147849	0.999842	4930.14	6217.43	7895.14	3859.45	3480.98	4993.11
ENSRNOG00000008587	Tek	-0.623579	0.0429937	0.999842	9744.11	10493.2	14968.7	8808.91	8946.61	5095.69
ENSRNOG00000051854	Enpep	-0.616402	0.0284938	0.999842	5882.11	5022.9	9169.6	4558.68	4766.59	3770.19
ENSRNOG00000010996	Mob1b	-0.615802	0.0464225	0.999842	504.18	526.217	445.699	428.096	221.867	313.423
ENSRNOG00000009033	Cntn2	-0.615482	0.0044689	0.68089	392.516	319.031	428.419	255.76	227.945	260.996
ENSRNOG00000013269	Tnfsf10	-0.614685	0.0409576	0.999842	3781.92	4142.81	6576.77	3683.82	3354.34	2433.3
ENSRNOG00000021105	Gabpb2	-0.614447	0.0481985	0.999842	443.273	418.04	397.457	360.04	185.396	276.952
ENSRNOG00000021265	Cds2	-0.610958	0.000210319	0.0731452	660.961	659.147	753.153	468.711	481.218	408.02
ENSRNOG00000001621	C2cd2	-0.610772	0.00365831	0.597201	1362.53	1294.46	1753.28	995.599	1066.78	826.297
ENSRNOG00000023778	Gcnt2	-0.606749	0.0405963	0.999842	1660.3	1736.33	2510.03	1321.61	1613.85	943.688
ENSRNOG00000047493	Slco1a4	-0.606384	0.00771766	0.840489	4158.64	5113.66	4967.5	3109.74	3820.37	2423.04
ENSRNOG00000021437	AABR07073181.1	-0.595911	0.00929502	0.959366	1358.02	1439.3	1610.71	1135	1046.52	735.119
ENSRNOG00000008678	Antxr1	-0.594734	0.0344186	0.999842	560.576	731.57	774.034	432.487	582.527	353.313
ENSRNOG00000047246	Chtf8	-0.590071	0.00533203	0.717688	2273.89	2185.54	3024.85	1682.75	1436.56	1854.32
ENSRNOG00000008754	Flvcr2	-0.589646	0.0334387	0.999842	903.464	980.928	976.363	568.6	476.153	857.069
ENSRNOG00000016696	Angpt2	-0.587061	9.57323e-05	0.0413926	1134.69	1382.47	1264.38	866.072	784.132	868.466
ENSRNOG00000060694	Adam17	-0.581897	0.00618931	0.755852	3129.98	3250.81	4489.4	2256.84	2710.02	2296.53
ENSRNOG00000018716	Dennd2c	-0.574595	5.64294e-06	0.00564224	692.543	689.4	703.471	470.906	480.205	449.049
ENSRNOG00000003736	Col5a2	-0.572561	0.00841983	0.886126	2652.87	3137.13	3346.71	1824.35	2534.75	1784.8
ENSRNOG00000009019	Slc6a6	-0.571361	0.000782103	0.186748	5806.53	5654.54	6608.45	4638.81	3494.15	4028.91
ENSRNOG00000012151	Itpripl1	-0.571086	0.0436696	0.999842	224.456	186.101	270.732	150.383	177.291	131.068
ENSRNOG00000023520	Cs	-0.570574	0.000116703	0.0491321	3629.65	3875.12	3101.18	2233.79	2407.1	2499.4
ENSRNOG00000002312	Atp10d	-0.56688	0.00608239	0.755852	769.242	821.412	902.919	565.307	656.483	461.586
ENSRNOG00000061367	Atp7a	-0.566473	0.0402311	0.999842	572.984	437.292	640.828	434.683	393.079	287.209
ENSRNOG00000000414	Cep85l	-0.566133	0.0202466	0.999842	475.982	482.213	463.7	399.557	252.26	308.864
ENSRNOG00000000323	Prdm1	-0.565981	0.0104802	0.985656	596.67	747.155	644.428	378.701	431.577	533.389
ENSRNOG00000024056	Zfp17	-0.565391	0.000372173	0.121511	733.148	728.82	841.717	496.153	564.292	496.918
ENSRNOG00000003357	Col3a1	-0.564495	0.031517	0.999842	49449.2	47674	64816.5	32953.5	47737.9	28811
ENSRNOG00000014847	Rassf10	-0.563658	0.0392431	0.999842	839.173	715.985	979.963	742.034	460.956	512.874
ENSRNOG00000045560	Gvin1	-0.563287	0.0251447	0.999842	720.741	660.98	910.12	548.842	406.249	597.213
ENSRNOG00000016374	Fgfr2	-0.560501	0.0117343	0.999842	2187.04	2061.78	1870.64	1064.75	1421.37	1662.85
ENSRNOG00000061403	Tlr13	-0.559241	0.0336464	0.999842	713.974	699.484	1039.73	544.451	650.404	470.704
ENSRNOG00000052391	Sh3bp5	-0.555391	0.00321483	0.547136	4836.52	5385.02	6643.01	4218.4	3441.47	3818.06
ENSRNOG00000056894	St6galnac3	-0.552	0.0116807	0.999842	1390.73	1301.79	1258.61	935.226	1066.78	691.81
ENSRNOG00000016957	Igfbp2	-0.545402	0.0369965	0.999842	1707.67	2500.91	2724.6	1321.61	1874.22	1555.72
ENSRNOG00000020169	Gimap8	-0.545128	0.0213453	0.999842	1135.82	1371.47	1602.79	1084.51	978.646	754.494
ENSRNOG00000005393	Sertad2	-0.544953	0.0446561	0.999842	514.332	572.972	848.197	462.125	469.061	396.622
ENSRNOG00000017307	Prss23	-0.541983	0.0427858	0.999842	29786.1	30974.4	33022.8	21569.5	28041.3	14801.5
ENSRNOG00000011154	Adgrf5	-0.538447	0.0331583	0.999842	13291.4	12309.3	14085.3	10654.1	10393.3	6276.43
ENSRNOG00000007584	Ehd4	-0.537845	0.00453852	0.682246	19814.2	20908.4	27559.9	14847.3	14991.7	17196.1
ENSRNOG00000002122	Lrrc8c	-0.536532	0.0431613	0.999842	2907.78	2424.82	3542.55	2025.23	2537.79	1555.72
ENSRNOG00000013436	Pde7b	-0.535664	0.0258568	0.999842	354.167	335.532	397.457	285.398	267.456	197.171
ENSRNOG00000013412	Creb1	-0.53369	0.0018399	0.363391	508.692	533.551	524.903	401.752	361.673	319.121
ENSRNOG00000012108	Thsd1	-0.530192	0.0452769	0.999842	3987.2	4726.79	5814.25	3343.54	4179	2538.16
ENSRNOG00000012181	Lpl	-0.528596	0.0169805	0.999842	4096.61	4268.41	2781.48	2383.07	2702.93	2639.59
ENSRNOG00000043143	Eml1	-0.527386	0.00482278	0.708065	1567.81	1338.46	1378.86	1163.54	863.153	945.967
ENSRNOG00000033338	Gimap6	-0.525299	0.0235808	0.999842	4051.49	4262.91	5591.04	2950.57	3939.91	2771.8
ENSRNOG00000011815	Sgk1	-0.524995	2.18933e-05	0.0145937	17229	16696.9	19540.2	11726.5	13040.5	12391
ENSRNOG00000050964	LOC100911068	-0.52418	0.00142615	0.296889	640.659	529.884	626.427	406.143	431.577	411.439
ENSRNOG00000024569	Gimap9	-0.523957	0.00527349	0.717688	3401.81	3696.36	4737.81	2694.81	2961.26	2576.91
ENSRNOG00000060460	Clec1a	-0.515105	0.0380946	0.999842	1788.88	1784.92	2252.98	1564.2	1511.53	1001.81
ENSRNOG00000014851	Col4a4	-0.514873	0.0280045	0.999842	4142.85	3813.7	5164.79	2892.39	3778.83	2511.94
ENSRNOG00000046829	Kdr	-0.513531	0.0194552	0.999842	33834.2	26065.2	36875	26871.3	19340.9	21579.4
ENSRNOG00000011387	Tet3	-0.512108	0.00580039	0.742357	392.516	325.448	375.136	271.128	252.26	242.76
ENSRNOG00000000657	Nek7	-0.511107	0.0256469	0.999842	1818.21	1958.19	2284.66	1725.56	1412.25	1115.79
ENSRNOG00000001652	Erg	-0.510398	0.0457362	0.999842	2145.3	2295.55	3201.26	1735.44	2158.9	1471.38
ENSRNOG00000011105	Arl15	-0.5071	0.0499875	0.999842	616.973	661.897	962.682	562.014	558.213	458.167
ENSRNOG00000002443	Mfap3	-0.506438	2.11521e-05	0.0145937	1533.97	1640.07	1751.12	1176.72	1166.07	1126.04
ENSRNOG00000032327	Pdia5	-0.503425	0.0496173	0.999842	1757.3	1569.48	2596.43	1562	1333.23	1284.46
ENSRNOG00000059295	Selenoi	-0.499375	0.000772876	0.186748	806.463	803.994	918.76	571.893	579.488	639.383
ENSRNOG00000047605	Ptprk	-0.49659	4.03801e-07	0.000534232	2425.03	2500.91	2398.42	1671.77	1801.28	1717.56
ENSRNOG00000007300	C1qtnf6	-0.49424	0.00363559	0.597201	589.902	583.973	671.789	472.004	445.76	393.203
ENSRNOG00000018338	Vwa1	-0.493256	0.0363307	0.999842	11381.8	9647.93	7435.04	5804.55	7976.06	6439.41
ENSRNOG00000013459	Ints9	-0.487664	0.000794223	0.186853	803.079	685.733	779.074	547.744	546.056	523.131
ENSRNOG00000013460	Zfp319	-0.486716	0.0333551	0.999842	549.297	512.466	599.786	441.269	436.642	307.724
ENSRNOG00000061814	Dgcr2	-0.485328	0.0226915	0.999842	249.27	263.109	233.29	198.681	176.278	157.281
ENSRNOG00000007489	Zfp41	-0.485196	0.00556957	0.729001	538.018	473.962	526.343	375.408	326.215	397.762
ENSRNOG00000004050	Snrk	-0.483676	0.0344875	0.999842	3695.07	3046.38	3333.75	3069.12	2052.52	2083.41
ENSRNOG00000014891	Ptar1	-0.475287	0.0285813	0.999842	421.842	442.793	432.739	335.891	248.207	349.894
ENSRNOG00000026941	Tril	-0.470256	0.0119546	0.999842	4491.38	4093.31	3284.78	2565.29	2870.09	3130.81
ENSRNOG00000007821	Dyrk2	-0.469636	0.00650623	0.759756	1995.29	2108.54	1784.24	1426.99	1223.81	1601.31
ENSRNOG00000061832	Slc35a3	-0.466668	0.000949946	0.214045	466.959	493.214	491.781	355.649	342.425	353.313
ENSRNOG00000015713	Parva	-0.46232	0.0263848	0.999842	8903.8	9222.55	10831.4	7645.36	7900.08	5472.93
ENSRNOG00000002708	Phf8	-0.460624	0.0430858	0.999842	1441.48	1258.7	1051.97	983.524	731.452	1010.93
ENSRNOG00000046969	AABR07034438.1	-0.459411	0.0355931	0.999842	462.447	408.873	397.457	355.649	312.032	254.157
ENSRNOG00000025792	Crk	-0.458699	0.0317093	0.999842	1881.37	1521.81	1550.23	1464.31	1057.67	1081.59
ENSRNOG00000005323	AABR07064873.1	-0.457084	0.0271608	0.999842	4321.06	3941.13	5207.27	3881.41	3125.39	2805.99
ENSRNOG00000033372	Klhl24	-0.454845	3.74016e-05	0.0213697	2779.2	2947.37	2964.37	2121.82	2233.87	1985.39
ENSRNOG00000011908	Asxl2	-0.450332	0.0311283	0.999842	658.706	537.218	668.189	511.52	385.988	467.285
ENSRNOG00000016617	Wwtr1	-0.434599	0.0379964	0.999842	2076.5	2259.8	2617.31	1780.44	1983.63	1381.34
ENSRNOG00000007520	Zcchc3	-0.432277	0.0190113	0.999842	429.738	347.45	366.496	279.909	291.77	274.672
ENSRNOG00000016629	Zcchc6	-0.432205	0.011852	0.999842	2595.35	2365.23	2543.15	2189.88	1705.03	1666.27
ENSRNOG00000001726	Tmem44	-0.430284	0.0293593	0.999842	1254.25	1515.4	1800.08	1057.07	1207.6	1128.32
ENSRNOG00000007370	Rnf144a	-0.429739	0.0292321	0.999842	1378.32	1305.46	1268.7	1136.1	1012.08	785.267
ENSRNOG00000049019	Tmem170a	-0.428778	0.0142305	0.999842	588.774	498.715	576.025	454.441	387.001	394.343
ENSRNOG00000056151	AABR07007642.1	-0.425812	0.0216555	0.999842	1132.43	1044.18	1059.17	948.398	689.915	770.45
ENSRNOG00000006063	Phf21a	-0.419553	0.043139	0.999842	718.485	679.315	902.199	645.438	561.252	514.013
ENSRNOG00000009401	Lmo2	-0.414129	0.00302358	0.531551	4043.59	3768.78	3945.05	3042.78	3199.34	2580.32
ENSRNOG00000015075	Stc1	-0.414079	0.0136319	0.999842	2546.84	2439.48	3155.18	1976.93	1939.06	2196.24
ENSRNOG00000017579	Mylip	-0.413747	0.0473321	0.999842	2857.02	3192.14	4222.98	2592.73	2769.79	2350.1
ENSRNOG00000002318	Limch1	-0.412551	0.0322891	0.999842	1826.1	1748.25	2168.73	1387.47	1250.15	1678.81
ENSRNOG00000014791	Peg3	-0.412287	0.0167766	0.999842	8506.78	10049.5	8146.43	6012.01	6386.52	7666.89
ENSRNOG00000037225	Tyms	-0.411467	0.044849	0.999842	726.381	616.059	587.546	556.525	417.393	476.403
ENSRNOG00000000955	Lnx2	-0.410123	0.028186	0.999842	1192.21	1052.43	1340.7	853.997	818.577	1026.89
ENSRNOG00000020578	Ceacam1	-0.409667	0.0472104	0.999842	863.987	930.506	897.879	735.448	759.818	531.109
ENSRNOG00000033134	Mef2c	-0.405626	0.0429544	0.999842	4983.15	6035.91	6856.14	5222.78	4048.31	4224.94
ENSRNOG00000054011	Tbc1d8b	-0.404129	0.0417682	0.999842	691.415	767.324	845.317	559.818	675.732	506.035
ENSRNOG00000034240	Bcor	-0.397227	0.0397266	0.999842	1112.13	1021.26	1261.49	841.923	992.829	743.097
ENSRNOG00000012386	Zbtb38	-0.394796	0.0457539	0.999842	1526.08	1241.29	1623.67	1233.8	952.305	1154.54
ENSRNOG00000021230	Ubox5	-0.392337	0.0146331	0.999842	1341.1	1292.62	1260.77	1136.1	947.24	883.283
ENSRNOG00000013802	Slc25a36	-0.389643	0.0329551	0.999842	595.542	493.214	486.021	416.022	366.739	418.277
ENSRNOG00000009545	Polr1a	-0.385556	0.0335154	0.999842	722.997	584.89	728.672	479.688	518.703	560.742
ENSRNOG00000004417	Fam117a	-0.385531	0.00953704	0.973028	521.099	502.382	527.783	375.408	426.511	385.225
ENSRNOG00000004186	Snx13	-0.381263	0.0309879	0.999842	1444.87	1183.53	1273.02	1141.59	932.044	920.893
ENSRNOG00000014148	Ap5m1	-0.380748	0.0166463	0.999842	713.974	578.472	647.308	497.25	501.48	490.079
ENSRNOG00000002781	Kdsr	-0.378949	0.00847463	0.886126	2482.55	2749.35	2353.06	1973.63	2097.1	1760.87
ENSRNOG00000001547	Agps	-0.375223	0.0465322	0.999842	456.808	418.957	401.778	371.017	320.137	292.908
ENSRNOG00000007106	Sos1	-0.373432	0.0451549	0.999842	1160.63	1313.71	1321.98	805.699	1048.55	1077.03
ENSRNOG00000007036	Tgfbr1	-0.373347	0.0109589	0.999842	1062.5	1168.86	1309.74	904.491	893.546	937.989
ENSRNOG00000000113	Elac1	-0.371338	0.0364878	0.999842	703.822	823.246	689.07	638.852	521.742	552.764
ENSRNOG00000016123	Rnf144b	-0.371325	0.0130779	0.999842	1365.91	1607.07	1622.23	1140.49	1283.59	1129.46
ENSRNOG00000015054	Rcbtb2	-0.370548	0.0369007	0.999842	2244.56	2351.48	3014.77	1996.69	2043.4	1848.62
ENSRNOG00000010593	Ctnnal1	-0.365342	0.0363167	0.999842	2070.86	2154.37	2658.36	1971.44	1700.98	1673.11
ENSRNOG00000018483	Smad1	-0.365298	0.0035983	0.597201	2488.19	2329.47	2765.64	2002.17	1971.47	1914.73
ENSRNOG00000001277	Mafk	-0.363868	0.027147	0.999842	3265.33	3220.56	3957.29	2890.2	2822.47	2403.67
ENSRNOG00000015499	Serinc4	-0.360092	0.0102493	0.985656	3827.03	3432.33	3846.41	3216.21	2696.85	2739.89
ENSRNOG00000006487	Casp8ap2	-0.358878	0.0183279	0.999842	1266.65	1413.64	1352.94	1136.1	922.926	1087.29
ENSRNOG00000002750	Rc3h1	-0.351651	0.00254969	0.458313	2677.68	2568.75	2550.35	2178.9	2048.47	1881.68
ENSRNOG00000012364	Prickle2	-0.35105	0.0300496	0.999842	1202.36	965.343	1224.77	889.123	887.468	883.283
ENSRNOG00000002599	Grap	-0.348645	0.0031993	0.547136	1483.22	1464.06	1408.38	1058.17	1186.33	1175.05
ENSRNOG00000001518	Itga6	-0.348051	0.00428105	0.664934	1695.26	1699.66	1903.76	1452.23	1368.69	1343.73
ENSRNOG00000015971	Slc12a2	-0.343721	0.0400726	0.999842	6448.32	5250.25	5506.8	4790.29	4849.67	3916.08
ENSRNOG00000008451	Fut8	-0.343622	0.0208826	0.999842	2625.8	2764.93	3095.41	2012.05	2242.98	2434.44
ENSRNOG00000005624	Zfx	-0.34081	0.0317303	0.999842	1356.89	1406.3	1396.86	1264.53	1022.21	998.394
ENSRNOG00000011339	Slk	-0.335892	0.0453581	0.999842	1204.62	1230.28	1553.83	1050.48	1067.8	1043.98
ENSRNOG00000006069	Eif2ak3	-0.334962	0.0154075	0.999842	1471.94	1354.05	1320.54	1187.69	1007.01	1091.85
ENSRNOG00000002248	Fryl	-0.334195	0.0103502	0.985656	2658.51	2400.06	2854.2	2169.02	1985.66	2123.3
ENSRNOG00000007924	Mios	-0.334195	0.0198087	0.999842	730.892	677.482	766.113	579.577	539.977	606.331
ENSRNOG00000002129	Lrrc8b	-0.332842	0.00772114	0.840489	1907.31	1784.92	1648.15	1371.01	1387.93	1479.36
ENSRNOG00000005135	Bclaf3	-0.325443	0.0379843	0.999842	394.772	385.037	434.179	323.817	321.15	324.82
ENSRNOG00000013618	Ankrd10	-0.321026	0.0247822	0.999842	1351.25	1173.45	1401.9	1059.26	991.816	1092.99
ENSRNOG00000027447	Stam2	-0.318166	0.0104212	0.985656	1007.23	950.675	950.441	791.43	810.473	729.42
ENSRNOG00000016250	Ammecr1l	-0.315602	0.0463991	0.999842	1480.96	1357.71	1589.11	1335.88	1110.35	1112.37
ENSRNOG00000020769	Crebrf	-0.3108	0.044077	0.999842	3148.03	3655.1	3737.68	2813.36	3132.48	2552.97
ENSRNOG00000053932	Ddx6	-0.308907	0.0375196	0.999842	2140.79	2235.05	2620.91	1848.5	1786.08	2016.16
ENSRNOG00000005904	Cdc27	-0.300555	0.0209084	0.999842	1054.61	1136.78	1197.41	905.589	879.363	968.761
ENSRNOG00000001099	Rbak	-0.295086	0.0337811	0.999842	560.576	541.802	519.863	437.976	458.93	423.976
ENSRNOG00000028227	Pbrm1	-0.294011	0.0465224	0.999842	3331.88	3675.27	3464.79	2781.53	2545.9	3215.15
ENSRNOG00000011852	Myo6	-0.281822	0.0413681	0.999842	5092.56	4911.97	5552.16	4649.79	3827.46	4320.68
ENSRNOG00000057096	Gnai1	-0.280935	0.0394098	0.999842	2126.13	2235.96	1910.24	1832.03	1600.68	1728.95
ENSRNOG00000004464	Sel1l	-0.280888	0.0210529	0.999842	8381.58	7716.32	7252.88	6757.34	6462.51	5997.2
ENSRNOG00000051671	Herc1	-0.28005	0.0375864	0.999842	3550.69	3303.07	3388.47	3039.48	2495.24	2900.59
ENSRNOG00000004831	Arid2	-0.273584	0.040493	0.999842	1003.85	936.923	931.721	832.044	814.525	728.281
ENSRNOG00000004639	Traf6	-0.27008	0.031978	0.999842	882.034	814.995	917.32	721.178	730.438	716.883
ENSRNOG00000052062	Zcchc11	-0.265189	0.0459777	0.999842	780.521	733.404	833.796	633.363	665.601	655.339
ENSRNOG00000060349	Fam3c	-0.261846	0.0333823	0.999842	3337.52	3523.09	3621.76	2935.2	3139.57	2668.08
ENSRNOG00000019108	Rmi1	-0.25743	0.0400181	0.999842	1462.91	1638.24	1671.91	1396.25	1291.69	1307.26
ENSRNOG00000014311	Slc7a8	-0.252432	0.0250744	0.999842	2480.3	2469.74	2591.39	2273.3	2014.02	2044.66
ENSRNOG00000006329	Peli1	-0.245887	0.0474469	0.999842	2138.54	2301.97	2465.39	1994.49	2002.88	1828.11
ENSRNOG00000010952	Ift122	-0.242544	0.0437039	0.999842	1449.38	1600.65	1566.79	1377.59	1243.06	1283.32
ENSRNOG00000010091	Efcab14	-0.242372	0.0259251	0.999842	5719.68	5813.14	6092.19	4591.61	5132.32	5176.61
ENSRNOG00000001265	Mad1l1	-0.234348	0.0398891	0.999842	1399.75	1499.81	1540.15	1311.73	1219.76	1244.57
ENSRNOG00000002875	Klhl20	-0.230238	0.0317949	0.999842	1036.56	994.679	1028.2	881.44	857.075	869.606
ENSRNOG00000017553	Mief1	-0.228982	0.0172055	0.999842	2157.71	2034.28	2114.01	1838.62	1786.08	1755.17
ENSRNOG00000018304	Lars	-0.224707	0.0219408	0.999842	2904.4	3095.88	3091.09	2634.44	2491.19	2656.69
ENSRNOG00000016562	Zfp24	-0.215311	0.0255709	0.999842	2586.32	2748.43	2638.91	2357.82	2300.73	2209.92
ENSRNOG00000027191	Birc6	-0.210946	0.0315231	0.999842	2113.72	1985.69	2066.49	1785.93	1723.27	1817.85
ENSRNOG00000008738	Tp53i11	-0.200372	0.0375613	0.999842	5779.46	5253.92	5728.57	4927.5	4782.8	4878
ENSRNOG00000008870	Atf7ip	-0.197274	0.0421106	0.999842	2612.26	2577	2496.35	2306.23	2137.62	2258.92
ENSRNOG00000022507	Twf1	0.221053	0.0497713	0.999842	2571.66	2596.25	2858.52	3108.64	3265.19	2983.79
ENSRNOG00000009076	Ttpal	0.265253	0.0209285	0.999842	885.418	811.328	838.117	1005.48	1036.39	1002.95
ENSRNOG00000039265	Psmg4	0.267368	0.0488246	0.999842	947.453	1089.1	1069.97	1165.74	1288.65	1286.74
ENSRNOG00000012383	Ndufc2	0.269996	0.0494344	0.999842	3302.55	3788.03	3262.46	3873.72	4096.94	4513.29
ENSRNOG00000000804	Mrps18b	0.278426	0.0362047	0.999842	1909.57	1949.94	1834.64	2155.85	2188.28	2562.09
ENSRNOG00000023799	Pak1ip1	0.294931	0.0475618	0.999842	515.46	537.218	562.345	621.289	639.26	722.582
ENSRNOG00000062108	Tomm5	0.30068	0.0447138	0.999842	813.231	938.757	829.476	983.524	1044.5	1152.26
ENSRNOG00000016288	Tcea2	0.318661	0.0482909	0.999842	806.463	931.423	808.595	964.863	1036.39	1175.05
ENSRNOG00000001181	Wdr4	0.324227	0.0110865	0.999842	627.124	611.475	660.269	782.648	831.748	763.612
ENSRNOG00000001816	Rfc4	0.327597	0.0412626	0.999842	738.788	731.57	716.431	805.699	1030.31	907.217
ENSRNOG00000005524	Pno1	0.328833	0.0295017	0.999842	641.787	628.894	602.666	757.401	723.347	871.885
ENSRNOG00000029726	Gstm1	0.332074	0.045538	0.999842	2594.22	2705.34	3009.73	2964.84	3675.49	3821.48
ENSRNOG00000005133	Mapt	0.333264	0.0440082	0.999842	3459.33	3156.39	3137.9	4114.12	3495.16	4678.55
ENSRNOG00000009663	Apex1	0.342484	0.00775002	0.840489	1954.69	2060.86	2077.29	2343.55	2576.29	2807.13
ENSRNOG00000010897	Nek6	0.342658	0.0355076	0.999842	2288.55	2446.82	2276.02	2522.48	3008.88	3359.89
ENSRNOG00000002755	Pafah1b1	0.346334	0.0352158	0.999842	1898.29	1825.26	1768.4	2017.54	2275.4	2688.6
ENSRNOG00000000471	B3galt4	0.348085	0.0470508	0.999842	327.097	335.532	383.057	408.338	474.127	450.189
ENSRNOG00000018390	Pld3	0.362102	0.0198894	0.999842	4129.32	4684.62	4202.82	4912.13	5516.28	6302.65
ENSRNOG00000015589	Smyd5	0.365682	0.0147528	0.999842	893.313	881.001	851.077	1031.82	1079.95	1270.79
ENSRNOG00000011140	Fam213a	0.367459	0.0176046	0.999842	1063.63	1288.04	1270.86	1467.6	1519.64	1689.06
ENSRNOG00000014476	Evl	0.403742	0.0371034	0.999842	605.693	638.061	641.548	699.224	814.525	981.298
ENSRNOG00000028749	Atxn7l2	0.404332	0.0477614	0.999842	265.061	203.52	249.851	313.937	305.953	330.519
ENSRNOG00000008025	Bend5	0.4061	0.0360999	0.999842	201.898	228.272	205.209	260.151	275.561	306.585
ENSRNOG00000024728	Arhgap22	0.415516	0.0226956	0.999842	345.144	361.201	433.459	523.595	523.768	475.263
ENSRNOG00000014961	Pdpn	0.415861	0.0119931	0.999842	923.767	898.42	1154.93	1330.39	1347.41	1297
ENSRNOG00000015416	Nabp1	0.416404	0.0335495	0.999842	262.805	231.022	253.451	322.719	372.817	300.886
ENSRNOG00000019968	Trim8	0.426319	0.0497725	0.999842	2017.85	1695.08	1630.15	2454.42	2825.51	1897.63
ENSRNOG00000000551	Fam241b	0.427975	0.000255221	0.086873	983.547	1082.69	989.323	1362.22	1330.19	1418.95
ENSRNOG00000020072	Pcdhb9	0.43195	0.0229582	0.999842	971.14	945.174	853.237	1071.34	1190.38	1473.66
ENSRNOG00000027498	Engase	0.437494	0.015567	0.999842	589.902	649.062	485.301	793.625	788.185	751.075
ENSRNOG00000024142	Arglu1	0.43777	0.0154204	0.999842	474.855	385.037	419.058	591.651	618.999	519.712
ENSRNOG00000017945	Serf1	0.450908	0.0478753	0.999842	135.35	156.765	164.167	186.606	211.736	226.804
ENSRNOG00000019440	Kcnn4	0.460082	0.0402564	0.999842	371.086	317.197	465.14	534.572	560.239	493.498
ENSRNOG00000011913	Cp	0.465946	0.0212158	0.999842	11509.3	12511	12900.8	13168.9	18109	19719.4
ENSRNOG00000061246	Fam49b	0.473685	0.034575	0.999842	1180.93	1014.85	859.717	1361.13	1678.69	1200.12
ENSRNOG00000047895	Mettl1	0.474118	0.0426139	0.999842	189.491	215.437	251.291	298.57	344.451	270.113
ENSRNOG00000018529	Csnk1g2	0.478962	0.0490054	0.999842	1056.86	990.095	1053.41	1310.63	1872.19	1137.44
ENSRNOG00000009832	Slc39a14	0.484533	0.0390036	0.999842	498.541	509.716	402.498	704.713	521.742	746.516
ENSRNOG00000008890	Slc18a2	0.499415	0.0219061	0.999842	140.99	154.015	133.206	186.606	199.579	218.826
ENSRNOG00000030880	Hs6st2	0.503348	0.0450368	0.999842	118.432	117.345	97.9243	140.503	167.16	164.12
ENSRNOG00000006472	Hspa2	0.513805	0.0051192	0.716086	1557.66	1613.49	1609.99	2006.56	2747.5	2072.01
ENSRNOG00000017850	Dctpp1	0.518346	0.0204596	0.999842	248.143	279.61	226.09	311.742	351.543	415.998
ENSRNOG00000053675	Dhh	0.520192	0.0112265	0.999842	166.932	208.103	191.528	255.76	287.718	270.113
ENSRNOG00000039819	AABR07035338.1	0.520265	0.0467169	0.999842	136.478	154.932	153.367	176.727	256.312	205.149
ENSRNOG00000043033	AABR07045431.1	0.521838	0.0331205	0.999842	117.304	110.927	97.2042	159.164	141.833	165.259
ENSRNOG00000027839	Ptk2b	0.526878	0.0221804	0.999842	1048.97	1093.69	1149.89	1484.07	2004.91	1254.83
ENSRNOG00000026605	Ifi27l2b	0.528514	0.0253182	0.999842	2655.12	3138.05	4444.03	5016.41	4857.77	4896.23
ENSRNOG00000017746	Pard6a	0.529353	0.0497993	0.999842	259.422	181.517	164.887	278.812	298.862	294.048
ENSRNOG00000004972	Upp1	0.532064	0.0100484	0.985656	1186.57	889.252	1051.25	1443.45	1757.71	1318.66
ENSRNOG00000059338	LOC102549714	0.534455	0.0280485	0.999842	291.003	301.612	300.253	340.282	529.847	422.836
ENSRNOG00000024382	Fcgr3a	0.544671	0.0346282	0.999842	964.372	1285.29	1581.91	2205.25	1708.07	1678.81
ENSRNOG00000015382	Arid5a	0.546358	0.0148961	0.999842	665.473	776.491	938.201	971.45	1203.55	1303.84
ENSRNOG00000005861	Hsd11b1	0.547645	0.00350585	0.590385	1927.62	1960.94	2604.35	2938.5	3152.74	3403.2
ENSRNOG00000010661	Gzmk	0.551077	0.030706	0.999842	179.339	142.097	174.248	287.593	220.854	217.686
ENSRNOG00000054157	Nadk2	0.552934	0.00816001	0.870292	355.295	349.284	272.892	440.171	463.996	527.69
ENSRNOG00000001715	Ece2	0.554743	0.0373568	0.999842	221.072	176.934	196.569	243.686	360.66	267.834
ENSRNOG00000016483	Myo16	0.555937	0.0316299	0.999842	182.723	154.015	124.565	207.462	238.076	230.223
ENSRNOG00000013445	Aaas	0.56743	0.000133234	0.0546532	435.377	433.625	393.137	590.554	615.959	662.177
ENSRNOG00000038480	Ppp1r36	0.574944	0.0351706	0.999842	1133.56	1360.46	1538.71	1758.49	2655.31	1594.47
ENSRNOG00000021087	Lgi4	0.58476	0.026514	0.999842	2562.64	3040.88	3419.43	3939.58	5974.2	3619.75
ENSRNOG00000061768	Slc43a3	0.586929	0.0312172	0.999842	688.031	835.164	835.236	1092.19	1557.12	893.54
ENSRNOG00000033615	Mt-nd3	0.590886	0.0155714	0.999842	680.136	911.254	857.557	1023.04	1135.67	1531.78
ENSRNOG00000017488	Snx24	0.591048	0.0478796	0.999842	452.296	309.863	277.212	478.59	635.208	449.049
ENSRNOG00000005285	Fbxo33	0.596035	0.00737342	0.840489	174.828	224.605	207.369	272.225	307.98	338.497
ENSRNOG00000051383	Srsf12	0.601589	0.0219305	0.999842	173.7	199.853	182.168	257.956	235.037	351.034
ENSRNOG00000057044	Garnl3	0.606632	0.0221665	0.999842	177.084	169.6	255.611	318.328	286.705	314.563
ENSRNOG00000008178	Nxn	0.626845	0.0196544	0.999842	377.853	282.36	241.211	428.096	537.951	422.836
ENSRNOG00000036673	Sectm1b	0.626988	0.0241908	0.999842	162.421	121.928	169.927	219.537	205.657	276.952
ENSRNOG00000005243	Pop1	0.655306	0.0273426	0.999842	107.152	158.599	117.365	170.141	204.644	229.084
ENSRNOG00000005988	Arl8a	0.658088	0.0487665	0.999842	468.087	403.372	354.975	598.237	896.585	438.792
ENSRNOG00000018982	Entpd3	0.658973	0.00233962	0.425332	330.481	390.538	394.577	635.559	648.378	478.682
ENSRNOG00000023262	Cenpm	0.658984	0.0412079	0.999842	58.6519	52.255	72.7232	87.8146	98.2698	104.854
ENSRNOG00000006030	Ptprz1	0.668529	0.0182979	0.999842	263.933	214.521	162.007	312.84	314.058	388.644
ENSRNOG00000057855	F5	0.695422	0.0410253	0.999842	200.77	176.017	230.41	391.873	211.736	380.666
ENSRNOG00000003682	Hook2	0.697163	0.0335404	0.999842	235.735	194.352	222.49	394.068	229.972	434.233
ENSRNOG00000011907	Krt23	0.71418	0.000735546	0.182169	365.446	368.535	478.821	658.61	738.543	594.934
ENSRNOG00000011542	Apopt1	0.724471	0.0440563	0.999842	41.7331	36.6702	41.0418	59.2749	61.7985	76.3612
ENSRNOG00000039740	Cenpk	0.728225	0.0155678	0.999842	58.6519	60.5058	72.0031	114.159	93.2044	110.553
ENSRNOG00000057794	Adamts5	0.728263	0.0114954	0.999842	609.077	600.474	883.478	858.388	1239.01	1372.22
ENSRNOG00000020164	Ifitm10	0.750061	0.00559395	0.729001	838.045	912.171	703.471	1239.28	1074.89	1812.15
ENSRNOG00000000239	Ccl7	0.752637	0.0105971	0.985656	340.632	613.309	381.617	724.471	708.15	818.319
ENSRNOG00000000921	Ubl3	0.766726	0.0380827	0.999842	3960.13	3523.09	3418.71	5788.08	9271.81	3487.54
ENSRNOG00000060103	Bex4	0.770816	0.0429687	0.999842	237.991	253.024	164.167	285.398	293.796	537.948
ENSRNOG00000014464	Tnfsf13b	0.771615	0.035163	0.999842	707.206	904.837	1183.01	1476.38	2257.17	1039.42
ENSRNOG00000009074	AABR07017902.1	0.777594	0.0244739	0.999842	735.404	961.676	923.08	886.928	1993.76	1611.56
ENSRNOG00000017511	Dcdc2	0.804893	0.00167756	0.335469	108.28	100.843	81.3635	171.239	161.081	173.237
ENSRNOG00000020560	AABR07005821.1	0.827826	5.32969e-05	0.0275046	772.626	538.135	604.106	1048.29	1189.37	1157.95
ENSRNOG00000016071	P3h3	0.82876	0.0133773	0.999842	1068.14	1092.77	1288.86	1583.96	3040.29	1503.29
ENSRNOG00000011483	S100a9	0.873416	0.0166393	0.999842	318.074	193.435	281.532	668.489	347.49	436.513
ENSRNOG00000020095	Pcdhb3	0.915083	0.0231755	0.999842	191.746	176.934	133.926	246.979	225.919	474.123
ENSRNOG00000007159	Ccl2	0.915351	0.0362971	0.999842	427.482	703.151	679.71	779.355	790.211	1846.35
ENSRNOG00000015519	Ces1d	0.917991	0.0440832	0.999842	297.771	704.068	339.135	1066.95	524.781	942.548
ENSRNOG00000012094	Ltbp2	0.922995	0.00456309	0.682246	728.637	898.42	832.356	973.645	2102.16	1587.63
ENSRNOG00000008600	Sytl1	0.925486	0.00768823	0.840489	75.5707	73.3404	93.6041	113.061	156.016	192.613
ENSRNOG00000027380	Upk1b	0.95379	0.026911	0.999842	91.3616	97.176	108.725	128.429	152.977	295.187
ENSRNOG00000007454	Aloxe3	0.9645	0.00981453	0.985656	90.2336	91.6755	95.0441	141.601	141.833	257.577
ENSRNOG00000013484	Gsta1	0.992056	0.00384426	0.621217	11661.6	12017.7	11100	15648.6	18134.3	35394
ENSRNOG00000043098	Mt2A	0.997623	0.0219327	0.999842	759.09	760.906	361.456	799.113	1804.31	1151.12
ENSRNOG00000023633	Crabp1	1.00838	0.00107094	0.234014	1147.1	1615.32	1121.09	1747.51	3209.47	2855
ENSRNOG00000013668	Capg	1.02384	0.000471015	0.139879	1107.62	1335.71	1715.83	1997.78	3385.75	3076.1
ENSRNOG00000033343	Prss36	1.03889	0.0223804	0.999842	24.8143	26.5859	28.0812	55.9818	39.5105	68.3832
ENSRNOG00000046196	Icos	1.04669	0.0369551	0.999842	43.9889	110.927	84.9637	111.964	223.893	160.7
ENSRNOG00000030729	C4b	1.05625	8.02049e-10	2.56624e-06	1326.43	1313.71	1494.07	2916.54	3240.88	2441.28
ENSRNOG00000000527	Mtch1	1.10903	0.00954903	0.973028	3595.81	2304.72	2735.4	5149.23	10040.7	3436.25
ENSRNOG00000001960	Sult1d1	1.11238	0.00502554	0.716086	55.2681	81.5912	51.8423	173.434	131.702	102.575
ENSRNOG00000004578	Cthrc1	1.12314	0.0053081	0.717688	330.481	411.623	400.337	420.413	1085.02	983.578
ENSRNOG00000008588	Batf	1.12861	0.0157553	0.999842	68.8031	81.5912	131.766	126.234	282.652	209.708
ENSRNOG00000024425	LOC100910636	1.13002	0.0332599	0.999842	30.4539	24.7524	13.6806	41.712	51.6676	55.8462
ENSRNOG00000012199	Sox2	1.13829	0.0243048	0.999842	54.1402	54.0885	43.9219	75.7401	80.0342	178.936
ENSRNOG00000011557	S100a8	1.14373	0.00733558	0.840489	81.2103	44.921	61.2027	176.727	97.2567	139.046
ENSRNOG00000051905	Wnt2	1.15909	0.00536265	0.717688	48.5006	33.0032	44.6419	85.6193	72.9425	123.09
ENSRNOG00000037428	Zfp605	1.16468	0.0302135	0.999842	24.8143	38.5037	29.5213	79.0332	38.4975	91.1776
ENSRNOG00000007455	Tmem132e	1.17891	0.000905311	0.206902	95.8732	71.5069	113.045	237.1	153.99	245.04
ENSRNOG00000059243	AABR07051787.1	1.18645	3.96865e-07	0.000534232	579.751	472.129	460.82	1190.99	903.677	1346.01
ENSRNOG00000002843	Cxcl6	1.19243	0.0326446	0.999842	21.4305	31.1697	66.9629	83.4239	95.2305	96.8761
ENSRNOG00000002212	Hsd17b13	1.20627	0.0224292	0.999842	36.0935	27.5026	38.1617	50.4934	63.8247	120.81
ENSRNOG00000020733	Camp	1.22366	0.0243761	0.999842	21.4305	22.9189	15.1207	52.6888	55.72	29.6327
ENSRNOG00000010326	Col20a1	1.23483	0.03991	0.999842	16.9188	11.0011	18.7208	29.6374	51.6676	28.493
ENSRNOG00000058057	AABR07019403.1	1.24543	4.2645e-08	9.74621e-05	140.99	174.183	200.169	391.873	439.681	394.343
ENSRNOG00000022012	Tnfrsf18	1.2525	0.0187799	0.999842	30.4539	30.2529	48.9621	48.2981	101.309	112.832
ENSRNOG00000061883	Aqp9	1.25501	0.0392343	0.999842	12.4071	22.0021	11.5205	26.3444	46.6022	36.471
ENSRNOG00000002802	Cxcl1	1.26164	0.00142896	0.296889	40.6051	31.1697	48.9621	77.9355	96.2436	116.251
ENSRNOG00000003183	Fmod	1.27806	0.0451758	0.999842	2808.52	5426.27	3484.23	3041.68	19173.8	6204.63
ENSRNOG00000005286	Coch	1.28519	0.0151037	0.999842	6148.29	10476.7	8801.66	14341.2	38255.3	9371.91
ENSRNOG00000039530	Ccl27	1.29103	0.0200014	0.999842	82.3382	62.3393	43.2019	122.941	86.1127	249.599
ENSRNOG00000012660	Postn	1.3148	0.0221274	0.999842	706.078	571.138	303.133	883.635	638.247	2408.23
ENSRNOG00000046834	C3	1.3199	0.000436963	0.134433	508.692	432.708	529.943	804.602	980.672	1888.52
ENSRNOG00000001892	Tbx1	1.37143	0.0279602	0.999842	165.804	106.344	118.085	328.207	574.423	105.994
ENSRNOG00000020106	Tnfrsf4	1.38725	0.0156889	0.999842	15.7909	15.5848	26.6412	31.8328	61.7985	59.2654
ENSRNOG00000060237	Inhbb	1.39144	0.000319448	0.106469	221.072	196.186	94.3241	492.86	447.786	397.762
ENSRNOG00000005347	Fjx1	1.39231	0.0143928	0.999842	84.594	25.6691	49.6822	100.987	188.435	128.788
ENSRNOG00000032959	Adh7	1.40895	0.0355408	0.999842	11.2792	7.33404	11.5205	23.0513	37.4844	19.3752
ENSRNOG00000020358	Ptov1	1.42342	0.022138	0.999842	2540.08	958.009	964.842	4819.93	5854.65	1293.58
ENSRNOG00000000443	LOC103689965	1.42375	5.19387e-07	0.000593511	1337.71	1286.21	1447.98	2765.06	5079.64	3079.52
ENSRNOG00000001057	Ctxn1	1.43423	0.0275638	0.999842	65.4194	43.0875	30.2413	85.6193	64.8378	223.385
ENSRNOG00000003546	Tnfrsf12a	1.43506	0.00597716	0.752934	253.782	280.527	370.096	353.454	686.876	1406.41
ENSRNOG00000000768	Ubd	1.45301	0.00017848	0.0678303	133.095	202.603	205.209	621.289	297.849	564.161
ENSRNOG00000049991	Mcpt8	1.45614	0.027444	0.999842	7.89544	22.9189	23.041	61.4703	55.72	31.9121
ENSRNOG00000005934	Mlip	1.46391	0.0371336	0.999842	34.9655	189.768	46.082	195.388	289.744	262.135
ENSRNOG00000053640	Kcng2	1.46735	0.00650381	0.759756	24.8143	26.5859	17.2808	41.712	90.1651	56.986
ENSRNOG00000017684	Fbxl22	1.49205	0.000584184	0.164297	31.5818	33.9199	32.4014	83.4239	125.623	66.1037
ENSRNOG00000012460	Cntf	1.50223	0.0318214	0.999842	171.444	215.437	84.2437	221.732	201.605	910.636
ENSRNOG00000021095	Fxyd3	1.57668	0.0236161	0.999842	121.815	119.178	59.7626	188.801	111.44	596.073
ENSRNOG00000054314	Kcng1	1.65774	0.0311329	0.999842	6.76752	3.66702	7.20031	17.5629	23.3011	14.8164
ENSRNOG00000020245	Syt8	1.66535	0.00287893	0.511746	9.02336	20.1686	23.761	65.861	49.6415	54.7065
ENSRNOG00000020030	Crlf1	1.66934	0.0142125	0.999842	38.3493	54.0885	10.8005	76.8378	133.728	116.251
ENSRNOG00000049829	AABR07060872.1	1.71916	0.0234068	0.999842	10637.4	4460.01	30115.3	22712.2	96772.5	29377.4
ENSRNOG00000043342	LOC290595	1.74284	0.0371071	0.999842	7.89544	10.0843	4.32019	36.2235	26.3404	11.3972
ENSRNOG00000016516	Mbp	1.75257	0.000144174	0.0562559	804.207	973.594	460.82	1368.81	2307.82	3864.79
ENSRNOG00000022009	Mzb1	1.79287	0.0372146	0.999842	23.6863	12.8346	73.4432	54.8842	231.998	95.7364
ENSRNOG00000015275	Ska1	1.80826	0.00614847	0.755852	12.4071	5.50053	9.36041	30.7351	24.3142	39.8902
ENSRNOG00000015850	Rbp7	1.81837	0.0248287	0.999842	48.5006	22.0021	5.76025	118.55	74.9687	72.942
ENSRNOG00000006850	Ovol2	1.8243	0.000426301	0.133725	19.1746	30.2529	30.2413	127.331	100.296	55.8462
ENSRNOG00000046301	Gzmbl3	1.87291	0.00568167	0.733028	34.9655	18.3351	56.8825	221.732	65.8509	117.391
ENSRNOG00000015498	Il17rb	1.90336	0.00635785	0.759756	24.8143	54.0885	20.8809	77.9355	71.9294	223.385
ENSRNOG00000006735	Cdkn2b	1.93523	0.0101754	0.985656	15.7909	8.25079	7.92035	26.3444	26.3404	68.3832
ENSRNOG00000011316	Fam167a	1.94686	0.0173306	0.999842	28.198	14.6681	7.20031	40.6143	35.4582	115.112
ENSRNOG00000011500	Pou2af1	1.96164	0.014688	0.999842	6.76752	10.0843	28.8013	45.005	96.2436	38.7505
ENSRNOG00000027767	Slc38a5	1.97118	0.0241812	0.999842	25.9422	2.75026	14.4006	37.3212	78.008	52.4271
ENSRNOG00000031216	AABR07055776.1	2.01345	2.65296e-11	1.06105e-07	107.152	110.011	119.525	406.143	601.776	352.173
ENSRNOG00000017136	Syt17	2.04011	0.0105539	0.985656	21.4305	18.3351	9.36041	73.5448	20.2618	107.134
ENSRNOG00000036682	Pycr1	2.05555	0.0499375	0.999842	14.663	15.5848	2.16009	38.4189	13.1702	82.0598
ENSRNOG00000037632	LOC688553	2.19105	0.0348252	0.999842	5.6396	5.50053	2.16009	20.856	6.07855	33.0519
ENSRNOG00000049096	Mcpt8l2	2.19681	6.85888e-06	0.00645461	18.0467	40.3372	36.7216	132.82	196.54	109.413
ENSRNOG00000014793	Gpr149	2.24761	0.028554	0.999842	20.3026	35.7534	10.0804	55.9818	17.2225	240.481
ENSRNOG00000058352	AABR07065699.4	2.25881	0.0289987	0.999842	3.38376	33.0032	28.8013	195.388	95.2305	22.7944
ENSRNOG00000009073	Tnni1	2.31514	0.0259178	0.999842	2.25584	11.9178	10.0804	69.154	43.5629	9.11776
ENSRNOG00000053272	Chi3l1	2.32626	0.00018997	0.0679126	2022.36	1993.94	842.437	4716.74	3555.95	16091.7
ENSRNOG00000048273	Apod	2.36898	0.0074175	0.840489	232.352	1030.43	138.246	461.027	3124.37	3651.66
ENSRNOG00000014870	Slc13a5	2.38143	0.013907	0.999842	22.5584	11.0011	12.2405	37.3212	19.2487	181.215
ENSRNOG00000015716	Gp2	2.38323	0.0196514	0.999842	12.4071	3.66702	2.88013	57.0795	28.3665	11.3972
ENSRNOG00000015746	Kcng4	2.38624	0.0150198	0.999842	51.8843	77.0074	20.8809	194.29	28.3665	559.602
ENSRNOG00000036834	Gpr84	2.39347	0.0496067	0.999842	3.38376	12.8346	1.44006	13.1722	12.1571	67.2434
ENSRNOG00000012906	Bcas1	2.52139	0.0266617	0.999842	9.02336	49.5048	2.88013	32.9305	89.152	230.223
ENSRNOG00000045772	LOC100911545	2.52965	0.0331436	0.999842	20.3026	41.254	2.88013	65.861	18.2356	287.209
ENSRNOG00000014039	Sucnr1	2.58771	0.000472151	0.139879	4.51168	5.50053	3.60016	36.2235	22.288	22.7944
ENSRNOG00000021020	Gpha2	2.58988	2.94292e-05	0.018108	150.013	209.937	212.409	316.133	1108.32	2023
ENSRNOG00000002800	Gdpd2	2.5902	0.00649795	0.759756	150.013	138.43	24.4811	350.161	115.492	1416.67
ENSRNOG00000028896	A2m	2.61089	0.0123247	0.999842	58.6519	61.4226	5.76025	142.699	57.7462	566.441
ENSRNOG00000062160	AC108616.2	2.62942	0.0438755	0.999842	11.2792	13.7513	2.88013	17.5629	5.06545	149.303
ENSRNOG00000013907	Sall1	2.71221	0.0465605	0.999842	4.51168	9.16755	0	23.0513	12.1571	53.5668
ENSRNOG00000038539	Lrrc15	2.7623	0.00193317	0.372743	106.025	122.845	26.6412	341.379	120.558	1269.65
ENSRNOG00000053400	Cfi	2.872	0.0414178	0.999842	4.51168	6.41728	0	10.9768	13.1702	54.7065
ENSRNOG00000009144	Lad1	2.93069	0.00407784	0.645913	22.5584	12.8346	30.2413	53.7865	30.3927	417.137
ENSRNOG00000014871	Zic4	3.01545	0.0286551	0.999842	1.12792	7.33404	1.44006	4.39073	13.1702	62.6846
ENSRNOG00000020625	Mcpt1	3.01556	0.00202742	0.386127	3.38376	0.916755	9.36041	24.149	53.6938	35.3313
ENSRNOG00000004555	Sec14l4	3.09994	0.0176762	0.999842	91.3616	34.8367	2.88013	115.257	32.4189	956.225
ENSRNOG00000012847	Scgb1c1	3.18821	0.000660853	0.173317	7.89544	3.66702	4.32019	21.9537	24.3142	96.8761
ENSRNOG00000015859	Chdh	3.20826	0.000182317	0.0678303	10.1513	32.0864	10.0804	108.671	53.6938	321.401
ENSRNOG00000003171	Mpz	3.24669	0.00401096	0.641673	24.8143	306.196	7.92035	367.724	1177.21	1671.97
ENSRNOG00000047571	RGD1563231	3.38308	0.0102659	0.985656	0	2.75026	7.92035	8.78146	64.8378	41.0299
ENSRNOG00000039568	Mgat4e	3.49084	0.00638078	0.759756	3.38376	0.916755	2.88013	30.7351	3.03927	46.7285
ENSRNOG00000010698	Car1	3.52712	0.0290231	0.999842	3.38376	0	7.20031	4.39073	107.388	11.3972
ENSRNOG00000047915	AABR07051550.1	3.57617	0.0366511	0.999842	6.76752	0.916755	0.720031	3.29305	92.1913	2.27944
ENSRNOG00000055620	AABR07065768.3	3.62365	0.0217675	0.999842	1.12792	0	3.60016	27.4421	30.3927	2.27944
ENSRNOG00000004296	Nt5c1b	3.62804	0.00766371	0.840489	0	7.33404	0.720031	14.2699	34.4451	51.2874
ENSRNOG00000057548	AABR07051741.1	3.63126	0.0021236	0.395038	5.6396	2.75026	6.48028	6.5861	144.872	33.0519
ENSRNOG00000018895	Mchr1	3.7338	0.00155022	0.31393	56.396	24.7524	9.36041	106.475	31.4058	1062.22
ENSRNOG00000011130	Calca	3.73439	0.0104781	0.985656	5.6396	2.75026	5.76025	12.0745	2.02618	174.377
ENSRNOG00000036959	RGD1561551	3.81157	0.0135026	0.999842	5.6396	0	1.44006	13.1722	6.07855	77.5009
ENSRNOG00000052510	Wnt10a	3.96376	5.20782e-05	0.0275046	9.02336	6.41728	1.44006	42.8096	39.5105	175.517
ENSRNOG00000002919	Gfap	4.21788	1.10961e-08	2.95858e-05	348.527	337.366	131.766	1927.53	2002.88	11277.5
ENSRNOG00000009390	Edn2	4.23737	0.0400125	0.999842	6.76752	0.916755	0	77.9355	0	63.8243
ENSRNOG00000018286	Chrna1	4.41588	0.0362823	0.999842	0	3.66702	4.32019	165.75	0	6.83832
ENSRNOG00000006579	Reg3g	4.93721	0.00109811	0.234234	2.25584	0.916755	0	4.39073	50.6545	35.3313
ENSRNOG00000058460	AABR07051551.2	5.34591	0.0266773	0.999842	0	1.83351	0	0	33.432	41.0299
ENSRNOG00000048661	RGD1564347	5.47237	0.00613196	0.755852	0	2.75026	0	25.2467	1.01309	95.7364
ENSRNOG00000017982	Pnliprp2	5.58772	0.0121199	0.999842	0	0.916755	0.720031	73.5448	0	7.97804
ENSRNOG00000032832	Mmp10	5.74655	0.000655437	0.173317	1.12792	2.75026	0.720031	1.09768	13.1702	231.363
ENSRNOG00000050561	AABR07065821.1	5.78978	0.0203874	0.999842	3.38376	0	0	8.78146	171.212	0
ENSRNOG00000045599	AABR07027450.1	5.87834	0.0171146	0.999842	2.25584	0	0	0	111.44	13.6766
ENSRNOG00000060408	AABR07051716.1	5.91382	0.00217885	0.400658	0	0.916755	5.04022	273.323	96.2436	0
ENSRNOG00000048402	Igh-6	5.93832	4.06119e-16	3.24855e-12	32.7097	44.921	157.687	1474.19	6009.65	6996.74
ENSRNOG00000011335	Gpr50	6.23275	2.68696e-05	0.0171944	0	1.83351	0	24.149	87.1258	25.0738
ENSRNOG00000045612	Try5	6.71282	1.94335e-05	0.0145937	0	0	0.720031	57.0795	31.4058	13.6766
ENSRNOG00000049499	AABR07051535.1	6.75876	2.05259e-05	0.0145937	0	0	3.60016	328.207	79.0211	11.3972
ENSRNOG00000049755	AABR07051534.1	7.03876	0.000191028	0.0679126	0	0	0.720031	96.5961	3.03927	28.493
ENSRNOG00000049870	AABR07065812.2	7.26625	0.017398	0.999842	0	0	0	72.4471	0	4.55888
ENSRNOG00000048167	AABR07051551.1	7.61403	1.3067e-07	0.000218996	0	0	2.88013	77.9355	502.493	41.0299
ENSRNOG00000006333	AABR07065789.1	7.67798	0.00589934	0.749029	0	0	0	0	19.2487	83.1995
ENSRNOG00000022707	Pmp2	7.77043	6.36232e-07	0.000678563	0	0	0	20.856	31.4058	56.986
ENSRNOG00000049315	AABR07065827.1	7.82832	6.82182e-05	0.0330713	0	0	0	55.9818	3.03927	54.7065
ENSRNOG00000048182	AABR07051684.1	9.81089	0.00306328	0.532677	0	0	0.720031	780.453	0	94.5967
ENSRNOG00000048425	AABR07065776.3	10.5338	1.3689e-07	0.000218996	0	0.916755	1.44006	2897.88	740.569	9.11776
ENSRNOG00000032926	Crygb	-10.0044	NA	NA	7.89544	580.306	25.2011	0	0	0
ENSRNOG00000052047	AABR07051718.1	-8.7734	NA	NA	1.12792	0	926.68	1.09768	1.01309	0
ENSRNOG00000014950	Crygc	-8.35911	NA	NA	2.25584	185.184	8.64038	0	0	0
ENSRNOG00000047836	RGD1565617	-5.60823	NA	NA	638.403	0	0	12.0745	1.01309	0
ENSRNOG00000046401	AABR07065886.1	-5.21511	NA	NA	0	76.0906	0	0	2.02618	0
ENSRNOG00000008700	Cryba1	-4.54649	NA	NA	112.792	3334.24	146.886	49.3957	21.2749	83.1995
ENSRNOG00000017681	Lim2	-4.30796	NA	NA	5.6396	199.853	6.48028	2.19537	5.06545	3.41916
ENSRNOG00000004635	Kera	-4.03903	NA	NA	1.12792	122.845	2.16009	7.68378	0	0
ENSRNOG00000012205	Lgsn	-4.01506	NA	NA	4.51168	509.716	14.4006	8.78146	9.11782	14.8164
ENSRNOG00000038355	Crygs	-3.90151	NA	NA	101.513	2292.8	110.165	62.5679	16.2095	88.8981
ENSRNOG00000003132	Mip	-3.82548	NA	NA	7.89544	287.861	12.2405	4.39073	7.09164	10.2575
ENSRNOG00000049770	Cryba4	-3.68697	NA	NA	38.3493	1140.44	44.6419	38.4189	21.2749	35.3313
ENSRNOG00000017996	Cryba2	-3.51051	NA	NA	47.3727	805.827	38.1617	25.2467	4.05236	49.0079
ENSRNOG00000050023	Crybb2	-3.46888	NA	NA	409.435	8810.93	376.576	188.801	83.0734	594.934
ENSRNOG00000047175	Cryaa	-3.29942	NA	NA	336.12	9074.96	396.737	178.922	254.286	563.021
ENSRNOG00000047673	Crybb3	-3.25672	NA	NA	28.198	701.317	26.6412	25.2467	6.07855	47.8682
ENSRNOG00000009436	Hemgn	-3.2095	0.0733815	0.999842	18.0467	0	30.9613	1.09768	3.03927	1.13972
ENSRNOG00000047534	AABR07027447.1	-2.5759	NA	NA	0	0	87.8438	1.09768	0	13.6766
ENSRNOG00000001777	AABR07034428.1	-2.38388	0.0610909	0.999842	42.861	13.7513	4.32019	3.29305	7.09164	1.13972
ENSRNOG00000050066	AABR07051583.1	-2.37995	NA	NA	0	0	318.254	0	3.03927	58.1257
ENSRNOG00000061431	AABR07061134.1	-2.0288	0.188805	0.999842	74.4428	3.66702	987.163	81.2285	175.265	4.55888
ENSRNOG00000047653	Crybb1	-1.89194	0.127645	0.999842	16.9188	199.853	9.36041	20.856	7.09164	33.0519
ENSRNOG00000007607	Nr4a1	-1.88795	NA	NA	589.902	448.293	5682.49	566.404	716.255	533.389
ENSRNOG00000020951	Slc4a1	-1.87908	0.14909	0.999842	33.8376	2.75026	56.1624	17.5629	2.02618	5.6986
ENSRNOG00000005572	RGD1306782	-1.80165	0.0953615	0.999842	29.3259	20.1686	3.60016	5.48842	5.06545	4.55888
ENSRNOG00000058416	LOC103691556	-1.79175	0.0692738	0.999842	20.3026	28.4194	38.1617	2.19537	18.2356	4.55888
ENSRNOG00000060502	RF00055	-1.73521	0.205912	0.999842	31.5818	8.25079	12.2405	7.68378	0	7.97804
ENSRNOG00000030462	Ostn	-1.72306	0.0844614	0.999842	9.02336	78.8409	19.4408	13.1722	9.11782	10.2575
ENSRNOG00000009814	Serpine3	-1.6801	0.139773	0.999842	459.064	48.588	26.6412	26.3444	26.3404	113.972
ENSRNOG00000017775	Slc5a1	-1.63707	0.118137	0.999842	11.2792	11.9178	20.1609	8.78146	4.05236	1.13972
ENSRNOG00000021256	Adra1d	-1.6107	0.149347	0.999842	9.02336	28.4194	28.8013	16.4652	3.03927	2.27944
ENSRNOG00000020622	Cilp2	-1.59801	0.124473	0.999842	14.663	99.0095	27.3612	9.87915	6.07855	30.7724
ENSRNOG00000007516	Smtnl1	-1.5975	NA	NA	3.38376	330.948	5.04022	93.3031	4.05236	14.8164
ENSRNOG00000026548	Dhrs7c	-1.57482	0.112045	0.999842	28.198	282.36	51.1222	39.5166	65.8509	15.9561
ENSRNOG00000012038	Htr1d	-1.52335	0.107136	0.999842	64.2915	66.9231	10.8005	7.68378	13.1702	28.493
ENSRNOG00000027430	Ikzf2	-1.51768	0.0646373	0.999842	76.6986	43.0875	25.2011	28.5398	6.07855	15.9561
ENSRNOG00000001001	Retn	-1.49265	0.085094	0.999842	27.0701	136.596	30.9613	23.0513	13.1702	33.0519
ENSRNOG00000037027	LOC691196	-1.48577	0.356455	0.999842	29.3259	17.4183	2.88013	14.2699	0	3.41916
ENSRNOG00000056537	AABR07021863.1	-1.48428	0.152141	0.999842	19.1746	12.8346	17.2808	10.9768	1.01309	5.6986
ENSRNOG00000017246	Adad1	-1.48146	0.0956132	0.999842	11.2792	13.7513	16.5607	5.48842	7.09164	2.27944
ENSRNOG00000009343	Evpl	-1.473	0.0859785	0.999842	40.6051	21.0854	11.5205	12.0745	5.06545	9.11776
ENSRNOG00000056273	AABR07051692.1	-1.4709	0.421871	0.999842	275.213	83.4247	0	71.3494	1.01309	56.986
ENSRNOG00000010259	Esrrb	-1.46755	0.209204	0.999842	267.317	80.6744	19.4408	60.3726	4.05236	68.3832
ENSRNOG00000045532	Gpr1	-1.43231	0.16996	0.999842	5.6396	27.5026	10.0804	5.48842	7.09164	3.41916
ENSRNOG00000042897	Nmrk2	-1.42881	NA	NA	0	166.849	0	54.8842	7.09164	0
ENSRNOG00000019745	Actn3	-1.40826	NA	NA	22.5584	6169.76	44.6419	2209.64	118.532	21.6547
ENSRNOG00000026252	E2f7	-1.40101	0.105761	0.999842	37.2214	24.7524	23.761	20.856	8.10473	3.41916
ENSRNOG00000014350	Cyr61	-1.35607	0.262565	0.999842	2161.1	1823.43	17653	908.882	2525.64	5018.18
ENSRNOG00000017828	Egr3	-1.35139	0.436492	0.999842	2.25584	4.58377	30.2413	0	11.144	3.41916
ENSRNOG00000018656	Ampd1	-1.34381	NA	NA	0	554.637	3.60016	209.657	9.11782	1.13972
ENSRNOG00000027850	AABR07037173.1	-1.33873	0.168478	0.999842	18.0467	25.6691	9.36041	9.87915	2.02618	9.11776
ENSRNOG00000026936	Mpig6b	-1.33115	0.132258	0.999842	9.02336	28.4194	13.6806	5.48842	9.11782	5.6986
ENSRNOG00000021499	Siglech	-1.33103	0.149985	0.999842	20.3026	11.9178	27.3612	2.19537	10.1309	11.3972
ENSRNOG00000013407	Slc5a11	-1.31681	0.0941347	0.999842	15.7909	17.4183	18.0008	10.9768	5.06545	4.55888
ENSRNOG00000013222	Cd207	-1.31614	0.410146	0.999842	31.5818	14.6681	0	6.5861	5.06545	6.83832
ENSRNOG00000017716	Ucp3	-1.31217	0.3833	0.999842	15.7909	499.631	9.36041	169.043	35.4582	6.83832
ENSRNOG00000053337	Ly49s6	-1.31055	0.0739483	0.999842	32.7097	29.3362	90.724	18.6606	29.3796	13.6766
ENSRNOG00000019183	Alox15	-1.3074	0.0902878	0.999842	58.6519	25.6691	103.685	12.0745	25.3273	38.7505
ENSRNOG00000056349	RF00004	-1.30047	0.262363	0.999842	25.9422	6.41728	11.5205	7.68378	1.01309	9.11776
ENSRNOG00000003245	Cacng1	-1.29807	NA	NA	0	366.702	2.88013	149.285	1.01309	0
ENSRNOG00000009686	Aqp7	-1.29305	0.135687	0.999842	28.198	134.763	23.761	19.7583	22.288	34.1916
ENSRNOG00000025494	Nsun7	-1.29289	0.0562208	0.999842	34.9655	33.0032	18.0008	10.9768	8.10473	15.9561
ENSRNOG00000028377	Mpl	-1.28837	0.368553	0.999842	2.25584	13.7513	34.5615	1.09768	16.2095	3.41916
ENSRNOG00000013123	Scube2	-1.2868	0.299131	0.999842	29.3259	27.5026	11.5205	1.09768	23.3011	3.41916
ENSRNOG00000012671	Gan	-1.28405	0.16424	0.999842	53.0123	9.16755	28.8013	17.5629	6.07855	13.6766
ENSRNOG00000018059	Ihh	-1.27684	0.0608309	0.999842	85.722	77.9242	36.0016	36.2235	34.4451	11.3972
ENSRNOG00000046246	AABR07015881.1	-1.22764	0.102195	0.999842	39.4772	35.7534	19.4408	10.9768	22.288	6.83832
ENSRNOG00000015957	F13a1	-1.21397	0.0746127	0.999842	288.748	587.64	648.028	229.416	371.804	55.8462
ENSRNOG00000059519	Bbox1	-1.21385	0.266042	0.999842	22.5584	33.9199	15.8407	4.39073	24.3142	2.27944
ENSRNOG00000054495	Cldn2	-1.20997	0.105123	0.999842	597.798	322.698	104.405	150.383	57.7462	234.782
ENSRNOG00000051193	AABR07010030.2	-1.20543	0.074552	0.999842	21.4305	15.5848	23.041	8.78146	7.09164	10.2575
ENSRNOG00000034230	Fcrl1	-1.19605	0.240238	0.999842	30.4539	22.0021	8.64038	12.0745	2.02618	12.5369
ENSRNOG00000010805	Fabp4	-1.19477	0.0783153	0.999842	184.979	828.746	178.568	172.336	128.663	219.966
ENSRNOG00000012720	Irx4	-1.19314	0.288073	0.999842	58.6519	55.922	10.8005	19.7583	2.02618	33.0519
ENSRNOG00000025404	Dppa4	-1.18228	0.435875	0.999842	25.9422	6.41728	12.2405	3.29305	16.2095	0
ENSRNOG00000004706	Vit	-1.17703	0.0760937	0.999842	43.9889	151.265	69.123	51.5911	42.5498	22.7944
ENSRNOG00000050006	Agtr2	-1.16798	0.0664074	0.999842	187.235	258.525	242.651	135.015	143.859	27.3533
ENSRNOG00000027911	Stkld1	-1.15255	0.260717	0.999842	334.992	276.86	42.4819	212.951	15.1964	66.1037
ENSRNOG00000014890	Mrpl43	-1.15053	0.142569	0.999842	36.0935	122.845	68.403	36.2235	54.7069	11.3972
ENSRNOG00000051536	Rfx4	-1.14523	0.26334	0.999842	6.76752	19.2519	25.9211	2.19537	11.144	10.2575
ENSRNOG00000046151	Tubb1	-1.1237	0.512885	0.999842	6.76752	5.50053	38.8817	2.19537	21.2749	0
ENSRNOG00000006575	Ccdc96	-1.1237	0.13708	0.999842	110.536	103.593	34.5615	29.6374	17.2225	67.2434
ENSRNOG00000017249	Zfp366	-1.12102	0.111741	0.999842	638.403	338.283	399.617	444.562	71.9294	116.251
ENSRNOG00000002429	Rtl3	-1.12073	0.0872756	0.999842	41.7331	17.4183	46.082	16.4652	18.2356	13.6766
ENSRNOG00000029012	Shisa6	-1.11432	0.25417	0.999842	15.7909	21.0854	8.64038	8.78146	2.02618	10.2575
ENSRNOG00000019422	Egr1	-1.09913	0.0833017	0.999842	2952.9	2654.01	13214	2054.86	3127.41	3603.79
ENSRNOG00000048472	Comp	-1.09127	0.215537	0.999842	72.1869	261.275	36.7216	50.4934	25.3273	98.0159
ENSRNOG00000027960	AC094055.1	-1.08894	0.280472	0.999842	6.76752	15.5848	20.1609	6.5861	11.144	2.27944
ENSRNOG00000058626	Kcnh8	-1.0849	0.129865	0.999842	23.6863	21.0854	18.0008	13.1722	5.06545	11.3972
ENSRNOG00000043219	Fbn2	-1.07557	0.0555623	0.999842	122.943	110.011	61.2027	29.6374	72.9425	36.471
ENSRNOG00000058342	AABR07051639.1	-1.05939	NA	NA	30.4539	1.83351	1101.65	17.5629	510.598	15.9561
ENSRNOG00000019627	Mybpc2	-1.04061	NA	NA	25.9422	5551.87	57.6025	2597.12	101.309	41.0299
ENSRNOG00000010886	Nfe2l3	-1.03956	0.259297	0.999842	14.663	17.4183	10.0804	2.19537	9.11782	9.11776
ENSRNOG00000060420	AABR07006311.1	-1.03603	0.248798	0.999842	13.535	36.6702	75.6033	24.149	29.3796	7.97804
ENSRNOG00000001962	Fam3b	-1.03362	0.156615	0.999842	53.0123	83.4247	223.93	27.4421	75.9818	72.942
ENSRNOG00000002266	Gsx2	-1.0244	0.409393	0.999842	39.4772	19.2519	1.44006	15.3676	6.07855	7.97804
ENSRNOG00000009153	Cidec	-1.01533	0.0984521	0.999842	198.514	420.79	112.325	153.676	65.8509	142.465
ENSRNOG00000013573	Atp6v1b1	-1.00814	0.45425	0.999842	54.1402	44.0042	21.6009	21.9537	0	37.6107
ENSRNOG00000008235	Mylk2	-1.00706	NA	NA	2.25584	680.232	22.321	326.012	12.1571	12.5369
ENSRNOG00000050325	Adgre4	-0.995607	0.124388	0.999842	63.1635	130.179	145.446	53.7865	92.1913	23.9341
ENSRNOG00000035568	Mir3074	-0.992515	0.135611	0.999842	16.9188	20.1686	25.2011	7.68378	10.1309	13.6766
ENSRNOG00000017540	Spata3	-0.990678	0.45452	0.999842	34.9655	15.5848	27.3612	0	24.3142	14.8164
ENSRNOG00000057440	LOC102551339	-0.988051	0.163577	0.999842	25.9422	15.5848	22.321	6.5861	15.1964	10.2575
ENSRNOG00000012167	Pou4f2	-0.983549	0.372867	0.999842	51.8843	28.4194	5.76025	9.87915	5.06545	28.493
ENSRNOG00000015049	Scn5a	-0.981006	0.553287	0.999842	43.9889	19.2519	0	18.6606	3.03927	10.2575
ENSRNOG00000005729	Palm3	-0.97973	0.111092	0.999842	24.8143	26.5859	28.0812	17.5629	8.10473	14.8164
ENSRNOG00000018416	Ttbk1	-0.97885	0.560744	0.999842	50.7564	27.5026	1.44006	16.4652	0	23.9341
ENSRNOG00000021260	Prnd	-0.976219	0.0936663	0.999842	23.6863	25.6691	30.9613	9.87915	16.2095	14.8164
ENSRNOG00000057318	AABR07073295.1	-0.973783	0.338336	0.999842	20.3026	12.8346	12.2405	15.3676	2.02618	5.6986
ENSRNOG00000002302	Corin	-0.973614	0.122713	0.999842	213.177	224.605	309.613	153.676	191.474	35.3313
ENSRNOG00000056366	AABR07026614.1	-0.972946	0.298463	0.999842	6.76752	11.9178	21.6009	9.87915	4.05236	6.83832
ENSRNOG00000042445	AC130970.1	-0.972217	0.112261	0.999842	41.7331	33.9199	36.0016	26.3444	21.2749	9.11776
ENSRNOG00000046505	Bend3	-0.97118	0.122459	0.999842	50.7564	20.1686	54.0024	25.2467	20.2618	18.2355
ENSRNOG00000002142	Cds1	-0.971002	0.346637	0.999842	3319.47	2661.34	249.851	1496.14	90.1651	1592.19
ENSRNOG00000015336	Isl2	-0.967591	0.46215	0.999842	122.943	79.7577	5.76025	38.4189	2.02618	66.1037
ENSRNOG00000051438	Tex28	-0.965822	0.445454	0.999842	572.984	379.536	25.2011	276.616	5.06545	218.826
ENSRNOG00000057335	Clec1b	-0.961779	0.18809	0.999842	95.8732	82.5079	284.412	81.2285	124.61	31.9121
ENSRNOG00000051188	AABR07072152.1	-0.961293	0.165168	0.999842	83.4661	29.3362	86.4038	31.8328	18.2356	52.4271
ENSRNOG00000010658	Cth	-0.960119	0.354052	0.999842	42.861	55.0053	12.9606	19.7583	3.03927	34.1916
ENSRNOG00000051065	AABR07072184.2	-0.958957	0.219765	0.999842	21.4305	12.8346	28.0812	5.48842	15.1964	11.3972
ENSRNOG00000055225	RF02266	-0.950845	0.170886	0.999842	19.1746	21.0854	15.8407	6.5861	13.1702	9.11776
ENSRNOG00000025994	Krt80	-0.947228	0.088636	0.999842	82.3382	56.8388	42.4819	30.7351	43.5629	19.3752
ENSRNOG00000000091	Smad9	-0.94637	0.0746701	0.999842	39.4772	40.3372	61.9227	21.9537	33.432	18.2355
ENSRNOG00000047526	Zfp526	-0.946158	0.149512	0.999842	28.198	20.1686	31.6814	14.2699	8.10473	19.3752
ENSRNOG00000003695	Mgat4d	-0.945699	0.45501	0.999842	43.9889	40.3372	9.36041	37.3212	1.01309	10.2575
ENSRNOG00000051069	AC134204.1	-0.942846	0.0532694	0.999842	82.3382	75.1739	98.6443	49.3957	59.7724	23.9341
ENSRNOG00000028616	Pck1	-0.941468	0.238712	0.999842	71.059	90.7587	32.4014	23.0513	13.1702	64.964
ENSRNOG00000014102	Wdr38	-0.939765	0.28478	0.999842	11.2792	10.0843	17.2808	6.5861	10.1309	3.41916
ENSRNOG00000051280	AABR07064502.1	-0.935654	0.278826	0.999842	9.02336	20.1686	12.2405	10.9768	5.06545	5.6986
ENSRNOG00000020045	Drgx	-0.935078	0.376196	0.999842	20.3026	29.3362	7.92035	6.5861	3.03927	20.5149
ENSRNOG00000043466	Ankub1	-0.935065	0.363048	0.999842	13.535	23.8356	9.36041	7.68378	2.02618	14.8164
ENSRNOG00000056553	Rdh12	-0.934932	0.387028	0.999842	1255.38	1269.71	111.605	457.734	32.4189	888.981
ENSRNOG00000058389	AABR07006475.1	-0.931444	0.295518	0.999842	10.1513	22.9189	33.8415	10.9768	5.06545	19.3752
ENSRNOG00000040122	Myoz1	-0.922016	NA	NA	42.861	4626.86	108.005	2319.4	151.964	50.1477
ENSRNOG00000016679	Tmc7	-0.920378	0.142765	0.999842	30.4539	45.8377	54.7224	37.3212	16.2095	15.9561
ENSRNOG00000002381	Bmp3	-0.919976	0.13286	0.999842	102.641	86.1749	272.172	97.6938	97.2567	49.0079
ENSRNOG00000059824	AABR07001929.1	-0.918114	0.361003	0.999842	11.2792	22.9189	11.5205	3.29305	16.2095	4.55888
ENSRNOG00000010769	AABR07004799.1	-0.915663	0.328894	0.999842	9.02336	13.7513	38.8817	8.78146	17.2225	6.83832
ENSRNOG00000001189	Sik1	-0.914927	0.104935	0.999842	1080.55	870.917	3291.98	934.128	1242.05	605.191
ENSRNOG00000030434	Rs1	-0.914872	0.499256	0.999842	2112.6	2846.52	266.412	1100.98	47.6153	1622.96
ENSRNOG00000047966	Hspa1l	-0.912407	0.076117	0.999842	40.6051	56.8388	36.0016	24.149	17.2225	29.6327
ENSRNOG00000053216	RF00026	-0.903875	0.262238	0.999842	29.3259	22.9189	44.6419	23.0513	5.06545	23.9341
ENSRNOG00000018476	LOC100911225	-0.902194	0.261655	0.999842	10.1513	15.5848	14.4006	9.87915	7.09164	4.55888
ENSRNOG00000053491	LOC108352928	-0.900004	0.342564	0.999842	18.0467	22.0021	5.04022	9.87915	5.06545	9.11776
ENSRNOG00000050482	Dbf4	-0.896399	0.184167	0.999842	15.7909	19.2519	15.1207	8.78146	10.1309	7.97804
ENSRNOG00000049633	Flvcr1	-0.89489	0.137114	0.999842	77.8265	55.0053	43.9219	36.2235	43.5629	14.8164
ENSRNOG00000021402	Ankrd53	-0.893898	0.187809	0.999842	147.758	79.7577	47.5221	54.8842	22.288	70.6626
ENSRNOG00000023941	Fam178b	-0.890807	0.168383	0.999842	77.8265	35.7534	77.7634	38.4189	48.6284	15.9561
ENSRNOG00000028576	AABR07028446.1	-0.890619	0.450438	0.999842	40.6051	12.8346	8.64038	3.29305	25.3273	4.55888
ENSRNOG00000045966	AABR07051548.1	-0.889179	0.750069	0.999842	0	0	120.965	0	51.6676	13.6766
ENSRNOG00000018463	Tctex1d4	-0.888987	0.32274	0.999842	20.3026	10.0843	9.36041	5.48842	11.144	4.55888
ENSRNOG00000060054	Doc2b	-0.884637	0.266546	0.999842	69.9311	46.7545	18.7208	41.712	13.1702	18.2355
ENSRNOG00000056772	Col4a6	-0.882688	0.0515439	0.999842	602.31	410.706	858.277	433.585	400.171	181.215
ENSRNOG00000007759	Foxd2	-0.88195	0.176248	0.999842	24.8143	47.6712	46.802	21.9537	31.4058	11.3972
ENSRNOG00000017786	Acta1	-0.881107	NA	NA	170.316	41528.1	236.89	21864.7	550.108	353.313
ENSRNOG00000059181	AABR07055919.2	-0.879079	0.23979	0.999842	14.663	34.8367	14.4006	10.9768	10.1309	13.6766
ENSRNOG00000039110	Lsmem1	-0.877078	0.673018	0.999842	0	45.8377	0.720031	18.6606	1.01309	5.6986
ENSRNOG00000009787	Efcc1	-0.876565	0.126392	0.999842	103.769	79.7577	151.927	102.085	36.4713	44.4491
ENSRNOG00000017117	Ybx2	-0.872598	0.225782	0.999842	22.5584	16.5016	22.321	17.5629	9.11782	6.83832
ENSRNOG00000016377	Cep55	-0.862306	0.235673	0.999842	72.1869	44.0042	30.2413	15.3676	47.6153	17.0958
ENSRNOG00000005806	Oxtr	-0.861234	0.394632	0.999842	5.6396	9.16755	24.4811	9.87915	4.05236	7.97804
ENSRNOG00000060366	LOC102549173	-0.860721	0.257975	0.999842	25.9422	23.8356	9.36041	9.87915	12.1571	10.2575
ENSRNOG00000011042	RGD1560925	-0.85967	0.504041	0.999842	4464.31	3289.32	311.774	2581.75	150.951	1711.86
ENSRNOG00000047928	AABR07048653.1	-0.859504	0.193539	0.999842	117.304	57.7556	140.406	81.2285	70.9164	21.6547
ENSRNOG00000005637	Usp44	-0.858038	0.43286	0.999842	21.4305	5.50053	18.7208	4.39073	17.2225	3.41916
ENSRNOG00000045558	Cd34	-0.854987	0.12993	0.999842	56.396	70.5901	92.884	20.856	39.5105	61.5448
ENSRNOG00000024390	Osm	-0.853277	0.559361	0.999842	9.02336	0.916755	56.1624	4.39073	24.3142	7.97804
ENSRNOG00000010015	Gp9	-0.852852	0.185292	0.999842	34.9655	37.5869	92.884	20.856	32.4189	38.7505
ENSRNOG00000019518	Pde4c	-0.852069	0.118594	0.999842	94.7453	107.26	149.767	104.28	57.7462	33.0519
ENSRNOG00000029837	AABR07056636.1	-0.851909	0.362994	0.999842	47.3727	44.921	14.4006	14.2699	6.07855	38.7505
ENSRNOG00000049388	Prr32	-0.849845	0.346843	0.999842	10.1513	54.0885	13.6806	14.2699	14.1833	14.8164
ENSRNOG00000015403	Cd52	-0.84727	0.487859	0.999842	10.1513	1.83351	28.0812	4.39073	11.144	6.83832
ENSRNOG00000004018	Tdrd5	-0.845182	0.519648	0.999842	112.792	99.0095	15.1207	31.8328	1.01309	93.457
ENSRNOG00000054889	Wdr72	-0.842292	0.180841	0.999842	90.2336	60.5058	114.485	42.8096	22.288	83.1995
ENSRNOG00000026669	RT1-Ha	-0.841032	0.471715	0.999842	10.1513	6.41728	23.761	1.09768	10.1309	11.3972
ENSRNOG00000007600	Igsf1	-0.840367	0.355428	0.999842	852.708	612.392	136.086	320.523	42.5498	531.109
ENSRNOG00000016837	Ckm	-0.83973	NA	NA	48.5006	40399.5	193.688	22183.1	461.969	62.6846
ENSRNOG00000003895	Rgs1	-0.831476	0.2615	0.999842	179.339	249.357	1139.81	175.629	404.223	302.026
ENSRNOG00000054355	AC128212.1	-0.826585	0.204964	0.999842	38.3493	62.3393	23.041	31.8328	16.2095	21.6547
ENSRNOG00000020399	Ltb4r	-0.82399	0.478999	0.999842	4.51168	21.0854	11.5205	2.19537	14.1833	4.55888
ENSRNOG00000007830	Apold1	-0.822234	0.147017	0.999842	384.621	429.958	1493.35	434.683	377.883	493.498
ENSRNOG00000007057	Csmd2	-0.821946	0.447268	0.999842	33.8376	58.6723	5.04022	28.5398	6.07855	20.5149
ENSRNOG00000018141	RGD1307443	-0.821707	0.533108	0.999842	55.2681	69.6734	1.44006	18.6606	6.07855	46.7285
ENSRNOG00000002616	Slc5a10	-0.82026	0.403424	0.999842	11.2792	10.0843	16.5607	13.1722	6.07855	2.27944
ENSRNOG00000010963	RGD1563222	-0.819776	0.333934	0.999842	20.3026	22.9189	7.92035	7.68378	14.1833	6.83832
ENSRNOG00000011028	AABR07054096.1	-0.819649	0.355115	0.999842	91.3616	66.0063	27.3612	42.8096	7.09164	54.7065
ENSRNOG00000003950	Lvrn	-0.818292	0.541706	0.999842	21.4305	24.7524	0.720031	4.39073	15.1964	6.83832
ENSRNOG00000012708	Ptchd4	-0.81322	0.447856	0.999842	30.4539	44.0042	5.76025	12.0745	5.06545	28.493
ENSRNOG00000000775	Mog	-0.813132	0.185375	0.999842	91.3616	37.5869	51.1222	28.5398	50.6545	22.7944
ENSRNOG00000056146	AABR07033925.1	-0.812399	0.269683	0.999842	16.9188	32.0864	34.5615	9.87915	26.3404	11.3972
ENSRNOG00000024280	Ccdc170	-0.811884	0.354509	0.999842	28.198	36.6702	61.2027	31.8328	35.4582	4.55888
ENSRNOG00000010045	Clec4a	-0.810005	0.0589213	0.999842	130.839	208.103	246.971	73.5448	145.885	115.112
ENSRNOG00000016618	Tmem52	-0.805245	NA	NA	1.12792	232.856	2.88013	127.331	7.09164	1.13972
ENSRNOG00000001117	Fbxl18	-0.804975	0.155231	0.999842	73.3148	60.5058	59.0426	60.3726	29.3796	20.5149
ENSRNOG00000002428	Lpar4	-0.804473	0.133485	0.999842	150.013	194.352	217.449	83.4239	183.369	54.7065
ENSRNOG00000043215	Rtbdn	-0.802359	0.402061	0.999842	4604.17	5520.7	627.147	2456.61	209.71	3498.94
ENSRNOG00000048567	Ankmy1	-0.802326	0.0985879	0.999842	47.3727	48.588	51.1222	17.5629	30.3927	36.471
ENSRNOG00000007552	Arhgap36	-0.800853	0.634855	0.999842	22.5584	31.1697	3.60016	3.29305	0	29.6327
ENSRNOG00000022599	AABR07035479.1	-0.799553	0.386797	0.999842	18.0467	7.33404	12.2405	10.9768	7.09164	3.41916
ENSRNOG00000014965	Mas1l	-0.796245	0.314655	0.999842	12.4071	35.7534	43.9219	19.7583	24.3142	9.11776
ENSRNOG00000042623	Sh2d4b	-0.793771	0.462708	0.999842	23.6863	20.1686	6.48028	9.87915	2.02618	17.0958
ENSRNOG00000048864	LOC100125368	-0.791015	0.286658	0.999842	16.9188	22.9189	15.8407	5.48842	15.1964	11.3972
ENSRNOG00000023440	Phex	-0.78939	0.233009	0.999842	144.374	288.778	277.212	109.768	253.273	47.8682
ENSRNOG00000025676	Fam198a	-0.786527	0.0677515	0.999842	143.246	211.77	210.249	63.6656	147.911	116.251
ENSRNOG00000009577	Ndst4	-0.785363	0.18944	0.999842	117.304	84.3414	110.885	46.1027	106.375	28.493
ENSRNOG00000008515	Tmem45b	-0.783442	0.256292	0.999842	29.3259	92.5922	116.645	27.4421	65.8509	45.5888
ENSRNOG00000060934	Ptx4	-0.783189	0.155602	0.999842	78.9544	80.6744	70.5631	61.4703	52.6807	19.3752
ENSRNOG00000010867	Msantd1	-0.781493	0.282913	0.999842	22.5584	16.5016	12.9606	6.5861	13.1702	10.2575
ENSRNOG00000013991	Creg2	-0.781289	0.601926	0.999842	30.4539	21.0854	4.32019	15.3676	0	17.0958
ENSRNOG00000036726	Cd300e	-0.778435	0.266825	0.999842	87.9778	132.013	411.138	137.21	166.147	64.964
ENSRNOG00000018384	Adam12	-0.776561	0.324742	0.999842	38.3493	9.16755	23.041	14.2699	14.1833	12.5369
ENSRNOG00000057078	Ddit4	-0.771911	0.103449	0.999842	569.6	402.455	902.199	538.962	351.543	207.429
ENSRNOG00000062260	AABR07012061.2	-0.771424	0.568818	0.999842	75.5707	55.922	7.20031	18.6606	1.01309	61.5448
ENSRNOG00000012141	Xrcc3	-0.771113	0.293847	0.999842	31.5818	16.5016	46.802	26.3444	10.1309	19.3752
ENSRNOG00000028077	Cfap44	-0.770177	0.549088	0.999842	4.51168	20.1686	15.8407	2.19537	19.2487	2.27944
ENSRNOG00000024030	Gpr35	-0.769493	0.460127	0.999842	3.38376	23.8356	14.4006	5.48842	12.1571	6.83832
ENSRNOG00000014387	Chac1	-0.76889	0.490141	0.999842	468.087	162.266	18.0008	177.825	21.2749	181.215
ENSRNOG00000007984	Amer1	-0.767744	0.105748	0.999842	128.583	73.3404	159.127	92.2054	50.6545	69.5229
ENSRNOG00000004112	RGD1308775	-0.763514	0.321949	0.999842	23.6863	11.9178	10.8005	9.87915	8.10473	9.11776
ENSRNOG00000015830	Ano9	-0.763126	0.476665	0.999842	6.76752	7.33404	22.321	13.1722	5.06545	3.41916
ENSRNOG00000021552	Uprt	-0.761841	0.131851	0.999842	95.8732	82.5079	50.4022	42.8096	30.3927	61.5448
ENSRNOG00000059979	AABR07071838.1	-0.760593	0.277092	0.999842	19.1746	20.1686	34.5615	8.78146	21.2749	13.6766
ENSRNOG00000005147	Ccdc157	-0.759542	0.0979717	0.999842	131.967	112.761	100.804	84.5216	36.4713	83.1995
ENSRNOG00000018215	Slc22a6	-0.759504	0.685182	0.999842	22.5584	24.7524	0.720031	3.29305	0	25.0738
ENSRNOG00000009571	Wipf3	-0.756662	0.0976225	0.999842	217.689	466.628	518.423	214.048	168.173	330.519
ENSRNOG00000051911	Rbp3	-0.756483	0.552383	0.999842	12151.1	11827.1	1224.05	5570.74	434.616	8912.61
ENSRNOG00000055480	AABR07044668.1	-0.755926	0.538479	0.999842	209.793	133.846	24.4811	106.475	2.02618	109.413
ENSRNOG00000005309	Scn8a	-0.75566	0.391329	0.999842	198.514	73.3404	33.8415	72.4471	17.2225	91.1776
ENSRNOG00000046949	Kcnb1	-0.755243	0.382027	0.999842	2969.81	2224.05	347.055	1421.5	210.723	1650.31
ENSRNOG00000031162	Ccl24	-0.749623	0.347993	0.999842	291.003	661.897	1125.41	283.202	856.062	96.8761
ENSRNOG00000014971	Mas1	-0.748794	0.389776	0.999842	21.4305	54.0885	56.1624	10.9768	53.6938	13.6766
ENSRNOG00000000065	Pde6b	-0.747533	0.582234	0.999842	25526	24890.8	2122.65	13264.4	623.051	17405.8
ENSRNOG00000020694	Icam5	-0.747447	0.32362	0.999842	40.6051	11.9178	29.5213	23.0513	13.1702	12.5369
ENSRNOG00000008015	Fos	-0.745933	0.360749	0.999842	337.248	346.533	2344.42	342.477	452.852	1010.93
ENSRNOG00000061038	Myh15	-0.742448	0.613079	0.999842	0	31.1697	18.7208	6.5861	14.1833	9.11776
ENSRNOG00000010716	Atoh8	-0.74232	0.115064	0.999842	759.09	640.812	972.762	354.552	801.355	262.135
ENSRNOG00000059486	RF00410	-0.739858	0.327141	0.999842	27.0701	10.0843	17.2808	13.1722	10.1309	9.11776
ENSRNOG00000019660	Spib	-0.737738	0.503986	0.999842	20.3026	29.3362	45.362	1.09768	26.3404	29.6327
ENSRNOG00000013042	Htr1b	-0.737418	0.328094	0.999842	103.769	85.2582	22.321	38.4189	24.3142	63.8243
ENSRNOG00000015727	Loxl4	-0.737399	0.291863	0.999842	37.2214	18.3351	59.7626	32.9305	18.2356	18.2355
ENSRNOG00000009589	Angptl7	-0.73681	0.504705	0.999842	11.2792	41.254	3.60016	7.68378	11.144	14.8164
ENSRNOG00000047551	LOC100911615	-0.735683	0.164872	0.999842	138.734	163.182	73.4432	83.4239	99.2829	42.1696
ENSRNOG00000051529	Opn1mw	-0.735101	0.528988	0.999842	871.883	627.977	51.1222	475.297	14.1833	442.211
ENSRNOG00000020009	Npas4	-0.734714	0.744535	0.999842	29.3259	27.5026	0	31.8328	0	2.27944
ENSRNOG00000017927	Drd4	-0.732192	0.496902	0.999842	1705.42	1453.97	150.487	725.569	40.5236	1226.34
ENSRNOG00000029235	Sfmbt2	-0.730994	0.402532	0.999842	19.1746	21.0854	23.761	19.7583	3.03927	15.9561
ENSRNOG00000061441	AABR07071935.1	-0.73046	0.317709	0.999842	14.663	13.7513	12.9606	10.9768	7.09164	6.83832
ENSRNOG00000059479	Adcy1	-0.729221	0.304034	0.999842	125.199	96.2593	36.0016	73.5448	22.288	59.2654
ENSRNOG00000056658	Xylt1	-0.729019	0.444743	0.999842	107.152	16.5016	25.2011	39.5166	38.4975	11.3972
ENSRNOG00000009565	Pdk4	-0.728559	0.157681	0.999842	631.635	825.079	358.576	558.721	358.634	177.796
ENSRNOG00000033736	Diras3	-0.727654	0.0634563	0.999842	109.408	114.594	192.248	100.987	76.9949	74.0818
ENSRNOG00000038905	AABR07048397.1	-0.727621	0.154057	0.999842	34.9655	47.6712	57.6025	34.0282	19.2487	31.9121
ENSRNOG00000003348	Rasd1	-0.727525	0.101858	0.999842	901.208	1145.94	2715.24	934.128	1041.46	901.518
ENSRNOG00000013089	Kif13b	-0.725254	0.112852	0.999842	632.763	366.702	598.346	521.399	222.88	222.245
ENSRNOG00000042990	AABR07021804.1	-0.724106	0.212455	0.999842	65.4194	34.8367	56.8825	36.2235	41.5367	17.0958
ENSRNOG00000010266	Cd180	-0.72311	0.358942	0.999842	54.1402	24.7524	121.685	19.7583	59.7724	42.1696
ENSRNOG00000000606	Pcdh15	-0.722065	0.650465	0.999842	344.016	165.016	12.9606	190.997	0	125.369
ENSRNOG00000053140	AABR07027866.1	-0.721411	0.377506	0.999842	15.7909	26.5859	31.6814	23.0513	5.06545	17.0958
ENSRNOG00000038193	AC132057.1	-0.720997	0.109189	0.999842	232.352	241.107	206.649	165.75	180.33	66.1037
ENSRNOG00000020927	Tulp2	-0.718905	0.367685	0.999842	28.198	28.4194	15.1207	14.2699	23.3011	5.6986
ENSRNOG00000009803	LOC100362176	-0.718827	0.631587	0.999842	37.2214	8.25079	7.20031	18.6606	13.1702	0
ENSRNOG00000032618	Mst1r	-0.717585	0.210241	0.999842	76.6986	66.9231	118.085	57.0795	76.9949	25.0738
ENSRNOG00000029145	AY172581.2	-0.717094	0.273511	0.999842	29.3259	47.6712	23.041	14.2699	30.3927	15.9561
ENSRNOG00000033169	Cpeb4	-0.713078	0.0653638	0.999842	148.886	154.932	101.524	106.475	60.7855	79.7804
ENSRNOG00000061968	AABR07064878.1	-0.710027	0.197506	0.999842	24.8143	30.2529	43.9219	21.9537	16.2095	22.7944
ENSRNOG00000004197	Asb12	-0.708158	0.652156	0.999842	2.25584	110.927	10.0804	65.861	5.06545	4.55888
ENSRNOG00000025735	Wdr86	-0.706587	0.351857	0.999842	13.535	19.2519	12.9606	13.1722	9.11782	5.6986
ENSRNOG00000010594	LOC500124	-0.704315	0.265294	0.999842	73.3148	66.9231	23.761	38.4189	24.3142	37.6107
ENSRNOG00000025608	Lrat	-0.703909	0.337926	0.999842	2491.58	2217.63	517.703	859.486	353.569	1995.65
ENSRNOG00000053658	AABR07044569.1	-0.703805	0.489556	0.999842	47.3727	11.9178	12.9606	23.0513	4.05236	17.0958
ENSRNOG00000009265	Kcnk9	-0.702926	0.691146	0.999842	50.7564	12.8346	1.44006	30.7351	0	9.11776
ENSRNOG00000008138	Jhy	-0.701178	0.249501	0.999842	41.7331	51.3383	80.6435	25.2467	57.7462	23.9341
ENSRNOG00000053979	Egf	-0.701075	0.177166	0.999842	31.5818	35.7534	31.6814	16.4652	17.2225	27.3533
ENSRNOG00000017063	Fcna	-0.700351	0.253602	0.999842	514.332	1090.94	900.759	542.255	844.918	155.002
ENSRNOG00000062172	AC242859.3	-0.700183	0.325412	0.999842	21.4305	14.6681	15.1207	6.5861	11.144	13.6766
ENSRNOG00000061754	LOC102555924	-0.699931	0.386459	0.999842	33.8376	33.0032	23.761	13.1722	35.4582	6.83832
ENSRNOG00000047880	LOC103689975	-0.697916	0.309278	0.999842	29.3259	16.5016	33.8415	18.6606	21.2749	9.11776
ENSRNOG00000056892	AABR07017868.4	-0.693417	0.571052	0.999842	10.1513	10.0843	33.1214	4.39073	26.3404	2.27944
ENSRNOG00000012719	Tdrd12	-0.692875	0.29232	0.999842	148.886	188.851	147.606	87.8146	181.343	30.7724
ENSRNOG00000033262	Reep6	-0.692332	0.416547	0.999842	7122.82	5725.13	748.113	3734.32	612.92	4066.52
ENSRNOG00000047061	Zfp773-ps1	-0.692133	0.108629	0.999842	41.7331	38.5037	46.802	28.5398	27.3535	22.7944
ENSRNOG00000032609	AY172581.18	-0.689047	0.0813786	0.999842	81.2103	130.179	92.164	66.9587	47.6153	74.0818
ENSRNOG00000003069	Cd38	-0.688268	0.118627	0.999842	1076.04	726.987	732.992	639.949	685.862	247.319
ENSRNOG00000004778	Cnga1	-0.684214	0.489285	0.999842	3036.36	2641.17	288.013	1675.06	121.571	1915.87
ENSRNOG00000010253	Cd163	-0.682899	0.32888	0.999842	1316.28	1580.49	1476.78	1004.38	1569.28	150.443
ENSRNOG00000054408	AABR07021687.1	-0.682326	0.415325	0.999842	19.1746	16.5016	12.2405	9.87915	4.05236	15.9561
ENSRNOG00000010079	Car3	-0.682255	0.189939	0.999842	1323.05	3486.42	941.801	1114.15	927.991	1542.04
ENSRNOG00000050978	Hmgn1	-0.681582	0.29208	0.999842	28.198	22.0021	20.1609	12.0745	10.1309	21.6547
ENSRNOG00000013389	AABR07007916.1	-0.679741	0.0704455	0.999842	1176.42	1478.73	1898.72	641.047	1413.26	788.686
ENSRNOG00000019194	Pitx3	-0.679538	0.531063	0.999842	2.25584	26.5859	15.8407	12.0745	9.11782	6.83832
ENSRNOG00000051957	AC126897.1	-0.679154	0.383472	0.999842	10.1513	18.3351	11.5205	9.87915	6.07855	9.11776
ENSRNOG00000020377	Cideb	-0.676801	0.305648	0.999842	20.3026	19.2519	19.4408	7.68378	12.1571	17.0958
ENSRNOG00000027061	Nxpe5l1	-0.676158	0.0549427	0.999842	235.735	212.687	350.655	216.244	139.807	144.744
ENSRNOG00000006010	Slc6a20	-0.675652	0.420801	0.999842	2096.8	1407.22	408.258	729.959	141.833	1577.37
ENSRNOG00000059055	Hsbp1l1	-0.675107	0.526898	0.999842	498.541	406.122	61.2027	294.179	13.1702	297.467
ENSRNOG00000030048	AABR07038355.1	-0.673027	0.344414	0.999842	15.7909	29.3362	22.321	21.9537	9.11782	11.3972
ENSRNOG00000002031	Naa11	-0.672298	0.378055	0.999842	18.0467	12.8346	17.2808	15.3676	9.11782	5.6986
ENSRNOG00000000277	Tet1	-0.672239	0.137126	0.999842	112.792	189.768	251.291	140.503	78.008	129.928
ENSRNOG00000017930	Lpcat1	-0.671531	0.274787	0.999842	6474.26	5878.23	1475.34	3634.43	1292.7	3754.24
ENSRNOG00000017589	Gnat1	-0.671359	0.613172	0.999842	71109.7	89381.8	8219.88	28648.4	2679.63	74607.2
ENSRNOG00000005154	Alkal2	-0.670686	0.121593	0.999842	2294.19	2602.67	3557.68	1593.84	2794.1	923.173
ENSRNOG00000043262	AC142180.1	-0.669637	0.357725	0.999842	18.0467	19.2519	14.4006	16.4652	9.11782	6.83832
ENSRNOG00000030868	AABR07037307.1	-0.668964	0.430581	0.999842	16.9188	16.5016	23.761	4.39073	21.2749	10.2575
ENSRNOG00000059997	Brip1	-0.668566	0.258617	0.999842	24.8143	29.3362	34.5615	10.9768	23.3011	21.6547
ENSRNOG00000014372	Gjb3	-0.668514	0.201282	0.999842	43.9889	44.921	47.5221	42.8096	19.2487	23.9341
ENSRNOG00000059093	AABR07012583.2	-0.665861	0.298207	0.999842	31.5818	21.0854	18.7208	15.3676	10.1309	19.3752
ENSRNOG00000018992	Dpysl3	-0.66581	0.161421	0.999842	509.82	420.79	274.332	305.156	122.584	331.658
ENSRNOG00000007942	Fscn3	-0.664726	0.36797	0.999842	31.5818	23.8356	51.8423	10.9768	18.2356	38.7505
ENSRNOG00000022537	E2f8	-0.660988	0.451491	0.999842	81.2103	79.7577	72.7232	66.9587	74.9687	5.6986
ENSRNOG00000017067	LOC108348136	-0.659937	0.463326	0.999842	18.0467	11.9178	9.36041	13.1722	8.10473	3.41916
ENSRNOG00000045924	RT1-T24-3	-0.659077	0.0559126	0.999842	1166.27	1245.87	2286.82	1138.3	1057.67	780.708
ENSRNOG00000019118	Slc13a3	-0.658089	0.4881	0.999842	161.293	101.76	33.8415	90.01	9.11782	88.8981
ENSRNOG00000003526	Sytl4	-0.657598	0.172946	0.999842	156.781	197.102	244.091	152.578	166.147	60.4051
ENSRNOG00000022938	Ap4e1	-0.65628	0.128596	0.999842	178.211	154.932	78.4834	96.5961	84.0865	79.7804
ENSRNOG00000006569	Itgb8	-0.655193	0.230681	0.999842	1118.9	558.304	302.413	376.505	281.639	598.353
ENSRNOG00000000008	Alx4	-0.655091	0.214741	0.999842	412.819	416.207	603.386	345.77	449.812	113.972
ENSRNOG00000014964	Hp	-0.652667	0.198228	0.999842	109.408	177.85	92.884	110.866	45.5891	85.479
ENSRNOG00000059456	Grk3	-0.652638	0.093377	0.999842	233.48	128.346	205.929	152.578	91.1782	117.391
ENSRNOG00000011271	Mcc	-0.652118	0.109117	0.999842	366.574	217.271	462.26	289.788	162.095	214.267
ENSRNOG00000014923	Ifitm5	-0.650046	0.406023	0.999842	12.4071	12.8346	17.2808	5.48842	8.10473	13.6766
ENSRNOG00000002511	Flt4	-0.649698	0.131759	0.999842	1275.68	760.906	1699.99	1023.04	900.638	458.167
ENSRNOG00000004242	Pole2	-0.64845	0.224954	0.999842	23.6863	37.5869	31.6814	24.149	18.2356	17.0958
ENSRNOG00000013265	Tgfbr2	-0.648073	0.0754386	0.999842	9897.5	9312.4	15230.1	9284.2	8386.37	4307
ENSRNOG00000055574	AC109886.1	-0.647964	0.340825	0.999842	51.8843	66.9231	43.2019	47.2004	44.576	11.3972
ENSRNOG00000016108	Phlpp2	-0.64701	0.452827	0.999842	593.286	255.775	128.166	396.264	39.5105	188.054
ENSRNOG00000055789	AABR07000411.1	-0.646505	0.301879	0.999842	67.6752	46.7545	169.207	76.8378	54.7069	50.1477
ENSRNOG00000017689	Itih3	-0.646174	0.0957053	0.999842	76.6986	93.509	131.766	66.9587	72.9425	53.5668
ENSRNOG00000000572	Chst3	-0.646104	0.21227	0.999842	700.439	416.207	617.067	372.115	582.527	152.722
ENSRNOG00000018842	Pou4f3	-0.645792	0.712813	0.999842	43.9889	20.1686	1.44006	7.68378	0	34.1916
ENSRNOG00000010345	Ssmem1	-0.645787	0.331584	0.999842	109.408	86.1749	39.6017	50.4934	23.3011	76.3612
ENSRNOG00000055293	Ptprb	-0.645134	0.0940037	0.999842	7086.72	6250.43	11571.6	5635.51	7098.73	3193.49
ENSRNOG00000013793	C1qtnf9	-0.644312	0.669232	0.999842	14.663	30.2529	8.64038	27.4421	0	6.83832
ENSRNOG00000055958	AABR07007584.3	-0.644009	0.476013	0.999842	7.89544	15.5848	18.0008	12.0745	11.144	3.41916
ENSRNOG00000004009	Xpnpep2	-0.643489	0.247273	0.999842	76.6986	105.427	155.527	102.085	79.0211	35.3313
ENSRNOG00000013532	Pgam2	-0.643393	NA	NA	151.141	4642.45	183.608	2903.37	197.553	85.479
ENSRNOG00000011253	RGD1304810	-0.642512	0.115374	0.999842	103.769	105.427	108.725	98.7915	53.6938	51.2874
ENSRNOG00000053410	Adcy10	-0.640916	0.201339	0.999842	69.9311	127.429	163.447	55.9818	107.388	68.3832
ENSRNOG00000012470	Zc3h12c	-0.639946	0.281899	0.999842	128.583	78.8409	41.0418	71.3494	37.4844	50.1477
ENSRNOG00000018054	F2rl2	-0.638486	0.233558	0.999842	54.1402	45.8377	95.7642	34.0282	57.7462	34.1916
ENSRNOG00000031211	Acsm5	-0.637437	0.43142	0.999842	889.929	737.071	231.13	336.989	79.0211	778.428
ENSRNOG00000022268	Pnpla3	-0.636708	0.451014	0.999842	884.29	757.239	136.086	481.883	80.0342	581.257
ENSRNOG00000054042	N5	-0.635712	0.55517	0.999842	13.535	25.6691	7.20031	16.4652	2.02618	11.3972
ENSRNOG00000020173	Tie1	-0.635113	0.0609283	0.999842	20239.4	18652.3	33400.1	17874.7	18166.7	10507.1
ENSRNOG00000003738	Ush2a	-0.634848	0.534235	0.999842	915.871	668.314	77.7634	563.111	37.4844	469.564
ENSRNOG00000029131	AABR07024637.1	-0.63447	0.566847	0.999842	424.098	284.194	35.2815	283.202	12.1571	183.495
ENSRNOG00000006471	Pvalb	-0.632743	0.698318	0.999842	412.819	3163.72	27.3612	1436.87	94.2174	793.245
ENSRNOG00000011548	Ebf2	-0.632675	0.321786	0.999842	49.6285	207.187	108.005	109.768	69.9033	55.8462
ENSRNOG00000009590	Stox2	-0.631303	0.0942524	0.999842	83.4661	91.6755	105.125	46.1027	79.0211	55.8462
ENSRNOG00000013598	Melk	-0.631244	0.336543	0.999842	31.5818	34.8367	53.2823	40.6143	24.3142	12.5369
ENSRNOG00000015283	Nt5c1a	-0.630603	0.596924	0.999842	5.6396	18.3351	22.321	13.1722	1.01309	15.9561
ENSRNOG00000018528	Nrl	-0.63025	0.658494	0.999842	2710.39	2204.8	182.888	1900.09	48.6284	1344.87
ENSRNOG00000056656	AABR07044049.1	-0.630245	0.240617	0.999842	146.63	110.927	181.448	147.09	44.576	92.3173
ENSRNOG00000015308	Pbk	-0.62856	0.459739	0.999842	36.0935	15.5848	18.7208	10.9768	27.3535	6.83832
ENSRNOG00000045733	LOC298139	-0.628124	NA	NA	0	197.102	0.720031	119.647	6.07855	2.27944
ENSRNOG00000004258	Chst7	-0.628123	0.0915771	0.999842	298.899	375.869	576.025	267.835	341.412	200.591
ENSRNOG00000026302	Lrrn4cl	-0.626313	0.0909729	0.999842	2743.1	2702.59	3472.71	2670.66	2059.61	1047.4
ENSRNOG00000006119	Slc7a15	-0.624533	0.458887	0.999842	15.7909	15.5848	12.9606	10.9768	14.1833	3.41916
ENSRNOG00000057127	Zg16b	-0.624531	0.512732	0.999842	12.4071	24.7524	5.04022	10.9768	6.07855	10.2575
ENSRNOG00000001092	Kl	-0.623993	0.276115	0.999842	179.339	125.595	64.8028	79.0332	46.6022	113.972
ENSRNOG00000009299	Adra2c	-0.623759	0.504602	0.999842	300.027	86.1749	19.4408	133.917	62.8116	66.1037
ENSRNOG00000062252	AABR07072853.4	-0.623528	0.782096	0.999842	37.2214	5.50053	0	21.9537	0	5.6986
ENSRNOG00000004505	Nfic	-0.621555	0.0556818	0.999842	2590.83	2871.28	5100.7	2721.16	2010.99	2134.69
ENSRNOG00000012735	Kif24	-0.620734	0.320232	0.999842	29.3259	33.9199	64.0828	16.4652	31.4058	35.3313
ENSRNOG00000024650	Ckap2	-0.620432	0.108812	0.999842	104.897	76.0906	63.3628	57.0795	46.6022	54.7065
ENSRNOG00000029749	Pabpc4l	-0.619525	0.177115	0.999842	54.1402	67.8399	103.685	57.0795	52.6807	37.6107
ENSRNOG00000042277	AABR07016578.1	-0.617561	0.676002	0.999842	48.5006	36.6702	8.64038	41.712	0	19.3752
ENSRNOG00000049177	AABR07024972.1	-0.617029	0.336838	0.999842	24.8143	17.4183	30.9613	21.9537	11.144	14.8164
ENSRNOG00000061902	Wbp1	-0.615268	0.480922	0.999842	29.3259	11.0011	11.5205	5.48842	12.1571	15.9561
ENSRNOG00000000500	Scube3	-0.614482	0.506885	0.999842	55.2681	13.7513	10.0804	21.9537	11.144	18.2355
ENSRNOG00000010640	Agtr1b	-0.614346	0.251703	0.999842	744.428	752.656	1589.11	467.613	1161	387.505
ENSRNOG00000003959	Rgs18	-0.612823	0.280551	0.999842	126.327	295.195	386.657	130.624	279.613	118.531
ENSRNOG00000045949	LOC100911581	-0.612198	0.61764	0.999842	45.1168	28.4194	3.60016	14.2699	3.03927	33.0519
ENSRNOG00000013257	Hecw2	-0.611624	0.172529	0.999842	533.506	382.287	423.378	333.696	404.223	137.906
ENSRNOG00000013057	Prc1	-0.611042	0.295432	0.999842	1151.61	952.508	272.892	711.299	300.888	543.646
ENSRNOG00000018373	Tln2	-0.610507	0.217604	0.999842	1026.41	509.716	306.013	443.464	292.783	469.564
ENSRNOG00000019533	AABR07026957.1	-0.610357	0.181788	0.999842	192.874	157.682	216.009	154.773	61.7985	155.002
ENSRNOG00000062121	AABR07020663.2	-0.610336	0.333149	0.999842	117.304	110.927	69.123	103.182	24.3142	67.2434
ENSRNOG00000032332	Krt4	-0.609975	0.595217	0.999842	108.28	18.3351	30.2413	20.856	76.9949	4.55888
ENSRNOG00000013179	Tinagl1	-0.609357	0.164343	0.999842	15185.2	11971.9	7847.62	10342.4	8880.75	3721.18
ENSRNOG00000056457	Gpd1	-0.608793	0.434692	0.999842	549.297	2750.26	403.938	1407.23	536.938	484.381
ENSRNOG00000039057	Klf8	-0.60711	0.682639	0.999842	0	23.8356	16.5607	9.87915	12.1571	4.55888
ENSRNOG00000015402	Guca1a	-0.60603	0.643204	0.999842	9163.23	9675.43	873.398	6228.25	316.084	6406.36
ENSRNOG00000017198	Hif3a	-0.60566	0.506091	0.999842	142.118	42.1707	25.2011	64.7633	58.7593	13.6766
ENSRNOG00000043513	Cyp4x1	-0.604937	0.153508	0.999842	90.2336	142.097	132.486	51.5911	86.1127	102.575
ENSRNOG00000006116	Hk2	-0.604491	0.315264	0.999842	3029.59	2842.86	891.399	1850.69	581.514	2016.16
ENSRNOG00000007529	Bmf	-0.603923	0.113001	0.999842	562.832	382.287	336.255	400.654	221.867	219.966
ENSRNOG00000054047	RF00004	-0.602926	0.239401	0.999842	332.737	184.268	205.209	253.565	86.1127	135.627
ENSRNOG00000038259	AABR07053749.1	-0.602489	0.410805	0.999842	21.4305	10.0843	16.5607	10.9768	8.10473	12.5369
ENSRNOG00000006583	Hpgds	-0.601625	0.303636	0.999842	55.2681	96.2593	57.6025	31.8328	74.9687	30.7724
ENSRNOG00000014320	Inhba	-0.601351	0.24157	0.999842	177.084	120.095	350.655	158.066	170.199	99.1556
ENSRNOG00000021088	Tmod4	-0.600882	0.543561	0.999842	162.421	1196.36	141.846	722.275	132.715	134.487
ENSRNOG00000042580	Zfp866	-0.600721	0.142219	0.999842	163.548	112.761	96.4842	108.671	64.8378	71.8023
ENSRNOG00000060435	Kcnq4	-0.59996	0.316545	0.999842	56.396	47.6712	34.5615	32.9305	15.1964	43.3093
ENSRNOG00000027480	Tmem116	-0.599937	0.551059	0.999842	1566.68	1308.21	174.248	1010.97	54.7069	945.967
ENSRNOG00000010650	Plekhh1	-0.597834	0.464357	0.999842	71.059	35.7534	24.4811	23.0513	11.144	52.4271
ENSRNOG00000013232	Nr6a1	-0.59569	0.455089	0.999842	30.4539	12.8346	21.6009	19.7583	6.07855	17.0958
ENSRNOG00000033010	Akr1c12	-0.594726	0.489787	0.999842	20.3026	15.5848	14.4006	17.5629	12.1571	3.41916
ENSRNOG00000002321	AABR07039541.1	-0.594723	0.338252	0.999842	30.4539	17.4183	18.0008	15.3676	13.1702	14.8164
ENSRNOG00000007059	Atp1b4	-0.593077	0.558565	0.999842	27.0701	4.58377	16.5607	6.5861	7.09164	18.2355
ENSRNOG00000016584	Mamdc4	-0.59296	0.414402	0.999842	20.3026	25.6691	13.6806	15.3676	7.09164	17.0958
ENSRNOG00000002341	Trim25	-0.592697	0.176228	0.999842	754.579	653.646	945.401	802.406	266.443	492.359
ENSRNOG00000038607	Tmem86b	-0.592396	0.540221	0.999842	12.4071	6.41728	22.321	5.48842	6.07855	15.9561
ENSRNOG00000019956	Kdm4a	-0.592227	0.294956	0.999842	94.7453	135.68	95.7642	65.861	33.432	117.391
ENSRNOG00000024922	Fbxo24	-0.592101	0.596064	0.999842	19.1746	18.3351	11.5205	5.48842	2.02618	25.0738
ENSRNOG00000024990	Ppp1r1c	-0.591786	0.307351	0.999842	62.0356	92.5922	40.3218	64.7633	31.4058	33.0519
ENSRNOG00000047057	Gpr26	-0.590331	0.701714	0.999842	64.2915	28.4194	0.720031	12.0745	2.02618	47.8682
ENSRNOG00000046660	Gpc6	-0.590101	0.167316	0.999842	2223.13	3238.89	3676.48	1644.33	3248.98	1177.33
ENSRNOG00000046031	LOC103689996	-0.588828	0.16985	0.999842	91.3616	65.0896	121.685	77.9355	52.6807	54.7065
ENSRNOG00000022438	Jmjd4	-0.58877	0.200383	0.999842	62.0356	48.588	41.7618	26.3444	31.4058	43.3093
ENSRNOG00000053654	AABR07061614.2	-0.587673	0.19683	0.999842	37.2214	31.1697	37.4416	24.149	21.2749	25.0738
ENSRNOG00000037845	Cysltr1	-0.586839	0.251701	0.999842	98.1291	100.843	123.845	84.5216	97.2567	33.0519
ENSRNOG00000057316	RF00604	-0.586511	0.427517	0.999842	14.663	22.9189	33.8415	8.78146	15.1964	23.9341
ENSRNOG00000015086	Plin1	-0.586192	0.392745	0.999842	48.5006	137.513	52.5623	85.6193	42.5498	30.7724
ENSRNOG00000048847	Wdr17	-0.585332	0.678001	0.999842	2809.65	2591.67	126.726	1296.36	98.2698	2289.7
ENSRNOG00000004889	Vangl2	-0.585295	0.109833	0.999842	375.598	218.188	244.091	187.704	136.767	233.642
ENSRNOG00000021200	Hfe2	-0.585164	NA	NA	1.12792	2569.66	14.4006	1665.19	55.72	2.27944
ENSRNOG00000007041	Abcg2	-0.585112	0.214746	0.999842	2005.44	2217.63	1893.68	1523.58	2021.12	532.249
ENSRNOG00000059160	AABR07050399.2	-0.584713	0.490016	0.999842	5.6396	15.5848	17.2808	7.68378	9.11782	9.11776
ENSRNOG00000053937	AABR07047189.1	-0.584637	0.591957	0.999842	11.2792	13.7513	11.5205	2.19537	4.05236	18.2355
ENSRNOG00000027938	Jcad	-0.58429	0.281445	0.999842	2988.99	1705.16	3405.03	2725.55	2040.36	635.963
ENSRNOG00000014424	RGD1563354	-0.584287	0.0733357	0.999842	2822.06	3272.81	3917.69	2530.16	2794.1	1353.99
ENSRNOG00000012876	Slc6a13	-0.58409	0.517237	0.999842	2052.82	1381.55	330.494	701.42	118.532	1691.34
ENSRNOG00000018858	Myct1	-0.583849	0.065665	0.999842	159.037	130.179	190.088	93.3031	129.676	96.8761
ENSRNOG00000023899	Gng14	-0.583769	0.5601	0.999842	14.663	15.5848	25.9211	20.856	2.02618	14.8164
ENSRNOG00000037801	AABR07036374.1	-0.583619	0.60495	0.999842	73.3148	27.5026	6.48028	19.7583	6.07855	45.5888
ENSRNOG00000055142	NEWGENE_2319083	-0.582405	0.610247	0.999842	2.25584	10.0843	22.321	5.48842	12.1571	5.6986
ENSRNOG00000011969	Dock9	-0.581888	0.0797537	0.999842	3855.23	2857.52	3351.03	2611.39	2787.01	1324.35
ENSRNOG00000048186	F2rl3	-0.580803	0.407144	0.999842	39.4772	74.2571	126.005	48.2981	87.1258	25.0738
ENSRNOG00000019914	Fam57b	-0.580603	0.556682	0.999842	826.766	665.564	101.524	568.6	35.4582	461.586
ENSRNOG00000033883	Stard8	-0.579748	0.0563637	0.999842	2467.89	2105.79	3188.3	2134.99	1881.31	1177.33
ENSRNOG00000007390	Nfkbia	-0.578908	0.0943638	0.999842	9744.11	14453.6	23962.6	10388.5	10699.3	11155.6
ENSRNOG00000013281	Mib1	-0.578663	0.12978	0.999842	174.828	287.861	181.448	104.28	184.383	142.465
ENSRNOG00000033433	Csrnp1	-0.578588	0.136438	0.999842	399.284	380.453	794.195	375.408	401.184	278.092
ENSRNOG00000061533	AABR07001926.3	-0.578577	0.112406	0.999842	152.269	218.188	159.847	93.3031	160.068	101.435
ENSRNOG00000011598	Slc15a1	-0.578569	0.0764211	0.999842	785.033	781.075	996.523	579.577	765.897	370.409
ENSRNOG00000001271	Card6	-0.578483	0.117922	0.999842	1028.66	969.01	1414.14	919.858	933.057	431.954
ENSRNOG00000019963	Spats1	-0.577687	0.489062	0.999842	13.535	8.25079	13.6806	4.39073	9.11782	10.2575
ENSRNOG00000007931	Gucy2d	-0.577569	0.685696	0.999842	2666.4	1627.24	183.608	1469.8	39.5105	1490.75
ENSRNOG00000003384	Hs3st3b1	-0.576077	0.157495	0.999842	224.456	231.939	128.166	159.164	90.1651	142.465
ENSRNOG00000047884	AABR07001923.1	-0.576048	0.084759	0.999842	195.13	161.349	246.971	135.015	166.147	103.714
ENSRNOG00000028422	Rmnd5a	-0.575129	0.106771	0.999842	125.199	95.3425	110.165	64.7633	96.2436	60.4051
ENSRNOG00000023657	Gprin3	-0.57474	0.190087	0.999842	197.386	280.527	516.262	261.249	225.919	181.215
ENSRNOG00000033658	Kntc1	-0.574359	0.137261	0.999842	64.2915	47.6712	51.1222	35.1259	36.4713	37.6107
ENSRNOG00000061971	AABR07044354.1	-0.574001	0.324429	0.999842	27.0701	22.9189	33.1214	12.0745	23.3011	20.5149
ENSRNOG00000010643	Kank2	-0.572488	0.108673	0.999842	10720.9	11164.2	18643.1	12565.2	8404.6	6284.41
ENSRNOG00000008533	Ago2	-0.57225	0.106151	0.999842	283.108	379.536	380.177	219.537	159.055	323.68
ENSRNOG00000030352	Pcdhga9	-0.571672	0.396684	0.999842	121.815	98.0928	64.0828	120.745	31.4058	38.7505
ENSRNOG00000054128	AABR07051730.1	-0.571195	0.790185	0.999842	100.385	0.916755	0	1.09768	11.144	55.8462
ENSRNOG00000011070	Gnb4	-0.570303	0.0908145	0.999842	948.581	1026.77	1437.18	853.997	953.318	491.219
ENSRNOG00000025757	Myh6	-0.570156	0.617987	0.999842	547.041	435.459	59.0426	403.947	9.11782	288.349
ENSRNOG00000028335	Fat4	-0.567599	0.0959707	0.999842	294.387	255.775	254.171	218.439	209.71	113.972
ENSRNOG00000023760	Plekhm3	-0.56743	0.301849	0.999842	314.69	244.774	107.285	209.657	87.1258	152.722
ENSRNOG00000023664	Lepr	-0.567373	0.133049	0.999842	302.283	351.117	348.495	293.081	255.299	127.649
ENSRNOG00000019657	Mk1	-0.567327	0.135055	0.999842	926.023	892.919	969.162	900.1	341.412	640.522
ENSRNOG00000015623	Guca1b	-0.567217	0.669047	0.999842	15358.9	14966	1604.23	8601.44	432.59	12515.3
ENSRNOG00000047699	Snai2	-0.566698	0.239598	0.999842	572.984	749.905	645.868	207.462	738.543	382.946
ENSRNOG00000029792	Ogn	-0.563997	0.465871	0.999842	20.3026	23.8356	23.041	14.2699	25.3273	5.6986
ENSRNOG00000002459	Fbxo40	-0.563776	0.650426	0.999842	4.51168	61.4226	5.76025	26.3444	14.1833	7.97804
ENSRNOG00000014361	Edn1	-0.562686	0.106382	0.999842	821.126	1161.53	567.385	583.967	694.98	446.77
ENSRNOG00000001776	Muc20	-0.562526	0.577983	0.999842	5.6396	16.5016	21.6009	3.29305	16.2095	10.2575
ENSRNOG00000003872	NEWGENE_620180	-0.562408	0.215547	0.999842	598.926	684.816	871.238	522.497	712.203	224.525
ENSRNOG00000016147	Slc17a6	-0.562228	0.600071	0.999842	1125.66	1164.28	62.6427	363.333	81.0473	1148.84
ENSRNOG00000008970	Pcdh17	-0.561634	0.0912778	0.999842	1249.74	1370.55	1680.55	1010.97	604.815	1299.28
ENSRNOG00000004744	Fam84b	-0.560208	0.324818	0.999842	205.282	74.2571	81.3635	103.182	56.7331	84.3392
ENSRNOG00000014269	Cxcr2	-0.559458	0.397701	0.999842	23.6863	15.5848	23.761	14.2699	19.2487	9.11776
ENSRNOG00000012369	Fam174b	-0.558987	0.154851	0.999842	1078.29	1413.64	2085.21	1436.87	654.457	1016.63
ENSRNOG00000005366	AABR07053472.1	-0.558922	0.119726	0.999842	77.8265	107.26	115.205	65.861	56.7331	82.0598
ENSRNOG00000019661	Gdf15	-0.557298	0.484237	0.999842	196.258	88.9252	33.1214	115.257	33.432	67.2434
ENSRNOG00000005165	Smcr8	-0.557207	0.100886	0.999842	311.306	240.19	228.97	240.393	155.003	134.487
ENSRNOG00000027037	Alox12	-0.55716	0.359892	0.999842	45.1168	55.922	149.767	51.5911	55.72	63.8243
ENSRNOG00000021318	Epas1	-0.556349	0.074543	0.999842	50846.7	41757.3	56338.9	40235.6	40299.7	20748.6
ENSRNOG00000060153	Spry3	-0.556152	0.628685	0.999842	25.9422	16.5016	3.60016	8.78146	3.03927	19.3752
ENSRNOG00000042360	AABR07066752.1	-0.555722	0.435596	0.999842	29.3259	19.2519	52.5623	12.0745	27.3535	29.6327
ENSRNOG00000054695	Calcrl	-0.553242	0.0572285	0.999842	3137.87	3441.5	5449.92	2919.84	3092.97	2185.98
ENSRNOG00000057253	AABR07060560.3	-0.553072	0.468356	0.999842	11.2792	11.9178	14.4006	8.78146	11.144	5.6986
ENSRNOG00000012770	Spata9	-0.551868	0.181139	0.999842	81.2103	102.677	69.123	41.712	56.7331	74.0818
ENSRNOG00000047102	Popdc3	-0.551827	0.732186	0.999842	5.6396	147.598	3.60016	85.6193	2.02618	19.3752
ENSRNOG00000017645	Mylpf	-0.551778	NA	NA	177.084	7727.33	244.091	5055.93	299.875	202.87
ENSRNOG00000060605	AABR07071208.2	-0.551555	0.337052	0.999842	40.6051	36.6702	26.6412	27.4421	29.3796	13.6766
ENSRNOG00000019718	Galnt15	-0.551119	0.215311	0.999842	508.692	332.782	294.493	346.868	289.744	137.906
ENSRNOG00000016543	Trim63	-0.550999	0.140275	0.999842	641.787	765.49	817.236	777.16	385.988	355.592
ENSRNOG00000002723	Sele	-0.550746	0.298341	0.999842	192.874	339.199	704.191	221.732	257.325	365.85
ENSRNOG00000017129	Ttll4	-0.550419	0.0957382	0.999842	303.411	221.855	285.852	250.272	151.964	151.583
ENSRNOG00000013306	Pcdh20	-0.549722	0.259751	0.999842	835.789	756.323	523.463	477.492	752.726	214.267
ENSRNOG00000015076	Cyp26b1	-0.549337	0.319124	0.999842	311.306	429.958	174.968	171.239	341.412	112.832
ENSRNOG00000009446	Rxra	-0.54929	0.0852601	0.999842	485.006	455.627	583.225	410.533	406.249	224.525
ENSRNOG00000006224	Klhl31	-0.548281	0.71488	0.999842	3.38376	200.769	23.761	135.015	6.07855	14.8164
ENSRNOG00000004412	Mtbp	-0.547726	0.0635927	0.999842	283.108	191.602	253.451	192.095	172.225	133.347
ENSRNOG00000012779	Msr1	-0.547386	0.123582	0.999842	496.285	496.881	635.788	402.85	488.31	223.385
ENSRNOG00000011225	LOC102554034	-0.546189	0.576048	0.999842	18.0467	17.4183	11.5205	15.3676	2.02618	14.8164
ENSRNOG00000043186	Ppil6	-0.545418	0.565073	0.999842	20.3026	30.2529	5.76025	16.4652	6.07855	15.9561
ENSRNOG00000033564	Cfd	-0.544657	0.259131	0.999842	1494.49	3514.84	2474.03	1704.7	2566.16	859.348
ENSRNOG00000042118	RGD1310081	-0.544489	0.197906	0.999842	274.085	163.182	167.047	126.234	95.2305	192.613
ENSRNOG00000042426	Cyp4v3	-0.54334	0.196215	0.999842	89.1057	80.6744	131.046	92.2054	57.7462	56.986
ENSRNOG00000061070	Irf4	-0.542175	0.519096	0.999842	28.198	33.0032	25.9211	4.39073	31.4058	23.9341
ENSRNOG00000052051	Slc24a1	-0.541382	0.675831	0.999842	8988.4	8443.31	938.201	4873.71	305.953	7442.37
ENSRNOG00000037295	Poc1a	-0.541351	0.0598486	0.999842	92.4895	89.842	101.524	65.861	68.8902	60.4051
ENSRNOG00000005054	Prox2	-0.540608	0.476735	0.999842	22.5584	38.5037	87.8438	20.856	27.3535	54.7065
ENSRNOG00000012563	Arhgap29	-0.540598	0.0514646	0.999842	5426.43	4907.39	7520.01	4330.36	4911.46	3032.79
ENSRNOG00000053168	LOC102553088	-0.540173	0.431179	0.999842	37.2214	21.0854	45.362	29.6374	11.144	30.7724
ENSRNOG00000026310	2023-03-01	-0.539696	0.467547	0.999842	237.991	186.101	51.8423	133.917	40.5236	152.722
ENSRNOG00000028636	Xkr5	-0.539617	0.470151	0.999842	55.2681	48.588	41.0418	9.87915	58.7593	30.7724
ENSRNOG00000001618	Ripk4	-0.539485	0.611757	0.999842	180.467	89.842	15.8407	98.7915	10.1309	87.7584
ENSRNOG00000006357	Sgip1	-0.538825	0.493198	0.999842	1350.12	1031.35	236.89	841.923	141.833	818.319
ENSRNOG00000004641	Sstr4	-0.5387	0.299922	0.999842	69.9311	59.5891	153.367	64.7633	57.7462	72.942
ENSRNOG00000002487	Mbnl3	-0.538588	0.649121	0.999842	2.25584	33.9199	12.9606	12.0745	17.2225	4.55888
ENSRNOG00000024641	LOC100910838	-0.537711	0.619342	0.999842	33.8376	16.5016	6.48028	13.1722	3.03927	22.7944
ENSRNOG00000026111	Morn5	-0.537421	0.375373	0.999842	25.9422	37.5869	18.7208	16.4652	16.2095	23.9341
ENSRNOG00000000378	AABR07044914.1	-0.536926	0.397243	0.999842	31.5818	44.921	31.6814	28.5398	34.4451	11.3972
ENSRNOG00000061056	AABR07042514.3	-0.536746	0.590893	0.999842	15.7909	18.3351	14.4006	4.39073	24.3142	4.55888
ENSRNOG00000013140	Pdzd2	-0.536311	0.170024	0.999842	738.788	603.225	687.63	601.53	242.129	556.183
ENSRNOG00000015052	Star	-0.535703	0.43433	0.999842	19.1746	22.9189	15.1207	13.1722	8.10473	18.2355
ENSRNOG00000061097	Lrit3	-0.535363	0.729173	0.999842	94.7453	86.1749	7.92035	81.2285	0	49.0079
ENSRNOG00000050476	AABR07002247.1	-0.534374	0.133668	0.999842	110.536	94.4257	71.2831	71.3494	62.8116	55.8462
ENSRNOG00000013681	Kcns1	-0.534228	0.534802	0.999842	38.3493	57.7556	12.9606	25.2467	10.1309	39.8902
ENSRNOG00000000335	Ermap	-0.534144	0.463821	0.999842	134.223	69.6734	25.9211	37.3212	44.576	76.3612
ENSRNOG00000013463	Kcnj8	-0.533979	0.0534196	0.999842	2188.17	2822.69	3696.64	1785.93	2467.89	1760.87
ENSRNOG00000014509	Sacs	-0.533578	0.0657422	0.999842	536.89	532.635	676.829	413.827	287.718	506.035
ENSRNOG00000052395	AABR07071395.1	-0.532668	0.146202	0.999842	226.712	185.184	141.846	125.136	93.2044	164.12
ENSRNOG00000005723	Grin3a	-0.532515	0.454308	0.999842	100.385	62.3393	82.8036	17.5629	49.6415	102.575
ENSRNOG00000038980	Lypd6	-0.532362	0.629316	0.999842	99.257	103.593	9.36041	36.2235	10.1309	100.295
ENSRNOG00000000413	Pln	-0.531788	0.139577	0.999842	1335.46	1883.01	1846.16	927.542	1752.65	822.877
ENSRNOG00000002814	Higd1b	-0.531345	0.109981	0.999842	1004.98	1270.62	956.202	780.453	987.764	467.285
ENSRNOG00000057578	Prodh2	-0.531338	0.144473	0.999842	59.7798	67.8399	68.403	48.2981	36.4713	51.2874
ENSRNOG00000004346	Notch3	-0.530903	0.278101	0.999842	1861.07	1056.1	2209.06	1071.34	1889.41	586.955
ENSRNOG00000002238	Sema5b	-0.530548	0.294258	0.999842	203.026	94.4257	123.125	93.3031	59.7724	137.906
ENSRNOG00000039459	Pcdhgb4	-0.530061	0.284397	0.999842	78.9544	95.3425	113.045	74.6425	90.1651	34.1916
ENSRNOG00000051285	AABR07070312.1	-0.529893	0.592777	0.999842	41.7331	21.0854	34.5615	51.5911	10.1309	5.6986
ENSRNOG00000012942	Satb1	-0.529877	0.0759009	0.999842	977.907	680.232	1062.05	810.09	570.37	503.756
ENSRNOG00000058662	Ano8	-0.528936	0.544364	0.999842	62.0356	22.0021	18.0008	32.9305	29.3796	7.97804
ENSRNOG00000019606	Trpv3	-0.528591	0.518963	0.999842	40.6051	22.9189	40.3218	42.8096	22.288	6.83832
ENSRNOG00000013851	Spry4	-0.528484	0.0852873	0.999842	1329.82	1175.28	2101.77	1109.76	1238	846.812
ENSRNOG00000004404	Tac4	-0.52818	0.308755	0.999842	39.4772	73.3404	45.362	27.4421	33.432	49.0079
ENSRNOG00000004032	Tmem94	-0.527531	0.258695	0.999842	74.4428	93.509	46.082	45.005	60.7855	42.1696
ENSRNOG00000034229	Serpinb1b	-0.526228	0.306421	0.999842	125.199	88.0085	158.407	86.717	125.623	45.5888
ENSRNOG00000013661	Kif26a	-0.525685	0.353653	0.999842	318.074	193.435	628.587	374.31	275.561	142.465
ENSRNOG00000002975	AABR07037243.1	-0.52486	0.333061	0.999842	20.3026	32.0864	26.6412	16.4652	19.2487	19.3752
ENSRNOG00000059626	AABR07059142.1	-0.52416	0.804647	0.999842	27.0701	18.3351	0	9.87915	0	21.6547
ENSRNOG00000056228	Atp10a	-0.523615	0.0651423	0.999842	1027.54	842.498	1000.12	711.299	828.708	455.888
ENSRNOG00000024717	Espnl	-0.523234	0.559485	0.999842	11.2792	14.6681	42.4819	26.3444	9.11782	12.5369
ENSRNOG00000011369	Kcns2	-0.522775	0.707588	0.999842	59.7798	44.921	3.60016	24.149	1.01309	50.1477
ENSRNOG00000010665	Ccr7	-0.522665	0.299959	0.999842	131.967	107.26	189.368	52.6888	101.309	144.744
ENSRNOG00000026579	AC119332.1	-0.522633	0.262906	0.999842	45.1168	55.922	43.2019	31.8328	24.3142	44.4491
ENSRNOG00000023972	Col4a2	-0.522501	0.174062	0.999842	11001.7	7142.44	10544.9	7035.05	9294.1	3642.54
ENSRNOG00000021261	Rassf2	-0.522021	0.213865	0.999842	3459.33	3140.8	3137.18	2675.05	3099.04	1006.37
ENSRNOG00000042960	Rgcc	-0.520701	0.25948	0.999842	21953.8	14499.4	27053.7	19050.3	18813.1	6402.94
ENSRNOG00000017976	Slco2b1	-0.5201	0.0544888	0.999842	5037.29	5420.77	6501.88	4295.23	4813.19	2718.23
ENSRNOG00000021285	Celsr1	-0.520022	0.472844	0.999842	47.3727	41.254	154.807	38.4189	86.1127	45.5888
ENSRNOG00000028534	Zfp518b	-0.519494	0.0712	0.999842	267.317	207.187	297.373	219.537	163.108	156.142
ENSRNOG00000000802	Tbc1d32	-0.519052	0.27337	0.999842	274.085	233.772	133.926	181.118	84.0865	182.355
ENSRNOG00000051672	AABR07008030.1	-0.518465	0.274874	0.999842	58.6519	68.7566	46.082	42.8096	51.6676	26.2135
ENSRNOG00000004928	Sntg2	-0.517335	0.406513	0.999842	333.864	260.358	100.084	228.318	72.9425	183.495
ENSRNOG00000010791	Ripor3	-0.516997	0.295268	0.999842	303.411	357.534	277.212	301.863	263.404	90.0378
ENSRNOG00000021763	Ffar4	-0.516777	0.438129	0.999842	31.5818	44.0042	16.5607	28.5398	15.1964	20.5149
ENSRNOG00000004698	Cd244	-0.516533	0.157686	0.999842	94.7453	100.843	133.926	87.8146	56.7331	86.6187
ENSRNOG00000016750	Cyp26a1	-0.516166	0.299207	0.999842	258.294	328.198	706.351	271.128	421.446	211.988
ENSRNOG00000032788	Dysf	-0.515993	0.0806493	0.999842	10481.8	8219.62	14263.8	9083.33	8256.69	5713.41
ENSRNOG00000047457	AABR07071765.1	-0.515778	0.371542	0.999842	107.152	59.5891	51.8423	70.2517	54.7069	27.3533
ENSRNOG00000056130	AABR07028970.2	-0.515767	0.113521	0.999842	138.734	161.349	192.248	137.21	86.1127	121.95
ENSRNOG00000054344	Ier2	-0.515734	0.158102	0.999842	2809.65	2327.64	5572.32	2362.21	2720.15	2409.37
ENSRNOG00000038970	AABR07037410.1	-0.515612	0.498944	0.999842	22.5584	43.0875	15.1207	12.0745	29.3796	14.8164
ENSRNOG00000019779	Disc1	-0.515369	0.510118	0.999842	38.3493	13.7513	69.123	38.4189	28.3665	18.2355
ENSRNOG00000054515	Fgd6	-0.514575	0.174443	0.999842	207.537	140.263	194.408	174.532	111.44	93.457
ENSRNOG00000012347	Gata2	-0.514054	0.0641564	0.999842	2853.64	2984.04	3770.8	2424.78	2752.57	1551.16
ENSRNOG00000002469	Trim7	-0.513629	0.241814	0.999842	38.3493	61.4226	46.082	31.8328	38.4975	31.9121
ENSRNOG00000050534	Gcnt1	-0.513078	0.0630828	0.999842	459.064	512.466	527.783	377.603	425.498	247.319
ENSRNOG00000004754	Tc2n	-0.511948	0.285698	0.999842	1008.36	843.414	310.334	535.669	375.857	604.051
ENSRNOG00000045639	RGD1560883	-0.511874	0.279932	0.999842	286.492	268.609	135.366	170.141	97.2567	216.547
ENSRNOG00000029745	AABR07002677.1	-0.510925	0.658083	0.999842	18.0467	37.5869	2.88013	13.1722	5.06545	22.7944
ENSRNOG00000012216	Tgfbi	-0.510922	0.198274	0.999842	6969.42	8490.07	11383	8206.28	7385.43	3245.92
ENSRNOG00000012956	Tgm2	-0.510842	0.185084	0.999842	27005.8	31459.4	35659.6	30732.9	24177.4	11147.6
ENSRNOG00000022196	Bmpr2	-0.510673	0.0689945	0.999842	6354.7	5459.27	7016.71	4907.74	5375.46	2933.64
ENSRNOG00000011716	Degs2	-0.510407	0.177205	0.999842	192.874	355.701	219.61	142.699	228.959	167.539
ENSRNOG00000033090	Ltbp1	-0.510313	0.0659248	0.999842	4142.85	3660.6	4310.11	3468.68	3161.86	1873.7
ENSRNOG00000038864	AC135409.1	-0.510301	0.419594	0.999842	21.4305	25.6691	19.4408	9.87915	15.1964	21.6547
ENSRNOG00000018185	Sag	-0.510136	0.708347	0.999842	70488.3	68291.8	5587.44	41159.8	2063.67	58143.9
ENSRNOG00000010516	Plau	-0.509834	0.115217	0.999842	903.464	998.346	1031.8	737.643	900.638	421.696
ENSRNOG00000012961	AABR07067882.1	-0.509512	0.364887	0.999842	41.7331	34.8367	69.123	37.3212	43.5629	21.6547
ENSRNOG00000053948	LOC102549506	-0.50854	0.121275	0.999842	481.622	539.969	527.063	333.696	246.181	509.455
ENSRNOG00000017226	Slc2a4	-0.507659	0.252036	0.999842	668.857	1106.52	974.922	909.979	711.19	313.423
ENSRNOG00000054219	Vsig1	-0.507416	0.541809	0.999842	16.9188	28.4194	50.4022	23.0513	36.4713	7.97804
ENSRNOG00000021220	Cpxm1	-0.507374	0.0695342	0.999842	3736.8	4670.87	5986.34	3068.02	4317.79	2741.03
ENSRNOG00000018936	Zfp780b-ps1	-0.507163	0.0984716	0.999842	333.864	278.693	244.091	188.801	155.003	258.716
ENSRNOG00000019112	Chp2	-0.50695	0.221842	0.999842	218.817	456.544	511.942	268.932	349.516	217.686
ENSRNOG00000012619	Epor	-0.506562	0.398252	0.999842	48.5006	45.8377	77.0434	20.856	37.4844	62.6846
ENSRNOG00000019622	Ackr3	-0.506105	0.122365	0.999842	2314.49	2134.21	3238.7	2457.71	1720.23	1235.46
ENSRNOG00000003832	Vash2	-0.505802	0.0786782	0.999842	151.141	192.519	204.489	154.773	112.453	119.671
ENSRNOG00000059489	AC111319.3	-0.505072	0.183527	0.999842	60.9077	57.7556	72.0031	50.4934	48.6284	35.3313
ENSRNOG00000015188	AABR07053681.1	-0.504863	0.0545666	0.999842	214.305	236.523	244.811	185.508	126.636	178.936
ENSRNOG00000048471	AABR07054355.1	-0.504715	0.414562	0.999842	16.9188	25.6691	18.7208	10.9768	15.1964	17.0958
ENSRNOG00000009917	LOC500227	-0.504101	0.225636	0.999842	209.793	174.183	103.685	136.113	84.0865	123.09
ENSRNOG00000022610	Agbl1	-0.503666	NA	NA	6.76752	122.845	5.76025	55.9818	21.2749	18.2355
ENSRNOG00000003671	Prop1	-0.503506	0.609689	0.999842	14.663	18.3351	39.6017	30.7351	17.2225	3.41916
ENSRNOG00000016254	Sema4c	-0.503344	0.32686	0.999842	623.74	424.457	835.956	770.574	278.6	280.371
ENSRNOG00000010888	Ankrd33b	-0.503287	0.326528	0.999842	3181.86	2635.67	1080.77	2081.21	814.525	1970.57
ENSRNOG00000055814	AABR07010583.1	-0.502749	0.413771	0.999842	19.1746	22.9189	16.5607	13.1722	11.144	17.0958
ENSRNOG00000025604	Atad2	-0.502562	0.104892	0.999842	280.852	338.283	500.422	287.593	273.535	230.223
ENSRNOG00000027808	Lilra5	-0.502212	0.0763332	0.999842	330.481	387.787	491.781	244.783	352.556	257.577
ENSRNOG00000022044	Cabp4	-0.501349	0.70785	0.999842	4656.06	3352.57	343.455	3589.42	141.833	2168.89
ENSRNOG00000049498	Nat2	-0.50129	0.332797	0.999842	78.9544	128.346	95.7642	83.4239	95.2305	35.3313
ENSRNOG00000012396	Rgr	-0.500818	0.52484	0.999842	22789.6	16396.2	4404.43	7705.74	2428.38	20671.1
ENSRNOG00000043180	AABR07071966.1	-0.500747	0.517864	0.999842	15.7909	37.5869	57.6025	12.0745	31.4058	35.3313
ENSRNOG00000009204	Il17re	-0.500693	0.45642	0.999842	1086.19	976.344	291.613	452.245	219.841	991.556
ENSRNOG00000021056	Kcnj14	-0.500218	0.602897	0.999842	3226.98	2929.03	422.658	2075.72	140.82	2434.44
ENSRNOG00000002959	Shroom4	-0.499999	0.0932128	0.999842	1996.42	1721.67	2965.81	1545.54	1930.95	1250.27
ENSRNOG00000004217	Stk10	-0.499397	0.22028	0.999842	931.662	693.067	1137.65	1010.97	512.624	430.814
ENSRNOG00000049517	Tnfaip3	-0.497523	0.296747	0.999842	603.437	365.785	260.651	439.073	195.527	235.922
ENSRNOG00000032664	AABR07044362.2	-0.496872	0.292084	0.999842	34.9655	29.3362	42.4819	24.149	23.3011	28.493
ENSRNOG00000001647	Ets2	-0.496815	0.128136	0.999842	1435.84	1395.3	2260.18	1008.77	1622.97	976.74
ENSRNOG00000036604	Ifit2	-0.496732	0.145582	0.999842	2006.57	1843.59	2794.44	2181.1	1040.44	1488.47
ENSRNOG00000010065	Dgkh	-0.496485	0.294822	0.999842	190.619	73.3404	175.688	121.843	96.2436	93.457
ENSRNOG00000028149	Kansl1l	-0.496396	0.121407	0.999842	243.631	207.187	258.491	204.169	183.369	115.112
ENSRNOG00000033321	Hmgb2	-0.495219	0.477512	0.999842	24.8143	15.5848	12.9606	9.87915	16.2095	11.3972
ENSRNOG00000016281	Col4a1	-0.494952	0.158362	0.999842	23407.7	18213.2	23886.3	14735.3	22466.3	9280.73
ENSRNOG00000025937	Zfp26	-0.494102	0.0820683	0.999842	388.005	310.78	298.813	281.007	176.278	250.738
ENSRNOG00000053064	AABR07004130.1	-0.493633	0.733944	0.999842	64.2915	38.5037	2.16009	47.2004	1.01309	26.2135
ENSRNOG00000020624	Acadsb	-0.493538	0.0634474	0.999842	773.753	846.165	880.598	705.81	656.483	413.718
ENSRNOG00000011568	Rspo3	-0.493479	0.333284	0.999842	232.352	377.703	429.139	287.593	342.425	108.273
ENSRNOG00000022239	Tusc5	-0.493203	0.151075	0.999842	957.604	976.344	466.58	575.186	520.729	608.61
ENSRNOG00000058987	AABR07044408.3	-0.492328	0.519994	0.999842	15.7909	9.16755	11.5205	8.78146	10.1309	6.83832
ENSRNOG00000057256	Slc19a3	-0.492106	0.607247	0.999842	43.9889	22.9189	5.04022	23.0513	15.1964	12.5369
ENSRNOG00000046447	LOC100911485	-0.492057	0.280964	0.999842	51.8843	72.4236	56.8825	42.8096	29.3796	56.986
ENSRNOG00000004823	Dock4	-0.492005	0.253886	0.999842	332.737	150.348	408.258	229.416	209.71	194.892
ENSRNOG00000032733	AABR07002966.1	-0.491925	0.372731	0.999842	20.3026	29.3362	23.041	18.6606	18.2356	14.8164
ENSRNOG00000002229	Adcy5	-0.491627	0.0755162	0.999842	239.119	308.03	267.132	162.457	242.129	174.377
ENSRNOG00000038766	LOC103694328	-0.49161	0.320808	0.999842	577.495	305.279	662.429	477.492	444.747	176.657
ENSRNOG00000003769	Tmem163	-0.491446	0.640771	0.999842	306.794	184.268	10.8005	141.601	38.4975	176.657
ENSRNOG00000024089	Fndc3b	-0.490883	0.201989	0.999842	998.21	726.987	933.161	773.867	781.093	336.217
ENSRNOG00000051612	AABR07044570.2	-0.490767	0.498001	0.999842	30.4539	18.3351	32.4014	27.4421	22.288	7.97804
ENSRNOG00000018865	Adamts12	-0.490644	0.0599016	0.999842	365.446	343.783	416.898	339.184	226.932	235.922
ENSRNOG00000020400	Mef2b	-0.490587	0.433994	0.999842	53.0123	40.3372	90.724	20.856	55.72	54.7065
ENSRNOG00000002624	Edaradd	-0.490455	0.410441	0.999842	183.851	147.598	149.046	173.434	130.689	37.6107
ENSRNOG00000007561	Glb1l2	-0.490404	0.67995	0.999842	1346.74	1022.18	72.7232	950.594	20.2618	767.031
ENSRNOG00000028781	Abcc6	-0.490379	0.621605	0.999842	14.663	11.9178	32.4014	16.4652	3.03927	22.7944
ENSRNOG00000052687	Megf8	-0.49035	0.0822529	0.999842	1416.67	1664.83	1927.52	1413.82	818.577	1334.61
ENSRNOG00000011718	C1rl	-0.490339	0.500757	0.999842	37.2214	35.7534	48.2421	25.2467	50.6545	10.2575
ENSRNOG00000006749	Tmtc3	-0.489981	0.055614	0.999842	1362.53	1299.04	982.123	982.426	656.483	955.085
ENSRNOG00000018644	Slc6a7	-0.48983	0.115147	0.999842	280.852	286.944	210.969	133.917	204.644	215.407
ENSRNOG00000054257	Adam10	-0.489591	0.14589	0.999842	5173.77	4913.81	4362.67	4405	3942.95	1943.22
ENSRNOG00000032443	Lmod3	-0.489562	NA	NA	2.25584	135.68	6.48028	94.4007	5.06545	3.41916
ENSRNOG00000028997	RGD1561671	-0.489512	0.599314	0.999842	22.5584	14.6681	10.8005	3.29305	19.2487	11.3972
ENSRNOG00000033613	AABR07030647.1	-0.489312	0.628499	0.999842	25.9422	8.25079	8.64038	3.29305	12.1571	14.8164
ENSRNOG00000000455	Tap2	-0.488692	0.336708	0.999842	99.257	95.3425	149.767	130.624	53.6938	61.5448
ENSRNOG00000008868	Dusp19	-0.488195	0.110715	0.999842	194.002	259.442	244.091	204.169	169.186	124.229
ENSRNOG00000061046	AABR07059632.3	-0.487886	0.361942	0.999842	33.8376	22.0021	36.7216	26.3444	19.2487	20.5149
ENSRNOG00000039204	Pram1	-0.487437	0.370375	0.999842	64.2915	33.0032	75.6033	29.6374	52.6807	41.0299
ENSRNOG00000015211	Sass6	-0.487319	0.343702	0.999842	95.8732	55.922	38.8817	50.4934	41.5367	43.3093
ENSRNOG00000018198	Dapk1	-0.486665	0.14179	0.999842	1743.77	1275.21	898.599	1173.42	880.376	740.818
ENSRNOG00000018674	Ntrk3	-0.486022	0.107932	0.999842	336.12	461.128	540.024	328.207	379.909	247.319
ENSRNOG00000015310	Lrrc32	-0.485937	0.227995	0.999842	3968.02	3524.01	5341.91	3953.85	3689.68	1520.39
ENSRNOG00000016085	Mpzl2	-0.485789	0.126813	0.999842	3699.58	3608.35	3476.31	3140.47	3054.47	1505.57
ENSRNOG00000054364	RF00026	-0.48511	0.417056	0.999842	18.0467	20.1686	18.0008	14.2699	11.144	14.8164
ENSRNOG00000039837	Jade3	-0.48452	0.271431	0.999842	77.8265	66.9231	69.843	61.4703	60.7855	30.7724
ENSRNOG00000007792	Gcc1	-0.484461	0.0808752	0.999842	1027.54	789.326	1025.32	856.193	496.415	679.273
ENSRNOG00000062277	AABR07036010.2	-0.484256	0.534526	0.999842	14.663	44.921	15.1207	15.3676	14.1833	23.9341
ENSRNOG00000021248	Cdc25b	-0.484162	0.177215	0.999842	632.763	522.55	900.039	484.078	650.404	335.077
ENSRNOG00000056358	Ccdc27	-0.483997	0.516811	0.999842	11.2792	11.0011	16.5607	9.87915	11.144	6.83832
ENSRNOG00000046533	AABR07043421.1	-0.483772	0.0722321	0.999842	530.123	568.388	870.518	477.492	438.668	493.498
ENSRNOG00000003675	Ptchd1	-0.483762	0.128093	0.999842	181.595	176.934	187.928	138.308	91.1782	161.84
ENSRNOG00000021128	Kcnj11	-0.483572	0.638709	0.999842	116.176	153.098	23.761	148.187	11.144	50.1477
ENSRNOG00000026981	Zfp282	-0.482738	0.109571	0.999842	539.146	357.534	561.624	426.999	337.359	279.231
ENSRNOG00000057927	AABR07035796.1	-0.482597	0.628319	0.999842	16.9188	6.41728	22.321	10.9768	18.2356	3.41916
ENSRNOG00000016998	Atxn1	-0.482223	0.461207	0.999842	304.539	208.103	139.686	219.537	45.5891	201.73
ENSRNOG00000058482	Gm45623	-0.481847	0.328281	0.999842	51.8843	69.6734	120.245	70.2517	55.72	47.8682
ENSRNOG00000047977	LOC684871	-0.481797	0.362665	0.999842	30.4539	24.7524	36.0016	20.856	27.3535	17.0958
ENSRNOG00000004033	Sema6a	-0.481788	0.178489	0.999842	1315.16	1283.46	1761.2	996.696	641.286	1485.05
ENSRNOG00000019403	Afap1l1	-0.481399	0.0856744	0.999842	2087.78	2146.12	3251.66	1997.78	1993.76	1371.08
ENSRNOG00000008807	Rp1	-0.480949	0.727255	0.999842	6947.99	6971.92	589.706	4634.42	179.317	5582.35
ENSRNOG00000053550	Itga1	-0.480944	0.0552444	0.999842	2487.06	2911.61	3863.69	1923.14	2667.47	2046.94
ENSRNOG00000015845	Fam129b	-0.480246	0.130131	0.999842	5791.87	4817.55	8918.31	5948.34	4302.6	3748.54
ENSRNOG00000004649	Il1b	-0.479878	0.464836	0.999842	420.714	594.974	2114.01	419.315	804.394	1021.19
ENSRNOG00000046326	Rp1l1	-0.47979	0.753023	0.999842	1750.53	535.385	59.7626	1268.92	33.432	379.527
ENSRNOG00000037227	Yes1	-0.479679	0.104611	0.999842	974.523	903.003	1111.73	960.473	680.797	502.616
ENSRNOG00000055234	LOC102555534	-0.479618	0.511919	0.999842	28.198	18.3351	25.9211	29.6374	13.1702	9.11776
ENSRNOG00000047768	Lamb2	-0.479487	0.123852	0.999842	20798.9	20039.3	27002.6	20006.4	18537.5	10113.9
ENSRNOG00000013279	LOC681458	-0.479278	0.281895	0.999842	135.35	172.35	190.808	183.313	98.2698	76.3612
ENSRNOG00000002291	Brwd3	-0.478793	0.212363	0.999842	83.4661	139.347	132.486	100.987	65.8509	88.8981
ENSRNOG00000014011	Dll4	-0.478425	0.0783096	0.999842	1806.93	1736.33	2965.81	1693.73	1473.03	1506.71
ENSRNOG00000013491	Setx	-0.478417	0.0600073	0.999842	1377.19	1213.78	1300.38	1151.47	668.64	973.32
ENSRNOG00000056778	AABR07015040.1	-0.478108	0.49639	0.999842	19.1746	16.5016	11.5205	8.78146	10.1309	14.8164
ENSRNOG00000050413	Samd15	-0.47807	0.309315	0.999842	112.792	83.4247	66.9629	87.8146	41.5367	59.2654
ENSRNOG00000013928	Dsp	-0.478053	0.214987	0.999842	489.517	333.699	519.143	455.538	301.901	206.289
ENSRNOG00000015590	Dnaaf1	-0.477909	0.620979	0.999842	126.327	76.0906	20.1609	84.5216	10.1309	64.964
ENSRNOG00000001335	Zkscan1	-0.477494	0.067084	0.999842	928.279	687.566	786.274	716.787	449.812	558.462
ENSRNOG00000010794	Dennd3	-0.477436	0.12063	0.999842	2319	1705.16	2641.08	2044.98	1630.06	1112.37
ENSRNOG00000061366	AABR07037528.1	-0.477364	0.581548	0.999842	28.198	7.33404	19.4408	8.78146	10.1309	20.5149
ENSRNOG00000054275	Nsun3	-0.476961	0.320101	0.999842	33.8376	30.2529	26.6412	21.9537	20.2618	22.7944
ENSRNOG00000009718	LOC108348326	-0.476732	0.45929	0.999842	37.2214	15.5848	41.0418	24.149	17.2225	26.2135
ENSRNOG00000059443	Zfp622	-0.476634	0.518669	0.999842	16.9188	27.5026	10.0804	15.3676	11.144	12.5369
ENSRNOG00000031669	Lpp	-0.476549	0.231193	0.999842	534.634	682.982	975.643	486.274	750.7	339.636
ENSRNOG00000007286	Mdm1	-0.476404	0.486682	0.999842	3005.91	2237.8	606.266	2196.46	494.388	1513.55
ENSRNOG00000048800	AABR07031756.2	-0.475789	0.160416	0.999842	1133.56	1330.21	2087.37	1436.87	969.528	867.326
ENSRNOG00000015152	Pkp3	-0.47559	0.459975	0.999842	31.5818	24.7524	66.9629	39.5166	22.288	27.3533
ENSRNOG00000011201	Cmtm8	-0.475417	0.0864139	0.999842	834.661	751.739	946.841	631.168	759.818	430.814
ENSRNOG00000004687	Thbd	-0.475178	0.133668	0.999842	5407.25	4104.31	7566.09	4783.7	4537.63	2964.41
ENSRNOG00000001544	Cyyr1	-0.475052	0.0859283	0.999842	7321.33	8131.61	13339.3	6650.86	7452.3	6612.65
ENSRNOG00000019645	Osbp2	-0.474805	0.716855	0.999842	4264.67	2421.15	260.651	3093.27	169.186	1735.79
ENSRNOG00000006526	Sema3c	-0.474366	0.0619631	0.999842	2743.1	2599.92	1630.87	1788.13	1686.8	1543.18
ENSRNOG00000039562	AABR07033987.1	-0.474012	0.588194	0.999842	15.7909	11.9178	17.2808	3.29305	13.1702	15.9561
ENSRNOG00000001858	Ypel1	-0.473448	0.689864	0.999842	25.9422	40.3372	18.0008	16.4652	1.01309	43.3093
ENSRNOG00000006932	AABR07029272.1	-0.473386	0.245121	0.999842	93.6174	108.177	169.207	105.378	95.2305	67.2434
ENSRNOG00000052764	AABR07016779.1	-0.473327	0.548787	0.999842	10.1513	14.6681	10.8005	6.5861	12.1571	6.83832
ENSRNOG00000018461	Pdgfrb	-0.472673	0.158943	0.999842	11004	11240.3	16768.1	8271.04	13248.2	6594.42
ENSRNOG00000052745	Met	-0.472025	0.362676	0.999842	4366.18	3939.3	5974.1	4807.85	4337.04	1149.98
ENSRNOG00000053728	AABR07006724.1	-0.471926	0.241254	0.999842	191.746	156.765	147.606	125.136	71.9294	160.7
ENSRNOG00000021276	Bmp2	-0.471756	0.0776437	0.999842	657.578	502.382	721.471	407.24	385.988	564.161
ENSRNOG00000007139	Ttpa	-0.471497	0.498193	0.999842	15.7909	13.7513	15.8407	12.0745	7.09164	13.6766
ENSRNOG00000048765	AABR07002774.3	-0.471378	0.509318	0.999842	18.0467	22.0021	14.4006	19.7583	8.10473	11.3972
ENSRNOG00000011077	Tjp1	-0.47062	0.132403	0.999842	3002.52	2765.85	3044.29	2872.64	1322.08	2165.47
ENSRNOG00000016066	Bambi	-0.470325	0.163867	0.999842	2296.45	2882.28	3224.3	1665.19	2966.33	1433.77
ENSRNOG00000013963	Il6st	-0.470206	0.0522941	0.999842	14615.6	14526	14806	14087.7	8438.03	9198.68
ENSRNOG00000040300	Raet1e	-0.470096	0.504318	0.999842	21.4305	15.5848	19.4408	17.5629	16.2095	6.83832
ENSRNOG00000059449	RF00017	-0.469799	0.568328	0.999842	32.7097	39.4205	20.1609	14.2699	9.11782	43.3093
ENSRNOG00000026866	Syn3	-0.469503	0.227203	0.999842	156.781	88.0085	113.765	72.4471	79.0211	107.134
ENSRNOG00000028930	Dab2	-0.469167	0.251512	0.999842	3463.84	3850.37	5613.36	3121.81	4551.82	1665.13
ENSRNOG00000021090	Pygm	-0.469033	NA	NA	1318.54	10572	1370.22	6544.39	1735.42	1300.42
ENSRNOG00000005391	Prex2	-0.46839	0.190675	0.999842	930.534	686.649	1298.22	942.91	647.365	517.433
ENSRNOG00000053339	AABR07062512.1	-0.468369	0.16731	0.999842	316.946	261.275	475.941	271.128	290.757	200.591
ENSRNOG00000036588	AC121209.1	-0.467397	0.563293	0.999842	15.7909	22.9189	14.4006	19.7583	5.06545	13.6766
ENSRNOG00000004072	Myo1c	-0.467385	0.250841	0.999842	9168.87	7639.32	14088.9	8732.07	9628.42	3986.74
ENSRNOG00000008513	LOC103690019	-0.467348	0.586195	0.999842	12.4071	6.41728	16.5607	8.78146	11.144	5.6986
ENSRNOG00000043095	Etv3	-0.467151	0.139861	0.999842	224.456	187.935	270.012	185.508	187.422	120.81
ENSRNOG00000003078	Dcaf6	-0.466695	0.0978066	0.999842	693.671	671.981	688.35	581.772	572.396	331.658
ENSRNOG00000039560	Omd	-0.465377	0.575222	0.999842	164.676	235.606	163.447	95.4984	289.744	22.7944
ENSRNOG00000012414	Rhobtb3	-0.46537	0.068858	0.999842	488.39	517.05	395.297	334.793	270.495	409.159
ENSRNOG00000012090	Slc16a8	-0.464914	0.552843	0.999842	9301.96	7008.59	2262.34	3111.93	992.829	9351.4
ENSRNOG00000037799	Hdx	-0.464853	0.42438	0.999842	32.7097	25.6691	25.9211	20.856	27.3535	12.5369
ENSRNOG00000006999	Wdr78	-0.464653	0.355177	0.999842	409.435	367.619	164.887	230.513	133.728	317.982
ENSRNOG00000023548	Sned1	-0.46271	0.39479	0.999842	305.666	266.776	419.058	335.891	295.823	87.7584
ENSRNOG00000022321	Hapln3	-0.462079	0.444493	0.999842	49.6285	27.5026	20.8809	25.2467	19.2487	26.2135
ENSRNOG00000022260	Senp1	-0.461885	0.114895	0.999842	150.013	120.095	138.966	104.28	80.0342	112.832
ENSRNOG00000060775	Lmo7	-0.461878	0.260586	0.999842	885.418	1244.95	2519.39	1086.71	1161	1129.46
ENSRNOG00000061989	Nkrf	-0.461447	0.534074	0.999842	19.1746	33.9199	16.5607	15.3676	9.11782	26.2135
ENSRNOG00000059326	Abca9	-0.461201	0.528159	0.999842	67.6752	84.3414	41.7618	80.1309	45.5891	14.8164
ENSRNOG00000028526	Mansc1	-0.461185	0.425114	0.999842	69.9311	53.1718	95.7642	52.6888	80.0342	26.2135
ENSRNOG00000007993	Sh3tc1	-0.461109	0.111009	0.999842	2157.71	1601.57	2675.64	1727.75	1781.01	1165.93
ENSRNOG00000053145	Vwa8	-0.460998	0.0794946	0.999842	172.572	165.933	171.367	148.187	119.545	102.575
ENSRNOG00000055192	AABR07024641.1	-0.460848	0.711116	0.999842	110.536	63.2561	10.8005	65.861	2.02618	66.1037
ENSRNOG00000019996	Slc16a1	-0.460801	0.0527104	0.999842	5553.88	5618.79	3834.89	3978	2968.36	3957.11
ENSRNOG00000022929	Mtmr12	-0.46075	0.15562	0.999842	1041.07	835.164	1197.41	1029.63	680.797	523.131
ENSRNOG00000007345	Amot	-0.460746	0.0790678	0.999842	606.821	757.239	922.36	669.587	470.074	523.131
ENSRNOG00000000708	Sgsm1	-0.460618	0.659578	0.999842	29.3259	7.33404	20.1609	28.5398	8.10473	4.55888
ENSRNOG00000002365	Itm2a	-0.460507	0.151064	0.999842	8128.92	9036.45	12354.3	7030.66	9616.26	4806.2
ENSRNOG00000042059	Rccd1	-0.460446	0.215005	0.999842	187.235	165.016	242.651	200.876	113.466	118.531
ENSRNOG00000007675	Gpr63	-0.460093	0.634097	0.999842	36.0935	31.1697	15.8407	16.4652	4.05236	39.8902
ENSRNOG00000055178	AABR07058124.4	-0.459661	0.393147	0.999842	155.653	66.0063	74.1632	96.5961	49.6415	68.3832
ENSRNOG00000059271	AABR07058985.2	-0.459617	0.539031	0.999842	27.0701	9.16755	20.1609	15.3676	15.1964	10.2575
ENSRNOG00000017766	Car12	-0.458856	0.619086	0.999842	1843.02	939.674	246.251	569.698	113.466	1520.39
ENSRNOG00000024536	AABR07032338.1	-0.458693	0.442911	0.999842	56.396	47.6712	35.2815	38.4189	16.2095	46.7285
ENSRNOG00000010859	Zyg11b	-0.458448	0.209467	0.999842	460.192	293.362	324.014	344.672	264.417	174.377
ENSRNOG00000001752	Nrros	-0.458186	0.169173	0.999842	2061.84	2057.2	3909.05	1894.6	2317.95	1632.08
ENSRNOG00000016258	Zfp516	-0.457556	0.243845	0.999842	779.393	476.712	529.223	641.047	357.621	300.886
ENSRNOG00000009694	Bmp4	-0.457296	0.281713	0.999842	738.788	449.21	372.976	352.356	246.181	537.948
ENSRNOG00000019100	Kif2c	-0.456368	0.521242	0.999842	381.237	275.026	72.0031	212.951	76.9949	240.481
ENSRNOG00000020525	Col5a3	-0.456337	0.461743	0.999842	1854.3	962.593	598.346	1507.12	371.804	609.75
ENSRNOG00000037134	Shc4	-0.455715	0.302136	0.999842	584.263	508.799	741.632	621.289	504.519	211.988
ENSRNOG00000059207	Oas3	-0.455602	0.394567	0.999842	31.5818	30.2529	55.4424	29.6374	33.432	22.7944
ENSRNOG00000006952	Prex1	-0.455467	0.247928	0.999842	2785.96	1683.16	2247.94	2294.16	1698.95	904.937
ENSRNOG00000024998	Trps1	-0.454921	0.0696605	0.999842	501.925	370.369	410.418	349.063	250.233	336.217
ENSRNOG00000006112	LOC102554315	-0.454043	0.0571587	0.999842	263.933	214.521	235.45	200.876	168.173	151.583
ENSRNOG00000016760	Kctd19	-0.454028	0.541758	0.999842	12.4071	32.0864	15.8407	9.87915	18.2356	15.9561
ENSRNOG00000025881	Rbms3	-0.453802	0.265086	0.999842	2105.83	2091.12	3249.5	1822.15	2629.98	984.718
ENSRNOG00000057826	AABR07040412.1	-0.453073	0.488367	0.999842	97.0012	33.0032	144.726	53.7865	91.1782	55.8462
ENSRNOG00000035501	Mir24-2	-0.452924	0.632467	0.999842	12.4071	5.50053	22.321	13.1722	5.06545	11.3972
ENSRNOG00000016448	Eef2k	-0.452662	0.0511198	0.999842	2648.36	2744.76	2895.25	2197.56	2385.83	1472.52
ENSRNOG00000007764	Frmd4b	-0.452544	0.0932153	0.999842	5072.26	4702.95	3537.51	3690.41	2331.12	3706.37
ENSRNOG00000028350	Arse	-0.45252	0.145917	0.999842	732.02	656.396	789.154	559.818	686.876	344.195
ENSRNOG00000029528	Cbs	-0.452171	0.312534	0.999842	260.55	360.285	386.657	162.457	396.119	177.796
ENSRNOG00000032261	Cyp2d4	-0.452011	0.11513	0.999842	884.29	1104.69	1301.1	814.481	1002.96	588.095
ENSRNOG00000029148	Pdgfd	-0.451498	0.214988	0.999842	2135.15	2610.92	2381.14	1735.44	2498.28	977.879
ENSRNOG00000008674	Prdm11	-0.451178	0.53031	0.999842	83.4661	32.0864	31.6814	51.5911	38.4975	17.0958
ENSRNOG00000031174	Arnt	-0.451025	0.0719035	0.999842	1215.9	1102.86	1316.22	1160.25	743.609	755.634
ENSRNOG00000011882	Gab2	-0.45092	0.250661	0.999842	517.716	324.531	645.868	480.785	359.647	248.459
ENSRNOG00000012049	Sox7	-0.450882	0.313172	0.999842	1873.48	1334.79	1735.28	1419.3	1672.61	524.271
ENSRNOG00000036728	Cd300lb	-0.450378	0.553373	0.999842	60.9077	23.8356	27.3612	47.2004	15.1964	19.3752
ENSRNOG00000010086	Plagl2	-0.450185	0.127965	0.999842	916.999	738.904	573.865	630.07	405.236	596.073
ENSRNOG00000018830	Aff3	-0.449856	0.304819	0.999842	151.141	126.512	167.047	109.768	153.99	61.5448
ENSRNOG00000000580	Calhm4	-0.449573	0.518764	0.999842	28.198	20.1686	20.1609	17.5629	24.3142	7.97804
ENSRNOG00000052491	AABR07060620.1	-0.448799	0.440149	0.999842	156.781	142.097	88.5639	115.257	37.4844	131.068
ENSRNOG00000017816	Pde6a	-0.448443	0.741326	0.999842	3877.79	4157.48	329.054	2211.83	132.715	3785.01
ENSRNOG00000051189	AC141377.1	-0.44782	0.730158	0.999842	84.594	34.8367	10.0804	50.4934	1.01309	43.3093
ENSRNOG00000009867	Tgfb3	-0.447746	0.125585	0.999842	6064.83	7587.06	8994.63	5305.1	7302.36	3997
ENSRNOG00000006330	Elf3	-0.447708	0.653322	0.999842	27.0701	12.8346	4.32019	6.5861	15.1964	10.2575
ENSRNOG00000059491	Fgd4	-0.447679	0.308844	0.999842	824.51	758.156	380.177	597.14	287.718	553.904
ENSRNOG00000014684	Npr1	-0.447645	0.11378	0.999842	1271.17	1311.88	2073.69	1222.82	1268.39	924.312
ENSRNOG00000008857	Adamts10	-0.447303	0.137837	0.999842	1641.12	1631.82	2699.4	1381.98	1802.29	1196.71
ENSRNOG00000040287	Cyp1b1	-0.447041	0.315301	0.999842	1512.54	1226.62	997.963	1421.5	870.245	449.049
ENSRNOG00000005289	Prkd3	-0.447037	0.196682	0.999842	1341.1	1053.35	1332.06	1156.96	1048.55	527.69
ENSRNOG00000007177	Kdelc2	-0.446477	0.0975259	0.999842	3371.35	3419.5	4438.99	3270	3038.26	1932.96
ENSRNOG00000025042	Pde3a	-0.446217	0.0819012	0.999842	274.085	308.03	266.412	163.555	209.71	249.599
ENSRNOG00000006378	Mga	-0.445392	0.0894067	0.999842	937.302	787.492	912.28	814.481	475.14	647.361
ENSRNOG00000013408	Npas2	-0.444799	0.545123	0.999842	82.3382	48.588	16.5607	25.2467	41.5367	41.0299
ENSRNOG00000031247	Lekr1	-0.444798	0.419182	0.999842	56.396	27.5026	40.3218	40.6143	25.3273	25.0738
ENSRNOG00000051620	Tspan9	-0.444057	0.0903121	0.999842	6907.39	5606.87	8286.12	5773.81	5759.42	3756.52
ENSRNOG00000018430	Grk1	-0.443778	0.759477	0.999842	3948.85	2902.45	195.129	3071.32	86.1127	2023
ENSRNOG00000011474	Ppp1r3b	-0.443694	0.323746	0.999842	777.137	1023.1	1464.54	698.126	1251.17	451.329
ENSRNOG00000052157	Nav3	-0.443583	0.116136	0.999842	468.087	382.287	547.224	424.803	335.333	267.834
ENSRNOG00000005483	Rpap1	-0.442942	0.128063	0.999842	1759.56	1564.9	1047.65	1102.07	835.8	1277.63
ENSRNOG00000018911	Pfkfb3	-0.442928	0.476096	0.999842	853.836	405.206	1200.29	938.519	665.601	205.149
ENSRNOG00000024429	Peg12	-0.442098	0.267095	0.999842	76.6986	74.2571	98.6443	55.9818	81.0473	46.7285
ENSRNOG00000001770	Ehhadh	-0.441852	0.0575783	0.999842	499.669	447.376	499.702	424.803	359.647	280.371
ENSRNOG00000008243	Slc43a1	-0.441125	0.441547	0.999842	230.096	256.691	267.132	313.937	175.265	66.1037
ENSRNOG00000024365	Ect2	-0.440702	0.2795	0.999842	75.5707	64.1728	44.6419	43.9073	44.576	46.7285
ENSRNOG00000035599	Mir101a	-0.440641	0.608547	0.999842	6.76752	19.2519	12.2405	13.1722	6.07855	9.11776
ENSRNOG00000048478	Kcne4	-0.440373	0.447403	0.999842	398.156	561.054	717.151	424.803	672.692	137.906
ENSRNOG00000027319	Ephx3	-0.440098	0.454529	0.999842	49.6285	92.5922	98.6443	27.4421	72.9425	77.5009
ENSRNOG00000011342	Tdh	-0.4397	0.624496	0.999842	18.0467	14.6681	19.4408	4.39073	9.11782	25.0738
ENSRNOG00000024272	Ino80d	-0.439445	0.144447	0.999842	249.27	263.109	332.654	263.444	160.068	200.591
ENSRNOG00000010657	LOC100363289	-0.439153	0.439626	0.999842	46.2447	37.5869	37.4416	46.1027	18.2356	25.0738
ENSRNOG00000037765	Lims1	-0.439037	0.156841	0.999842	2226.52	2352.39	3450.39	2126.21	2430.4	1366.52
ENSRNOG00000007591	Slc45a3	-0.438875	0.574853	0.999842	32.7097	64.1728	86.4038	38.4189	82.0604	14.8164
ENSRNOG00000042286	Nsl1	-0.438717	0.135452	0.999842	120.687	105.427	108.725	92.2054	87.1258	67.2434
ENSRNOG00000013267	Helz2	-0.437652	0.212072	0.999842	407.179	316.28	524.903	327.11	384.975	209.708
ENSRNOG00000014508	Mgll	-0.437517	0.116226	0.999842	4090.97	3237.06	4940.14	3440.14	3446.54	2172.31
ENSRNOG00000000850	Apom	-0.43703	0.356832	0.999842	32.7097	44.0042	33.8415	23.0513	33.432	25.0738
ENSRNOG00000009388	Sptssb	-0.436842	0.69343	0.999842	33.8376	31.1697	2.16009	18.6606	9.11782	21.6547
ENSRNOG00000019884	LOC103691238	-0.436781	0.397819	0.999842	90.2336	137.513	64.8028	69.154	45.5891	101.435
ENSRNOG00000033940	Adgrl4	-0.436768	0.120106	0.999842	3193.14	2697.09	2948.53	2265.62	2801.2	1462.26
ENSRNOG00000008432	Slc22a5	-0.436732	0.165774	0.999842	1925.36	2224.05	2589.23	1732.14	2184.22	1062.22
ENSRNOG00000004351	Slc25a29	-0.436129	0.09337	0.999842	1709.93	1483.31	1365.9	1129.52	824.656	1415.53
ENSRNOG00000056153	Fam46b	-0.435798	0.268828	0.999842	107.152	99.9263	82.8036	62.5679	53.6938	98.0159
ENSRNOG00000008046	Tmem30b	-0.435665	0.416949	0.999842	163.548	234.689	263.531	160.262	258.338	70.6626
ENSRNOG00000051977	Mmrn2	-0.435498	0.0653247	0.999842	10168.2	10493.2	13984.4	9059.18	9885.74	6674.2
ENSRNOG00000011411	Adgrg6	-0.435318	0.223515	0.999842	857.22	934.173	1320.54	848.509	984.724	468.425
ENSRNOG00000016917	Clcn1	-0.43476	0.767649	0.999842	9.02336	101.76	4.32019	60.3726	2.02618	22.7944
ENSRNOG00000058696	AABR07013701.1	-0.43418	0.601953	0.999842	14.663	23.8356	16.5607	4.39073	19.2487	17.0958
ENSRNOG00000043304	Apcdd1	-0.434178	0.143955	0.999842	133.095	165.016	194.408	108.671	114.479	142.465
ENSRNOG00000054461	RF00009	-0.434016	0.535483	0.999842	11.2792	14.6681	20.1609	9.87915	14.1833	10.2575
ENSRNOG00000005650	Pgf	-0.433862	0.30747	0.999842	4695.53	5553.7	7490.49	3699.19	7005.52	2427.6
ENSRNOG00000032885	LOC100363502	-0.433435	0.579758	0.999842	20.3026	21.0854	8.64038	7.68378	13.1702	15.9561
ENSRNOG00000059641	AC139445.1	-0.433024	0.54739	0.999842	12.4071	11.0011	12.9606	7.68378	10.1309	9.11776
ENSRNOG00000019265	Pcdh12	-0.432901	0.148427	0.999842	729.765	687.566	1059.17	601.53	763.87	469.564
ENSRNOG00000027002	NEWGENE_1310139	-0.432691	0.344219	0.999842	59.7798	77.0074	92.884	70.2517	64.8378	35.3313
ENSRNOG00000016353	Nim1k	-0.432501	0.495808	0.999842	1116.64	996.512	292.333	645.438	243.142	893.54
ENSRNOG00000011720	L3mbtl3	-0.432418	0.0712722	0.999842	353.039	393.288	433.459	307.351	231.998	336.217
ENSRNOG00000003073	Gpr161	-0.432233	0.356234	0.999842	32.7097	30.2529	41.7618	29.6374	24.3142	23.9341
ENSRNOG00000002941	Uhmk1	-0.43188	0.351741	0.999842	801.951	549.136	547.944	742.034	431.577	233.642
ENSRNOG00000053260	Lilrb3a	-0.431869	0.199819	0.999842	406.051	434.542	670.349	272.225	459.943	388.644
ENSRNOG00000014343	Anln	-0.431856	0.496209	0.999842	51.8843	24.7524	28.0812	37.3212	17.2225	22.7944
ENSRNOG00000008816	Gpnmb	-0.431801	0.105019	0.999842	80222.2	79121.4	108078	79949.7	70835.3	47464.8
ENSRNOG00000000495	Uhrf1bp1	-0.43173	0.569454	0.999842	198.514	54.0885	144.006	183.313	72.9425	37.6107
ENSRNOG00000018840	Rnf40	-0.431356	0.199632	0.999842	119.56	100.843	141.126	111.964	79.0211	77.5009
ENSRNOG00000009431	Tbc1d4	-0.431291	0.27125	0.999842	790.672	626.144	625.707	625.679	625.077	263.275
ENSRNOG00000022428	Flrt1	-0.431177	0.388135	0.999842	110.536	137.513	249.131	105.378	178.304	85.479
ENSRNOG00000001302	Adora2a	-0.430544	0.132083	0.999842	1000.47	860.833	1463.82	928.64	869.232	670.155
ENSRNOG00000002052	Ccdc80	-0.430322	0.146891	0.999842	4502.66	5483.11	7226.23	3759.56	5644.94	3369.01
ENSRNOG00000003787	Lcorl	-0.430087	0.372501	0.999842	62.0356	69.6734	95.0441	51.5911	36.4713	80.9201
ENSRNOG00000027152	N4bp2	-0.429937	0.170576	0.999842	107.152	108.177	101.524	74.6425	96.2436	63.8243
ENSRNOG00000020205	Agrn	-0.42993	0.185742	0.999842	4190.22	3538.67	5547.84	3756.27	3998.67	2100.5
ENSRNOG00000002305	Slc15a2	-0.429635	0.237572	0.999842	377.853	374.953	245.531	175.629	228.959	336.217
ENSRNOG00000007090	Cacna1c	-0.429458	0.272104	0.999842	205.282	207.187	293.053	166.848	243.142	113.972
ENSRNOG00000032546	Dot1l	-0.429233	0.172224	0.999842	143.246	104.51	154.807	97.6938	113.466	87.7584
ENSRNOG00000016352	Cbfa2t2	-0.428748	0.0804818	0.999842	662.089	557.387	573.145	541.158	446.773	343.056
ENSRNOG00000011016	Slc7a2	-0.428495	0.27345	0.999842	82.3382	127.429	135.366	98.7915	62.8116	95.7364
ENSRNOG00000045742	Cyb5d1	-0.428431	0.15263	0.999842	217.689	152.181	157.687	109.768	147.911	133.347
ENSRNOG00000037165	Nipal3	-0.428015	0.195249	0.999842	80.0824	72.4236	71.2831	54.8842	47.6153	63.8243
ENSRNOG00000003259	C1qtnf1	-0.427874	0.0544573	0.999842	1125.66	1448.47	1562.47	855.095	1057.67	1163.65
ENSRNOG00000009222	Epha2	-0.427624	0.186472	0.999842	741.044	695.817	1149.17	645.438	801.355	476.403
ENSRNOG00000011144	Rho	-0.427327	0.745688	0.999842	350834	397782	41787.7	245425	11798.5	330544
ENSRNOG00000042165	Colca2	-0.427219	0.627353	0.999842	24.8143	36.6702	34.5615	25.2467	41.5367	4.55888
ENSRNOG00000004869	AABR07039806.1	-0.426899	0.130909	0.999842	146.63	137.513	110.885	109.768	92.1913	91.1776
ENSRNOG00000013956	Rnf38	-0.426714	0.442516	0.999842	86.8499	76.0906	53.2823	30.7351	85.0996	44.4491
ENSRNOG00000029686	LOC102555727	-0.426616	0.443222	0.999842	38.3493	25.6691	34.5615	32.9305	24.3142	15.9561
ENSRNOG00000046635	Cdca5	-0.426602	0.458815	0.999842	21.4305	38.5037	21.6009	21.9537	18.2356	20.5149
ENSRNOG00000051029	AC128859.4	-0.426554	0.577463	0.999842	20.3026	11.0011	26.6412	21.9537	12.1571	9.11776
ENSRNOG00000033733	Ccdc81	-0.426475	0.31028	0.999842	92.4895	58.6723	100.084	79.0332	56.7331	51.2874
ENSRNOG00000048152	Myo1b	-0.426239	0.0767636	0.999842	1616.31	1654.74	1950.56	1502.73	1429.47	953.945
ENSRNOG00000002783	Serpinc1	-0.424734	0.514544	0.999842	31.5818	32.0864	30.2413	12.0745	19.2487	38.7505
ENSRNOG00000005957	Slc4a7	-0.424621	0.45779	0.999842	694.799	636.228	182.168	443.464	221.867	461.586
ENSRNOG00000027596	Mbd5	-0.424259	0.0638516	0.999842	342.888	324.531	413.298	311.742	237.063	257.577
ENSRNOG00000000151	Ldlrap1	-0.424035	0.305556	0.999842	420.714	430.875	740.912	417.12	530.86	239.341
ENSRNOG00000059445	Aifm2	-0.423902	0.119915	0.999842	850.452	1039.6	1224.05	931.933	814.525	575.558
ENSRNOG00000025612	Sez6l	-0.423338	0.374376	0.999842	604.565	370.369	313.214	340.282	164.121	455.888
ENSRNOG00000025406	Iqgap2	-0.42327	0.232112	0.999842	668.857	654.563	329.774	407.24	349.516	475.263
ENSRNOG00000055382	Hcn1	-0.422595	0.635925	0.999842	393.644	307.113	39.6017	231.611	52.6807	267.834
ENSRNOG00000051356	LOC103694491	-0.422518	0.0798035	0.999842	483.878	514.299	688.35	458.832	442.721	357.872
ENSRNOG00000012477	Eef1a2	-0.42233	0.739844	0.999842	33.8376	37.5869	2.16009	13.1722	4.05236	37.6107
ENSRNOG00000013072	Plxna4	-0.422296	0.578058	0.999842	107.152	43.0875	92.164	55.9818	106.375	18.2355
ENSRNOG00000008941	Ets1	-0.422265	0.107771	0.999842	8740.26	8509.32	12790.6	8426.91	8222.25	5769.26
ENSRNOG00000014021	Matn4	-0.422211	0.145261	0.999842	165.804	252.108	246.251	149.285	186.409	160.7
ENSRNOG00000060984	Dnah7	-0.422028	0.106074	0.999842	181.595	145.764	190.808	144.894	124.61	117.391
ENSRNOG00000008758	Tspan18	-0.421634	0.138966	0.999842	3073.58	3351.66	4147.38	2455.52	3517.45	1920.43
ENSRNOG00000011377	Socs4	-0.421547	0.157401	0.999842	451.168	276.86	309.613	301.863	246.181	225.664
ENSRNOG00000011407	Prag1	-0.421513	0.123983	0.999842	469.215	523.467	795.635	434.683	460.956	441.071
ENSRNOG00000023007	Col6a6	-0.421357	0.519058	0.999842	55.2681	47.6712	53.2823	59.2749	43.5629	13.6766
ENSRNOG00000016534	Fam171a1	-0.421166	0.168717	0.999842	607.949	574.805	1018.12	605.921	476.153	563.021
ENSRNOG00000017017	Zbtb43	-0.421116	0.0503851	0.999842	257.166	264.942	226.09	209.657	174.252	174.377
ENSRNOG00000047873	Sec22c	-0.421039	0.269324	0.999842	686.904	572.972	303.133	403.947	308.993	453.608
ENSRNOG00000019435	Psd	-0.420915	0.688383	0.999842	334.992	132.929	19.4408	230.513	28.3665	104.854
ENSRNOG00000049733	Ankrd33	-0.42055	0.711953	0.999842	1489.98	974.51	79.9235	1113.05	34.4451	753.355
ENSRNOG00000027357	Sox17	-0.420523	0.0898796	0.999842	2138.54	2471.57	2687.88	1962.66	2167	1323.21
ENSRNOG00000011171	Rims3	-0.420265	0.702085	0.999842	314.69	132.013	24.4811	145.992	12.1571	193.752
ENSRNOG00000030069	Faim	-0.420177	0.624715	0.999842	37.2214	51.3383	8.64038	21.9537	15.1964	35.3313
ENSRNOG00000036711	Spn	-0.419722	0.283926	0.999842	964.372	864.5	1167.17	557.623	505.532	1177.33
ENSRNOG00000008065	Wwc1	-0.419318	0.538754	0.999842	162.421	166.849	76.3233	83.4239	37.4844	182.355
ENSRNOG00000026051	AABR07044362.1	-0.418949	0.0773024	0.999842	1899.42	1806.01	2565.47	1378.69	1884.35	1428.07
ENSRNOG00000021129	RGD1308428	-0.418808	0.148718	0.999842	3483.02	2912.53	4287.07	3113.03	3053.46	1824.69
ENSRNOG00000013330	Cdhr1	-0.418178	0.74398	0.999842	12262.8	12540.3	1479.66	7181.04	483.244	12004.7
ENSRNOG00000012965	Themis2	-0.417915	0.132703	0.999842	409.435	432.708	588.266	355.649	285.692	430.814
ENSRNOG00000011987	Cd2ap	-0.417647	0.24813	0.999842	1032.05	826.913	1091.57	964.863	826.682	417.137
ENSRNOG00000019730	Inppl1	-0.417347	0.29796	0.999842	1025.28	678.399	1043.33	1062.56	523.768	470.704
ENSRNOG00000012479	Impg1	-0.417203	0.777689	0.999842	1500.13	1283.46	98.6443	883.635	23.3011	1251.41
ENSRNOG00000009014	Slc35f2	-0.417072	0.726887	0.999842	55.2681	29.3362	3.60016	18.6606	5.06545	42.1696
ENSRNOG00000030776	Sytl2	-0.416989	0.576672	0.999842	11.2792	25.6691	15.8407	15.3676	16.2095	7.97804
ENSRNOG00000039457	Pcdhgb5	-0.416888	0.352982	0.999842	236.863	121.012	122.405	154.773	117.519	86.6187
ENSRNOG00000005447	Ypel2	-0.416885	0.480626	0.999842	615.845	365.785	211.689	378.701	121.571	393.203
ENSRNOG00000032180	Ccdc15	-0.416762	0.476561	0.999842	68.8031	74.2571	28.0812	49.3957	48.6284	29.6327
ENSRNOG00000013707	Spata13	-0.416716	0.241187	0.999842	1420.05	1103.77	2065.77	1299.66	1379.83	759.053
ENSRNOG00000024178	Cenpt	-0.416206	0.518677	0.999842	25.9422	33.9199	18.7208	20.856	26.3404	11.3972
ENSRNOG00000008036	Dennd4c	-0.415909	0.262221	0.999842	812.103	770.991	1039.01	885.83	708.15	371.549
ENSRNOG00000019858	Rom1	-0.415879	0.736359	0.999842	20401.8	22007.6	2631.71	14121.7	988.777	18650.4
ENSRNOG00000022337	Slitrk6	-0.415822	0.228221	0.999842	478.238	787.492	646.588	320.523	501.48	612.029
ENSRNOG00000059875	Zfyve26	-0.415665	0.0755997	0.999842	1571.19	1068.02	1265.82	1144.88	853.022	928.871
ENSRNOG00000007632	Mss51	-0.415564	0.442775	0.999842	51.8843	39.4205	63.3628	47.2004	21.2749	47.8682
ENSRNOG00000010696	Neil2	-0.415156	0.435286	0.999842	80.0824	55.0053	65.5229	57.0795	67.8771	25.0738
ENSRNOG00000055527	Arap3	-0.415095	0.228342	0.999842	1360.27	870	1810.16	1178.91	1088.06	763.612
ENSRNOG00000051507	Azin2	-0.414842	0.344216	0.999842	466.959	306.196	247.691	234.904	160.068	370.409
ENSRNOG00000020056	Retreg3	-0.414596	0.166806	0.999842	1616.31	1063.44	1216.13	1225.01	699.033	998.394
ENSRNOG00000042741	Adgb	-0.414581	0.412329	0.999842	503.053	372.202	425.539	506.032	337.359	132.207
ENSRNOG00000003543	Gpr143	-0.414251	0.0599006	0.999842	2632.57	2529.33	2806.68	2541.14	1691.86	1747.19
ENSRNOG00000030840	Cadm2	-0.414227	0.46691	0.999842	694.799	512.466	151.207	435.78	278.6	304.305
ENSRNOG00000013920	Arhgap26	-0.413586	0.163645	0.999842	1108.75	987.345	599.066	676.173	750.7	594.934
ENSRNOG00000049198	LOC102549173	-0.412774	0.603651	0.999842	48.5006	23.8356	25.2011	16.4652	11.144	45.5888
ENSRNOG00000006681	Rdh10	-0.412265	0.538395	0.999842	3510.09	1539.23	525.623	1407.23	752.726	2028.7
ENSRNOG00000029001	RT1-S2	-0.412048	0.132848	0.999842	325.969	275.943	453.62	265.639	275.561	253.018
ENSRNOG00000058068	Obscn	-0.411799	0.731745	0.999842	31.5818	601.391	78.4834	434.683	55.72	44.4491
ENSRNOG00000051578	Zfp54	-0.410717	0.0649943	0.999842	219.944	215.437	265.692	171.239	191.474	165.259
ENSRNOG00000027245	Tdrp	-0.410166	0.133995	0.999842	1680.6	2015.03	2836.2	1391.86	1576.37	1948.92
ENSRNOG00000056174	Pdzd4	-0.410115	0.439993	0.999842	24.8143	26.5859	25.2011	18.6606	15.1964	23.9341
ENSRNOG00000012098	Adcyap1r1	-0.410038	0.19507	0.999842	562.832	590.39	347.055	462.125	314.058	352.173
ENSRNOG00000003300	Btg2	-0.409209	0.364701	0.999842	2691.22	2183.71	5391.59	2293.06	1701.99	3737.14
ENSRNOG00000046414	Vwa5a	-0.409139	0.522414	0.999842	71.059	88.9252	96.4842	83.4239	89.152	20.5149
ENSRNOG00000048101	Zfp397	-0.408818	0.141018	0.999842	336.12	473.045	437.059	377.603	244.155	317.982
ENSRNOG00000053126	AC111781.1	-0.40877	0.447511	0.999842	29.3259	30.2529	28.8013	19.7583	16.2095	30.7724
ENSRNOG00000007078	Wisp1	-0.408674	0.453266	0.999842	272.957	462.961	679.71	155.871	507.559	403.461
ENSRNOG00000049849	Fam199x	-0.408569	0.305514	0.999842	150.013	125.595	127.446	108.671	61.7985	133.347
ENSRNOG00000055652	RF00287	-0.408207	0.77511	0.999842	13.535	10.0843	13.6806	7.68378	0	20.5149
ENSRNOG00000026607	Tnfsf18	-0.407942	0.719167	0.999842	20.3026	3.66702	26.6412	3.29305	12.1571	22.7944
ENSRNOG00000011504	Akap2	-0.407907	0.0660853	0.999842	10630.7	10701.3	13980.1	10331.4	9187.72	7097.03
ENSRNOG00000020349	Rab3il1	-0.407313	0.292199	0.999842	1092.95	1516.31	1852.64	1412.72	1324.11	627.985
ENSRNOG00000029986	Insr	-0.407283	0.148596	0.999842	1089.57	786.576	819.396	874.853	629.129	527.69
ENSRNOG00000021793	Tmem136	-0.407191	0.323343	0.999842	3690.56	3601.01	1614.31	2930.81	1491.27	2293.12
ENSRNOG00000053638	Clec12b	-0.407182	0.748199	0.999842	13.535	16.5016	16.5607	29.6374	1.01309	4.55888
ENSRNOG00000018598	Ankrd1	-0.407047	0.377507	0.999842	50.7564	106.344	96.4842	49.3957	73.9556	68.3832
ENSRNOG00000018434	Stab1	-0.406967	0.379901	0.999842	1092.95	1124.86	1621.51	934.128	1513.56	447.91
ENSRNOG00000009419	Ptprg	-0.406683	0.133791	0.999842	2515.26	2228.63	3364.71	2227.2	2369.62	1520.39
ENSRNOG00000016208	Setbp1	-0.40666	0.456979	0.999842	46.2447	30.2529	39.6017	41.712	26.3404	19.3752
ENSRNOG00000045857	Tmed8	-0.406581	0.228942	0.999842	140.99	89.842	100.084	92.2054	76.9949	79.7804
ENSRNOG00000050509	Ebi3	-0.406488	0.294021	0.999842	104.897	91.6755	113.765	51.5911	99.2829	83.1995
ENSRNOG00000005248	Slc1a4	-0.40567	0.161898	0.999842	711.718	547.303	493.221	411.631	346.477	564.161
ENSRNOG00000050998	AABR07044397.1	-0.40518	0.615094	0.999842	7.89544	10.0843	18.7208	9.87915	10.1309	7.97804
ENSRNOG00000051474	AC127756.1	-0.405031	0.575054	0.999842	25.9422	26.5859	25.9211	9.87915	14.1833	35.3313
ENSRNOG00000003643	Tab3	-0.404948	0.364103	0.999842	270.701	165.933	155.527	188.801	87.1258	170.958
ENSRNOG00000038035	Kif4a	-0.404945	0.470607	0.999842	55.2681	64.1728	68.403	42.8096	74.9687	23.9341
ENSRNOG00000005780	Adamts13	-0.404825	0.729995	0.999842	22.5584	20.1686	11.5205	28.5398	1.01309	11.3972
ENSRNOG00000007706	Prkaa2	-0.404651	0.357558	0.999842	374.47	420.79	262.811	368.822	139.807	290.628
ENSRNOG00000012303	Apobec2	-0.404359	NA	NA	34.9655	710.485	25.2011	481.883	53.6938	46.7285
ENSRNOG00000037230	Ppidl1	-0.404261	0.528864	0.999842	19.1746	18.3351	25.9211	16.4652	10.1309	21.6547
ENSRNOG00000001728	Fam43a	-0.404144	0.0732122	0.999842	832.405	844.331	967.002	749.718	736.517	511.734
ENSRNOG00000003813	Kcnk10	-0.403747	0.472238	0.999842	30.4539	59.5891	33.1214	25.2467	41.5367	26.2135
ENSRNOG00000018621	Leng9	-0.403448	0.0548919	0.999842	384.621	422.624	508.342	304.058	365.726	325.96
ENSRNOG00000048874	Gckr	-0.403362	0.629145	0.999842	15.7909	24.7524	15.8407	5.48842	12.1571	25.0738
ENSRNOG00000023837	Mtx3	-0.403187	0.372518	0.999842	118.432	77.9242	83.5236	97.6938	67.8771	45.5888
ENSRNOG00000013045	Setd7	-0.403071	0.346335	0.999842	168.06	124.679	179.288	141.601	147.911	67.2434
ENSRNOG00000015982	Wnt11	-0.402566	0.349048	0.999842	1248.61	963.509	1120.37	866.072	1253.19	401.181
ENSRNOG00000018526	Dlg4	-0.402424	0.153383	0.999842	247.015	217.271	157.687	165.75	150.951	152.722
ENSRNOG00000012787	Tmem164	-0.402402	0.0795247	0.999842	1377.19	1192.7	1810.88	1209.65	1133.65	972.181
ENSRNOG00000015445	Mal	-0.402378	0.283291	0.999842	3115.32	2544.91	2954.29	1992.29	3281.4	1243.43
ENSRNOG00000022521	Ddias	-0.402329	0.551114	0.999842	12.4071	15.5848	21.6009	15.3676	12.1571	10.2575
ENSRNOG00000015655	Ptgfrn	-0.401996	0.128509	0.999842	2375.4	2511.91	2780.76	1840.81	2548.94	1413.25
ENSRNOG00000017767	Mrvi1	-0.401918	0.425946	0.999842	2633.69	2641.17	4090.5	2648.71	3553.92	885.562
ENSRNOG00000015921	Esco2	-0.401639	0.413188	0.999842	136.478	129.262	78.4834	94.4007	48.6284	117.391
ENSRNOG00000037645	Tceal7	-0.40128	0.799498	0.999842	4.51168	34.8367	1.44006	23.0513	1.01309	6.83832
ENSRNOG00000005185	Nxph3	-0.401132	0.373552	0.999842	128.583	72.4236	175.688	113.061	87.1258	85.479
ENSRNOG00000022288	Pafah2	-0.400975	0.26055	0.999842	2450.97	2597.17	2875.09	2206.34	2699.89	1094.13
ENSRNOG00000027151	Lrrc58	-0.40094	0.249548	0.999842	1003.85	753.572	948.281	947.301	678.771	422.836
ENSRNOG00000012892	Abca4	-0.400789	0.749224	0.999842	5639.6	3590.01	570.985	3588.33	202.618	3632.29
ENSRNOG00000016728	Tiam2	-0.400779	0.0801371	0.999842	481.622	434.542	556.584	368.822	435.629	311.143
ENSRNOG00000008467	Agbl2	-0.400676	0.57525	0.999842	42.861	88.0085	97.9243	49.3957	102.322	21.6547
ENSRNOG00000053122	Scn1a	-0.400644	0.734934	0.999842	383.493	252.108	17.2808	204.169	12.1571	278.092
ENSRNOG00000024595	Cers6	-0.400208	0.209465	0.999842	800.824	802.16	722.911	643.242	753.74	364.71
ENSRNOG00000017863	Zeb1	-0.399976	0.087524	0.999842	5472.67	5319.01	7480.41	5581.72	4304.62	3962.8
ENSRNOG00000010037	Epb41	-0.399846	0.372947	0.999842	3642.06	2687.93	1525.03	2495.03	1074.89	2383.15
ENSRNOG00000059350	Ppp1r3a	-0.39957	NA	NA	0	234.689	5.04022	174.532	6.07855	1.13972
ENSRNOG00000012561	Arhgef10	-0.399472	0.146054	0.999842	3595.81	2872.19	3965.21	3053.75	3022.05	1833.81
ENSRNOG00000010534	Ankrd50	-0.399412	0.1454	0.999842	1465.17	1173.45	1454.46	1126.22	1257.25	719.163
ENSRNOG00000027230	Fhod3	-0.398658	0.516542	0.999842	152.269	125.595	45.362	82.3262	49.6415	112.832
ENSRNOG00000006025	Lamb3	-0.398139	0.660715	0.999842	357.551	209.02	38.1617	189.899	38.4975	230.223
ENSRNOG00000001792	Slc12a8	-0.398044	0.37383	0.999842	102.641	94.4257	83.5236	77.9355	40.5236	94.5967
ENSRNOG00000002579	Parm1	-0.39765	0.232611	0.999842	1688.5	2304.72	2997.49	1613.59	2381.78	1311.82
ENSRNOG00000029399	Bcam	-0.397549	0.275219	0.999842	5571.93	5420.77	9538.98	5418.16	6818.1	3350.77
ENSRNOG00000016638	Gnb1	-0.397142	0.611885	0.999842	26008.7	28497.3	4179.78	17666.1	3803.14	23094.1
ENSRNOG00000059237	AABR07068851.1	-0.397116	0.719458	0.999842	922.639	942.424	83.5236	525.79	28.3665	925.452
ENSRNOG00000016544	Arhgef28	-0.397107	0.138716	0.999842	320.329	345.617	381.617	331.5	260.364	204.01
ENSRNOG00000016949	Slc25a33	-0.39694	0.13452	0.999842	1848.66	1767.5	1507.75	1687.14	958.384	1245.71
ENSRNOG00000057458	Oip5	-0.396802	0.593779	0.999842	13.535	13.7513	12.2405	6.5861	14.1833	9.11776
ENSRNOG00000061854	AC113837.2	-0.396519	0.675108	0.999842	18.0467	29.3362	9.36041	21.9537	4.05236	17.0958
ENSRNOG00000043366	AABR07063829.2	-0.395685	0.522751	0.999842	21.4305	22.9189	19.4408	9.87915	20.2618	18.2355
ENSRNOG00000025509	Apbb2	-0.39551	0.0760552	0.999842	739.916	826.913	723.632	473.101	710.177	557.323
ENSRNOG00000022417	Prickle3	-0.395297	0.155607	0.999842	741.044	893.836	1121.81	747.522	822.63	526.55
ENSRNOG00000031232	Nrp2	-0.394696	0.281924	0.999842	4680.87	4680.03	7747.54	4986.77	5414.97	2612.24
ENSRNOG00000043023	Msmp	-0.394588	0.330311	0.999842	358.679	250.274	360.016	371.017	198.566	167.539
ENSRNOG00000002773	Rgs4	-0.394414	0.199331	0.999842	1762.94	2102.12	2018.25	931.933	1651.34	1893.07
ENSRNOG00000010213	Fgd5	-0.394014	0.139414	0.999842	3229.24	2444.98	3380.55	2672.86	2566.16	1651.45
ENSRNOG00000013581	Extl3	-0.393507	0.218415	0.999842	2106.96	1561.23	2146.41	1860.57	1631.08	934.57
ENSRNOG00000004466	Fam210b	-0.39339	0.0752242	0.999842	1806.93	1928.85	2291.86	1868.26	1457.84	1263.95
ENSRNOG00000053309	Tubd1	-0.39322	0.347173	0.999842	174.828	196.186	169.207	149.285	186.409	75.2215
ENSRNOG00000059865	Dnah12	-0.3931	0.573902	0.999842	23.6863	31.1697	17.2808	13.1722	12.1571	29.6327
ENSRNOG00000009448	Papln	-0.392847	0.37638	0.999842	829.022	436.375	398.177	486.274	250.233	529.97
ENSRNOG00000030616	Slc25a45	-0.392825	0.277877	0.999842	399.284	287.861	458.66	282.105	392.066	198.311
ENSRNOG00000014758	Lgi1	-0.39273	0.188298	0.999842	761.346	833.33	915.88	553.232	882.402	476.403
ENSRNOG00000029333	Echdc2	-0.392037	0.215806	0.999842	490.645	618.809	658.829	457.734	585.567	304.305
ENSRNOG00000054474	Mastl	-0.39166	0.536153	0.999842	25.9422	24.7524	33.1214	12.0745	32.4189	19.3752
ENSRNOG00000012067	Fam111a	-0.391312	0.543869	0.999842	21.4305	33.9199	21.6009	19.7583	27.3535	11.3972
ENSRNOG00000001368	Rph3a	-0.39131	0.746292	0.999842	182.723	103.593	11.5205	65.861	6.07855	155.002
ENSRNOG00000007755	Pm20d2	-0.39115	0.759504	0.999842	48.5006	27.5026	2.16009	40.6143	14.1833	4.55888
ENSRNOG00000004104	Zkscan7	-0.390803	0.0607387	0.999842	425.226	440.959	396.737	349.063	263.404	351.034
ENSRNOG00000029865	Prss56	-0.390607	0.709321	0.999842	1121.15	647.229	67.6829	1036.21	78.008	286.07
ENSRNOG00000009773	Elovl4	-0.389799	0.7615	0.999842	14814.1	15408.8	1314.78	9383	748.674	13938.8
ENSRNOG00000008706	Tbx3	-0.38908	0.0660093	0.999842	936.174	909.421	1224.05	822.165	675.732	847.951
ENSRNOG00000057706	Kdm5c	-0.38886	0.365788	0.999842	4072.92	2483.49	1868.48	2826.53	1203.55	2403.67
ENSRNOG00000002832	Slc16a2	-0.388779	0.38904	0.999842	3346.54	3383.74	4986.22	3107.54	4494.07	1347.15
ENSRNOG00000003882	Cep350	-0.388756	0.123488	0.999842	642.915	460.211	487.461	475.297	402.197	336.217
ENSRNOG00000050190	Eng	-0.38741	0.080841	0.999842	24701.5	26486.9	37775	20998.7	24976.7	22038.8
ENSRNOG00000016695	Mmp2	-0.387304	0.129381	0.999842	12082.3	15187	17485.2	11038.3	14288.6	8890.95
ENSRNOG00000004414	F11r	-0.386933	0.163284	0.999842	4658.31	4581.02	6166.35	4069.11	4931.73	2780.92
ENSRNOG00000006873	Dnase1	-0.386826	0.615288	0.999842	13.535	27.5026	15.8407	10.9768	23.3011	9.11776
ENSRNOG00000018760	Mpp7	-0.386605	0.263149	0.999842	480.494	424.457	319.694	360.04	202.618	373.828
ENSRNOG00000049537	AABR07021544.1	-0.386312	0.147478	0.999842	1586.98	1690.5	2328.58	1526.88	1675.65	1087.29
ENSRNOG00000002609	Ero1b	-0.386296	0.253344	0.999842	322.585	286.944	258.491	284.3	143.859	235.922
ENSRNOG00000012002	Iqgap1	-0.385901	0.318415	0.999842	5725.32	4544.35	7859.86	6136.05	5169.8	2568.93
ENSRNOG00000039544	Kcnd1	-0.385643	0.161279	0.999842	214.305	198.019	186.488	120.745	186.409	150.443
ENSRNOG00000002833	Gsk3b	-0.385584	0.115725	0.999842	1198.98	1119.36	1358.7	891.319	733.478	1191.01
ENSRNOG00000020606	B3gnt8	-0.385582	0.456313	0.999842	140.99	145.764	255.611	129.527	211.736	74.0818
ENSRNOG00000021663	RGD1561849	-0.385573	0.319824	0.999842	1083.93	1075.35	1129.01	1028.53	1068.81	419.417
ENSRNOG00000000695	Ssh1	-0.385548	0.146403	0.999842	763.602	675.648	977.083	689.345	688.902	471.844
ENSRNOG00000053113	AABR07001389.1	-0.385496	0.160585	0.999842	339.504	360.285	496.822	246.979	328.241	341.916
ENSRNOG00000014538	Nxnl2	-0.385366	0.705155	0.999842	1597.14	1191.78	132.486	1432.48	79.0211	724.862
ENSRNOG00000016384	Pik3cb	-0.385346	0.0774876	0.999842	609.077	544.552	571.705	540.06	402.197	378.387
ENSRNOG00000051169	Clnk	-0.385194	0.571351	0.999842	16.9188	13.7513	25.2011	9.87915	18.2356	14.8164
ENSRNOG00000003064	Bst1	-0.385131	0.147579	0.999842	1398.62	1120.27	1676.23	964.863	1350.45	896.959
ENSRNOG00000059880	Rubcn	-0.385006	0.195027	0.999842	873.01	681.149	894.279	828.751	593.671	452.469
ENSRNOG00000051627	AABR07053580.1	-0.384943	0.47912	0.999842	21.4305	42.1707	37.4416	30.7351	25.3273	21.6547
ENSRNOG00000020618	AC099450.1	-0.384485	0.601222	0.999842	58.6519	24.7524	102.964	60.3726	59.7724	22.7944
ENSRNOG00000004303	Timp3	-0.384468	0.31065	0.999842	115540	112668	156639	91731.2	147087	55997.8
ENSRNOG00000002932	Wdr19	-0.384401	0.264191	0.999842	465.831	390.538	321.854	381.994	195.527	324.82
ENSRNOG00000037364	AABR07003049.1	-0.384325	0.525955	0.999842	18.0467	15.5848	17.2808	13.1722	12.1571	13.6766
ENSRNOG00000024210	Nlrc3	-0.384099	0.24551	0.999842	231.224	176.017	309.613	170.141	218.828	160.7
ENSRNOG00000051171	G6pc	-0.383797	0.704596	0.999842	7.89544	10.0843	18.0008	14.2699	11.144	2.27944
ENSRNOG00000017882	Camk1d	-0.383728	0.376102	0.999842	563.96	409.789	339.855	489.567	186.409	330.519
ENSRNOG00000019697	Ankrd28	-0.383597	0.183834	0.999842	778.265	671.981	833.076	763.987	571.383	414.858
ENSRNOG00000011784	Mocs1	-0.38356	0.142306	0.999842	1023.02	949.758	1283.1	952.789	929.004	614.309
ENSRNOG00000003657	Pkmyt1	-0.383314	0.390145	0.999842	64.2915	63.2561	72.7232	39.5166	73.9556	39.8902
ENSRNOG00000042229	Gimap1	-0.383055	0.127658	0.999842	1009.49	1024.02	1581.91	844.118	964.462	965.342
ENSRNOG00000032374	Paqr9	-0.382681	0.765143	0.999842	159.037	116.428	13.6806	97.6938	2.02618	121.95
ENSRNOG00000019864	C1qtnf12	-0.382383	0.635563	0.999842	47.3727	87.0917	63.3628	15.3676	104.348	31.9121
ENSRNOG00000051619	Asb2	-0.382328	0.209473	0.999842	2111.47	2853.86	2903.89	1958.27	2689.76	1389.32
ENSRNOG00000035467	Mir23b	-0.382098	0.60132	0.999842	14.663	9.16755	14.4006	9.87915	8.10473	11.3972
ENSRNOG00000002074	Rest	-0.381993	0.210998	0.999842	460.192	346.533	493.942	423.706	328.241	246.179
ENSRNOG00000001582	Bach1	-0.381891	0.160325	0.999842	319.201	305.279	411.138	327.11	246.181	222.245
ENSRNOG00000045840	LOC100912564	-0.381849	0.292823	0.999842	186.107	129.262	106.565	118.55	87.1258	117.391
ENSRNOG00000015858	Hyal1	-0.38182	0.0974401	0.999842	2852.51	2561.41	3233.66	2801.29	1971.47	1864.58
ENSRNOG00000058030	AABR07001905.2	-0.38179	0.117666	0.999842	472.599	370.369	339.135	316.133	256.312	333.938
ENSRNOG00000033026	Dclk3	-0.381533	0.191623	0.999842	228.968	283.277	356.416	266.737	209.71	191.473
ENSRNOG00000024482	Tnrc18	-0.381173	0.103925	0.999842	762.474	555.553	758.193	616.898	516.676	460.447
ENSRNOG00000030568	Rgs12	-0.380951	0.203356	0.999842	1312.9	1022.18	1782.8	1180.01	1179.24	803.502
ENSRNOG00000060168	Prkx	-0.380902	0.288753	0.999842	918.127	859.916	1172.21	814.481	1010.05	441.071
ENSRNOG00000010866	Tmem154	-0.380858	0.38721	0.999842	108.28	131.096	218.89	100.987	158.042	93.457
ENSRNOG00000048095	RGD1564801	-0.380746	0.581321	0.999842	22.5584	31.1697	15.1207	9.87915	22.288	20.5149
ENSRNOG00000057451	Itga5	-0.380315	0.271941	0.999842	3195.4	2909.78	4564.28	3029.61	3491.11	1676.53
ENSRNOG00000016913	Stk36	-0.38027	0.233765	0.999842	203.026	123.762	151.207	133.917	107.388	125.369
ENSRNOG00000005037	Kif18a	-0.380079	0.423386	0.999842	90.2336	57.7556	49.6822	63.6656	36.4713	51.2874
ENSRNOG00000023467	Fam168b	-0.380076	0.387319	0.999842	3281.12	1849.09	1718.71	2777.14	1274.47	1210.38
ENSRNOG00000014592	Zbtb46	-0.379967	0.30857	0.999842	927.151	772.824	1211.09	868.267	939.135	429.674
ENSRNOG00000020151	Cdh1	-0.379879	0.346773	0.999842	7083.34	7700.74	10274.8	7997.72	8144.24	3115.99
ENSRNOG00000049128	Nktr	-0.379879	0.277085	0.999842	893.313	629.811	708.511	830.946	415.367	468.425
ENSRNOG00000042658	Nxnl1	-0.379735	0.708795	0.999842	990.314	891.086	120.965	758.499	39.5105	740.818
ENSRNOG00000024640	Oacyl	-0.379603	0.689196	0.999842	22.5584	35.7534	6.48028	17.5629	7.09164	25.0738
ENSRNOG00000000257	Smpd3	-0.379113	0.447791	0.999842	7696.93	5996.49	6231.87	5229.36	8218.19	1872.56
ENSRNOG00000010763	Fam181b	-0.378274	0.353058	0.999842	381.237	496.881	677.55	397.361	558.213	241.621
ENSRNOG00000062021	AC141220.2	-0.378209	0.654394	0.999842	18.0467	11.9178	7.20031	13.1722	6.07855	9.11776
ENSRNOG00000028996	Krt1	-0.377974	0.280851	0.999842	146.63	101.76	149.046	128.429	94.2174	83.1995
ENSRNOG00000009329	Nr1d1	-0.377928	0.336136	0.999842	9938.11	10176.9	12981.4	9210.66	11998	4260.27
ENSRNOG00000026056	Ccnb1ip1	-0.377922	0.734378	0.999842	46.2447	16.5016	3.60016	28.5398	14.1833	7.97804
ENSRNOG00000016818	Fgfr3	-0.377734	0.346799	0.999842	650.81	424.457	978.523	477.492	700.046	403.461
ENSRNOG00000009826	Bche	-0.377673	0.272506	0.999842	912.488	961.676	1387.5	923.151	1057.67	529.97
ENSRNOG00000048973	Ccnj	-0.377658	0.569468	0.999842	32.7097	21.0854	12.9606	15.3676	16.2095	19.3752
ENSRNOG00000006324	Trpc6	-0.377549	0.270233	0.999842	263.933	278.693	252.011	127.331	228.959	255.297
ENSRNOG00000032778	Bub1	-0.377525	0.412143	0.999842	143.246	93.509	98.6443	83.4239	121.571	52.4271
ENSRNOG00000042410	AABR07043601.1	-0.377491	0.562314	0.999842	27.0701	27.5026	16.5607	25.2467	11.144	18.2355
ENSRNOG00000013261	Vax2	-0.376801	NA	NA	1200.11	1139.53	97.9243	103.182	49.6415	1724.4
ENSRNOG00000002904	Arr3	-0.37674	0.738025	0.999842	706.078	414.373	58.3225	503.837	15.1964	388.644
ENSRNOG00000010513	Tfpi2	-0.376693	0.251435	0.999842	85.722	123.762	104.405	76.8378	70.9164	94.5967
ENSRNOG00000028713	Acvrl1	-0.376495	0.178791	0.999842	7442.02	8656.92	12303.2	7168.97	8936.47	5773.82
ENSRNOG00000011652	Sppl2a	-0.376466	0.230758	0.999842	3407.45	3802.7	5285.03	3450.02	4024	2151.79
ENSRNOG00000020325	Calhm2	-0.37606	0.30647	0.999842	1920.85	2332.22	2559.71	1347.95	2706.98	1194.43
ENSRNOG00000008074	Cyp11a1	-0.375875	0.417878	0.999842	34.9655	34.8367	32.4014	30.7351	27.3535	20.5149
ENSRNOG00000009812	Sbf2	-0.375768	0.143166	0.999842	2514.13	1914.18	2331.46	2120.72	1816.47	1271.93
ENSRNOG00000026944	Gpr150	-0.375713	0.590358	0.999842	28.198	50.4215	38.8817	13.1722	26.3404	51.2874
ENSRNOG00000010553	Pnma1	-0.375583	0.500194	0.999842	21.4305	31.1697	47.5221	27.4421	26.3404	23.9341
ENSRNOG00000028255	Usp36	-0.375556	0.0986213	0.999842	911.36	888.335	1075.01	904.491	710.177	601.772
ENSRNOG00000046482	Znf750	-0.375479	0.793856	0.999842	13.535	15.5848	5.76025	12.0745	0	14.8164
ENSRNOG00000045999	Tnfaip8l1	-0.37537	0.308197	0.999842	155.653	163.182	293.773	147.09	151.964	174.377
ENSRNOG00000040297	Ttc37	-0.375245	0.0794015	0.999842	870.755	936.923	1142.69	782.648	859.101	633.684
ENSRNOG00000010744	Nrp1	-0.375176	0.264712	0.999842	12490.6	13941.1	23220.3	11617.9	16794	9871.11
ENSRNOG00000025558	Palm2	-0.375143	0.343844	0.999842	177.084	201.686	115.205	104.28	105.361	170.958
ENSRNOG00000051204	Dopey2	-0.374887	0.339382	0.999842	561.704	386.871	570.985	491.762	460.956	218.826
ENSRNOG00000009291	Dnase1l3	-0.374772	0.356763	0.999842	74.4428	100.843	88.5639	47.2004	90.1651	66.1037
ENSRNOG00000013692	Abhd18	-0.374604	0.397197	0.999842	99.257	79.7577	79.2035	86.717	39.5105	72.942
ENSRNOG00000013836	Arhgap17	-0.374315	0.171794	0.999842	1838.51	1431.97	1936.16	1484.07	1587.51	944.827
ENSRNOG00000014004	Ncoa7	-0.37406	0.135356	0.999842	547.041	508.799	635.068	413.827	349.516	542.506
ENSRNOG00000022899	Cdk15	-0.373861	0.394503	0.999842	113.92	125.595	194.408	155.871	104.348	75.2215
ENSRNOG00000009620	Cybrd1	-0.373833	0.34593	0.999842	1921.98	2290.05	3111.26	1769.47	2796.13	1086.15
ENSRNOG00000010652	Dock6	-0.373826	0.215862	0.999842	1925.36	1383.38	2478.35	1737.63	1592.58	1136.3
ENSRNOG00000022305	Abcc1	-0.373422	0.0962917	0.999842	1522.69	1473.22	1939.76	1495.04	1276.49	1039.42
ENSRNOG00000001844	Klhl42	-0.373389	0.0523969	0.999842	1196.72	1204.62	1491.18	1129.52	1008.03	868.466
ENSRNOG00000004660	Fzd6	-0.372942	0.337643	0.999842	309.05	194.352	386.657	305.156	194.513	188.054
ENSRNOG00000031041	Rps4y2	-0.372731	0.119165	0.999842	660.961	537.218	694.83	396.264	584.553	480.962
ENSRNOG00000046667	Fosb	-0.372726	0.331672	0.999842	113.92	91.6755	126.005	97.6938	101.309	56.986
ENSRNOG00000053439	Gabpb1l	-0.372349	0.126291	0.999842	121.815	132.013	120.245	97.6938	92.1913	99.1556
ENSRNOG00000011066	2023-03-06	-0.372211	0.165761	0.999842	1235.07	969.927	1043.33	1107.56	722.334	679.273
ENSRNOG00000050767	Nrn1	-0.372209	0.217956	0.999842	262.805	370.369	216.009	205.267	206.671	243.9
ENSRNOG00000031249	Slco1a2	-0.371593	0.263787	0.999842	620.356	549.136	364.336	284.3	429.551	470.704
ENSRNOG00000058011	AABR07018244.2	-0.371575	0.382482	0.999842	46.2447	42.1707	48.2421	26.3444	40.5236	38.7505
ENSRNOG00000040045	Crnkl1	-0.371377	0.441217	0.999842	25.9422	27.5026	30.2413	23.0513	21.2749	20.5149
ENSRNOG00000047123	Tstd1	-0.371034	0.714237	0.999842	21.4305	4.58377	38.8817	26.3444	8.10473	15.9561
ENSRNOG00000014574	Entpd1	-0.371018	0.18105	0.999842	316.946	416.207	410.418	264.542	374.844	245.04
ENSRNOG00000002110	Fam114a1l1	-0.370956	0.37443	0.999842	58.6519	77.0074	112.325	63.6656	72.9425	55.8462
ENSRNOG00000023579	Tet2	-0.370857	0.235529	0.999842	1168.53	1075.35	1519.27	1227.21	1040.44	642.802
ENSRNOG00000010663	Col6a5	-0.370637	0.283312	0.999842	77.8265	128.346	112.325	90.01	74.9687	82.0598
ENSRNOG00000018377	AC123471.1	-0.370531	0.251909	0.999842	94.7453	82.5079	72.7232	72.4471	57.7462	62.6846
ENSRNOG00000049123	AABR07066510.1	-0.370373	0.225248	0.999842	109.408	129.262	131.766	109.768	74.9687	102.575
ENSRNOG00000020506	Khnyn	-0.37022	0.432106	0.999842	462.447	385.954	525.623	525.79	379.909	157.281
ENSRNOG00000046973	Tmco3	-0.370099	0.371682	0.999842	50.7564	44.0042	56.8825	41.712	30.3927	45.5888
ENSRNOG00000018503	AC098008.1	-0.370084	0.705147	0.999842	12.4071	12.8346	12.2405	17.5629	9.11782	2.27944
ENSRNOG00000020006	Wdr90	-0.369831	0.250347	0.999842	359.807	259.442	394.577	330.403	259.351	194.892
ENSRNOG00000009582	Rpe65	-0.369769	0.664886	0.999842	10850.6	8287.46	1963.53	4129.48	918.873	11282.1
ENSRNOG00000009594	Snai1	-0.369766	0.428202	0.999842	4791.41	5536.28	5540.64	2772.75	7304.38	2203.08
ENSRNOG00000056524	Abcd1	-0.369335	0.260482	0.999842	1113.26	1381.55	1902.32	1160.25	1447.71	796.664
ENSRNOG00000013160	Sash1	-0.369261	0.230777	0.999842	2641.59	2414.73	2858.52	2161.34	2684.69	1281.04
ENSRNOG00000008904	Fli1	-0.368954	0.112988	0.999842	2734.08	3556.09	4570.04	2795.8	2906.56	2709.11
ENSRNOG00000016112	Cd274	-0.368592	0.101503	0.999842	721.869	764.573	984.283	701.42	678.771	534.528
ENSRNOG00000020865	Ano1	-0.368393	0.223739	0.999842	1632.1	1687.75	2510.03	1731.05	1721.24	1064.5
ENSRNOG00000018110	Svil	-0.368086	0.275557	0.999842	2208.47	2369.81	1900.16	2046.08	2012	960.783
ENSRNOG00000017712	Cartpt	-0.368	0.788181	0.999842	2075.37	1885.76	82.8036	1378.69	113.466	1641.2
ENSRNOG00000012830	Paqr8	-0.367909	0.149905	0.999842	322.585	268.609	321.854	257.956	183.369	266.694
ENSRNOG00000003544	Tbx4	-0.36778	0.54497	0.999842	144.374	178.767	226.81	166.848	213.762	45.5888
ENSRNOG00000051341	AABR07038849.1	-0.367625	0.627262	0.999842	81.2103	50.4215	30.2413	28.5398	19.2487	77.5009
ENSRNOG00000046683	Lilrb3	-0.367614	0.271252	0.999842	620.356	701.317	1231.97	717.885	564.292	698.648
ENSRNOG00000015599	Mall	-0.36756	0.404297	0.999842	332.737	276.86	387.377	231.611	142.846	398.902
ENSRNOG00000017054	Kcne3	-0.367497	0.381485	0.999842	122.943	83.4247	187.208	94.4007	96.2436	115.112
ENSRNOG00000052394	AC141136.1	-0.367437	0.658035	0.999842	15.7909	31.1697	16.5607	25.2467	18.2356	5.6986
ENSRNOG00000045649	Arrdc3	-0.366894	0.281	0.999842	1567.81	1563.98	2139.93	1617.98	1656.4	813.76
ENSRNOG00000057761	Ttf2	-0.366861	0.206085	0.999842	239.119	274.11	311.054	238.197	245.168	156.142
ENSRNOG00000032339	Rasl12	-0.366528	0.153404	0.999842	939.558	1195.45	1604.23	873.756	1006	1022.33
ENSRNOG00000051636	AABR07049695.2	-0.366387	0.430175	0.999842	170.316	256.691	475.221	255.76	269.482	175.517
ENSRNOG00000014241	Ece1	-0.366174	0.208661	0.999842	12823.3	9412.32	12085.7	10767.2	10005.3	5854.74
ENSRNOG00000002347	Rgl1	-0.365992	0.177347	0.999842	4886.15	4910.14	7028.95	4343.53	5404.84	3307.47
ENSRNOG00000002026	Dnajc28	-0.365946	0.425805	0.999842	183.851	171.433	134.646	161.359	63.8247	155.002
ENSRNOG00000023485	Ushbp1	-0.365769	0.168256	0.999842	3268.71	3219.64	4844.37	3316.1	3201.37	2278.3
ENSRNOG00000058004	AABR07004269.6	-0.364846	0.460742	0.999842	50.7564	46.7545	68.403	40.6143	28.3665	60.4051
ENSRNOG00000054733	LOC103690137	-0.36483	0.506508	0.999842	76.6986	77.0074	74.8833	59.2749	27.3535	91.1776
ENSRNOG00000011491	Dnajc13	-0.364754	0.0804559	0.999842	1335.46	1101.02	1202.45	1109.76	947.24	768.171
ENSRNOG00000007415	Ptgs1	-0.364706	0.24044	0.999842	3881.17	4074.06	4663.64	3593.81	4200.27	2005.91
ENSRNOG00000003330	Acsf2	-0.364329	0.145099	0.999842	1414.41	1416.39	2120.49	1335.88	1425.42	1086.15
ENSRNOG00000025895	Cavin2	-0.364255	0.188189	0.999842	14497.2	13392	16474.3	12634.3	14198.5	7631.56
ENSRNOG00000019598	Vegfa	-0.364237	0.564797	0.999842	1635.48	942.424	329.774	976.938	352.556	928.871
ENSRNOG00000014243	Pear1	-0.364135	0.266706	0.999842	3594.68	3746.78	5151.82	3437.94	4228.64	2040.1
ENSRNOG00000052296	Shank3	-0.364085	0.394393	0.999842	155.653	75.1739	102.244	96.5961	94.2174	67.2434
ENSRNOG00000016225	Fgd3	-0.363786	0.299024	0.999842	598.926	638.978	992.923	734.35	393.079	607.47
ENSRNOG00000022764	Evi2a	-0.36378	0.400554	0.999842	519.971	631.644	970.602	339.184	831.748	478.682
ENSRNOG00000037928	AABR07021930.1	-0.363637	0.361178	0.999842	48.5006	64.1728	77.7634	52.6888	53.6938	42.1696
ENSRNOG00000054390	AABR07050283.1	-0.363439	0.571386	0.999842	24.8143	46.7545	24.4811	14.2699	27.3535	33.0519
ENSRNOG00000004679	Fign	-0.36319	0.185148	0.999842	109.408	136.596	133.926	86.717	104.348	104.854
ENSRNOG00000004566	Arhgef15	-0.362962	0.137996	0.999842	1790.01	1755.59	2751.96	1693.73	1717.19	1487.33
ENSRNOG00000004328	Deptor	-0.362941	0.289492	0.999842	768.114	891.086	634.348	697.029	724.36	361.291
ENSRNOG00000049724	B3gntl1	-0.362442	0.474192	0.999842	66.5473	74.2571	70.5631	86.717	43.5629	34.1916
ENSRNOG00000019316	Sh3bp4	-0.362344	0.12662	0.999842	2440.82	2323.06	3646.24	2025.23	2347.33	2171.17
ENSRNOG00000060087	Adra1b	-0.362272	0.613594	0.999842	63.1635	72.4236	41.0418	14.2699	74.9687	47.8682
ENSRNOG00000023233	LOC102546648	-0.362139	0.171337	0.999842	227.84	246.607	304.573	167.946	237.063	201.73
ENSRNOG00000007292	Spdl1	-0.361791	0.453562	0.999842	91.3616	101.76	49.6822	77.9355	44.576	66.1037
ENSRNOG00000057322	Efna3	-0.361589	0.657014	0.999842	34.9655	17.4183	20.1609	25.2467	6.07855	25.0738
ENSRNOG00000061945	AC126482.2	-0.361428	0.635642	0.999842	7.89544	15.5848	13.6806	7.68378	11.144	10.2575
ENSRNOG00000021420	Tirap	-0.361409	0.181394	0.999842	197.386	168.683	159.847	163.555	126.636	118.531
ENSRNOG00000013409	Gclm	-0.361382	0.122641	0.999842	2180.27	1773.92	1627.99	1594.93	1626.01	1122.62
ENSRNOG00000001156	Msi1	-0.36134	0.676319	0.999842	2612.26	1476.89	285.132	1923.14	237.063	1244.57
ENSRNOG00000019504	AABR07026536.1	-0.36126	0.665829	0.999842	46.2447	50.4215	10.0804	42.8096	17.2225	22.7944
ENSRNOG00000004834	Llgl2	-0.361247	0.656148	0.999842	1577.96	1205.53	337.695	1141.59	135.754	1152.26
ENSRNOG00000001908	Klhl6	-0.360744	0.344074	0.999842	540.274	674.732	874.118	406.143	808.446	412.578
ENSRNOG00000002881	Ddr2	-0.360501	0.263639	0.999842	7921.39	10209.9	12581.1	8182.13	10473.3	5266.64
ENSRNOG00000017672	Akr1c14	-0.360476	0.29656	0.999842	6444.94	6954.5	6704.21	5727.71	7046.05	2884.63
ENSRNOG00000060312	LOC108348197	-0.360171	0.692012	0.999842	7.89544	7.33404	27.3612	9.87915	11.144	12.5369
ENSRNOG00000000081	Antxr2	-0.360029	0.382033	0.999842	1094.08	1350.38	1539.43	1139.4	1451.76	512.874
ENSRNOG00000024213	Golim4	-0.359731	0.0634513	0.999842	4262.41	4304.16	5041.66	4162.41	3515.43	2927.94
ENSRNOG00000003893	Ccnjl	-0.359646	0.336355	0.999842	382.365	246.607	200.889	246.979	240.103	158.421
ENSRNOG00000029107	AABR07015743.1	-0.359469	0.622149	0.999842	18.0467	21.0854	22.321	7.68378	14.1833	26.2135
ENSRNOG00000019202	PVR	-0.359298	0.309168	0.999842	368.83	324.531	651.628	307.351	400.171	341.916
ENSRNOG00000009260	Cnr2	-0.359265	0.316486	0.999842	363.19	328.198	592.586	351.259	405.236	245.04
ENSRNOG00000025296	Lrrc8a	-0.359241	0.23549	0.999842	1143.71	980.928	1392.54	777.16	1251.17	713.464
ENSRNOG00000030704	AC094053.1	-0.359239	0.518519	0.999842	31.5818	28.4194	43.9219	28.5398	35.4582	17.0958
ENSRNOG00000016311	Slc6a2	-0.358833	0.629104	0.999842	32.7097	77.0074	61.2027	53.7865	65.8509	13.6766
ENSRNOG00000014197	Tmem51	-0.358557	0.131647	0.999842	2146.43	2487.16	2980.21	1805.69	2456.75	1676.53
ENSRNOG00000018822	Slc5a5	-0.358463	0.438016	0.999842	364.318	286.944	206.649	186.606	134.741	347.614
ENSRNOG00000006418	Samhd1	-0.358451	0.166963	0.999842	519.971	554.637	827.316	532.376	465.009	487.8
ENSRNOG00000007975	Ncoa2	-0.358234	0.364926	0.999842	732.02	417.123	460.1	605.921	306.967	341.916
ENSRNOG00000022870	Smad5	-0.358145	0.0601676	0.999842	1379.45	1329.29	1442.22	1297.46	1019.17	922.033
ENSRNOG00000019560	Pde2a	-0.357998	0.12821	0.999842	2657.38	2221.3	2860.68	2357.82	2156.87	1523.8
ENSRNOG00000020353	Sh3pxd2a	-0.357963	0.281051	0.999842	214.305	226.438	288.013	196.485	240.103	132.207
ENSRNOG00000046500	Irgq	-0.357901	0.326476	0.999842	189.491	136.596	190.808	170.141	141.833	91.1776
ENSRNOG00000033942	Grin2a	-0.357862	0.776111	0.999842	81.2103	61.4226	8.64038	38.4189	2.02618	77.5009
ENSRNOG00000002882	Zcchc2	-0.357838	0.144219	0.999842	195.13	168.683	169.927	150.383	147.911	117.391
ENSRNOG00000038574	Rassf9	-0.357601	0.0947155	0.999842	549.297	746.238	668.909	498.348	580.501	454.748
ENSRNOG00000045918	Jarid2	-0.357199	0.239872	0.999842	1557.66	1235.79	1295.34	1293.07	681.81	1217.22
ENSRNOG00000027894	Iqgap3	-0.357194	0.175156	0.999842	186.107	135.68	174.248	118.55	131.702	136.766
ENSRNOG00000016883	Entpd7	-0.35719	0.444582	0.999842	85.722	43.0875	54.0024	54.8842	39.5105	47.8682
ENSRNOG00000051164	AABR07048473.1	-0.356942	0.638856	0.999842	21.4305	11.0011	15.1207	18.6606	8.10473	10.2575
ENSRNOG00000000599	Lama4	-0.356519	0.315445	0.999842	2978.84	2488.99	4986.94	3039.48	3215.55	1911.31
ENSRNOG00000061514	AABR07028795.1	-0.356352	0.417692	0.999842	43.9889	41.254	43.2019	24.149	38.4975	37.6107
ENSRNOG00000011360	Dkk2	-0.356091	0.331713	0.999842	318.074	603.225	483.861	334.793	486.284	276.952
ENSRNOG00000009211	C3ar1	-0.356049	0.139637	0.999842	334.992	451.96	426.259	274.421	370.791	303.165
ENSRNOG00000051163	AC114233.2	-0.355893	0.573328	0.999842	23.6863	44.0042	20.1609	17.5629	30.3927	20.5149
ENSRNOG00000012782	Tmem2	-0.355892	0.223418	0.999842	907.976	842.498	1339.98	934.128	867.206	614.309
ENSRNOG00000036837	Nfe2	-0.355596	0.400107	0.999842	118.432	85.2582	167.767	106.475	113.466	70.6626
ENSRNOG00000005569	Phospho1	-0.355309	0.510758	0.999842	473.727	395.121	620.667	531.279	497.428	135.627
ENSRNOG00000059618	Scarf1	-0.354877	0.176049	0.999842	2912.29	2959.28	4284.19	2458.81	3283.43	2199.66
ENSRNOG00000011416	Vegfc	-0.354735	0.408286	0.999842	404.923	358.451	920.2	410.533	410.302	496.918
ENSRNOG00000018899	C5	-0.353733	0.614768	0.999842	21.4305	34.8367	38.8817	42.8096	18.2356	13.6766
ENSRNOG00000007803	AC132539.1	-0.35372	0.534366	0.999842	25.9422	20.1686	30.2413	24.149	14.1833	21.6547
ENSRNOG00000004563	Sec24a	-0.353413	0.240921	0.999842	692.543	451.043	469.46	532.376	356.608	372.688
ENSRNOG00000048264	Hist1h1d	-0.353324	0.634474	0.999842	16.9188	12.8346	10.8005	14.2699	7.09164	10.2575
ENSRNOG00000005043	Cpeb2	-0.353082	0.488949	0.999842	72.1869	65.0896	34.5615	57.0795	41.5367	35.3313
ENSRNOG00000027282	Cep68	-0.352953	0.108559	0.999842	1223.79	1197.28	1736.72	1075.73	1010.05	1171.63
ENSRNOG00000013243	Fndc11	-0.352749	0.638228	0.999842	10.1513	11.9178	23.041	14.2699	11.144	10.2575
ENSRNOG00000028075	LOC360479	-0.352722	0.496499	0.999842	29.3259	41.254	23.761	24.149	22.288	27.3533
ENSRNOG00000021840	Cped1	-0.352718	0.444678	0.999842	4647.03	4996.31	6140.43	4976.9	5751.32	1632.08
ENSRNOG00000002093	Tgfbr3	-0.352696	0.443113	0.999842	3194.27	2496.32	4142.34	3290.85	3319.9	1089.57
ENSRNOG00000023209	Slamf7	-0.352385	0.368348	0.999842	649.682	808.578	950.441	406.143	965.476	515.153
ENSRNOG00000058926	AC111319.2	-0.352109	0.649913	0.999842	12.4071	28.4194	13.6806	15.3676	8.10473	19.3752
ENSRNOG00000025979	Gramd2	-0.351674	0.719483	0.999842	629.38	345.617	68.403	473.101	35.4582	308.864
ENSRNOG00000050091	Efcab1	-0.351505	0.653424	0.999842	53.0123	117.345	93.6041	52.6888	134.741	19.3752
ENSRNOG00000043487	RGD1560171	-0.351291	0.359574	0.999842	152.269	90.7587	107.285	102.085	103.335	68.3832
ENSRNOG00000014251	Capn5	-0.351152	0.164296	0.999842	3548.44	3490.09	5007.1	3706.88	3264.18	2473.19
ENSRNOG00000020779	Kcna7	-0.351133	0.802512	0.999842	3.38376	86.1749	21.6009	73.5448	9.11782	4.55888
ENSRNOG00000027115	Zc2hc1c	-0.35109	0.397611	0.999842	157.909	111.844	187.208	95.4984	169.186	93.457
ENSRNOG00000022395	Tnrc6c	-0.35102	0.237701	0.999842	507.564	444.626	596.186	532.376	379.909	302.026
ENSRNOG00000042905	RT1-T24-4	-0.350964	0.142028	0.999842	12729.7	13370.9	19756.9	12779.2	12857.1	10320.2
ENSRNOG00000028176	Elmod2	-0.350753	0.496729	0.999842	302.283	362.118	162.727	248.076	106.375	294.048
ENSRNOG00000006980	Vcpip1	-0.350631	0.147592	0.999842	1492.24	1343.05	1468.14	1315.02	812.499	1247.99
ENSRNOG00000004400	Avpr1a	-0.350462	0.509266	0.999842	642.915	637.145	1379.58	700.322	1065.77	320.261
ENSRNOG00000002680	Lamc1	-0.350249	0.248245	0.999842	5167	4574.61	5546.4	4688.2	4835.48	2468.63
ENSRNOG00000013694	Ntng2	-0.350198	0.621408	0.999842	521.099	301.612	102.244	339.184	94.2174	291.768
ENSRNOG00000016011	Plekhg1	-0.350123	0.207436	0.999842	1945.66	1568.57	1225.49	1569.69	1073.88	1073.62
ENSRNOG00000052981	AABR07058464.1	-0.350035	0.102258	0.999842	434.249	494.131	578.185	435.78	403.21	344.195
ENSRNOG00000012495	Podxl	-0.349997	0.301669	0.999842	5397.1	4229.91	9262.48	5588.3	5131.31	4101.85
ENSRNOG00000051993	Gdf10	-0.349895	0.458895	0.999842	1147.1	1483.31	1788.56	728.862	2018.08	720.303
ENSRNOG00000003088	Arhgap31	-0.349789	0.45898	0.999842	3020.57	1979.27	3568.48	3003.26	2770.8	949.386
ENSRNOG00000018109	Clic4	-0.349781	0.523518	0.999842	3599.19	2083.78	4415.23	3323.78	3699.81	900.378
ENSRNOG00000049688	Mir6334	-0.349559	0.643319	0.999842	43.9889	38.5037	23.041	41.712	9.11782	31.9121
ENSRNOG00000020703	Sipa1l3	-0.34952	0.59101	0.999842	298.899	122.845	69.843	183.313	81.0473	120.81
ENSRNOG00000009258	Cdk6	-0.349453	0.162892	0.999842	411.691	367.619	347.055	226.123	312.032	345.335
ENSRNOG00000010780	Dlc1	-0.349263	0.406085	0.999842	6099.79	4074.97	8665.58	5681.61	6397.67	2710.25
ENSRNOG00000042258	RGD1561157	-0.349176	0.255034	0.999842	798.568	842.498	1251.41	965.961	723.347	582.397
ENSRNOG00000025209	Plxnd1	-0.348899	0.261734	0.999842	6195.67	6405.37	11055.4	6070.19	7510.04	4995.39
ENSRNOG00000007202	Sema3d	-0.348879	0.466133	0.999842	1350.12	1042.35	1588.39	1160.25	1537.87	427.395
ENSRNOG00000006930	Casq1	-0.348829	NA	NA	58.6519	3759.61	70.5631	2890.2	79.0211	84.3392
ENSRNOG00000026455	Gpd1l	-0.348798	0.0753663	0.999842	3206.68	3351.66	4251.07	3172.3	2870.09	2446.98
ENSRNOG00000000536	Mdga1	-0.348563	0.377471	0.999842	82.3382	82.5079	63.3628	60.3726	43.5629	75.2215
ENSRNOG00000054080	Cgnl1	-0.348443	0.190034	0.999842	7553.68	6703.31	9828.43	6791.37	7487.75	4638.66
ENSRNOG00000012036	Pcsk5	-0.348439	0.395843	0.999842	254.91	340.116	257.051	177.825	149.937	341.916
ENSRNOG00000005271	Rapgef5	-0.348386	0.172265	0.999842	4105.63	3422.25	2605.07	2991.19	2107.23	2859.56
ENSRNOG00000000805	Gja1	-0.348325	0.316178	0.999842	7533.38	6723.48	5999.3	4694.79	3323.95	7892.56
ENSRNOG00000011854	RGD1563986	-0.348234	0.611662	0.999842	172.572	106.344	50.4022	129.527	36.4713	92.3173
ENSRNOG00000033119	Plcb4	-0.348208	0.154164	0.999842	3852.98	3718.36	4502.36	3744.2	3457.68	2282.86
ENSRNOG00000018646	Hbegf	-0.348041	0.209285	0.999842	571.856	548.219	920.2	513.716	537.951	552.764
ENSRNOG00000046845	AABR07028887.1	-0.346675	0.419315	0.999842	51.8843	45.8377	38.1617	32.9305	30.3927	43.3093
ENSRNOG00000018991	Gsn	-0.346592	0.132482	0.999842	164629	172289	241427	164769	164623	125443
ENSRNOG00000054751	Lmbrd2	-0.346453	0.470042	0.999842	271.829	196.186	120.245	193.192	91.1782	177.796
ENSRNOG00000027833	Fnip2	-0.346354	0.336003	0.999842	662.089	485.88	586.106	574.088	523.768	265.555
ENSRNOG00000018267	B3gnt7	-0.346342	0.40192	0.999842	795.184	719.652	1351.5	804.602	1007.01	443.351
ENSRNOG00000054770	Rdh11	-0.346269	0.478185	0.999842	6662.63	6984.75	2638.91	3803.47	2516.52	6490.7
ENSRNOG00000011059	Ttbk2	-0.345847	0.316301	0.999842	135.35	109.094	111.605	97.6938	114.479	67.2434
ENSRNOG00000015953	Oaz2	-0.345404	0.0613934	0.999842	5127.53	5660.96	6918.78	4974.7	4094.91	4870.02
ENSRNOG00000016987	Pstpip2	-0.345231	0.450732	0.999842	131.967	105.427	105.125	138.308	72.9425	58.1257
ENSRNOG00000032391	Esyt2	-0.345166	0.423041	0.999842	1427.95	1018.51	1212.53	1203.06	1238	438.792
ENSRNOG00000014896	Adgrg3	-0.344967	0.679064	0.999842	12.4071	13.7513	9.36041	4.39073	13.1702	10.2575
ENSRNOG00000019648	AABR07068316.1	-0.344508	0.25017	0.999842	2219.75	2187.38	2425.79	1433.57	2567.17	1380.2
ENSRNOG00000007477	Edn3	-0.344462	0.416241	0.999842	7352.91	9263.81	11487.4	12201.8	5372.42	4561.16
ENSRNOG00000051943	LOC102547817	-0.344461	0.430532	0.999842	62.0356	80.6744	43.9219	49.3957	41.5367	55.8462
ENSRNOG00000051838	AABR07057491.1	-0.344347	0.494895	0.999842	83.4661	115.511	43.9219	72.4471	64.8378	53.5668
ENSRNOG00000008841	Orc1	-0.344089	0.453448	0.999842	111.664	124.679	87.1238	79.0332	51.6676	124.229
ENSRNOG00000022640	AABR07003235.1	-0.343961	0.298095	0.999842	298.899	289.695	449.3	283.202	333.307	201.73
ENSRNOG00000056716	Zbtb20	-0.343867	0.120154	0.999842	9059.46	10011	12905.1	9133.82	9184.68	6877.07
ENSRNOG00000034228	Pik3c2g	-0.343738	0.672021	0.999842	15.7909	7.33404	13.6806	6.5861	13.1702	9.11776
ENSRNOG00000047876	LOC689986	-0.343692	0.667271	0.999842	18.0467	9.16755	12.2405	8.78146	15.1964	6.83832
ENSRNOG00000017057	Tbc1d22a	-0.343641	0.0688967	0.999842	708.334	685.733	769.714	667.391	537.951	500.337
ENSRNOG00000000387	Slc25a16	-0.343611	0.108978	0.999842	1060.25	923.172	758.193	733.252	626.09	800.083
ENSRNOG00000024798	Bora	-0.343465	0.421718	0.999842	147.758	134.763	69.843	104.28	76.9949	95.7364
ENSRNOG00000008168	Wnt5b	-0.343452	0.422597	0.999842	692.543	696.734	907.96	736.545	790.211	283.79
ENSRNOG00000017986	Zfp458	-0.34332	0.307166	0.999842	144.374	116.428	107.285	94.4007	119.545	75.2215
ENSRNOG00000023304	Lin9	-0.343233	0.153135	0.999842	151.141	142.097	151.207	118.55	103.335	128.788
ENSRNOG00000020484	Trpm5	-0.343016	0.638086	0.999842	29.3259	18.3351	25.9211	29.6374	20.2618	7.97804
ENSRNOG00000050113	AABR07030019.1	-0.342976	0.582367	0.999842	66.5473	51.3383	43.9219	61.4703	48.6284	17.0958
ENSRNOG00000009782	Efcab7	-0.342938	0.112466	0.999842	499.669	555.553	587.546	469.808	479.192	346.475
ENSRNOG00000014846	Anp32a	-0.342618	0.147044	0.999842	208.665	206.27	221.77	138.308	189.448	174.377
ENSRNOG00000019662	Tm6sf1	-0.342593	0.102408	0.999842	1176.42	1260.54	1230.53	989.012	1144.79	757.913
ENSRNOG00000053203	Mical3	-0.342478	0.406784	0.999842	181.595	164.099	185.048	199.778	137.78	80.9201
ENSRNOG00000012801	Gsto2	-0.342451	0.537566	0.999842	23.6863	32.0864	32.4014	29.6374	15.1964	25.0738
ENSRNOG00000038483	AABR07018323.1	-0.341958	0.405883	0.999842	182.723	132.929	180.728	140.503	173.239	77.5009
ENSRNOG00000007354	Trpa1	-0.341927	0.592036	0.999842	24.8143	62.3393	78.4834	32.9305	62.8116	35.3313
ENSRNOG00000025946	Igf2bp2	-0.341901	0.53079	0.999842	155.653	110.927	84.2437	152.578	57.7462	66.1037
ENSRNOG00000008237	Unc13b	-0.341867	0.361014	0.999842	1105.36	796.66	509.062	807.895	479.192	614.309
ENSRNOG00000049995	Slc40a1	-0.341853	0.620404	0.999842	19.1746	35.7534	19.4408	12.0745	29.3796	17.0958
ENSRNOG00000026870	Clic6	-0.341844	0.648492	0.999842	3949.98	2643	785.554	1410.52	598.737	3812.36
ENSRNOG00000004283	Camta2	-0.341773	0.1267	0.999842	4099.99	3483.67	4811.25	3616.87	3572.16	2591.72
ENSRNOG00000001854	Tmtc1	-0.341569	0.595	0.999842	118.432	46.7545	115.205	102.085	87.1258	31.9121
ENSRNOG00000001165	Tmprss3	-0.341563	0.658611	0.999842	536.89	334.615	124.565	189.899	83.0734	512.874
ENSRNOG00000008598	Btbd7	-0.341456	0.387057	0.999842	603.437	429.041	421.938	445.659	489.323	211.988
ENSRNOG00000019964	Taok2	-0.34121	0.227591	0.999842	4815.09	3508.42	4773.81	4658.57	2854.89	2825.36
ENSRNOG00000055259	Phldb3	-0.341134	0.334059	0.999842	325.969	327.281	448.58	323.817	362.687	183.495
ENSRNOG00000016029	Rb1	-0.341127	0.0786499	0.999842	957.604	936.007	1127.57	933.031	739.556	713.464
ENSRNOG00000026336	Tmem255b	-0.340998	0.393014	0.999842	1248.61	1456.72	2866.44	1136.1	1349.44	1914.73
ENSRNOG00000055020	AABR07038948.2	-0.34086	0.498315	0.999842	55.2681	66.0063	45.362	50.4934	25.3273	55.8462
ENSRNOG00000013282	Mctp1	-0.340456	0.189886	0.999842	587.647	484.963	717.151	500.543	534.912	378.387
ENSRNOG00000015177	Sun2	-0.340434	0.110584	0.999842	6324.25	6781.24	8543.17	6527.92	5895.18	4676.27
ENSRNOG00000016434	Prkd2	-0.340256	0.262167	0.999842	2191.55	1896.77	2624.51	1914.36	2227.79	1160.23
ENSRNOG00000012058	Egflam	-0.340036	0.426497	0.999842	3556.33	3273.73	1743.2	2580.65	1229.89	2962.13
ENSRNOG00000005727	Galnt3	-0.339965	0.62062	0.999842	47.3727	27.5026	13.6806	21.9537	21.2749	26.2135
ENSRNOG00000019179	Ggta1	-0.339809	0.196534	0.999842	3079.22	3652.35	3801.77	2697.01	3600.52	2025.28
ENSRNOG00000000341	Nid2	-0.339499	0.396219	0.999842	1855.43	1899.52	2099.61	2267.81	1587.51	771.59
ENSRNOG00000010396	Eya3	-0.33945	0.193784	0.999842	1439.23	1257.79	1463.1	1364.42	1144.79	778.428
ENSRNOG00000023812	Raver2	-0.339442	0.666596	0.999842	91.3616	74.2571	37.4416	43.9073	16.2095	100.295
ENSRNOG00000057097	LOC102550543	-0.33944	0.540201	0.999842	51.8843	34.8367	23.761	35.1259	24.3142	27.3533
ENSRNOG00000050024	LOC100911403	-0.339231	0.668712	0.999842	169.188	319.031	236.89	217.341	327.228	28.493
ENSRNOG00000042888	Cdyl2	-0.339081	0.25204	0.999842	231.224	166.849	240.49	148.187	152.977	204.01
ENSRNOG00000008942	RGD1304963	-0.339014	0.80424	0.999842	3127.72	1553.9	174.248	2759.58	119.545	959.644
ENSRNOG00000024578	Ttyh2	-0.338963	0.0707268	0.999842	2173.5	2045.28	2008.89	1984.61	1426.43	1512.41
ENSRNOG00000020774	LOC103690114	-0.33896	0.438874	0.999842	37.2214	32.0864	43.9219	27.4421	30.3927	31.9121
ENSRNOG00000019778	Cavin1	-0.33889	0.465623	0.999842	23023.1	20189.7	47850.4	25045.8	33696.4	13257.2
ENSRNOG00000012280	Ptx3	-0.338843	0.496701	0.999842	80.0824	96.2593	111.605	42.8096	116.505	68.3832
ENSRNOG00000055292	LOC679087	-0.338828	0.43922	0.999842	60.9077	74.2571	48.2421	40.6143	40.5236	63.8243
ENSRNOG00000019995	Dnajc18	-0.338629	0.169779	0.999842	1209.13	1232.12	1029.64	920.956	689.915	1134.02
ENSRNOG00000033101	Myo18a	-0.33861	0.296873	0.999842	3419.85	2394.56	4408.03	3523.56	2500.31	2060.61
ENSRNOG00000053803	AABR07058656.1	-0.338588	0.47421	0.999842	39.4772	27.5026	30.2413	25.2467	27.3535	23.9341
ENSRNOG00000024019	Ccdc6	-0.3385	0.648019	0.999842	36.0935	33.9199	12.9606	27.4421	26.3404	11.3972
ENSRNOG00000003800	Rgs9	-0.338383	0.735632	0.999842	707.206	428.124	77.0434	514.813	32.4189	411.439
ENSRNOG00000002070	Mrpl1	-0.338196	0.565432	0.999842	27.0701	27.5026	18.7208	16.4652	15.1964	26.2135
ENSRNOG00000021237	RGD1565616	-0.338143	0.299939	0.999842	1118.9	841.581	1312.62	1126.22	877.337	585.816
ENSRNOG00000028215	Nup160	-0.338128	0.155856	0.999842	566.216	568.388	635.788	557.623	486.284	356.732
ENSRNOG00000015593	Sigirr	-0.338128	0.276064	0.999842	1221.54	1332.04	2332.18	1144.88	1423.39	1298.14
ENSRNOG00000046377	Btnl9	-0.337973	0.758215	0.999842	24.8143	10.0843	36.7216	26.3444	2.02618	28.493
ENSRNOG00000008356	Myo5c	-0.337389	0.72962	0.999842	83.4661	57.7556	20.8809	55.9818	6.07855	66.1037
ENSRNOG00000006721	AABR07049064.1	-0.337363	0.31678	0.999842	191.746	230.105	326.174	245.881	166.147	181.215
ENSRNOG00000061058	LOC100364335	-0.337219	0.0817021	0.999842	11073.9	13418.5	16598.2	11028.4	10876.5	10623.3
ENSRNOG00000001205	Agpat3	-0.33699	0.512389	0.999842	7483.75	6286.19	2237.14	5369.87	2325.04	4977.15
ENSRNOG00000009342	Fcnb	-0.336915	0.443415	0.999842	395.9	231.022	654.509	268.932	375.857	370.409
ENSRNOG00000002517	Pdc	-0.336483	0.793147	0.999842	19154.3	19656.1	2145.69	14711.1	787.172	16937.4
ENSRNOG00000004861	Itga4	-0.336083	0.297307	0.999842	554.937	627.977	992.203	501.641	715.242	507.175
ENSRNOG00000009411	Chn2	-0.33599	0.130941	0.999842	1186.57	926.839	873.398	868.267	840.865	655.339
ENSRNOG00000000177	Plpp2	-0.335654	0.519227	0.999842	1562.17	1485.14	607.706	1098.78	456.904	1340.31
ENSRNOG00000057867	Mns1	-0.335283	0.306109	0.999842	270.701	300.696	208.089	225.025	247.194	144.744
ENSRNOG00000054957	Sfrp4	-0.335268	0.476357	0.999842	184.979	405.206	373.696	380.896	175.265	208.569
ENSRNOG00000038212	Socs6	-0.335244	0.277166	0.999842	3158.18	3058.29	3901.13	3032.9	3314.83	1671.97
ENSRNOG00000011211	Pex5l	-0.335211	0.664886	0.999842	234.607	189.768	47.5221	106.475	49.6415	217.686
ENSRNOG00000015553	Gatad2b	-0.335186	0.372472	0.999842	139.862	226.438	302.413	162.457	167.16	201.73
ENSRNOG00000012363	Peli2	-0.334905	0.453096	0.999842	425.226	296.112	403.938	472.004	250.233	169.818
ENSRNOG00000040108	Cd36	-0.334732	0.517222	0.999842	215.433	292.445	200.889	295.277	183.369	83.1995
ENSRNOG00000017975	Dnajb13	-0.33473	0.676622	0.999842	69.9311	101.76	32.4014	73.5448	14.1833	74.0818
ENSRNOG00000000407	Dcbld1	-0.334488	0.116075	0.999842	333.864	333.699	321.854	304.058	219.841	260.996
ENSRNOG00000023400	Dtx3l	-0.334451	0.333541	0.999842	497.413	477.629	704.911	605.921	420.433	306.585
ENSRNOG00000005854	Angpt1	-0.334446	0.540066	0.999842	3414.22	5190.67	7069.27	4152.54	6777.58	1501.01
ENSRNOG00000019651	Slc12a4	-0.334317	0.276561	0.999842	5010.22	4552.6	7334.96	4893.47	5393.7	3115.99
ENSRNOG00000007304	Herc3	-0.334307	0.667199	0.999842	3876.66	3514.84	650.908	2319.4	540.991	3518.31
ENSRNOG00000016831	Serpinh1	-0.333889	0.436027	0.999842	3119.83	1993.94	4912.05	3002.16	3351.3	1601.31
ENSRNOG00000006778	Mmp19	-0.333768	0.372906	0.999842	291.003	247.524	345.615	181.118	342.425	177.796
ENSRNOG00000015896	Rbpms2	-0.333714	0.168679	0.999842	1081.68	1054.27	925.24	615.8	1002.96	809.201
ENSRNOG00000016790	Kmt5b	-0.333662	0.108955	0.999842	2766.79	2335.89	2120.49	2256.84	1613.85	1860.02
ENSRNOG00000009805	Wasf2	-0.333625	0.298935	0.999842	492.901	581.223	964.842	500.543	595.697	523.131
ENSRNOG00000024635	Cramp1	-0.333433	0.25912	0.999842	495.157	364.868	419.058	447.855	278.6	288.349
ENSRNOG00000010050	Stard9	-0.333283	0.334055	0.999842	956.477	827.83	1266.54	1154.76	674.718	592.654
ENSRNOG00000002730	Rgs5	-0.333274	0.342535	0.999842	8315.03	10752.6	15357.5	6411.57	12567.4	8346.17
ENSRNOG00000021330	Sprtn	-0.333226	0.0813627	0.999842	1002.72	895.669	1152.05	853.997	698.02	870.746
ENSRNOG00000014597	Irs1	-0.333043	0.397433	0.999842	72.1869	56.8388	68.403	66.9587	48.6284	41.0299
ENSRNOG00000025890	Opa3	-0.332724	0.46989	0.999842	48.5006	55.0053	34.5615	28.5398	37.4844	43.3093
ENSRNOG00000028845	Ebf1	-0.332693	0.328934	0.999842	3319.47	3136.22	4994.14	3252.44	3895.33	1944.36
ENSRNOG00000042292	AABR07004993.1	-0.332645	0.499913	0.999842	51.8843	63.2561	69.843	71.3494	30.3927	45.5888
ENSRNOG00000000787	AABR07044364.1	-0.332619	0.523137	0.999842	41.7331	46.7545	80.6435	47.2004	56.7331	30.7724
ENSRNOG00000018730	Nectin2	-0.332201	0.0908563	0.999842	5538.09	4407.76	5271.35	4572.95	4207.37	3306.33
ENSRNOG00000021063	Grin2d	-0.332117	0.593721	0.999842	187.235	83.4247	67.6829	141.601	53.6938	72.942
ENSRNOG00000014689	Zbtb4	-0.332027	0.362695	0.999842	1953.56	1057.94	1997.37	1597.13	1497.35	884.422
ENSRNOG00000026299	Mysm1	-0.331549	0.124633	0.999842	408.307	447.376	513.382	422.608	319.124	347.614
ENSRNOG00000050657	Crlf3	-0.331344	0.209894	0.999842	853.836	925.006	1254.29	798.016	969.528	643.941
ENSRNOG00000000940	Flt1	-0.33113	0.188773	0.999842	9897.5	8745.84	13247.9	8609.13	10032.6	6709.53
ENSRNOG00000053070	AABR07053749.2	-0.330875	0.158628	0.999842	234.607	288.778	297.373	209.657	193.5	250.738
ENSRNOG00000010299	Eps15	-0.330868	0.122497	0.999842	2350.59	2163.54	2620.19	2226.1	1962.36	1483.91
ENSRNOG00000003434	Trove2	-0.33078	0.532663	0.999842	1068.14	1426.47	558.024	985.719	349.516	1091.85
ENSRNOG00000001249	Col6a1	-0.33072	0.193933	0.999842	16707.9	18465.3	19465.3	15018.5	18230.6	10195.9
ENSRNOG00000003038	Sft2d2	-0.330687	0.161441	0.999842	2385.55	2070.95	2752.68	2117.43	2161.94	1453.14
ENSRNOG00000054339	RF00156	-0.330622	0.679944	0.999842	12.4071	11.0011	13.6806	6.5861	7.09164	15.9561
ENSRNOG00000013419	Hykk	-0.330408	0.348281	0.999842	111.664	131.096	147.606	128.429	109.414	72.942
ENSRNOG00000024221	Mettl24	-0.330257	0.387751	0.999842	107.152	87.0917	118.805	70.2517	112.453	66.1037
ENSRNOG00000015768	Nat8f5	-0.329973	0.551816	0.999842	109.408	120.095	187.208	135.015	149.937	46.7285
ENSRNOG00000006470	Camk1g	-0.329934	0.647191	0.999842	210.921	231.939	64.8028	105.378	56.7331	241.621
ENSRNOG00000009542	Kcnh5	-0.329897	0.797623	0.999842	137.606	55.922	10.8005	68.0564	2.02618	92.3173
ENSRNOG00000015980	Dclre1c	-0.329415	0.28197	0.999842	204.154	193.435	225.37	211.853	162.095	121.95
ENSRNOG00000023851	Igsf3	-0.329403	0.147042	0.999842	728.637	589.473	817.236	585.065	477.166	638.243
ENSRNOG00000003633	Rcvrn	-0.329363	0.792991	0.999842	8891.4	9512.25	1141.97	6467.55	408.276	8680.1
ENSRNOG00000023683	Nog	-0.328852	0.620148	0.999842	46.2447	22.9189	18.7208	16.4652	22.288	30.7724
ENSRNOG00000042496	Cyp4f5	-0.328791	0.351341	0.999842	292.131	336.449	535.703	311.742	377.883	238.201
ENSRNOG00000003576	Ints2	-0.328187	0.4968	0.999842	242.503	159.515	102.964	113.061	98.2698	190.333
ENSRNOG00000020763	Snrnp70	-0.328121	0.421957	0.999842	534.634	482.213	1041.17	623.484	638.247	378.387
ENSRNOG00000008929	Aebp2	-0.32796	0.482028	0.999842	140.99	100.843	131.766	140.503	103.335	53.5668
ENSRNOG00000051458	Hic2	-0.327918	0.342791	0.999842	108.28	78.8409	97.2042	82.3262	58.7593	85.479
ENSRNOG00000016419	Pdlim5	-0.32753	0.208059	0.999842	976.779	1200.03	1275.18	987.915	1093.13	670.155
ENSRNOG00000017879	Gab1	-0.327524	0.146888	0.999842	744.428	761.823	974.202	784.843	574.423	618.868
ENSRNOG00000007330	Capzb	-0.327368	0.135198	0.999842	8803.42	7874.01	11730.8	8538.88	7426.97	6676.48
ENSRNOG00000046191	Cgas	-0.327166	0.417889	0.999842	49.6285	77.9242	66.2429	54.8842	58.7593	41.0299
ENSRNOG00000021359	Mtfr1	-0.327068	0.491701	0.999842	483.878	427.208	217.449	357.845	164.121	377.247
ENSRNOG00000021334	Lag3	-0.326974	0.545326	0.999842	179.339	244.774	275.052	152.578	318.111	86.6187
ENSRNOG00000012286	Il20ra	-0.326439	0.728799	0.999842	161.293	154.932	27.3612	63.6656	23.3011	186.914
ENSRNOG00000000962	Slc15a4	-0.326357	0.104293	0.999842	2437.44	2271.72	2309.86	1756.29	2291.61	1548.88
ENSRNOG00000009468	Il12a	-0.326093	0.565535	0.999842	53.0123	57.7556	35.2815	30.7351	25.3273	60.4051
ENSRNOG00000050949	Ttc39c	-0.325967	0.732191	0.999842	898.953	394.205	92.884	811.188	90.1651	204.01
ENSRNOG00000009470	Flnb	-0.325757	0.339077	0.999842	2503.98	1636.41	2813.88	2270.01	2072.78	1205.82
ENSRNOG00000006972	Zfp189	-0.325742	0.117016	0.999842	514.332	469.378	540.024	423.706	458.93	332.798
ENSRNOG00000013774	Lmnb1	-0.325691	0.521058	0.999842	750.067	492.297	307.453	628.972	221.867	385.225
ENSRNOG00000000942	Pan3	-0.325465	0.242637	0.999842	263.933	203.52	201.609	188.801	202.618	141.325
ENSRNOG00000002376	Clasp1	-0.325294	0.345224	0.999842	1503.52	915.838	929.561	1091.1	598.737	982.438
ENSRNOG00000046313	Basp1	-0.325274	0.26553	0.999842	283.108	443.709	337.695	242.588	262.391	345.335
ENSRNOG00000057241	AABR07057233.2	-0.325223	0.747938	0.999842	18.0467	20.1686	9.36041	9.87915	3.03927	25.0738
ENSRNOG00000017773	Crispld1	-0.325175	0.521308	0.999842	295.515	284.194	414.018	331.5	354.582	107.134
ENSRNOG00000054008	Scamp5	-0.324728	0.695418	0.999842	102.641	176.017	24.4811	91.1077	33.432	117.391
ENSRNOG00000021918	Cep76	-0.324712	0.276674	0.999842	279.724	240.19	182.168	152.578	190.461	216.547
ENSRNOG00000004094	Ptger1	-0.324453	0.400472	0.999842	1404.26	1016.68	1194.53	1212.94	1171.13	502.616
ENSRNOG00000006995	Ano6	-0.324203	0.383394	0.999842	3522.5	3013.37	3868.73	3095.47	3752.49	1462.26
ENSRNOG00000010536	Nr2c2	-0.324194	0.198136	0.999842	192.874	169.6	178.568	159.164	155.003	117.391
ENSRNOG00000016308	Il10ra	-0.324003	0.337735	0.999842	196.258	206.27	342.015	218.439	208.697	168.678
ENSRNOG00000054605	Unkl	-0.323741	0.0704256	0.999842	407.179	385.037	408.978	346.868	280.626	332.798
ENSRNOG00000014515	Cdc14a	-0.323485	0.0885701	0.999842	1407.64	1570.4	1706.47	1350.15	1362.61	1031.45
ENSRNOG00000003581	Pou2f1	-0.323474	0.174953	0.999842	385.749	505.132	452.18	305.156	339.385	429.674
ENSRNOG00000042814	AABR07012856.1	-0.323452	0.765986	0.999842	38.3493	11.9178	8.64038	12.0745	4.05236	30.7724
ENSRNOG00000019105	Dpp8	-0.323431	0.1407	0.999842	3261.95	2624.67	2811	2785.92	2330.11	1833.81
ENSRNOG00000010775	Arrdc4	-0.323385	0.298871	0.999842	1450.51	1491.56	1514.23	1365.52	1474.05	721.442
ENSRNOG00000029260	Pitpnm2	-0.323076	0.122662	0.999842	1649.02	1196.36	1699.27	1318.32	1214.7	1099.83
ENSRNOG00000059016	Tspan12	-0.322866	0.209528	0.999842	4262.41	5352.01	7103.11	4510.38	5119.15	3737.14
ENSRNOG00000015318	Heyl	-0.322821	0.288589	0.999842	3484.15	3248.06	3686.56	3433.55	3193.26	1702.74
ENSRNOG00000013248	Wwc2	-0.322733	0.184983	0.999842	1823.85	1611.65	1658.23	1774.95	1196.46	1100.97
ENSRNOG00000022694	Plekhg5	-0.322595	0.195606	0.999842	1275.68	1439.3	1924.64	1385.28	1324.11	1001.81
ENSRNOG00000029938	Pik3c2b	-0.322589	0.356382	0.999842	807.591	683.899	1450.86	913.272	737.53	703.207
ENSRNOG00000016334	Ptbp3	-0.322516	0.393664	0.999842	726.381	661.897	865.478	666.294	806.42	329.379
ENSRNOG00000053560	Rhou	-0.322266	0.708294	0.999842	25.9422	12.8346	7.92035	18.6606	8.10473	10.2575
ENSRNOG00000015645	AABR07031480.1	-0.322168	0.124752	0.999842	306.794	312.613	298.813	209.657	241.116	283.79
ENSRNOG00000019584	Dlk1	-0.32177	0.528376	0.999842	214.305	337.366	419.778	188.801	433.603	155.002
ENSRNOG00000004806	Strn	-0.321666	0.251669	0.999842	615.845	523.467	420.498	512.618	408.276	325.96
ENSRNOG00000055328	AABR07017268.1	-0.321336	0.696765	0.999842	209.793	164.099	76.3233	70.2517	32.4189	257.577
ENSRNOG00000059467	AABR07033564.1	-0.321103	0.176294	0.999842	199.642	173.267	177.848	150.383	163.108	126.509
ENSRNOG00000031197	F8	-0.320975	0.19438	0.999842	1580.22	1407.22	2147.13	1430.28	1548	1132.88
ENSRNOG00000046333	AABR07007032.1	-0.320836	0.310097	0.999842	2311.11	1814.26	3113.42	2486.25	1896.51	1413.25
ENSRNOG00000018225	Tp53inp2	-0.320566	0.078751	0.999842	5407.25	5231	5216.63	4589.41	4725.06	3380.41
ENSRNOG00000016734	Emilin3	-0.320564	0.702936	0.999842	113.92	154.932	209.529	273.323	87.1258	22.7944
ENSRNOG00000051256	AABR07006873.1	-0.320317	0.143665	0.999842	575.239	517.05	562.345	542.255	402.197	380.666
ENSRNOG00000011053	Cyp2u1	-0.320198	0.306161	0.999842	305.666	312.613	414.738	275.518	351.543	200.591
ENSRNOG00000001714	Atp13a4	-0.320097	0.756904	0.999842	46.2447	51.3383	18.7208	24.149	4.05236	64.964
ENSRNOG00000055305	Parvb	-0.320023	0.260033	0.999842	3741.31	3744.94	2988.13	2800.19	1931.96	3658.5
ENSRNOG00000006331	Elovl5	-0.319987	0.136903	0.999842	2538.95	2767.68	3363.99	2293.06	2735.35	1918.15
ENSRNOG00000058439	Fam50a	-0.319649	0.559907	0.999842	22.5584	25.6691	20.8809	15.3676	17.2225	22.7944
ENSRNOG00000016368	Ppp1r14c	-0.319631	0.246291	0.999842	331.609	232.856	217.449	193.192	228.959	202.87
ENSRNOG00000000168	Gatm	-0.319568	0.267428	0.999842	2381.04	2400.98	3555.51	1794.71	2892.37	1994.51
ENSRNOG00000014034	Olfml2a	-0.319394	0.2013	0.999842	3936.44	4176.73	5073.34	2960.45	4596.39	3011.14
ENSRNOG00000058522	Fam214a	-0.319351	0.363206	0.999842	2669.79	2081.95	1483.26	1918.75	2009.97	1066.78
ENSRNOG00000007899	Mterf1	-0.319334	0.112739	0.999842	365.446	426.291	423.378	310.644	372.817	290.628
ENSRNOG00000057683	AABR07027212.1	-0.319002	0.573024	0.999842	47.3727	28.4194	28.0812	35.1259	18.2356	29.6327
ENSRNOG00000062183	AABR07068229.1	-0.318954	0.813352	0.999842	19.1746	35.7534	0.720031	28.5398	9.11782	6.83832
ENSRNOG00000010131	Rin2	-0.318418	0.230062	0.999842	6118.97	5545.45	7768.42	5359.99	6419.96	3804.38
ENSRNOG00000056955	Bicdl1	-0.31836	0.718993	0.999842	824.51	615.142	92.884	577.381	86.1127	565.301
ENSRNOG00000001804	Itpr2	-0.318353	0.309086	0.999842	1545.25	1440.22	2417.15	1500.53	1762.78	1070.2
ENSRNOG00000037690	Sertad3	-0.318285	0.264514	0.999842	949.709	839.747	1210.37	691.54	1054.63	659.898
ENSRNOG00000052873	Npnt	-0.318261	0.279034	0.999842	222.2	224.605	213.849	219.537	182.356	127.649
ENSRNOG00000020433	Actn4	-0.318254	0.156675	0.999842	29549.3	29461.7	42337.8	27030.4	30854.7	23401.9
ENSRNOG00000029698	Pim3	-0.318194	0.1941	0.999842	2122.75	1547.48	2193.94	1811.18	1654.38	1237.74
ENSRNOG00000015024	Mcoln3	-0.318054	0.36964	0.999842	6640.07	6590.55	7949.15	6336.92	7564.75	3087.5
ENSRNOG00000052357	Fosl2	-0.317714	0.46558	0.999842	74.4428	72.4236	102.964	66.9587	89.152	44.4491
ENSRNOG00000020261	Fam53c	-0.317504	0.125638	0.999842	909.104	878.251	858.997	850.704	574.423	698.648
ENSRNOG00000042848	Jam2	-0.317363	0.29169	0.999842	11817.2	11277.9	15766.5	11805.6	12597.8	6784.75
ENSRNOG00000025554	Zfp445	-0.317203	0.12301	0.999842	1266.65	1335.71	1390.38	1312.83	896.585	996.115
ENSRNOG00000036762	Itpripl2	-0.317142	0.398015	0.999842	173.7	152.181	213.129	172.336	169.186	91.1776
ENSRNOG00000008474	Acox3	-0.316722	0.070508	0.999842	964.372	858.082	927.4	753.011	824.656	629.125
ENSRNOG00000015577	Lpar6	-0.316713	0.197841	0.999842	1778.73	2009.53	1921.76	1232.7	2009.97	1341.45
ENSRNOG00000026392	Cdh12	-0.316614	0.817296	0.999842	109.408	109.094	2.88013	49.3957	4.05236	124.229
ENSRNOG00000005479	Slc1a2	-0.316579	0.771726	0.999842	928.279	825.079	72.7232	563.111	33.432	869.606
ENSRNOG00000001796	Dgkg	-0.316394	0.245325	0.999842	204.154	259.442	329.054	216.244	218.828	202.87
ENSRNOG00000003998	Sgca	-0.316191	0.50706	0.999842	382.365	925.922	606.266	644.34	620.012	273.533
ENSRNOG00000017105	Dpyd	-0.316117	0.215764	0.999842	514.332	592.224	656.669	520.302	543.017	353.313
ENSRNOG00000017686	Pi15	-0.316097	0.564615	0.999842	65.4194	71.5069	89.2839	84.5216	69.9033	27.3533
ENSRNOG00000007088	Xpot	-0.316012	0.104329	0.999842	1898.29	1569.48	2095.29	1707.99	1396.04	1365.38
ENSRNOG00000022358	AABR07026012.1	-0.315947	0.495804	0.999842	375.598	242.023	522.743	417.12	328.241	170.958
ENSRNOG00000017130	Rhd	-0.315929	0.771353	0.999842	24.8143	1.83351	35.2815	14.2699	16.2095	19.3752
ENSRNOG00000046962	Pde6g	-0.315786	0.800307	0.999842	27188.5	35325.3	4342.51	18609	1446.69	33657.1
ENSRNOG00000005679	Fap	-0.315699	0.321602	0.999842	230.096	290.611	291.613	208.56	285.692	158.421
ENSRNOG00000007964	Tp53inp1	-0.315398	0.34366	0.999842	330.481	220.938	191.528	190.997	237.063	167.539
ENSRNOG00000003897	Col1a1	-0.315307	0.458305	0.999842	18707.7	13576.2	28065.4	14423.6	24433.7	9644.31
ENSRNOG00000007319	Trib3	-0.315241	0.556585	0.999842	698.183	346.533	182.888	409.436	240.103	336.217
ENSRNOG00000009555	Lrriq3	-0.315081	0.443904	0.999842	60.9077	77.0074	102.964	52.6888	81.0473	60.4051
ENSRNOG00000026060	Arsi	-0.314971	0.476961	0.999842	110.536	95.3425	107.285	52.6888	124.61	74.0818
ENSRNOG00000022772	Prickle1	-0.314879	0.28594	0.999842	3284.5	3149.97	4129.38	2748.6	3786.93	1956.9
ENSRNOG00000027240	Kndc1	-0.314799	0.776471	0.999842	125.199	56.8388	5.04022	74.6425	16.2095	59.2654
ENSRNOG00000049221	Kdm4b	-0.314566	0.140268	0.999842	3841.7	3153.64	3116.3	3335.86	2368.61	2425.32
ENSRNOG00000022910	Emcn	-0.31449	0.282902	0.999842	12301.1	12871.2	20648.3	11917.5	15078.8	9850.59
ENSRNOG00000054478	AABR07069211.1	-0.314349	0.794089	0.999842	56.396	44.921	7.92035	19.7583	3.03927	64.964
ENSRNOG00000037718	Cfap52	-0.314062	0.648364	0.999842	41.7331	50.4215	17.2808	27.4421	18.2356	42.1696
ENSRNOG00000007590	Eya1	-0.314013	0.421375	0.999842	128.583	244.774	269.292	180.02	197.553	140.185
ENSRNOG00000007242	Ehmt1	-0.313752	0.211635	0.999842	1597.14	1182.61	1405.5	1425.89	919.886	1021.19
ENSRNOG00000050995	AABR07002774.4	-0.313593	0.731396	0.999842	21.4305	13.7513	19.4408	25.2467	15.1964	3.41916
ENSRNOG00000015465	Cep72	-0.313482	0.79128	0.999842	9.02336	11.0011	12.2405	5.48842	19.2487	1.13972
ENSRNOG00000054340	AABR07011013.1	-0.313301	0.655213	0.999842	12.4071	30.2529	17.2808	18.6606	18.2356	11.3972
ENSRNOG00000054709	AABR07061382.2	-0.313058	0.467419	0.999842	78.9544	55.922	102.244	70.2517	72.9425	47.8682
[truncated: 14,114 more rows]

## Sheet: DOWN DEG RPE Aged-vs-young
ID	Gene.name	Fold	log2FoldChange	pvalue	padj	038L0-young	038R0-young	039R0-young	243L0-aged	243R0-aged	244R0-aged
ENSRNOG00000056934	AABR07065815.3	-122.6	-6.93781	0.00414075	0.649448	116.176	26.5859	0	0	1.01309	0
ENSRNOG00000054125	AABR07051592.2	-63.1397	-5.98048	0.0048243	0.708065	351.911	31.1697	1620.79	0	1.01309	30.7724
ENSRNOG00000042193	AABR07034729.1	-45.426	-5.50545	0.026574	0.999842	13.535	0	85.6837	2.19537	0	0
ENSRNOG00000053446	AABR07051665.1	-22.3967	-4.48522	0.0298636	0.999842	256.038	44.0042	0	0	2.02618	11.3972
ENSRNOG00000028803	Cd209e	-17.9611	-4.1668	0.000599783	0.164297	16.9188	20.1686	20.8809	2.19537	1.01309	0
ENSRNOG00000015331	Gdf3	-13.4006	-3.74423	3.36232e-05	0.0199224	46.2447	66.9231	64.0828	1.09768	2.02618	10.2575
ENSRNOG00000060603	Nhsl1	-12.9196	-3.69148	8.32557e-37	1.33192e-32	563.96	770.074	830.916	51.5911	67.8771	47.8682
ENSRNOG00000000167	Alas2	-9.30377	-3.21782	7.83587e-05	0.0358167	438.761	102.677	1392.54	82.3262	61.7985	63.8243
ENSRNOG00000029886	Hba-a2	-8.6839	-3.11834	4.30183e-05	0.0237312	23325.4	5582.12	77587	3568.57	3647.13	5047.82
ENSRNOG00000047321	Hba-a2	-7.9354	-2.9883	8.09913e-05	0.0359916	9292.94	2174.54	29268.6	1405.03	1564.21	2164.33
ENSRNOG00000058105	Hbb	-7.68159	-2.94141	0.00014276	0.0562559	9670.79	2313.89	33765.2	1678.36	1959.32	2318.19
ENSRNOG00000047098	LOC103694857	-7.34841	-2.87743	0.01039	0.985656	95.8732	8.25079	338.415	15.3676	14.1833	30.7724
ENSRNOG00000004645	Galnt5	-6.75535	-2.75603	2.15121e-05	0.0145937	69.9311	146.681	144.726	26.3444	20.2618	6.83832
ENSRNOG00000061299	LOC689064	-6.45615	-2.69067	0.00084053	0.194881	636.147	141.18	1978.65	109.768	142.846	174.377
ENSRNOG00000012557	Lgals5	-5.62365	-2.49151	0.0185833	0.999842	43.9889	9.16755	113.045	5.48842	7.09164	17.0958
ENSRNOG00000006122	Igf2bp1	-4.64772	-2.21652	0.0355256	0.999842	12.4071	12.8346	40.3218	8.78146	2.02618	3.41916
ENSRNOG00000058193	Slc27a6	-4.25944	-2.09066	0.0252512	0.999842	19.1746	32.0864	21.6009	1.09768	9.11782	6.83832
ENSRNOG00000012759	Col19a1	-4.10512	-2.03742	0.00753055	0.840489	19.1746	32.0864	31.6814	6.5861	10.1309	3.41916
ENSRNOG00000058087	Lilrc2	-3.96455	-1.98716	0.0275659	0.999842	10.1513	47.6712	49.6822	5.48842	8.10473	13.6766
ENSRNOG00000013552	Scd	-3.87038	-1.95247	0.0162261	0.999842	1265.53	4429.76	635.788	959.375	159.055	517.433
ENSRNOG00000006170	Bach2	-3.76556	-1.91287	1.51749e-05	0.0127773	59.7798	81.5912	62.6427	17.5629	16.2095	20.5149
ENSRNOG00000006653	Slc38a4	-3.3534	-1.74563	0.0192618	0.999842	19.1746	41.254	23.761	8.78146	5.06545	11.3972
ENSRNOG00000001251	Grifin	-3.29547	-1.72049	0.0263273	0.999842	155.653	878.251	129.606	107.573	96.2436	149.303
ENSRNOG00000000653	Nr5a2	-3.23338	-1.69304	0.00210035	0.395038	122.943	107.26	247.691	47.2004	30.3927	70.6626
ENSRNOG00000043465	Arc	-3.21251	-1.6837	0.0367351	0.999842	163.548	110.927	897.879	165.75	100.296	99.1556
ENSRNOG00000009563	Krt2	-2.95523	-1.56327	9.80341e-06	0.00871306	272.957	396.038	273.612	109.768	134.741	74.0818
ENSRNOG00000060381	Col15a1	-2.92425	-1.54807	0.00108245	0.234014	513.204	273.193	555.864	197.583	180.33	80.9201
ENSRNOG00000031955	Calml3	-2.90071	-1.5364	0.0158948	0.999842	108.28	139.347	37.4416	31.8328	25.3273	41.0299
ENSRNOG00000003498	Olr1585	-2.79524	-1.48297	0.0367504	0.999842	15.7909	20.1686	24.4811	6.5861	6.07855	9.11776
ENSRNOG00000005616	Ncoa3	-2.76821	-1.46895	7.76086e-05	0.0358167	3442.41	1818.84	2869.33	1197.57	1131.62	607.47
ENSRNOG00000039063	LOC681355	-2.74187	-1.45516	0.000732337	0.182169	85.722	112.761	167.047	46.1027	36.4713	51.2874
ENSRNOG00000006397	Chrm5	-2.68939	-1.42728	0.0378578	0.999842	37.2214	28.4194	18.7208	6.5861	13.1702	11.3972
ENSRNOG00000009096	Pon3	-2.56892	-1.36116	0.0470559	0.999842	1028.66	1365.05	760.353	286.495	108.401	833.135
ENSRNOG00000004470	Il24	-2.39656	-1.26096	0.0192001	0.999842	32.7097	30.2529	32.4014	12.0745	16.2095	11.3972
ENSRNOG00000008161	Pdzk1ip1	-2.33806	-1.22531	0.0286069	0.999842	39.4772	35.7534	59.7626	21.9537	23.3011	12.5369
ENSRNOG00000017295	Sh3glb2	-2.33575	-1.22389	6.5492e-13	3.49247e-09	1670.45	1651.08	1869.92	681.661	683.836	858.209
ENSRNOG00000001821	Adipoq	-2.26565	-1.17992	0.0322784	0.999842	420.714	1294.46	338.415	321.621	263.404	321.401
ENSRNOG00000023465	Depp1	-2.25356	-1.17221	0.0455893	0.999842	1014	2041.61	5490.96	1186.6	1030.31	1576.23
ENSRNOG00000027811	Lilrb4	-2.18504	-1.12766	0.00514751	0.716086	380.109	284.194	533.543	181.118	121.571	246.179
ENSRNOG00000037957	Aifm3	-2.13345	-1.09319	0.000728102	0.182169	144.374	133.846	113.045	69.154	65.8509	47.8682
ENSRNOG00000005720	Spic	-2.11296	-1.07926	0.0252734	0.999842	87.9778	85.2582	134.646	41.712	70.9164	33.0519
ENSRNOG00000015873	Spns3	-2.10765	-1.07563	0.0077755	0.840489	80.0824	81.5912	115.925	36.2235	55.72	39.8902
ENSRNOG00000049063	AABR07044759.1	-2.0606	-1.04306	0.00731499	0.840489	781.649	661.897	1257.89	559.818	471.087	280.371
ENSRNOG00000058388	Zfp36	-2.03397	-1.0243	0.0376694	0.999842	2032.51	2051.7	5876.9	1622.38	2116.35	1159.09
ENSRNOG00000046298	AABR07067401.1	-1.97757	-0.983731	0.0430984	0.999842	50.7564	110.011	122.405	51.5911	47.6153	44.4491
ENSRNOG00000015365	Col4a3	-1.96753	-0.976384	0.00984854	0.985656	348.527	183.351	288.013	178.922	123.597	113.972
ENSRNOG00000018551	Olr63	-1.9405	-0.956429	0.00922408	0.958226	198.514	305.279	359.296	140.503	189.448	115.112
ENSRNOG00000006033	Spon2	-1.93835	-0.954827	0.023151	0.999842	4314.3	4440.76	2820.36	1217.33	3210.48	1543.18
ENSRNOG00000037838	RGD1560455	-1.91184	-0.934959	0.00538333	0.717688	188.363	125.595	177.128	87.8146	100.296	68.3832
ENSRNOG00000019128	St8sia4	-1.86996	-0.903009	0.0428005	0.999842	219.944	236.523	501.142	136.113	215.788	160.7
ENSRNOG00000019014	Ndst1	-1.84779	-0.8858	0.0257479	0.999842	589.902	330.948	560.184	380.896	227.945	192.613
ENSRNOG00000003977	Dusp1	-1.84742	-0.885514	0.0349292	0.999842	8062.38	6509.88	18537.2	6038.35	5265.03	6619.49
ENSRNOG00000019365	Ablim3	-1.82347	-0.866686	8.35607e-08	0.000167101	1241.84	1086.35	1268.7	700.322	584.553	688.391
ENSRNOG00000048145	Sstr1	-1.7765	-0.829034	5.73404e-05	0.0286666	365.446	307.113	393.137	190.997	210.723	198.311
ENSRNOG00000027730	Nxpe1	-1.77215	-0.825498	0.00634257	0.759756	2423.9	2319.39	2663.4	1635.55	1679.7	863.907
ENSRNOG00000048449	Itgb3	-1.7684	-0.822445	0.0172017	0.999842	322.585	273.193	362.176	222.83	203.631	115.112
ENSRNOG00000013515	Ptpru	-1.76408	-0.818916	0.0110032	0.999842	5957.68	4221.66	4718.37	3634.43	3052.44	1757.45
ENSRNOG00000029597	AABR07030544.1	-1.76143	-0.816745	0.00435628	0.670113	172.572	136.596	191.528	106.475	89.152	88.8981
ENSRNOG00000009227	Aplnr	-1.76028	-0.815809	0.0148071	0.999842	3372.48	4075.89	6173.55	2159.14	2102.16	3478.42
ENSRNOG00000058364	AABR07051515.1	-1.75847	-0.814325	0.0404493	0.999842	127.455	143.93	176.408	74.6425	119.545	60.4051
ENSRNOG00000031535	Ptgdrl	-1.75783	-0.813794	0.00508368	0.716086	163.548	185.184	137.526	105.378	92.1913	78.6406
ENSRNOG00000014603	Sgcg	-1.74766	-0.805423	0.0182224	0.999842	305.666	561.971	433.459	315.035	216.801	213.128
ENSRNOG00000023549	Samd5	-1.72956	-0.790404	0.0199146	0.999842	118.432	103.593	167.767	79.0332	73.9556	72.942
ENSRNOG00000015406	Pgm5	-1.72003	-0.78243	0.0187838	0.999842	993.698	677.482	939.641	712.396	394.092	411.439
ENSRNOG00000052445	Kdm7a	-1.7114	-0.775179	0.014878	0.999842	166.932	118.261	118.805	80.1309	68.8902	86.6187
ENSRNOG00000008847	Gja3	-1.70027	-0.765768	0.0102344	0.985656	164.676	185.184	205.929	110.866	131.702	84.3392
ENSRNOG00000027228	Mogat2	-1.68026	-0.74868	0.00492073	0.715654	173.7	217.271	246.251	117.452	122.584	140.185
ENSRNOG00000021384	Ankrd44	-1.67943	-0.747973	0.000565525	0.164297	801.951	737.988	712.831	542.255	431.577	366.99
ENSRNOG00000024594	Fhdc1	-1.66908	-0.739049	0.00060592	0.164297	421.842	326.365	391.697	242.588	238.076	201.73
ENSRNOG00000037951	AABR07039210.1	-1.66642	-0.736753	0.0393611	0.999842	603.437	745.322	1106.69	502.739	628.116	343.056
ENSRNOG00000012645	Mecom	-1.66418	-0.734812	0.0083912	0.886126	629.38	814.995	1088.69	577.381	445.76	500.337
ENSRNOG00000002322	RGD1310587	-1.6629	-0.7337	4.34118e-07	0.000534232	7527.74	8443.31	9049.35	5534.52	4814.21	4699.06
ENSRNOG00000011696	Lifr	-1.65812	-0.729546	0.000989003	0.219751	439.889	409.789	414.018	294.179	263.404	204.01
ENSRNOG00000017676	Plvap	-1.65784	-0.729303	0.00193384	0.372743	120993	102263	126545	73216.6	85462.3	52318.8
ENSRNOG00000002751	Zdhhc15	-1.65053	-0.722929	0.025071	0.999842	174.828	211.77	177.128	132.82	128.663	79.7804
ENSRNOG00000016267	Chst15	-1.64334	-0.716631	0.0315031	0.999842	313.562	275.943	515.542	229.416	243.142	200.591
ENSRNOG00000018254	Sncaip	-1.64052	-0.714157	0.0214208	0.999842	366.574	521.633	673.949	305.156	369.778	278.092
ENSRNOG00000006967	Xiap	-1.63916	-0.712954	0.0429726	0.999842	1350.12	1268.79	895.719	875.951	431.577	836.554
ENSRNOG00000013003	Srms	-1.63389	-0.708313	0.000740155	0.182169	401.54	331.865	438.499	254.662	224.906	238.201
ENSRNOG00000022697	Clec14a	-1.63044	-0.705259	0.000593948	0.164297	12587.6	13327.8	17879.1	9734.25	9274.85	7852.67
ENSRNOG00000003732	Flrt2	-1.62511	-0.700534	0.000412607	0.132018	496.285	407.956	410.418	296.374	265.43	246.179
ENSRNOG00000028207	Colgalt2	-1.62459	-0.700073	0.0258221	0.999842	368.83	375.869	424.098	333.696	193.5	192.613
ENSRNOG00000005215	Klhl4	-1.62203	-0.6978	0.0206358	0.999842	675.624	881.001	1196.69	572.991	456.904	669.015
ENSRNOG00000000700	Tmem119	-1.61688	-0.693209	0.0333061	0.999842	2075.37	2738.35	4073.94	1847.4	2227.79	1422.37
ENSRNOG00000002309	Hlx	-1.61369	-0.690364	0.0132611	0.999842	1853.17	1853.68	3032.05	1164.64	1511.53	1501.01
ENSRNOG00000014837	Emilin2	-1.60226	-0.68011	0.0485606	0.999842	1504.65	1283.46	1653.91	1169.03	1070.84	532.249
ENSRNOG00000045553	Proser2	-1.60079	-0.678788	0.00508677	0.716086	789.544	823.246	1203.89	636.656	561.252	563.021
ENSRNOG00000028072	Chit1	-1.59615	-0.674598	0.0224624	0.999842	364.318	420.79	349.215	241.49	299.875	168.678
ENSRNOG00000018951	Col4a5	-1.58825	-0.667437	0.0252806	0.999842	2915.67	2062.7	3324.38	2107.55	1873.2	1246.85
ENSRNOG00000002278	Tec	-1.58488	-0.664371	0.0253032	0.999842	1156.12	1738.17	2287.54	972.547	1134.66	1163.65
ENSRNOG00000013324	Cdh5	-1.5833	-0.662932	0.00798936	0.857811	10050.9	10362.1	13222.7	7929.66	8148.29	5166.35
ENSRNOG00000058094	AABR07028902.1	-1.58162	-0.661406	0.0385106	0.999842	748.939	665.564	529.223	559.818	302.914	365.85
ENSRNOG00000004089	Enpp2	-1.57874	-0.658772	0.0116604	0.999842	4260.16	4262.91	3208.46	2699.2	2939.99	1790.5
ENSRNOG00000018952	Sema3g	-1.5771	-0.657276	0.0428661	0.999842	160.165	144.847	200.169	129.527	82.0604	109.413
ENSRNOG00000055049	Aldh1a2	-1.56188	-0.643283	0.0143741	0.999842	1866.71	1675.83	1591.27	1049.39	1429.47	806.921
ENSRNOG00000060614	Pxdn	-1.5611	-0.642559	0.0187659	0.999842	1192.21	1225.7	1840.4	949.496	1049.56	729.42
ENSRNOG00000003374	LOC103690141	-1.55991	-0.641464	0.0102292	0.985656	358.679	252.108	317.534	180.02	191.474	223.385
ENSRNOG00000004810	Plcb1	-1.55674	-0.638532	0.0056049	0.729001	1608.41	1398.97	1544.47	1214.04	760.831	949.386
ENSRNOG00000004489	Adgre5	-1.54981	-0.632094	0.0166453	0.999842	6214.84	8097.69	10680.2	5089.96	6343.97	4693.36
ENSRNOG00000009899	Skil	-1.54622	-0.628746	0.0134015	0.999842	1057.99	704.068	947.561	633.363	645.339	472.984
ENSRNOG00000016758	Loxl2	-1.54602	-0.628556	0.00151766	0.311275	374.47	407.039	383.777	283.202	215.788	255.297
ENSRNOG00000057710	Ccnd2	-1.5442	-0.626857	0.0147849	0.999842	4930.14	6217.43	7895.14	3859.45	3480.98	4993.11
ENSRNOG00000008587	Tek	-1.54069	-0.623579	0.0429937	0.999842	9744.11	10493.2	14968.7	8808.91	8946.61	5095.69
ENSRNOG00000051854	Enpep	-1.53305	-0.616402	0.0284938	0.999842	5882.11	5022.9	9169.6	4558.68	4766.59	3770.19
ENSRNOG00000010996	Mob1b	-1.53241	-0.615802	0.0464225	0.999842	504.18	526.217	445.699	428.096	221.867	313.423
ENSRNOG00000009033	Cntn2	-1.53207	-0.615482	0.0044689	0.68089	392.516	319.031	428.419	255.76	227.945	260.996
ENSRNOG00000013269	Tnfsf10	-1.53122	-0.614685	0.0409576	0.999842	3781.92	4142.81	6576.77	3683.82	3354.34	2433.3
ENSRNOG00000021105	Gabpb2	-1.53097	-0.614447	0.0481985	0.999842	443.273	418.04	397.457	360.04	185.396	276.952
ENSRNOG00000021265	Cds2	-1.52727	-0.610958	0.000210319	0.0731452	660.961	659.147	753.153	468.711	481.218	408.02
ENSRNOG00000001621	C2cd2	-1.52708	-0.610772	0.00365831	0.597201	1362.53	1294.46	1753.28	995.599	1066.78	826.297
ENSRNOG00000023778	Gcnt2	-1.52282	-0.606749	0.0405963	0.999842	1660.3	1736.33	2510.03	1321.61	1613.85	943.688
ENSRNOG00000047493	Slco1a4	-1.52244	-0.606384	0.00771766	0.840489	4158.64	5113.66	4967.5	3109.74	3820.37	2423.04
ENSRNOG00000021437	AABR07073181.1	-1.51143	-0.595911	0.00929502	0.959366	1358.02	1439.3	1610.71	1135	1046.52	735.119
ENSRNOG00000008678	Antxr1	-1.51019	-0.594734	0.0344186	0.999842	560.576	731.57	774.034	432.487	582.527	353.313
ENSRNOG00000047246	Chtf8	-1.50532	-0.590071	0.00533203	0.717688	2273.89	2185.54	3024.85	1682.75	1436.56	1854.32
ENSRNOG00000008754	Flvcr2	-1.50488	-0.589646	0.0334387	0.999842	903.464	980.928	976.363	568.6	476.153	857.069
ENSRNOG00000016696	Angpt2	-1.50218	-0.587061	9.57323e-05	0.0413926	1134.69	1382.47	1264.38	866.072	784.132	868.466
ENSRNOG00000060694	Adam17	-1.49682	-0.581897	0.00618931	0.755852	3129.98	3250.81	4489.4	2256.84	2710.02	2296.53

## Sheet: UP DEG RPE Aged-vs-young
ID	Gene.name	fold	log2FoldChange	pvalue	padj	038L0-young	038R0-young	039R0-young	243L0-aged	243R0-aged	244R0-aged
ENSRNOG00000038480	Ppp1r36	1.48962	0.574944	0.0351706	0.999842	1133.56	1360.46	1538.71	1758.49	2655.31	1594.47
ENSRNOG00000021087	Lgi4	1.49979	0.58476	0.026514	0.999842	2562.64	3040.88	3419.43	3939.58	5974.2	3619.75
ENSRNOG00000061768	Slc43a3	1.50205	0.586929	0.0312172	0.999842	688.031	835.164	835.236	1092.19	1557.12	893.54
ENSRNOG00000033615	Mt-nd3	1.50617	0.590886	0.0155714	0.999842	680.136	911.254	857.557	1023.04	1135.67	1531.78
ENSRNOG00000017488	Snx24	1.50634	0.591048	0.0478796	0.999842	452.296	309.863	277.212	478.59	635.208	449.049
ENSRNOG00000005285	Fbxo33	1.51156	0.596035	0.00737342	0.840489	174.828	224.605	207.369	272.225	307.98	338.497
ENSRNOG00000051383	Srsf12	1.51739	0.601589	0.0219305	0.999842	173.7	199.853	182.168	257.956	235.037	351.034
ENSRNOG00000057044	Garnl3	1.5227	0.606632	0.0221665	0.999842	177.084	169.6	255.611	318.328	286.705	314.563
ENSRNOG00000008178	Nxn	1.54418	0.626845	0.0196544	0.999842	377.853	282.36	241.211	428.096	537.951	422.836
ENSRNOG00000036673	Sectm1b	1.54434	0.626988	0.0241908	0.999842	162.421	121.928	169.927	219.537	205.657	276.952
ENSRNOG00000005243	Pop1	1.57495	0.655306	0.0273426	0.999842	107.152	158.599	117.365	170.141	204.644	229.084
ENSRNOG00000005988	Arl8a	1.57799	0.658088	0.0487665	0.999842	468.087	403.372	354.975	598.237	896.585	438.792
ENSRNOG00000018982	Entpd3	1.57896	0.658973	0.00233962	0.425332	330.481	390.538	394.577	635.559	648.378	478.682
ENSRNOG00000023262	Cenpm	1.57897	0.658984	0.0412079	0.999842	58.6519	52.255	72.7232	87.8146	98.2698	104.854
ENSRNOG00000006030	Ptprz1	1.58945	0.668529	0.0182979	0.999842	263.933	214.521	162.007	312.84	314.058	388.644
ENSRNOG00000057855	F5	1.61936	0.695422	0.0410253	0.999842	200.77	176.017	230.41	391.873	211.736	380.666
ENSRNOG00000003682	Hook2	1.62131	0.697163	0.0335404	0.999842	235.735	194.352	222.49	394.068	229.972	434.233
ENSRNOG00000011907	Krt23	1.64055	0.71418	0.000735546	0.182169	365.446	368.535	478.821	658.61	738.543	594.934
ENSRNOG00000011542	Apopt1	1.6523	0.724471	0.0440563	0.999842	41.7331	36.6702	41.0418	59.2749	61.7985	76.3612
ENSRNOG00000039740	Cenpk	1.6566	0.728225	0.0155678	0.999842	58.6519	60.5058	72.0031	114.159	93.2044	110.553
ENSRNOG00000057794	Adamts5	1.65664	0.728263	0.0114954	0.999842	609.077	600.474	883.478	858.388	1239.01	1372.22
ENSRNOG00000020164	Ifitm10	1.68186	0.750061	0.00559395	0.729001	838.045	912.171	703.471	1239.28	1074.89	1812.15
ENSRNOG00000000239	Ccl7	1.68487	0.752637	0.0105971	0.985656	340.632	613.309	381.617	724.471	708.15	818.319
ENSRNOG00000000921	Ubl3	1.7014	0.766726	0.0380827	0.999842	3960.13	3523.09	3418.71	5788.08	9271.81	3487.54
ENSRNOG00000060103	Bex4	1.70623	0.770816	0.0429687	0.999842	237.991	253.024	164.167	285.398	293.796	537.948
ENSRNOG00000014464	Tnfsf13b	1.70718	0.771615	0.035163	0.999842	707.206	904.837	1183.01	1476.38	2257.17	1039.42
ENSRNOG00000009074	AABR07017902.1	1.71427	0.777594	0.0244739	0.999842	735.404	961.676	923.08	886.928	1993.76	1611.56
ENSRNOG00000017511	Dcdc2	1.74702	0.804893	0.00167756	0.335469	108.28	100.843	81.3635	171.239	161.081	173.237
ENSRNOG00000020560	AABR07005821.1	1.77501	0.827826	5.32969e-05	0.0275046	772.626	538.135	604.106	1048.29	1189.37	1157.95
ENSRNOG00000016071	P3h3	1.77616	0.82876	0.0133773	0.999842	1068.14	1092.77	1288.86	1583.96	3040.29	1503.29
ENSRNOG00000011483	S100a9	1.832	0.873416	0.0166393	0.999842	318.074	193.435	281.532	668.489	347.49	436.513
ENSRNOG00000020095	Pcdhb3	1.88568	0.915083	0.0231755	0.999842	191.746	176.934	133.926	246.979	225.919	474.123
ENSRNOG00000007159	Ccl2	1.88603	0.915351	0.0362971	0.999842	427.482	703.151	679.71	779.355	790.211	1846.35
ENSRNOG00000015519	Ces1d	1.88948	0.917991	0.0440832	0.999842	297.771	704.068	339.135	1066.95	524.781	942.548
ENSRNOG00000012094	Ltbp2	1.89605	0.922995	0.00456309	0.682246	728.637	898.42	832.356	973.645	2102.16	1587.63
ENSRNOG00000008600	Sytl1	1.89932	0.925486	0.00768823	0.840489	75.5707	73.3404	93.6041	113.061	156.016	192.613
ENSRNOG00000027380	Upk1b	1.93695	0.95379	0.026911	0.999842	91.3616	97.176	108.725	128.429	152.977	295.187
ENSRNOG00000007454	Aloxe3	1.95139	0.9645	0.00981453	0.985656	90.2336	91.6755	95.0441	141.601	141.833	257.577
ENSRNOG00000013484	Gsta1	1.98902	0.992056	0.00384426	0.621217	11661.6	12017.7	11100	15648.6	18134.3	35394
ENSRNOG00000043098	Mt2A	1.99671	0.997623	0.0219327	0.999842	759.09	760.906	361.456	799.113	1804.31	1151.12
ENSRNOG00000023633	Crabp1	2.01166	1.00838	0.00107094	0.234014	1147.1	1615.32	1121.09	1747.51	3209.47	2855
ENSRNOG00000013668	Capg	2.03332	1.02384	0.000471015	0.139879	1107.62	1335.71	1715.83	1997.78	3385.75	3076.1
ENSRNOG00000033343	Prss36	2.05465	1.03889	0.0223804	0.999842	24.8143	26.5859	28.0812	55.9818	39.5105	68.3832
ENSRNOG00000046196	Icos	2.06579	1.04669	0.0369551	0.999842	43.9889	110.927	84.9637	111.964	223.893	160.7
ENSRNOG00000030729	C4b	2.07951	1.05625	8.02049e-10	2.56624e-06	1326.43	1313.71	1494.07	2916.54	3240.88	2441.28
ENSRNOG00000000527	Mtch1	2.15701	1.10903	0.00954903	0.973028	3595.81	2304.72	2735.4	5149.23	10040.7	3436.25
ENSRNOG00000001960	Sult1d1	2.16202	1.11238	0.00502554	0.716086	55.2681	81.5912	51.8423	173.434	131.702	102.575
ENSRNOG00000004578	Cthrc1	2.1782	1.12314	0.0053081	0.717688	330.481	411.623	400.337	420.413	1085.02	983.578
ENSRNOG00000008588	Batf	2.18648	1.12861	0.0157553	0.999842	68.8031	81.5912	131.766	126.234	282.652	209.708
ENSRNOG00000024425	LOC100910636	2.18862	1.13002	0.0332599	0.999842	30.4539	24.7524	13.6806	41.712	51.6676	55.8462
ENSRNOG00000012199	Sox2	2.2012	1.13829	0.0243048	0.999842	54.1402	54.0885	43.9219	75.7401	80.0342	178.936
ENSRNOG00000011557	S100a8	2.20951	1.14373	0.00733558	0.840489	81.2103	44.921	61.2027	176.727	97.2567	139.046
ENSRNOG00000051905	Wnt2	2.23317	1.15909	0.00536265	0.717688	48.5006	33.0032	44.6419	85.6193	72.9425	123.09
ENSRNOG00000037428	Zfp605	2.24183	1.16468	0.0302135	0.999842	24.8143	38.5037	29.5213	79.0332	38.4975	91.1776
ENSRNOG00000007455	Tmem132e	2.26406	1.17891	0.000905311	0.206902	95.8732	71.5069	113.045	237.1	153.99	245.04
ENSRNOG00000059243	AABR07051787.1	2.27592	1.18645	3.96865e-07	0.000534232	579.751	472.129	460.82	1190.99	903.677	1346.01
ENSRNOG00000002843	Cxcl6	2.28537	1.19243	0.0326446	0.999842	21.4305	31.1697	66.9629	83.4239	95.2305	96.8761
ENSRNOG00000002212	Hsd17b13	2.3074	1.20627	0.0224292	0.999842	36.0935	27.5026	38.1617	50.4934	63.8247	120.81
ENSRNOG00000020733	Camp	2.33539	1.22366	0.0243761	0.999842	21.4305	22.9189	15.1207	52.6888	55.72	29.6327
ENSRNOG00000010326	Col20a1	2.35353	1.23483	0.03991	0.999842	16.9188	11.0011	18.7208	29.6374	51.6676	28.493
ENSRNOG00000058057	AABR07019403.1	2.37089	1.24543	4.2645e-08	9.74621e-05	140.99	174.183	200.169	391.873	439.681	394.343
ENSRNOG00000022012	Tnfrsf18	2.38253	1.2525	0.0187799	0.999842	30.4539	30.2529	48.9621	48.2981	101.309	112.832
ENSRNOG00000061883	Aqp9	2.38669	1.25501	0.0392343	0.999842	12.4071	22.0021	11.5205	26.3444	46.6022	36.471
ENSRNOG00000002802	Cxcl1	2.39768	1.26164	0.00142896	0.296889	40.6051	31.1697	48.9621	77.9355	96.2436	116.251
ENSRNOG00000003183	Fmod	2.42513	1.27806	0.0451758	0.999842	2808.52	5426.27	3484.23	3041.68	19173.8	6204.63
ENSRNOG00000005286	Coch	2.43714	1.28519	0.0151037	0.999842	6148.29	10476.7	8801.66	14341.2	38255.3	9371.91
ENSRNOG00000039530	Ccl27	2.44702	1.29103	0.0200014	0.999842	82.3382	62.3393	43.2019	122.941	86.1127	249.599
ENSRNOG00000012660	Postn	2.48768	1.3148	0.0221274	0.999842	706.078	571.138	303.133	883.635	638.247	2408.23
ENSRNOG00000046834	C3	2.49649	1.3199	0.000436963	0.134433	508.692	432.708	529.943	804.602	980.672	1888.52
ENSRNOG00000001892	Tbx1	2.58727	1.37143	0.0279602	0.999842	165.804	106.344	118.085	328.207	574.423	105.994
ENSRNOG00000020106	Tnfrsf4	2.6158	1.38725	0.0156889	0.999842	15.7909	15.5848	26.6412	31.8328	61.7985	59.2654
ENSRNOG00000060237	Inhbb	2.6234	1.39144	0.000319448	0.106469	221.072	196.186	94.3241	492.86	447.786	397.762
ENSRNOG00000005347	Fjx1	2.62499	1.39231	0.0143928	0.999842	84.594	25.6691	49.6822	100.987	188.435	128.788
ENSRNOG00000032959	Adh7	2.65544	1.40895	0.0355408	0.999842	11.2792	7.33404	11.5205	23.0513	37.4844	19.3752
ENSRNOG00000020358	Ptov1	2.68221	1.42342	0.022138	0.999842	2540.08	958.009	964.842	4819.93	5854.65	1293.58
ENSRNOG00000000443	LOC103689965	2.68282	1.42375	5.19387e-07	0.000593511	1337.71	1286.21	1447.98	2765.06	5079.64	3079.52
ENSRNOG00000001057	Ctxn1	2.70238	1.43423	0.0275638	0.999842	65.4194	43.0875	30.2413	85.6193	64.8378	223.385
ENSRNOG00000003546	Tnfrsf12a	2.70393	1.43506	0.00597716	0.752934	253.782	280.527	370.096	353.454	686.876	1406.41
ENSRNOG00000000768	Ubd	2.73778	1.45301	0.00017848	0.0678303	133.095	202.603	205.209	621.289	297.849	564.161
ENSRNOG00000049991	Mcpt8	2.74374	1.45614	0.027444	0.999842	7.89544	22.9189	23.041	61.4703	55.72	31.9121
ENSRNOG00000005934	Mlip	2.75854	1.46391	0.0371336	0.999842	34.9655	189.768	46.082	195.388	289.744	262.135
ENSRNOG00000053640	Kcng2	2.76514	1.46735	0.00650381	0.759756	24.8143	26.5859	17.2808	41.712	90.1651	56.986
ENSRNOG00000017684	Fbxl22	2.81288	1.49205	0.000584184	0.164297	31.5818	33.9199	32.4014	83.4239	125.623	66.1037
ENSRNOG00000012460	Cntf	2.8328	1.50223	0.0318214	0.999842	171.444	215.437	84.2437	221.732	201.605	910.636
ENSRNOG00000021095	Fxyd3	2.98282	1.57668	0.0236161	0.999842	121.815	119.178	59.7626	188.801	111.44	596.073
ENSRNOG00000054314	Kcng1	3.15522	1.65774	0.0311329	0.999842	6.76752	3.66702	7.20031	17.5629	23.3011	14.8164
ENSRNOG00000020245	Syt8	3.17191	1.66535	0.00287893	0.511746	9.02336	20.1686	23.761	65.861	49.6415	54.7065
ENSRNOG00000020030	Crlf1	3.1807	1.66934	0.0142125	0.999842	38.3493	54.0885	10.8005	76.8378	133.728	116.251
ENSRNOG00000049829	AABR07060872.1	3.29245	1.71916	0.0234068	0.999842	10637.4	4460.01	30115.3	22712.2	96772.5	29377.4
ENSRNOG00000043342	LOC290595	3.34693	1.74284	0.0371071	0.999842	7.89544	10.0843	4.32019	36.2235	26.3404	11.3972
ENSRNOG00000016516	Mbp	3.36959	1.75257	0.000144174	0.0562559	804.207	973.594	460.82	1368.81	2307.82	3864.79
ENSRNOG00000022009	Mzb1	3.46504	1.79287	0.0372146	0.999842	23.6863	12.8346	73.4432	54.8842	231.998	95.7364
ENSRNOG00000015275	Ska1	3.5022	1.80826	0.00614847	0.755852	12.4071	5.50053	9.36041	30.7351	24.3142	39.8902
ENSRNOG00000015850	Rbp7	3.52682	1.81837	0.0248287	0.999842	48.5006	22.0021	5.76025	118.55	74.9687	72.942
ENSRNOG00000006850	Ovol2	3.54136	1.8243	0.000426301	0.133725	19.1746	30.2529	30.2413	127.331	100.296	55.8462
ENSRNOG00000046301	Gzmbl3	3.6627	1.87291	0.00568167	0.733028	34.9655	18.3351	56.8825	221.732	65.8509	117.391
ENSRNOG00000015498	Il17rb	3.74083	1.90336	0.00635785	0.759756	24.8143	54.0885	20.8809	77.9355	71.9294	223.385
ENSRNOG00000006735	Cdkn2b	3.82439	1.93523	0.0101754	0.985656	15.7909	8.25079	7.92035	26.3444	26.3404	68.3832
ENSRNOG00000011316	Fam167a	3.85533	1.94686	0.0173306	0.999842	28.198	14.6681	7.20031	40.6143	35.4582	115.112
ENSRNOG00000011500	Pou2af1	3.89504	1.96164	0.014688	0.999842	6.76752	10.0843	28.8013	45.005	96.2436	38.7505
ENSRNOG00000027767	Slc38a5	3.9209	1.97118	0.0241812	0.999842	25.9422	2.75026	14.4006	37.3212	78.008	52.4271
ENSRNOG00000031216	AABR07055776.1	4.03746	2.01345	2.65296e-11	1.06105e-07	107.152	110.011	119.525	406.143	601.776	352.173
ENSRNOG00000017136	Syt17	4.11278	2.04011	0.0105539	0.985656	21.4305	18.3351	9.36041	73.5448	20.2618	107.134
ENSRNOG00000036682	Pycr1	4.15703	2.05555	0.0499375	0.999842	14.663	15.5848	2.16009	38.4189	13.1702	82.0598
ENSRNOG00000037632	LOC688553	4.56636	2.19105	0.0348252	0.999842	5.6396	5.50053	2.16009	20.856	6.07855	33.0519
ENSRNOG00000049096	Mcpt8l2	4.58464	2.19681	6.85888e-06	0.00645461	18.0467	40.3372	36.7216	132.82	196.54	109.413
ENSRNOG00000014793	Gpr149	4.74895	2.24761	0.028554	0.999842	20.3026	35.7534	10.0804	55.9818	17.2225	240.481
ENSRNOG00000058352	AABR07065699.4	4.78595	2.25881	0.0289987	0.999842	3.38376	33.0032	28.8013	195.388	95.2305	22.7944
ENSRNOG00000009073	Tnni1	4.97653	2.31514	0.0259178	0.999842	2.25584	11.9178	10.0804	69.154	43.5629	9.11776
ENSRNOG00000053272	Chi3l1	5.01503	2.32626	0.00018997	0.0679126	2022.36	1993.94	842.437	4716.74	3555.95	16091.7
ENSRNOG00000048273	Apod	5.16575	2.36898	0.0074175	0.840489	232.352	1030.43	138.246	461.027	3124.37	3651.66
ENSRNOG00000014870	Slc13a5	5.21053	2.38143	0.013907	0.999842	22.5584	11.0011	12.2405	37.3212	19.2487	181.215
ENSRNOG00000015716	Gp2	5.21703	2.38323	0.0196514	0.999842	12.4071	3.66702	2.88013	57.0795	28.3665	11.3972
ENSRNOG00000015746	Kcng4	5.22792	2.38624	0.0150198	0.999842	51.8843	77.0074	20.8809	194.29	28.3665	559.602
ENSRNOG00000036834	Gpr84	5.25421	2.39347	0.0496067	0.999842	3.38376	12.8346	1.44006	13.1722	12.1571	67.2434
ENSRNOG00000012906	Bcas1	5.74134	2.52139	0.0266617	0.999842	9.02336	49.5048	2.88013	32.9305	89.152	230.223
ENSRNOG00000045772	LOC100911545	5.77431	2.52965	0.0331436	0.999842	20.3026	41.254	2.88013	65.861	18.2356	287.209
ENSRNOG00000014039	Sucnr1	6.01144	2.58771	0.000472151	0.139879	4.51168	5.50053	3.60016	36.2235	22.288	22.7944
ENSRNOG00000021020	Gpha2	6.02048	2.58988	2.94292e-05	0.018108	150.013	209.937	212.409	316.133	1108.32	2023
ENSRNOG00000002800	Gdpd2	6.02181	2.5902	0.00649795	0.759756	150.013	138.43	24.4811	350.161	115.492	1416.67
ENSRNOG00000028896	A2m	6.1088	2.61089	0.0123247	0.999842	58.6519	61.4226	5.76025	142.699	57.7462	566.441
ENSRNOG00000062160	AC108616.2	6.18775	2.62942	0.0438755	0.999842	11.2792	13.7513	2.88013	17.5629	5.06545	149.303
ENSRNOG00000013907	Sall1	6.55324	2.71221	0.0465605	0.999842	4.51168	9.16755	0	23.0513	12.1571	53.5668
ENSRNOG00000038539	Lrrc15	6.78478	2.7623	0.00193317	0.372743	106.025	122.845	26.6412	341.379	120.558	1269.65
ENSRNOG00000053400	Cfi	7.32077	2.872	0.0414178	0.999842	4.51168	6.41728	0	10.9768	13.1702	54.7065
ENSRNOG00000009144	Lad1	7.62476	2.93069	0.00407784	0.645913	22.5584	12.8346	30.2413	53.7865	30.3927	417.137
ENSRNOG00000014871	Zic4	8.08615	3.01545	0.0286551	0.999842	1.12792	7.33404	1.44006	4.39073	13.1702	62.6846
ENSRNOG00000020625	Mcpt1	8.08674	3.01556	0.00202742	0.386127	3.38376	0.916755	9.36041	24.149	53.6938	35.3313
ENSRNOG00000004555	Sec14l4	8.57384	3.09994	0.0176762	0.999842	91.3616	34.8367	2.88013	115.257	32.4189	956.225
ENSRNOG00000012847	Scgb1c1	9.11477	3.18821	0.000660853	0.173317	7.89544	3.66702	4.32019	21.9537	24.3142	96.8761
ENSRNOG00000015859	Chdh	9.24238	3.20826	0.000182317	0.0678303	10.1513	32.0864	10.0804	108.671	53.6938	321.401
ENSRNOG00000003171	Mpz	9.49186	3.24669	0.00401096	0.641673	24.8143	306.196	7.92035	367.724	1177.21	1671.97
ENSRNOG00000047571	RGD1563231	10.433	3.38308	0.0102659	0.985656	0	2.75026	7.92035	8.78146	64.8378	41.0299
ENSRNOG00000039568	Mgat4e	11.2421	3.49084	0.00638078	0.759756	3.38376	0.916755	2.88013	30.7351	3.03927	46.7285
ENSRNOG00000010698	Car1	11.5284	3.52712	0.0290231	0.999842	3.38376	0	7.20031	4.39073	107.388	11.3972
ENSRNOG00000047915	AABR07051550.1	11.9271	3.57617	0.0366511	0.999842	6.76752	0.916755	0.720031	3.29305	92.1913	2.27944
ENSRNOG00000055620	AABR07065768.3	12.3261	3.62365	0.0217675	0.999842	1.12792	0	3.60016	27.4421	30.3927	2.27944
ENSRNOG00000004296	Nt5c1b	12.3637	3.62804	0.00766371	0.840489	0	7.33404	0.720031	14.2699	34.4451	51.2874
ENSRNOG00000057548	AABR07051741.1	12.3913	3.63126	0.0021236	0.395038	5.6396	2.75026	6.48028	6.5861	144.872	33.0519
ENSRNOG00000018895	Mchr1	13.3041	3.7338	0.00155022	0.31393	56.396	24.7524	9.36041	106.475	31.4058	1062.22
ENSRNOG00000011130	Calca	13.3096	3.73439	0.0104781	0.985656	5.6396	2.75026	5.76025	12.0745	2.02618	174.377
ENSRNOG00000036959	RGD1561551	14.0409	3.81157	0.0135026	0.999842	5.6396	0	1.44006	13.1722	6.07855	77.5009
ENSRNOG00000052510	Wnt10a	15.6031	3.96376	5.20782e-05	0.0275046	9.02336	6.41728	1.44006	42.8096	39.5105	175.517
ENSRNOG00000002919	Gfap	18.6083	4.21788	1.10961e-08	2.95858e-05	348.527	337.366	131.766	1927.53	2002.88	11277.5
ENSRNOG00000009390	Edn2	18.8615	4.23737	0.0400125	0.999842	6.76752	0.916755	0	77.9355	0	63.8243
ENSRNOG00000018286	Chrna1	21.3458	4.41588	0.0362823	0.999842	0	3.66702	4.32019	165.75	0	6.83832
ENSRNOG00000006579	Reg3g	30.637	4.93721	0.00109811	0.234234	2.25584	0.916755	0	4.39073	50.6545	35.3313
ENSRNOG00000058460	AABR07051551.2	40.6704	5.34591	0.0266773	0.999842	0	1.83351	0	0	33.432	41.0299
ENSRNOG00000048661	RGD1564347	44.3963	5.47237	0.00613196	0.755852	0	2.75026	0	25.2467	1.01309	95.7364
ENSRNOG00000017982	Pnliprp2	48.092	5.58772	0.0121199	0.999842	0	0.916755	0.720031	73.5448	0	7.97804
ENSRNOG00000032832	Mmp10	53.6886	5.74655	0.000655437	0.173317	1.12792	2.75026	0.720031	1.09768	13.1702	231.363
ENSRNOG00000050561	AABR07065821.1	55.3219	5.78978	0.0203874	0.999842	3.38376	0	0	8.78146	171.212	0
ENSRNOG00000045599	AABR07027450.1	58.8242	5.87834	0.0171146	0.999842	2.25584	0	0	0	111.44	13.6766
ENSRNOG00000060408	AABR07051716.1	60.2891	5.91382	0.00217885	0.400658	0	0.916755	5.04022	273.323	96.2436	0
ENSRNOG00000048402	Igh-6	61.3214	5.93832	4.06119e-16	3.24855e-12	32.7097	44.921	157.687	1474.19	6009.65	6996.74
ENSRNOG00000011335	Gpr50	75.2047	6.23275	2.68696e-05	0.0171944	0	1.83351	0	24.149	87.1258	25.0738
ENSRNOG00000045612	Try5	104.897	6.71282	1.94335e-05	0.0145937	0	0	0.720031	57.0795	31.4058	13.6766
ENSRNOG00000049499	AABR07051535.1	108.29	6.75876	2.05259e-05	0.0145937	0	0	3.60016	328.207	79.0211	11.3972
ENSRNOG00000049755	AABR07051534.1	131.485	7.03876	0.000191028	0.0679126	0	0	0.720031	96.5961	3.03927	28.493
ENSRNOG00000049870	AABR07065812.2	153.943	7.26625	0.017398	0.999842	0	0	0	72.4471	0	4.55888
ENSRNOG00000048167	AABR07051551.1	195.908	7.61403	1.3067e-07	0.000218996	0	0	2.88013	77.9355	502.493	41.0299
ENSRNOG00000006333	AABR07065789.1	204.787	7.67798	0.00589934	0.749029	0	0	0	0	19.2487	83.1995
ENSRNOG00000022707	Pmp2	218.339	7.77043	6.36232e-07	0.000678563	0	0	0	20.856	31.4058	56.986
ENSRNOG00000049315	AABR07065827.1	227.279	7.82832	6.82182e-05	0.0330713	0	0	0	55.9818	3.03927	54.7065
ENSRNOG00000048182	AABR07051684.1	898.198	9.81089	0.00306328	0.532677	0	0	0.720031	780.453	0	94.5967
ENSRNOG00000048425	AABR07065776.3	1482.5	10.5338	1.3689e-07	0.000218996	0	0.916755	1.44006	2897.88	740.569	9.11776

## Sheet: all-detectable-genes
ID	Gene.name	log2FoldChange	pvalue	padj	038L0-young	038R0-young	039R0-young	243L0-aged	243R0-aged	244R0-aged
ENSRNOG00000000001	AABR07013255.1	-0.148215	0.77876	0.999842	46.2447	75.1739	138.246	71.3494	73.9556	90.0378
ENSRNOG00000000007	Gad1	0.868543	0.556563	0.999842	3886.81	3844.87	210.969	3946.17	243.142	10312.2
ENSRNOG00000000008	Alx4	-0.655091	0.214741	0.999842	412.819	416.207	603.386	345.77	449.812	113.972
ENSRNOG00000000010	Cbln1	1.12493	0.320702	0.999842	14.663	15.5848	2.16009	14.2699	8.10473	47.8682
ENSRNOG00000000012	Tcf15	0.61045	0.535908	0.999842	144.374	50.4215	46.082	185.508	170.199	11.3972
ENSRNOG00000000017	Steap1	0.387074	0.511738	0.999842	24.8143	38.5037	15.1207	31.8328	39.5105	30.7724
ENSRNOG00000000021	AABR07061902.1	-0.029614	0.941327	0.999842	279.724	233.772	322.574	313.937	354.582	150.443
ENSRNOG00000000024	Hebp1	0.153516	0.665751	0.999842	1350.12	1442.97	2343.7	1412.72	2649.23	1652.59
ENSRNOG00000000033	Tmcc2	-0.0274243	0.90902	0.999842	2123.87	1605.24	1473.18	1571.88	1475.06	2056.05
ENSRNOG00000000034	Nuak2	-0.221284	0.542643	0.999842	633.891	640.812	1350.78	731.057	776.028	746.516
ENSRNOG00000000036	Klhdc8a	0.733097	0.525637	0.999842	209.793	193.435	16.5607	217.341	16.2095	463.866
ENSRNOG00000000040	RGD1304622	0.163267	0.745614	0.999842	1494.49	745.322	651.628	1527.97	523.768	1185.31
ENSRNOG00000000041	Slc26a1	-0.0274384	0.945719	0.999842	111.664	68.7566	113.765	106.475	112.453	69.5229
ENSRNOG00000000042	Xpr1	-0.217385	0.592515	0.999842	314.69	197.102	138.966	216.244	150.951	191.473
ENSRNOG00000000043	Idua	-0.0616716	0.811141	0.999842	1371.55	1527.31	2068.65	1463.21	1948.17	1349.43
ENSRNOG00000000044	Tmem175	0.0255232	0.833037	0.999842	1838.51	1862.85	1780.64	1735.44	1823.56	2020.72
ENSRNOG00000000047	Cd82	-0.232417	0.283442	0.999842	5074.51	5129.24	7349.36	5403.89	5089.77	4449.46
ENSRNOG00000000048	Gak	-0.203487	0.414031	0.999842	3529.26	2344.14	3261.02	3200.84	2512.47	2219.03
ENSRNOG00000000054	Abhd8	0.14058	0.746779	0.999842	4039.08	3200.39	2081.61	3557.59	1773.92	4942.96
ENSRNOG00000000060	Cplx1	0.37106	0.694268	0.999842	594.414	440.959	38.1617	436.878	132.715	818.319
ENSRNOG00000000062	Pcgf3	-0.206014	0.388205	0.999842	323.713	369.452	267.852	317.23	264.417	250.738
ENSRNOG00000000064	Atp5i	0.12877	0.373002	0.999842	2947.26	3642.27	3122.78	3333.66	3554.94	3731.44
ENSRNOG00000000065	Pde6b	-0.747533	0.582234	0.999842	25526	24890.8	2122.65	13264.4	623.051	17405.8
ENSRNOG00000000066	Fbxo28	-0.181657	0.308541	0.999842	701.567	726.987	665.309	611.409	531.873	703.207
ENSRNOG00000000068	Ppp2r5a	0.0392447	0.865198	0.999842	1615.18	1735.42	1525.75	1607.01	2101.15	1301.56
ENSRNOG00000000073	Tmed5	0.129582	0.677872	0.999842	263.933	303.446	298.093	228.318	425.498	292.908
ENSRNOG00000000075	Mtf2	-0.144238	0.226788	0.999842	1180.93	1269.71	1311.9	1159.15	1082.99	1164.79
ENSRNOG00000000081	Antxr2	-0.360029	0.382033	0.999842	1094.08	1350.38	1539.43	1139.4	1451.76	512.874
ENSRNOG00000000082	Hltf	-0.0262944	0.884292	0.999842	919.255	1051.52	1196.69	1030.72	1138.71	942.548
ENSRNOG00000000091	Smad9	-0.94637	0.0746701	0.999842	39.4772	40.3372	61.9227	21.9537	33.432	18.2355
ENSRNOG00000000095	Gpr89b	-0.000816064	0.995796	0.999842	1890.39	2047.11	1772	1906.68	1687.81	2111.9
ENSRNOG00000000096	Pdzk1	0.172707	0.627437	0.999842	318.074	322.698	218.89	296.374	229.972	442.211
ENSRNOG00000000098	Rnf115	-0.0124529	0.951647	0.999842	3620.62	3375.49	3028.45	3692.61	3651.18	2592.86
ENSRNOG00000000104	Thoc3	0.0783423	0.537338	0.999842	1609.54	1720.75	1753.28	1724.46	1693.89	1951.2
ENSRNOG00000000105	Cplx2	0.0214679	0.96605	0.999842	2602.11	1994.86	1005.16	1979.12	920.9	2785.47
ENSRNOG00000000108	Aga	-0.0109301	0.965194	0.999842	2264.86	2745.68	3092.53	2395.14	3436.4	2211.06
ENSRNOG00000000111	Coprs	0.187754	0.312477	0.999842	1505.77	1578.65	1755.44	1615.79	1716.18	2182.56
ENSRNOG00000000112	Champ1	-0.00279006	0.985787	0.999842	1468.55	1556.65	1548.07	1447.84	1369.7	1748.33
ENSRNOG00000000113	Elac1	-0.371338	0.0364878	0.999842	703.822	823.246	689.07	638.852	521.742	552.764
ENSRNOG00000000121	Pigv	0.0273257	0.929995	0.999842	610.205	605.975	561.624	621.289	393.079	797.804
ENSRNOG00000000122	Ak2	-0.257119	0.160415	0.999842	1725.72	2053.53	2352.34	1832.03	1555.09	1746.05
ENSRNOG00000000123	Rnf19b	0.0783273	0.8041	0.999842	122.943	97.176	129.606	152.578	106.375	110.553
ENSRNOG00000000127	Kpna6	-0.259976	0.458458	0.999842	391.388	435.459	274.332	356.747	203.631	359.012
ENSRNOG00000000129	Phf24	0.187197	0.865436	0.999842	287.62	231.022	12.9606	194.29	33.432	377.247
ENSRNOG00000000130	Dnajb5	0.163225	0.492654	0.999842	977.907	907.587	684.03	1035.12	783.119	1057.66
ENSRNOG00000000133	Txndc15	0.0294952	0.809787	0.999842	4379.72	4795.54	5076.94	4571.85	4854.73	5123.04
ENSRNOG00000000137	Ly86	0.0625267	0.877191	0.999842	378.981	623.393	913.72	506.032	868.219	627.985
ENSRNOG00000000138	Glis1	0.388077	0.432078	0.999842	62.0356	32.0864	30.2413	51.5911	59.7724	50.1477
ENSRNOG00000000142	Plxdc2	-0.162877	0.534745	0.999842	2294.19	2739.26	3331.59	2434.66	3114.24	1923.85
ENSRNOG00000000145	Pik3r3	-0.146798	0.601857	0.999842	2801.75	2779.6	2482.67	2447.83	1646.27	3190.07
ENSRNOG00000000150	Dnajc1	-0.155577	0.301022	0.999842	1352.38	1435.64	1514.95	1230.5	1447.71	1185.31
ENSRNOG00000000151	Ldlrap1	-0.424035	0.305556	0.999842	420.714	430.875	740.912	417.12	530.86	239.341
ENSRNOG00000000155	Cog3	0.0500962	0.810733	0.999842	865.115	695.817	810.035	980.231	734.491	739.678
ENSRNOG00000000156	LOC100911486	0.389106	0.66006	0.999842	41.7331	9.16755	15.1207	36.2235	12.1571	37.6107
ENSRNOG00000000157	Atg12	0.0436682	0.868921	0.999842	3173.97	3391.99	2360.26	2882.52	2416.22	3901.26
ENSRNOG00000000158	Cdo1	-0.041861	0.913149	0.999842	447.784	836.997	468.02	380.896	649.391	672.434
ENSRNOG00000000161	Chm	-0.267594	0.12067	0.999842	577.495	601.391	488.901	443.464	491.349	449.049
ENSRNOG00000000164	Lamp2	-0.140808	0.534361	0.999842	9764.41	10950.6	11527	8886.84	12461	7895.98
ENSRNOG00000000165	Pfkfb1	-0.121915	0.893949	0.999842	14.663	31.1697	15.1207	21.9537	29.3796	4.55888
ENSRNOG00000000166	Apex2	-0.223279	0.30138	0.999842	329.353	380.453	311.774	262.346	337.359	274.672
ENSRNOG00000000167	Alas2	-3.21782	7.83587e-05	0.0358167	438.761	102.677	1392.54	82.3262	61.7985	63.8243
ENSRNOG00000000168	Gatm	-0.319568	0.267428	0.999842	2381.04	2400.98	3555.51	1794.71	2892.37	1994.51
ENSRNOG00000000169	Spata5l1	0.240907	0.17675	0.999842	485.006	507.882	473.061	644.34	591.645	495.778
ENSRNOG00000000170	Slc30a4	0.185851	0.405728	0.999842	1074.91	844.331	763.233	862.779	1139.73	1046.26
ENSRNOG00000000172	Sqor	0.127236	0.629701	0.999842	1982.88	2041.61	2387.62	2161.34	3086.89	1755.17
ENSRNOG00000000175	Mier2	-0.167983	0.670415	0.999842	909.104	650.896	450.74	634.461	382.948	771.59
ENSRNOG00000000177	Plpp2	-0.335654	0.519227	0.999842	1562.17	1485.14	607.706	1098.78	456.904	1340.31
ENSRNOG00000000184	Tmprss6	-0.0568451	0.942387	0.999842	14.663	11.9178	27.3612	8.78146	17.2225	26.2135
ENSRNOG00000000185	Mpst	0.0977077	0.693952	0.999842	716.23	1167.95	1030.36	952.789	1012.08	1155.68
ENSRNOG00000000186	Tst	0.320589	0.519986	0.999842	1060.25	1187.2	790.594	841.923	681.81	2270.32
ENSRNOG00000000187	Csf2rb	0.0875494	0.743317	0.999842	258.294	321.781	381.617	315.035	408.276	299.746
ENSRNOG00000000190	AABR07058539.1	-0.143061	0.525008	0.999842	454.552	349.284	434.899	410.533	396.119	314.563
ENSRNOG00000000204	Syncrip	-0.198505	0.192944	0.999842	1127.92	1261.45	1434.3	1105.37	1121.49	1107.81
ENSRNOG00000000219	Ano10	0.0593499	0.879137	0.999842	932.79	838.831	1504.15	1296.36	1440.62	676.993
ENSRNOG00000000221	Abhd5	-0.252708	0.218618	0.999842	2144.18	2321.22	2697.96	1941.8	2388.87	1682.23
ENSRNOG00000000230	Lmf1	-0.221307	0.154057	0.999842	1165.14	1156.03	1226.93	924.249	1155.94	963.063
ENSRNOG00000000231	Kctd17	-0.112232	0.559672	0.999842	454.552	356.618	421.938	413.827	360.66	365.85
ENSRNOG00000000233	Grm6	0.890305	0.57789	0.999842	1261.02	678.399	44.6419	1107.56	30.3927	2539.29
ENSRNOG00000000236	Zfp207	-0.116572	0.433228	0.999842	5064.36	5057.74	4675.88	4306.21	5206.27	4134.9
ENSRNOG00000000237	RGD1310429	0.0111934	0.967541	0.999842	905.72	1061.6	894.999	962.668	684.849	1237.74
ENSRNOG00000000239	Ccl7	0.752637	0.0105971	0.985656	340.632	613.309	381.617	724.471	708.15	818.319
ENSRNOG00000000244	Coil	0.0298067	0.921149	0.999842	456.808	431.791	338.415	405.045	306.967	540.227
ENSRNOG00000000245	Slc16a6	0.190163	0.699059	0.999842	547.041	552.803	259.931	526.888	269.482	754.494
ENSRNOG00000000246	Amz2	0.0977867	0.650088	0.999842	1608.41	1643.74	1267.98	1687.14	1311.95	1837.23
ENSRNOG00000000247	Mfsd11	-0.162719	0.499334	0.999842	1576.83	1743.67	1983.69	1485.17	1999.84	1253.69
ENSRNOG00000000248	Srsf2	0.129743	0.183498	0.999842	4536.5	4621.36	5030.14	5224.97	5164.74	5136.72
ENSRNOG00000000249	Mettl23	0.168789	0.470836	0.999842	332.737	297.029	229.69	302.961	318.111	343.056
ENSRNOG00000000250	Jmjd6	0.1243	0.631077	0.999842	869.627	772.824	691.23	918.761	616.972	1007.51
ENSRNOG00000000257	Smpd3	-0.379113	0.447791	0.999842	7696.93	5996.49	6231.87	5229.36	8218.19	1872.56
ENSRNOG00000000258	Prmt7	-0.00274124	0.983597	0.999842	1168.53	1086.35	1088.69	1027.43	1104.27	1204.68
ENSRNOG00000000262	Zfp821	0.15317	0.321681	0.999842	870.755	759.073	737.312	951.691	841.878	836.554
ENSRNOG00000000264	Def8	-0.198738	0.241522	0.999842	1376.06	1383.38	1409.1	1114.15	1093.13	1425.79
ENSRNOG00000000274	Phyhipl	0.215362	0.83105	0.999842	1043.33	473.962	43.2019	907.784	130.689	772.73
ENSRNOG00000000275	Fam13c	-0.243712	0.132265	0.999842	624.868	563.804	550.824	488.469	447.786	532.249
ENSRNOG00000000277	Tet1	-0.672239	0.137126	0.999842	112.792	189.768	251.291	140.503	78.008	129.928
ENSRNOG00000000279	Rtn4ip1	0.0877558	0.647114	0.999842	542.53	555.553	542.904	575.186	491.349	678.133
ENSRNOG00000000281	Prodh1	0.31801	0.146406	0.999842	672.241	617.893	509.782	845.216	622.038	775.009
ENSRNOG00000000283	Ess2	-0.0414232	0.764558	0.999842	1420.05	1467.72	1617.91	1579.57	1449.73	1350.57
ENSRNOG00000000288	Scarf2	0.701982	0.230064	0.999842	2156.58	1362.3	1190.21	2432.47	4422.14	804.642
ENSRNOG00000000299	Foxo3	0.150626	0.65681	0.999842	2138.54	1250.45	982.843	1855.08	1527.74	1467.96
ENSRNOG00000000302	Sesn1	-0.132792	0.484998	0.999842	4343.62	4310.58	3395.67	4078.99	3781.87	3127.39
ENSRNOG00000000303	Cep57l1	0.0109443	0.950625	0.999842	649.682	601.391	511.222	609.214	616.972	547.065
ENSRNOG00000000304	Cd164	-0.0553747	0.76848	0.999842	10406.2	11568.5	11640	10330.3	12981.7	9036.84
ENSRNOG00000000306	Smpd2	-0.0944878	0.703502	0.999842	1001.59	879.168	1108.13	980.231	1121.49	697.508
ENSRNOG00000000307	Mical1	-0.223764	0.391625	0.999842	1612.93	1549.32	2224.9	1532.37	1872.19	1209.24
ENSRNOG00000000308	Zbtb24	0.0457099	0.731777	0.999842	721.869	770.074	751.713	776.062	718.281	822.877
ENSRNOG00000000312	Fig4	-0.0837334	0.602196	0.999842	1118.9	1148.69	1308.3	1259.04	1081.98	1034.87
ENSRNOG00000000314	Sec63	-0.182151	0.232176	0.999842	4112.4	3876.96	4406.59	3768.35	3995.63	3161.58
ENSRNOG00000000316	Sobp	-0.0683428	0.878425	0.999842	53.0123	60.5058	54.0024	36.2235	49.6415	74.0818
ENSRNOG00000000321	Cd24	-0.172885	0.763638	0.999842	501.925	531.718	190.088	344.672	175.265	565.301
ENSRNOG00000000322	Atg5	0.00728177	0.96285	0.999842	1200.11	1493.39	1465.98	1341.37	1479.11	1361.96
ENSRNOG00000000323	Prdm1	-0.565981	0.0104802	0.985656	596.67	747.155	644.428	378.701	431.577	533.389
ENSRNOG00000000327	Hace1	-0.115842	0.508948	0.999842	1364.78	1409.05	1317.66	1353.44	1040.44	1382.48
ENSRNOG00000000335	Ermap	-0.534144	0.463821	0.999842	134.223	69.6734	25.9211	37.3212	44.576	76.3612
ENSRNOG00000000340	Rtraf	0.120239	0.444759	0.999842	4424.83	5043.07	4908.45	4484.04	5756.38	5386.31
ENSRNOG00000000341	Nid2	-0.339499	0.396219	0.999842	1855.43	1899.52	2099.61	2267.81	1587.51	771.59
ENSRNOG00000000368	Grik2	0.216408	0.295269	0.999842	403.796	411.623	333.375	510.423	409.289	413.718
ENSRNOG00000000373	AABR07044900.1	0.305181	0.584926	0.999842	74.4428	57.7556	70.5631	65.861	139.807	44.4491
ENSRNOG00000000378	AABR07044914.1	-0.536926	0.397243	0.999842	31.5818	44.921	31.6814	28.5398	34.4451	11.3972
ENSRNOG00000000383	Mypn	-0.110852	0.930037	0.999842	13.535	76.0906	5.76025	68.0564	11.144	9.11776
ENSRNOG00000000386	Pbld1	-0.262131	0.562977	0.999842	92.4895	121.928	172.087	98.7915	150.951	72.942
ENSRNOG00000000387	Slc25a16	-0.343611	0.108978	0.999842	1060.25	923.172	758.193	733.252	626.09	800.083
ENSRNOG00000000392	Supv3l1	0.0388162	0.875253	0.999842	1117.77	1018.51	726.512	1121.83	842.892	974.46
ENSRNOG00000000394	Srgn	-0.101181	0.719592	0.999842	5800.9	6152.34	7772.02	5443.41	8297.21	4648.92
ENSRNOG00000000395	Kif1bp	0.179624	0.624915	0.999842	2339.31	2170.88	1281.66	2097.67	1464.93	2996.32
ENSRNOG00000000396	Ddx50	0.0309947	0.828956	0.999842	2436.31	2379.9	2217.7	2563.09	2103.18	2519.92
ENSRNOG00000000397	Ccar1	-0.0137189	0.888797	0.999842	2572.79	2629.25	2568.35	2435.76	2674.56	2586.02
ENSRNOG00000000398	Zufsp	0.00797978	0.96498	0.999842	579.751	585.806	707.071	666.294	658.509	559.602
ENSRNOG00000000405	Vgll2	1.29358	0.729761	0.999842	0	19.2519	0	47.2004	0	0
ENSRNOG00000000407	Dcbld1	-0.334488	0.116075	0.999842	333.864	333.699	321.854	304.058	219.841	260.996
ENSRNOG00000000408	Gopc	-0.0585831	0.73384	0.999842	2114.85	1637.32	1787.84	1945.09	1748.59	1624.1
ENSRNOG00000000411	Nus1	0.0652645	0.595418	0.999842	938.43	851.665	905.079	918.761	984.724	915.195
ENSRNOG00000000412	Slc35f1	0.349904	0.576464	0.999842	875.266	850.748	344.175	672.88	344.451	1620.68
ENSRNOG00000000413	Pln	-0.531788	0.139577	0.999842	1335.46	1883.01	1846.16	927.542	1752.65	822.877
ENSRNOG00000000414	Cep85l	-0.566133	0.0202466	0.999842	475.982	482.213	463.7	399.557	252.26	308.864
ENSRNOG00000000415	Asf1a	0.0834546	0.60052	0.999842	1201.24	1384.3	1136.21	1238.19	1444.67	1259.39
ENSRNOG00000000417	Numa1	-0.238039	0.405133	0.999842	4807.2	3988.8	5975.54	5094.35	4497.11	2933.64
ENSRNOG00000000419	Cfb	0.611171	0.124084	0.999842	39.4772	42.1707	55.4424	65.861	86.1127	58.1257
ENSRNOG00000000420	Nelfe	0.282689	0.157971	0.999842	1508.03	1466.81	1814.48	1871.55	2293.64	1661.71
ENSRNOG00000000421	Skiv2l	0.0538272	0.723586	0.999842	1752.79	1953.6	2085.93	1822.15	2205.5	1986.53
ENSRNOG00000000422	Dxo	-0.00903052	0.964811	0.999842	871.883	773.741	1092.29	927.542	970.541	824.017
ENSRNOG00000000423	AABR07044388.1	0.229072	0.344197	0.999842	224.456	201.686	206.649	215.146	299.875	225.664
ENSRNOG00000000428	Cyp21a1	0.0281386	0.964927	0.999842	16.9188	12.8346	15.8407	10.9768	17.2225	18.2355
ENSRNOG00000000431	Atf6b	-0.0770145	0.756434	0.999842	3331.88	2641.17	3914.81	3391.84	3556.96	2425.32
ENSRNOG00000000432	Fkbpl	-0.046695	0.809968	0.999842	842.557	773.741	612.747	756.304	673.705	726.001
ENSRNOG00000000433	Prrt1	0.111805	0.775831	0.999842	315.818	330.948	498.982	385.287	586.58	266.694
ENSRNOG00000000435	Ppt2	-0.137419	0.113914	0.999842	2401.34	2411.07	2377.54	2144.87	2226.77	2164.33
ENSRNOG00000000436	Egfl8	0.612867	0.205719	0.999842	787.288	1093.69	1241.33	967.059	2814.37	993.835
ENSRNOG00000000437	Agpat1	0.198085	0.260427	0.999842	2349.46	2606.33	2985.25	2923.13	3448.56	2739.89
ENSRNOG00000000438	Rnf5	0.047326	0.758894	0.999842	2926.95	2856.61	2950.69	3048.27	2585.41	3392.94
ENSRNOG00000000439	Ager	0.219852	0.597698	0.999842	87.9778	63.2561	122.405	131.722	84.0865	103.714
ENSRNOG00000000440	Pbx2	0.362725	0.185002	0.999842	260.55	283.277	428.419	412.729	410.302	429.674
ENSRNOG00000000441	Gpsm3	0.701197	0.114763	0.999842	103.769	71.5069	151.927	166.848	237.063	128.788
ENSRNOG00000000442	Notch4	-0.1024	0.824536	0.999842	1958.07	1041.43	1723.76	1807.88	1918.79	672.434
ENSRNOG00000000443	LOC103689965	1.42375	5.19387e-07	0.000593511	1337.71	1286.21	1447.98	2765.06	5079.64	3079.52
ENSRNOG00000000451	RT1-Ba	0.0039539	0.989441	0.999842	11984.2	14697.4	20541.1	12412.6	20302.3	14638.6
ENSRNOG00000000454	RT1-DOb	-0.284603	0.570797	0.999842	155.653	134.763	291.613	171.239	215.788	91.1776
ENSRNOG00000000455	Tap2	-0.488692	0.336708	0.999842	99.257	95.3425	149.767	130.624	53.6938	61.5448
ENSRNOG00000000456	Psmb8	0.142605	0.634324	0.999842	2228.77	2411.98	4153.14	3051.56	3685.62	2972.39
ENSRNOG00000000457	Tap1	0.220174	0.556736	0.999842	3170.58	2852.02	5682.49	6046.04	4405.93	3184.38
ENSRNOG00000000459	Psmb9	0.222903	0.471758	0.999842	4730.5	4834.96	8314.92	6741.97	8510.98	5616.54
ENSRNOG00000000461	LOC108348112	0.0707586	0.869489	0.999842	37.2214	42.1707	45.362	55.9818	34.4451	41.0299
ENSRNOG00000000463	Col11a2	0.0581477	0.955947	0.999842	25.9422	18.3351	27.3612	36.2235	2.02618	36.471
ENSRNOG00000000464	Rxrb	-0.112391	0.586217	0.999842	748.939	594.974	761.793	750.815	587.593	609.75
ENSRNOG00000000465	Slc39a7	-0.117826	0.479803	0.999842	6343.42	6325.61	8258.76	6446.69	6161.62	6681.04
ENSRNOG00000000466	Hsd17b8	0.16878	0.3077	0.999842	1531.72	1519.06	1515.67	1617.98	1514.57	2001.35
ENSRNOG00000000467	Ring1	-0.0370251	0.923561	0.999842	490.645	285.111	543.624	590.554	370.791	324.82
ENSRNOG00000000470	Vps52	-0.204239	0.120694	0.999842	3682.66	3404.83	3671.44	3259.02	2779.92	3300.63
ENSRNOG00000000471	B3galt4	0.348085	0.0470508	0.999842	327.097	335.532	383.057	408.338	474.127	450.189
ENSRNOG00000000473	Pfdn6	-0.299791	0.349675	0.999842	172.572	114.594	177.128	145.992	119.545	111.692
ENSRNOG00000000474	Rgl2	-0.0345223	0.904464	0.999842	1227.18	924.089	1415.58	1383.08	1256.23	843.392
ENSRNOG00000000476	Zbtb22	-0.0132104	0.959464	0.999842	981.291	706.818	932.441	1095.49	756.779	744.237
ENSRNOG00000000477	Daxx	-0.216681	0.3671	0.999842	1938.9	2063.62	2168.73	2215.12	1313.98	1782.52
ENSRNOG00000000478	AA926063	-0.0932464	0.919921	0.999842	1239.58	1407.22	221.77	1133.91	97.2567	1457.7
ENSRNOG00000000479	Kifc1	-0.292159	0.164924	0.999842	307.922	253.941	287.293	260.151	219.841	213.128
ENSRNOG00000000480	Phf1	-0.016214	0.916331	0.999842	1917.46	1902.27	2360.98	2098.77	2088.99	1926.13
ENSRNOG00000000481	Cuta	0.18246	0.463649	0.999842	1636.61	1881.18	2455.31	2073.52	2758.65	1947.78
ENSRNOG00000000485	Bak1	-0.108467	0.818775	0.999842	357.551	225.522	558.024	384.189	466.022	208.569
ENSRNOG00000000486	Ggnbp1	0.059397	0.862618	0.999842	86.8499	122.845	111.605	83.4239	127.649	124.229
ENSRNOG00000000488	Hmga1	0.176258	0.568008	0.999842	489.517	370.369	275.772	511.52	368.765	401.181
ENSRNOG00000000490	Rps10	0.143127	0.604123	0.999842	1544.12	2026.03	2094.57	1538.95	2689.76	2027.56
ENSRNOG00000000493	Snrpc	-0.0489453	0.823502	0.999842	1048.97	1105.61	1323.42	969.254	1367.67	1025.75
ENSRNOG00000000495	Uhrf1bp1	-0.43173	0.569454	0.999842	198.514	54.0885	144.006	183.313	72.9425	37.6107
ENSRNOG00000000498	Anks1a	0.231781	0.429099	0.999842	267.317	231.939	245.531	315.035	353.569	205.149
ENSRNOG00000000500	Scube3	-0.614482	0.506885	0.999842	55.2681	13.7513	10.0804	21.9537	11.144	18.2355
ENSRNOG00000000501	Zfp523	-0.0574262	0.805021	0.999842	997.082	796.66	724.352	929.738	662.561	826.297
ENSRNOG00000000502	Def6	-0.147539	0.626068	0.999842	306.794	286.027	391.697	347.966	329.255	211.988
ENSRNOG00000000503	Ppard	0.0970593	0.84585	0.999842	580.879	270.443	373.696	652.024	438.668	218.826
ENSRNOG00000000504	Fance	-0.0328654	0.818348	0.999842	1637.74	1419.14	1450.14	1596.03	1445.68	1361.96
ENSRNOG00000000506	Tead3	0.289528	0.206331	0.999842	578.623	575.722	663.869	677.27	922.926	622.287
ENSRNOG00000000507	Tulp1	-0.132037	0.92121	0.999842	7878.52	7004.92	873.398	8320.44	251.247	5806.87
ENSRNOG00000000511	Srpk1	0.0355603	0.772871	0.999842	992.57	878.251	925.24	963.766	971.554	928.871
ENSRNOG00000000512	Slc26a8	-0.106525	0.874254	0.999842	51.8843	96.2593	29.5213	63.6656	28.3665	72.942
ENSRNOG00000000513	Mapk14	-0.0629145	0.576354	0.999842	5404.99	5738.88	5666.65	5736.49	5401.8	4955.5
ENSRNOG00000000515	Mapk13	-0.0967378	0.906334	0.999842	64.2915	42.1707	12.9606	60.3726	31.4058	19.3752
ENSRNOG00000000517	Kctd20	-0.193443	0.723534	0.999842	69.9311	82.5079	92.164	88.9123	94.2174	30.7724
ENSRNOG00000000519	Stk38	-0.0701421	0.754533	0.999842	1840.77	1810.59	2624.51	1957.17	2230.83	1791.64
ENSRNOG00000000520	Srsf3	-0.00955048	0.931074	0.999842	13903.9	13398.4	15143.7	13760.6	14851.9	13554.7
ENSRNOG00000000521	Cdkn1a	0.496149	0.207966	0.999842	119.56	103.593	73.4432	110.866	187.422	118.531
ENSRNOG00000000522	Cpne5	0.254508	0.645519	0.999842	547.041	568.388	380.897	576.284	213.762	994.975
ENSRNOG00000000523	Ppil1	0.188673	0.244319	0.999842	1197.85	1185.36	1111.01	1141.59	1359.57	1480.5
ENSRNOG00000000524	RGD735065	0.126815	0.334753	0.999842	3862	4114.4	4260.43	4086.67	4363.38	4913.33
ENSRNOG00000000525	Pi16	0.00322032	0.992687	0.999842	1036.56	1173.45	1584.79	1791.42	1176.2	836.554
ENSRNOG00000000527	Mtch1	1.10903	0.00954903	0.973028	3595.81	2304.72	2735.4	5149.23	10040.7	3436.25
ENSRNOG00000000528	Fgd2	0.239401	0.429252	0.999842	560.576	657.313	954.042	823.262	1051.59	690.67
ENSRNOG00000000529	Pim1	-0.195033	0.600293	0.999842	54.1402	59.5891	83.5236	58.1772	55.72	59.2654
ENSRNOG00000000531	Ccdc167	-0.0533539	0.815361	0.999842	173.7	218.188	222.49	212.951	183.369	197.171
ENSRNOG00000000532	Cmtr1	0.0597523	0.702238	0.999842	5746.75	5446.44	5622	5956.03	4974.28	6596.7
ENSRNOG00000000536	Mdga1	-0.348563	0.377471	0.999842	82.3382	82.5079	63.3628	60.3726	43.5629	75.2215
ENSRNOG00000000540	Btbd9	0.200034	0.582298	0.999842	1424.56	1244.04	933.161	1421.5	824.656	1890.79
ENSRNOG00000000541	Glo1	0.130064	0.587484	0.999842	4624.47	5783.81	4629.08	4729.92	4667.31	7059.42
ENSRNOG00000000542	Dnah8	0.250174	0.805294	0.999842	29.3259	29.3362	17.2808	42.8096	3.03927	44.4491
ENSRNOG00000000543	Frk	-0.305364	0.487577	0.999842	248.143	349.284	529.943	266.737	438.668	207.429
ENSRNOG00000000546	Nt5dc1	-0.146414	0.321528	0.999842	1032.05	973.594	1019.56	944.007	983.711	804.642
ENSRNOG00000000547	Tspyl4	0.194385	0.735992	0.999842	3893.58	3722.02	2021.13	3113.03	1300.81	6612.65
ENSRNOG00000000549	Tspyl1	-0.024627	0.894807	0.999842	6802.49	7227.69	6589.01	7164.58	5401.8	7704.5
ENSRNOG00000000551	Fam241b	0.427975	0.000255221	0.086873	983.547	1082.69	989.323	1362.22	1330.19	1418.95
ENSRNOG00000000552	Col13a1	-0.185855	0.587724	0.999842	1371.55	1281.62	2050.65	1948.39	1088.06	1099.83
ENSRNOG00000000557	Ppa1	0.0392112	0.697865	0.999842	12556	13737.6	13378.2	12857.2	13851	14058.4
ENSRNOG00000000560	Lrrc20	-0.310536	0.502735	0.999842	69.9311	148.514	148.326	95.4984	126.636	74.0818
ENSRNOG00000000561	Pald1	-0.0270881	0.942876	0.999842	2201.7	1481.48	2295.46	2362.21	2423.31	1081.59
ENSRNOG00000000562	Prf1	0.312199	0.499591	0.999842	794.056	639.895	1481.1	1855.08	920.9	844.532
ENSRNOG00000000563	Adamts14	-0.292954	0.507555	0.999842	64.2915	54.0885	78.4834	72.4471	38.4975	50.1477
ENSRNOG00000000564	Tbata	0.427248	0.687612	0.999842	110.536	101.76	8.64038	138.308	18.2356	140.185
ENSRNOG00000000565	Sgpl1	-0.142412	0.290607	0.999842	1898.29	1941.69	1959.93	1721.17	1943.11	1589.91
ENSRNOG00000000566	Pcbd1	0.14604	0.875878	0.999842	148.886	153.098	38.1617	113.061	19.2487	243.9
ENSRNOG00000000567	Unc5b	-0.0191713	0.951055	0.999842	752.323	782.909	985.003	713.494	617.985	1156.82
ENSRNOG00000000568	Slc29a3	0.0129371	0.963859	0.999842	1802.42	2152.54	3014.05	2055.96	2945.06	2032.12
ENSRNOG00000000569	Vsir	0.191249	0.551326	0.999842	1852.05	1760.17	2645.4	2263.42	3215.55	1666.27
ENSRNOG00000000571	Psap	-0.0606344	0.621744	0.999842	75993.6	76345.5	75961.9	64867.6	78352.4	75684.2
ENSRNOG00000000572	Chst3	-0.646104	0.21227	0.999842	700.439	416.207	617.067	372.115	582.527	152.722
ENSRNOG00000000574	AC096404.1	0.439151	0.330164	0.999842	22.5584	35.7534	33.8415	38.4189	40.5236	46.7285
ENSRNOG00000000576	Anapc16	0.181149	0.348185	0.999842	870.755	837.914	690.51	949.496	989.79	778.428
ENSRNOG00000000579	Marcks	0.115937	0.679297	0.999842	3963.51	3954.88	5756.65	4452.2	6400.71	3967.36
ENSRNOG00000000580	Calhm4	-0.449573	0.518764	0.999842	28.198	20.1686	20.1609	17.5629	24.3142	7.97804
ENSRNOG00000000581	Cdc40	-0.106733	0.556464	0.999842	1351.25	1274.29	1015.96	1141.59	1039.43	1198.98
ENSRNOG00000000583	Cdk19	-0.158365	0.478794	0.999842	2897.63	2797.94	3278.3	2918.74	3107.15	2015.02
ENSRNOG00000000585	Amd1	0.0755484	0.704844	0.999842	3379.25	3668.85	3381.27	2849.59	4007.79	4132.62
ENSRNOG00000000586	Gtf3c6	-0.101477	0.523667	0.999842	1504.65	1736.33	1916.72	1484.07	1668.56	1657.15
ENSRNOG00000000587	Rpf2	0.1465	0.337494	0.999842	779.393	775.575	761.793	756.304	863.153	944.827
ENSRNOG00000000588	Slc16a10	0.261461	0.430126	0.999842	134.223	150.348	137.526	130.624	227.945	147.024
ENSRNOG00000000593	Rev3l	-0.100724	0.643066	0.999842	567.344	542.719	552.264	492.86	426.511	631.405
ENSRNOG00000000595	Traf3ip2	-0.0980024	0.766725	0.999842	620.356	777.408	888.519	633.363	995.868	507.175
ENSRNOG00000000596	Fyn	0.242158	0.286755	0.999842	2370.89	2001.28	2098.89	2923.13	2822.47	1906.75
ENSRNOG00000000598	Tube1	0.0755505	0.826018	0.999842	278.596	313.53	188.648	324.914	197.553	299.746
ENSRNOG00000000599	Lama4	-0.356519	0.315445	0.999842	2978.84	2488.99	4986.94	3039.48	3215.55	1911.31
ENSRNOG00000000604	Hdac2	-0.000250379	0.998319	0.999842	3206.68	2957.45	2866.44	2889.1	3222.64	2914.26
ENSRNOG00000000605	Hs3st5	0.779472	0.531247	0.999842	188.363	137.513	27.3612	173.434	4.05236	428.534
ENSRNOG00000000606	Pcdh15	-0.722065	0.650465	0.999842	344.016	165.016	12.9606	190.997	0	125.369
ENSRNOG00000000609	Ipmk	-0.138153	0.660337	0.999842	1421.18	981.844	805.715	1241.48	813.512	859.348
ENSRNOG00000000610	Cisd1	0.307651	0.151839	0.999842	2937.1	3503.84	2481.95	3507.1	3216.56	4319.54
ENSRNOG00000000611	Ube2d1	0.034903	0.844799	0.999842	486.134	574.805	463.7	562.014	510.598	488.94
ENSRNOG00000000613	Tfam	-0.00648794	0.971104	0.999842	1378.32	1669.41	1530.07	1390.76	1764.8	1401.85
ENSRNOG00000000614	Bicc1	0.29402	0.435076	0.999842	2066.35	2185.54	2759.16	2599.31	4316.78	1679.95
ENSRNOG00000000618	Mdga2	0.728956	0.479906	0.999842	315.818	301.612	30.9613	257.956	52.6807	763.612
ENSRNOG00000000622	Hint1	0.162251	0.312684	0.999842	3880.05	4663.53	4590.92	4347.92	4922.61	5429.62
ENSRNOG00000000632	Cdk1	0.016016	0.976072	0.999842	127.455	73.3404	110.165	53.7865	161.081	99.1556
ENSRNOG00000000633	Rhobtb1	-0.0592575	0.850285	0.999842	674.496	702.234	651.628	586.163	910.769	449.049
ENSRNOG00000000634	Cabcoco1	-0.185264	0.42022	0.999842	252.654	311.697	332.654	228.318	273.535	288.349
ENSRNOG00000000635	Arid5b	-0.0537802	0.756933	0.999842	1279.06	1388.88	1422.78	1143.79	1271.43	1527.22
ENSRNOG00000000636	Rtkn2	-0.0922618	0.89517	0.999842	18.0467	10.0843	12.2405	10.9768	15.1964	11.3972
ENSRNOG00000000638	Zfp365	0.147962	0.825765	0.999842	2490.45	2197.46	654.509	1934.12	644.326	3340.52
ENSRNOG00000000640	Egr2	0.0852489	0.869768	0.999842	187.235	270.443	582.505	233.807	454.878	415.998
ENSRNOG00000000641	Nrbf2	-0.236905	0.127092	0.999842	901.208	843.414	741.632	660.805	734.491	712.325
ENSRNOG00000000645	Reep3	-0.283608	0.330029	0.999842	5498.61	5571.12	5252.63	4748.58	5805.01	2855
ENSRNOG00000000648	Jmjd1c	-0.21857	0.113634	0.999842	3361.2	2894.19	3337.35	2987.89	2589.46	2666.94
ENSRNOG00000000653	Nr5a2	-1.69304	0.00210035	0.395038	122.943	107.26	247.691	47.2004	30.3927	70.6626
ENSRNOG00000000655	Ptprc	0.0248804	0.902218	0.999842	1456.15	1583.24	2097.45	1723.36	1865.1	1640.06
ENSRNOG00000000657	Nek7	-0.511107	0.0256469	0.999842	1818.21	1958.19	2284.66	1725.56	1412.25	1115.79
ENSRNOG00000000658	Acacb	-0.21334	0.661193	0.999842	1889.27	1332.96	2319.94	2223.91	1914.74	641.662
ENSRNOG00000000661	Hps4	-0.0324501	0.792686	0.999842	1409.9	1391.63	1529.35	1381.98	1508.49	1344.87
ENSRNOG00000000662	Srrd	0.149419	0.42611	0.999842	514.332	392.371	483.861	491.762	507.559	542.506
ENSRNOG00000000663	Tfip11	0.00565215	0.964784	0.999842	2602.11	2469.74	2465.39	2569.68	2274.39	2722.79
ENSRNOG00000000664	Tpst2	-0.0546473	0.764378	0.999842	2888.6	2988.62	3665.68	2958.26	3489.08	2742.16
ENSRNOG00000000665	Pitpnb	0.0324482	0.740332	0.999842	4259.03	4257.41	4302.91	4255.72	4650.09	4204.42
ENSRNOG00000000692	Ung	-0.00911662	0.976973	0.999842	801.951	976.344	1172.93	1088.9	1201.53	642.802
ENSRNOG00000000693	Svop	0.129117	0.907178	0.999842	1239.58	895.669	90.724	871.56	45.5891	1516.97
ENSRNOG00000000695	Ssh1	-0.385548	0.146403	0.999842	763.602	675.648	977.083	689.345	688.902	471.844
ENSRNOG00000000697	Coro1c	-0.141155	0.690074	0.999842	4033.44	3197.64	5040.22	4424.76	4539.66	2163.19
ENSRNOG00000000699	Selplg	0.186965	0.471226	0.999842	1226.05	1302.71	1764.8	1362.22	2039.35	1487.33
ENSRNOG00000000700	Tmem119	-0.693209	0.0333061	0.999842	2075.37	2738.35	4073.94	1847.4	2227.79	1422.37
ENSRNOG00000000701	Iscu	0.0807854	0.745227	0.999842	4489.12	5617.87	6073.46	4780.41	7350.99	4981.71
ENSRNOG00000000702	Sart3	-0.116271	0.49393	0.999842	2109.21	1769.34	2085.21	1979.12	1582.45	1940.94
ENSRNOG00000000704	Cmklr1	-0.0185909	0.935797	0.999842	3387.15	4110.73	5304.47	4443.42	4567.01	3630.01
ENSRNOG00000000708	Sgsm1	-0.460618	0.659578	0.999842	29.3259	7.33404	20.1609	28.5398	8.10473	4.55888
ENSRNOG00000000716	Htr1f	0.522166	0.654938	0.999842	59.7798	86.1749	7.92035	107.573	6.07855	107.134
ENSRNOG00000000718	Cggbp1	0.151962	0.48907	0.999842	1919.72	1649.24	1590.55	1915.46	2302.76	1512.41
ENSRNOG00000000720	MGC95208	0.00474127	0.982208	0.999842	535.762	581.223	642.988	520.302	709.164	536.808
ENSRNOG00000000723	RT1-CE5	0.050779	0.805658	0.999842	10635.2	10452.8	15185.5	12057	13413.3	12105
ENSRNOG00000000728	Clic2	-0.132126	0.607856	0.999842	2511.88	2616.42	4135.14	2602.61	3104.11	2747.86
ENSRNOG00000000729	Tmlhe	-0.237331	0.354499	0.999842	638.403	708.651	981.403	703.615	721.321	551.624
ENSRNOG00000000748	AABR07044273.1	-0.0272581	0.955443	0.999842	40.6051	42.1707	45.362	34.0282	60.7855	30.7724
ENSRNOG00000000763	RT1-M3-1	0.129104	0.671317	0.999842	1326.43	1394.38	2014.65	1689.33	2229.81	1260.53
ENSRNOG00000000768	Ubd	1.45301	0.00017848	0.0678303	133.095	202.603	205.209	621.289	297.849	564.161
ENSRNOG00000000774	Gabbr1	0.289898	0.575565	0.999842	1063.63	706.818	382.337	982.426	433.603	1214.94
ENSRNOG00000000775	Mog	-0.813132	0.185375	0.999842	91.3616	37.5869	51.1222	28.5398	50.6545	22.7944
ENSRNOG00000000777	RT1-S3	-0.281719	0.306473	0.999842	18449.4	20528	30296.8	20188.6	21984.1	14814.1
ENSRNOG00000000778	Znrd1as1	0.118328	0.677717	0.999842	233.48	207.187	158.407	237.1	177.291	234.782
ENSRNOG00000000779	Znrd1	0.152759	0.332543	0.999842	506.436	505.132	575.305	541.158	606.841	617.728
ENSRNOG00000000780	Ppp1r11	0.0961165	0.524589	0.999842	4970.75	5241.09	6118.83	5296.32	5942.79	6219.45
ENSRNOG00000000781	Rnf39	0.406965	0.462753	0.999842	135.35	61.4226	59.7626	118.55	66.864	153.862
ENSRNOG00000000785	Trim39	-0.0429474	0.800355	0.999842	779.393	759.99	767.553	829.848	774.001	634.824
ENSRNOG00000000786	Rpp21	0.222703	0.333677	0.999842	1320.79	1742.75	2114.73	1843.01	2187.26	2015.02
ENSRNOG00000000787	AABR07044364.1	-0.332619	0.523137	0.999842	41.7331	46.7545	80.6435	47.2004	56.7331	30.7724
ENSRNOG00000000795	RT1-N3	-0.102686	0.651502	0.999842	1140.33	1080.85	1622.23	1109.76	1291.69	1179.61
ENSRNOG00000000796	Ranbp2	-0.0249809	0.887049	0.999842	2794.99	2447.74	2480.51	2697.01	2789.04	2102.78
ENSRNOG00000000798	Gnl1	-0.0607241	0.740034	0.999842	2712.65	2579.75	3502.95	2953.87	2594.53	2886.91
ENSRNOG00000000799	Abcf1	-0.0256312	0.793375	0.999842	3776.28	3699.11	4023.54	3690.41	3705.89	3902.4
ENSRNOG00000000800	Man1a1	-0.123333	0.501061	0.999842	1289.21	1065.27	1005.16	936.324	1000.93	1145.42
ENSRNOG00000000801	Msl3l2	0.143139	0.482455	0.999842	1062.5	982.761	1077.89	1120.73	1384.9	942.548
ENSRNOG00000000802	Tbc1d32	-0.519052	0.27337	0.999842	274.085	233.772	133.926	181.118	84.0865	182.355
ENSRNOG00000000804	Mrps18b	0.278426	0.0362047	0.999842	1909.57	1949.94	1834.64	2155.85	2188.28	2562.09
ENSRNOG00000000805	Gja1	-0.348325	0.316178	0.999842	7533.38	6723.48	5999.3	4694.79	3323.95	7892.56
ENSRNOG00000000808	Hsf2	-0.0611453	0.699609	0.999842	1024.15	959.842	973.482	853.997	903.677	1077.03
ENSRNOG00000000809	Atat1	0.14126	0.52757	0.999842	553.809	641.728	578.185	622.386	536.938	797.804
ENSRNOG00000000811	Pkib	0.328915	0.415774	0.999842	195.13	219.104	300.253	200.876	440.695	256.437
ENSRNOG00000000812	RGD1302996	-0.093485	0.666712	0.999842	495.157	459.294	429.139	512.618	358.634	425.115
ENSRNOG00000000815	Smpdl3a	0.19581	0.56453	0.999842	1329.82	1747.33	2177.37	1817.76	2796.13	1405.27
ENSRNOG00000000816	Ppp1r18	0.0709741	0.844777	0.999842	956.477	707.735	1329.9	1110.86	1338.29	696.369
ENSRNOG00000000818	Nrm	-0.239082	0.321851	0.999842	806.463	931.423	663.149	628.972	584.553	820.598
ENSRNOG00000000823	Gcc2	0.10122	0.502402	0.999842	1615.18	1817.01	1710.07	2073.52	1673.63	1769.98
ENSRNOG00000000824	Dse	-0.252879	0.464265	0.999842	2678.81	2420.23	3011.89	2568.58	2959.24	1278.77
ENSRNOG00000000825	Calhm5	0.419649	0.252909	0.999842	137.606	196.186	245.531	222.83	342.425	210.848
ENSRNOG00000000826	Flot1	0.145075	0.367135	0.999842	5092.56	5209.92	6557.33	5885.78	6545.58	6214.89
ENSRNOG00000000827	Ier3	-0.015195	0.967482	0.999842	704.95	969.01	1424.22	867.17	1405.16	794.384
ENSRNOG00000000831	Gtf2h4	-0.00188319	0.993734	0.999842	342.888	417.123	458.66	363.333	367.752	487.8
ENSRNOG00000000833	Vars2	-0.0157291	0.954028	0.999842	592.158	497.798	462.26	626.777	375.857	532.249
ENSRNOG00000000839	Nfkbil1	0.0932967	0.677063	0.999842	650.81	504.215	506.902	645.438	489.323	637.103
ENSRNOG00000000840	Atp6v1g2	0.67596	0.628673	0.999842	2323.52	2168.13	120.245	1774.95	234.024	5358.96
ENSRNOG00000000841	Ddx39b	-0.0130064	0.949457	0.999842	3427.75	2780.52	3989.69	3377.57	3761.61	2967.83
ENSRNOG00000000842	Ddah2	-0.0299239	0.903774	0.999842	3344.28	4175.82	5613.36	3933	4852.71	4080.2
ENSRNOG00000000843	Ly6g6c	0.312438	0.650459	0.999842	18.0467	16.5016	34.5615	17.5629	43.5629	25.0738
ENSRNOG00000000844	Ly6g6d	0.397341	0.568898	0.999842	28.198	28.4194	30.2413	13.1722	56.7331	44.4491
ENSRNOG00000000847	Csnk2b	0.0367429	0.844885	0.999842	2416.01	2815.35	2903.17	2322.7	3197.31	2825.36
ENSRNOG00000000848	Gpank1	0.0467838	0.714824	0.999842	1625.33	1459.47	1386.78	1517	1500.39	1599.03
ENSRNOG00000000850	Apom	-0.43703	0.356832	0.999842	32.7097	44.0042	33.8415	23.0513	33.432	25.0738
ENSRNOG00000000851	Bag6	-0.0114492	0.967956	0.999842	2236.67	1751.92	2403.46	2569.68	2322	1449.72
ENSRNOG00000000852	Prrc2a	-0.0526275	0.858353	0.999842	760.218	695.817	928.84	739.838	1008.03	551.624
ENSRNOG00000000853	Aif1	0.303412	0.33042	0.999842	4314.3	4955.98	7813.78	5592.7	8819.97	6671.92
ENSRNOG00000000854	Ncr3	0.765441	0.170141	0.999842	28.198	17.4183	40.3218	35.1259	55.72	55.8462
ENSRNOG00000000855	Lst1	0.247775	0.603276	0.999842	108.28	110.927	202.329	108.671	242.129	150.443
ENSRNOG00000000857	Msh5	-0.279401	0.685549	0.999842	316.946	265.859	69.123	266.737	83.0734	186.914
ENSRNOG00000000858	Sapcd1	0.304365	0.320867	0.999842	252.654	305.279	339.135	286.495	491.349	330.519
ENSRNOG00000000860	Vwa7	0.00836503	0.992726	0.999842	23.6863	36.6702	8.64038	9.87915	17.2225	42.1696
ENSRNOG00000000861	Zic3	0.662859	0.651693	0.999842	13.535	13.7513	0	13.1722	8.10473	21.6547
ENSRNOG00000000866	Rbmx	0.0587336	0.719481	0.999842	1415.54	1539.23	1359.42	1479.68	1316	1698.18
ENSRNOG00000000867	Vars	0.188172	0.335363	0.999842	2755.51	2155.29	2080.17	3039.48	2465.86	2457.23
ENSRNOG00000000869	Arhgef6	0.0355324	0.938934	0.999842	306.794	281.444	393.857	375.408	476.153	155.002
ENSRNOG00000000871	Cd40lg	0.71924	0.35986	0.999842	45.1168	13.7513	29.5213	20.856	83.0734	41.0299
ENSRNOG00000000875	Fhl1	0.0538053	0.888675	0.999842	12394.7	15114.5	12524.9	9890.12	22377.2	9287.57
ENSRNOG00000000878	Slc44a4	1.61391	0.0513165	0.999842	6.76752	12.8346	12.2405	29.6374	55.72	12.5369
ENSRNOG00000000879	Slc9a6	0.0137487	0.959418	0.999842	1967.09	1770.25	1685.59	1832.03	1282.57	2360.36
ENSRNOG00000000881	Mmgt1	-0.123085	0.466232	0.999842	1226.05	1435.64	1074.29	1143.79	1154.92	1130.6
ENSRNOG00000000885	Auts2	-0.155146	0.689884	0.999842	58.6519	103.593	110.885	81.2285	84.0865	80.9201
ENSRNOG00000000886	Caln1	1.10279	0.259971	0.999842	57.5239	73.3404	18.0008	92.2054	15.1964	211.988
ENSRNOG00000000887	AABR07035098.1	-0.0586445	0.867468	0.999842	75.5707	79.7577	58.3225	58.1772	79.0211	67.2434
ENSRNOG00000000888	Sbds	0.0812808	0.655803	0.999842	3232.62	3378.24	4129.38	3585.03	4335.02	3444.23
ENSRNOG00000000889	AABR07011057.1	0.0383324	0.963228	0.999842	7.89544	14.6681	10.8005	16.4652	12.1571	5.6986
ENSRNOG00000000891	AABR07035107.1	-0.125113	0.411372	0.999842	506.436	518.883	532.823	450.05	522.755	455.888
ENSRNOG00000000893	Tmem248	0.0857443	0.712614	0.999842	3718.75	3863.2	4048.74	3975.81	5233.63	3133.09
ENSRNOG00000000894	Fry	-0.311876	0.145039	0.999842	2174.63	1567.65	1590.55	1619.08	1289.66	1385.9
ENSRNOG00000000895	Rabgef1	-0.083272	0.800053	0.999842	2493.83	2335.89	1433.58	2239.27	1360.58	2311.35
ENSRNOG00000000900	Tpst1	-0.177208	0.383815	0.999842	1832.87	2414.73	1744.64	1762.88	1955.27	1580.79
ENSRNOG00000000901	Crcp	0.033403	0.820343	0.999842	2732.95	2569.66	2354.5	2692.62	2323.02	2819.67
ENSRNOG00000000902	Hsph1	-0.0222093	0.893129	0.999842	3106.29	2876.78	2494.19	2617.97	2599.59	3128.53
ENSRNOG00000000903	Asl	-0.0923458	0.551828	0.999842	1089.57	1297.21	1384.62	1147.08	1178.22	1214.94
ENSRNOG00000000906	Medag	0.397044	0.332837	0.999842	110.536	141.18	246.971	181.118	219.841	257.577
ENSRNOG00000000907	Alox5ap	0.204505	0.527022	0.999842	973.395	1188.11	1226.21	1163.54	1848.89	891.261
ENSRNOG00000000909	Uspl1	0.0193009	0.920279	0.999842	1536.23	1171.61	1313.34	1429.18	1166.07	1479.36
ENSRNOG00000000913	Gusb	-0.129559	0.633296	0.999842	1909.57	2027.86	2512.19	1867.16	2563.12	1465.68
ENSRNOG00000000917	Nupr2	0.0253857	0.884015	0.999842	469.215	456.544	421.938	498.348	403.21	469.564
ENSRNOG00000000918	Zbed5	0.116226	0.443149	0.999842	2776.94	3144.47	3122.78	2892.39	3635.98	3275.55
ENSRNOG00000000920	Phkg1	-0.258648	0.833746	0.999842	30.4539	198.936	20.8809	165.75	35.4582	7.97804
ENSRNOG00000000921	Ubl3	0.766726	0.0380827	0.999842	3960.13	3523.09	3418.71	5788.08	9271.81	3487.54
ENSRNOG00000000922	Sumf2	0.05807	0.764902	0.999842	1018.51	1310.96	1247.09	1259.04	1394.01	1071.34
ENSRNOG00000000923	Cct6a	0.0144606	0.948671	0.999842	5800.9	5745.3	4549.88	5294.13	4354.26	6609.23
ENSRNOG00000000924	Slc7a1	-0.0827774	0.695115	0.999842	887.673	707.735	616.347	683.857	650.404	752.215
ENSRNOG00000000925	Psph	0.0410812	0.891846	0.999842	699.311	726.987	498.982	533.474	570.37	876.444
ENSRNOG00000000926	Mrps17	0.0467431	0.822824	0.999842	1264.4	1465.89	1527.91	1223.92	1769.87	1405.27
ENSRNOG00000000931	Sfswap	0.056428	0.722276	0.999842	834.661	820.496	737.312	885.83	866.193	733.979
ENSRNOG00000000936	Stx2	-0.252755	0.203264	0.999842	2206.21	2236.88	2770.68	2118.53	2260.21	1676.53
ENSRNOG00000000937	Slc46a3	0.155564	0.766876	0.999842	579.751	586.723	283.692	467.613	267.456	879.863
ENSRNOG00000000938	Ran	0.225867	0.179882	0.999842	7627	7526.56	8301.24	7561.94	9901.95	9966.85
ENSRNOG00000000940	Flt1	-0.33113	0.188773	0.999842	9897.5	8745.84	13247.9	8609.13	10032.6	6709.53
ENSRNOG00000000942	Pan3	-0.325465	0.242637	0.999842	263.933	203.52	201.609	188.801	202.618	141.325
ENSRNOG00000000954	Polr1d	0.0426181	0.850302	0.999842	1101.98	1347.63	1378.86	1037.31	1555.09	1351.71
ENSRNOG00000000955	Lnx2	-0.410123	0.028186	0.999842	1192.21	1052.43	1340.7	853.997	818.577	1026.89
ENSRNOG00000000956	Rasl11a	0.0250582	0.951245	0.999842	477.11	561.054	423.378	251.369	582.527	653.059
ENSRNOG00000000957	Rpl21	0.202974	0.472727	0.999842	6739.32	8934.69	9371.21	6789.17	12350.6	9689.89
ENSRNOG00000000958	AABR07055943.1	0.430558	0.584188	0.999842	25.9422	11.9178	7.20031	19.7583	15.1964	25.0738
ENSRNOG00000000961	Glt1d1	0.957842	0.377669	0.999842	92.4895	59.5891	5.04022	86.717	26.3404	191.473
ENSRNOG00000000962	Slc15a4	-0.326357	0.104293	0.999842	2437.44	2271.72	2309.86	1756.29	2291.61	1548.88
ENSRNOG00000000963	Tmem132c	-0.0558858	0.957409	0.999842	463.575	276.86	45.362	147.09	36.4713	572.139
ENSRNOG00000000964	AABR07036087.1	0.509205	0.40619	0.999842	20.3026	17.4183	13.6806	16.4652	23.3011	33.0519
ENSRNOG00000000967	Aacs	0.325837	0.560168	0.999842	2093.42	1568.57	763.953	1928.63	751.713	2866.39
ENSRNOG00000000968	Rnf6	0.0311376	0.883324	0.999842	2789.35	2475.24	2252.98	2632.24	2035.3	3013.42
ENSRNOG00000000974	Zfp358	-0.0967492	0.49602	0.999842	1581.34	1502.56	1675.51	1611.4	1508.49	1331.19
ENSRNOG00000000975	Mcoln1	0.219167	0.0550394	0.999842	2092.29	2031.53	2183.14	2383.07	2626.94	2331.87
ENSRNOG00000000977	Pnpla6	-0.0466683	0.878755	0.999842	1140.33	974.51	781.234	935.226	655.47	1212.66
ENSRNOG00000000979	Bri3bp	0.181804	0.600654	0.999842	177.084	207.187	110.885	169.043	176.278	215.407
ENSRNOG00000000981	Scarb1	-0.292706	0.0742795	0.999842	7043.86	7252.45	8804.54	6278.75	5679.39	6903.28
ENSRNOG00000000983	Zfp394	-0.0582439	0.827856	0.999842	488.39	372.202	509.782	419.315	542.004	354.453
ENSRNOG00000000985	Cpsf4	-0.0934161	0.597105	0.999842	724.125	679.315	789.154	668.489	778.054	608.61
ENSRNOG00000000986	Camsap3	0.046676	0.935868	0.999842	347.4	240.19	146.166	343.575	99.2829	314.563
ENSRNOG00000000987	Ptcd1	-0.0373953	0.861325	0.999842	1295.98	1069.85	1086.53	1126.22	910.769	1326.63
ENSRNOG00000000988	Xab2	-0.0360898	0.809886	0.999842	2485.94	2603.58	2371.06	2287.57	2221.71	2767.24
ENSRNOG00000000989	Bud31	0.0637133	0.602253	0.999842	2172.37	2266.22	2186.02	2089.99	2415.21	2418.48
ENSRNOG00000000990	Pdap1	0.451282	0.0908373	0.999842	556.065	639.895	669.629	610.312	1047.54	893.54
ENSRNOG00000000991	Arpc1b	-0.0741206	0.746588	0.999842	18628.7	19706.6	28972.6	19200.7	22164.4	22574.4
ENSRNOG00000000993	Pcp2	1.07432	0.453389	0.999842	3497.68	2643	177.848	4560.87	256.312	8487.49
ENSRNOG00000000994	Stxbp2	0.226789	0.111065	0.999842	746.683	826.913	903.639	962.668	989.79	949.386
ENSRNOG00000000996	Arpc1a	0.104314	0.516453	0.999842	6305.08	6852.74	7820.98	6710.14	8293.16	7550.64
ENSRNOG00000000999	Smurf1	0.270392	0.398128	0.999842	850.452	661.897	762.513	1064.75	1108.32	569.86
ENSRNOG00000001001	Retn	-1.49265	0.085094	0.999842	27.0701	136.596	30.9613	23.0513	13.1702	33.0519
ENSRNOG00000001003	Trappc5	0.0479761	0.803719	0.999842	2145.3	2408.31	2003.13	2197.56	1909.68	2671.5
ENSRNOG00000001004	Ncor2	-0.00834625	0.979062	0.999842	1038.81	827.83	1270.14	1114.15	1304.86	699.788
ENSRNOG00000001006	Nptx2	1.05949	0.471985	0.999842	718.485	715.069	40.3218	810.09	52.6807	2208.78
ENSRNOG00000001007	Baiap2l1	-0.200756	0.502078	0.999842	492.901	430.875	451.46	389.678	526.807	279.231
ENSRNOG00000001009	Bri3	0.320914	0.409544	0.999842	544.786	463.878	747.393	612.507	1090.09	491.219
ENSRNOG00000001010	Tecpr1	-0.271005	0.31392	0.999842	5365.52	3944.8	4096.98	4826.51	2847.8	3436.25
ENSRNOG00000001011	Rflna	0.480273	0.163021	0.999842	100.385	145.764	172.087	156.969	193.5	234.782
ENSRNOG00000001030	Tsc22d1	-0.1059	0.653415	0.999842	45235.3	52249.5	67439.6	56362.7	55962.1	40928.5
ENSRNOG00000001032	Ccz1b	0.0423107	0.731372	0.999842	1862.2	1758.34	1877.84	1841.91	2050.5	1768.84
ENSRNOG00000001033	Nufip1	0.0769755	0.561128	0.999842	785.033	787.492	755.313	868.267	832.761	753.355
ENSRNOG00000001034	Evi5l	-0.0220083	0.923662	0.999842	1733.61	1514.48	1360.86	1601.52	1167.08	1769.98
ENSRNOG00000001035	Gtf2h3	-0.197425	0.211697	0.999842	754.579	788.409	822.276	663.001	772.988	626.846
ENSRNOG00000001036	Rsph10b	-0.296388	0.708983	0.999842	231.224	156.765	61.2027	90.01	38.4975	237.062
ENSRNOG00000001037	Gpalpp1	-0.0245496	0.915094	0.999842	710.59	783.825	975.643	754.108	966.489	708.905
ENSRNOG00000001039	Eif2b1	0.0353807	0.852493	0.999842	1899.42	1902.27	2187.46	1841.91	2456.75	1839.51
ENSRNOG00000001040	Pms2	0.020899	0.92112	0.999842	955.349	1065.27	843.877	1074.63	784.132	1047.4
ENSRNOG00000001043	Ddx55	0.041413	0.809881	0.999842	1096.34	830.58	985.003	1050.48	950.279	994.975
ENSRNOG00000001044	Aimp2	0.0625224	0.686268	0.999842	1535.1	1667.58	1745.36	1501.63	1857	1809.87
ENSRNOG00000001047	Map2k7	-0.190431	0.742119	0.999842	252.654	107.26	316.094	278.812	216.801	96.8761
ENSRNOG00000001048	Ankrd61	0.542167	0.626037	0.999842	14.663	15.5848	6.48028	28.5398	2.02618	22.7944
ENSRNOG00000001049	Tpt1	0.238909	0.375778	0.999842	10714.1	13167.3	13749	10914.3	19641.8	13852.1
ENSRNOG00000001050	Eif2ak1	-0.0965846	0.387701	0.999842	3960.13	3939.3	4308.67	3608.08	4038.18	3772.47
ENSRNOG00000001052	Slc25a30	0.200427	0.479458	0.999842	436.505	491.381	517.703	658.61	622.038	380.666
ENSRNOG00000001053	Tmed2	-0.0422598	0.812233	0.999842	15784.1	17114	18903	16159	19657	14490.4
ENSRNOG00000001055	Rilpl1	-0.111295	0.541177	0.999842	1644.51	1664.83	1921.04	1745.32	1753.66	1343.73
ENSRNOG00000001056	Snapc2	0.286213	0.0974177	0.999842	1028.66	1013.01	1272.3	1235.99	1456.82	1350.57
ENSRNOG00000001057	Ctxn1	1.43423	0.0275638	0.999842	65.4194	43.0875	30.2413	85.6193	64.8378	223.385
ENSRNOG00000001058	Timm44	0.0831502	0.731293	0.999842	673.369	677.482	617.067	791.43	511.611	781.847
ENSRNOG00000001059	Usp42	-0.132907	0.657856	0.999842	809.847	755.406	663.149	871.56	452.852	707.766
ENSRNOG00000001060	Snrnp35	0.0671744	0.798205	0.999842	755.707	830.58	726.512	757.401	611.907	1054.24
ENSRNOG00000001061	Rilpl2	-0.124468	0.610941	0.999842	1625.33	2128.7	2124.81	1691.53	2252.1	1449.72
ENSRNOG00000001062	Kmt5a	0.140373	0.503067	0.999842	184.979	167.766	180.008	209.657	201.605	175.517
ENSRNOG00000001064	Sbno1	-0.179746	0.283737	0.999842	1858.81	1982.94	2060.01	1732.14	1491.27	1988.81
ENSRNOG00000001065	Cyth3	-0.165685	0.510121	0.999842	9537.7	9059.37	10765.9	9288.59	10722.6	6165.88
ENSRNOG00000001068	Rac1	-0.0295375	0.920683	0.999842	11230.7	10154.9	11349.9	10662.9	14471	6937.47
ENSRNOG00000001069	Elavl1	-0.0887036	0.491947	0.999842	3179.61	2953.78	3567.76	3129.49	3036.23	2958.71
ENSRNOG00000001070	Cdk2ap1	0.168183	0.606967	0.999842	459.064	628.894	745.953	486.274	881.389	694.089
ENSRNOG00000001071	AABR07035091.1	0.375651	0.58743	0.999842	12.4071	12.8346	18.0008	10.9768	19.2487	26.2135
ENSRNOG00000001072	Cers4	-0.0932354	0.641156	0.999842	1439.23	1238.54	1047.65	1274.41	1195.45	1020.05
ENSRNOG00000001073	RGD1563482	0.0805452	0.851132	0.999842	71.059	110.011	69.123	68.0564	76.9949	119.671
ENSRNOG00000001074	Mphosph9	-0.167423	0.4551	0.999842	535.762	477.629	436.339	455.538	487.297	346.475
ENSRNOG00000001079	Daglb	-0.19501	0.228506	0.999842	2414.88	2213.05	1829.6	1843.01	1847.88	1947.78
ENSRNOG00000001080	Arl6ip4	0.107694	0.506829	0.999842	1951.3	1919.68	2144.25	2003.27	1980.59	2499.4
ENSRNOG00000001081	Ogfod2	-0.0100748	0.958651	0.999842	495.157	483.13	518.423	563.111	510.598	412.578
ENSRNOG00000001082	Abcb9	0.233397	0.613094	0.999842	528.995	543.636	329.774	548.842	275.561	824.017
ENSRNOG00000001083	Kdelr2	-0.115877	0.668761	0.999842	3838.31	4810.21	4979.74	3993.37	5498.04	3085.22
ENSRNOG00000001086	Vps37b	0.0227676	0.930325	0.999842	1873.48	1500.73	1405.5	1738.73	1182.28	1934.1
ENSRNOG00000001088	Rfc3	0.344338	0.201147	0.999842	443.273	447.376	460.82	569.698	416.38	730.56
ENSRNOG00000001090	Stard13	-0.310346	0.328344	0.999842	1920.85	1873.85	2170.89	1700.31	2124.45	985.857
ENSRNOG00000001091	Hip1r	-0.243953	0.223705	0.999842	2091.16	1709.75	2001.69	1892.41	1340.32	1667.41
ENSRNOG00000001092	Kl	-0.623993	0.276115	0.999842	179.339	125.595	64.8028	79.0332	46.6022	113.972
ENSRNOG00000001094	Zfp316	0.845857	0.438687	0.999842	108.28	23.8356	16.5607	166.848	88.1389	11.3972
ENSRNOG00000001098	Pds5b	-0.163105	0.127978	0.999842	2621.29	2613.67	2695.8	2469.79	2198.41	2416.21
ENSRNOG00000001099	Rbak	-0.295086	0.0337811	0.999842	560.576	541.802	519.863	437.976	458.93	423.976
ENSRNOG00000001101	Rnf216	-0.0486253	0.702915	0.999842	2448.72	2285.47	2589.23	2401.73	2502.33	2176.86
ENSRNOG00000001103	AABR07035437.1	-0.0439417	0.895117	0.999842	809.847	908.504	1177.97	1148.18	1074.89	586.955
ENSRNOG00000001104	Foxk1	-0.141648	0.51309	0.999842	192.874	165.016	198.009	161.359	177.291	165.259
ENSRNOG00000001106	Denr	0.0964417	0.507513	0.999842	1387.34	1640.07	1640.95	1597.13	1601.7	1795.06
ENSRNOG00000001107	AABR07035428.1	0.0422562	0.885459	0.999842	236.863	221.855	242.651	237.1	307.98	176.657
ENSRNOG00000001108	N4bp2l2	-0.0781313	0.525314	0.999842	1547.51	1679.49	1545.19	1396.25	1576.37	1547.74
ENSRNOG00000001111	Brca2	-0.0774963	0.816388	0.999842	221.072	209.02	242.651	175.629	165.134	297.467
ENSRNOG00000001113	Mmd2	0.310023	0.74723	0.999842	1256.5	1150.53	155.527	1160.25	117.519	1898.77
ENSRNOG00000001114	Wipi2	-0.0858533	0.797359	0.999842	460.192	458.377	253.451	388.58	299.875	414.858
ENSRNOG00000001115	Slc29a4	0.336787	0.711735	0.999842	236.863	197.102	33.1214	161.359	48.6284	379.527
ENSRNOG00000001117	Fbxl18	-0.804975	0.155231	0.999842	73.3148	60.5058	59.0426	60.3726	29.3796	20.5149
ENSRNOG00000001120	Med13l	-0.121611	0.472635	0.999842	2114.85	2114.04	1828.88	1747.51	2139.65	1678.81
ENSRNOG00000001123	RGD1562310	-0.0740439	0.885129	0.999842	117.304	71.5069	113.765	76.8378	150.951	59.2654
ENSRNOG00000001124	Rnft2	0.214481	0.734523	0.999842	549.297	288.778	140.406	423.706	167.16	543.646
ENSRNOG00000001126	Fbxw8	-0.116233	0.788001	0.999842	1678.35	1024.93	1187.33	1417.11	1593.59	577.838
ENSRNOG00000001128	Tesc	-0.254941	0.515164	0.999842	385.749	613.309	563.065	361.138	649.391	298.606
ENSRNOG00000001129	Fbxo21	0.110205	0.753992	0.999842	1324.18	1249.54	838.117	1192.08	804.394	1685.64
ENSRNOG00000001130	Nos1	0.310512	0.269631	0.999842	69.9311	71.5069	70.5631	82.3262	86.1127	94.5967
ENSRNOG00000001134	Rfc5	0.10178	0.452772	0.999842	1152.73	1228.45	1237.73	1188.79	1279.53	1416.67
ENSRNOG00000001135	Wsb2	0.216376	0.370478	0.999842	1450.51	1472.31	1789.28	1638.84	2335.17	1501.01
ENSRNOG00000001136	Pebp1	0.253007	0.219208	0.999842	15462.7	17949.1	15693.8	16885.7	17317.8	24315.9
ENSRNOG00000001138	Taok3	-0.0751636	0.787761	0.999842	2639.33	2348.73	1730.96	1985.71	1668.56	2722.79
ENSRNOG00000001139	Suds3	0.482777	0.462084	0.999842	2825.44	1224.78	716.431	2791.41	3127.41	740.818
ENSRNOG00000001141	Srrm4	0.447132	0.696329	0.999842	160.165	157.682	8.64038	170.141	18.2356	256.437
ENSRNOG00000001142	Prkab1	0.0122808	0.914011	0.999842	2727.31	2925.36	3064.45	2844.1	2852.86	3097.76
ENSRNOG00000001143	Cit	0.143153	0.737389	0.999842	98.1291	67.8399	79.2035	91.1077	58.7593	120.81
ENSRNOG00000001148	Rplp0	0.186783	0.508248	0.999842	17474.9	23424	24329.9	17477.3	31794.8	24973.5
ENSRNOG00000001149	Pxn	-0.286856	0.403603	0.999842	11492.4	7830.92	9656.34	9696.93	9462.27	4594.21
ENSRNOG00000001151	Sirt4	-0.103155	0.667643	0.999842	210.921	176.934	179.288	201.974	170.199	155.002
ENSRNOG00000001152	Glp1r	0.460693	0.685935	0.999842	58.6519	28.4194	3.60016	57.0795	9.11782	58.1257
ENSRNOG00000001156	Msi1	-0.36134	0.676319	0.999842	2612.26	1476.89	285.132	1923.14	237.063	1244.57
ENSRNOG00000001157	Umodl1	-0.0865306	0.944239	0.999842	19.1746	13.7513	1.44006	6.5861	5.06545	20.5149
ENSRNOG00000001158	Abcg1	-0.310719	0.210991	0.999842	3232.62	3791.7	5339.75	3546.61	2886.3	3537.69
ENSRNOG00000001159	Tff3	-0.197478	0.796826	0.999842	12.4071	22.9189	21.6009	15.3676	26.3404	7.97804
ENSRNOG00000001160	NEWGENE_1586233	0.131352	0.709219	0.999842	66.5473	68.7566	96.4842	80.1309	99.2829	75.2215
ENSRNOG00000001161	Gatc	0.0837988	0.432653	0.999842	1642.25	1741.83	1754.72	1742.02	1807.35	1898.77
ENSRNOG00000001163	Srsf9	-0.132964	0.515996	0.999842	2260.35	2311.14	3012.61	2369.9	2578.32	1969.44
ENSRNOG00000001165	Tmprss3	-0.341563	0.658611	0.999842	536.89	334.615	124.565	189.899	83.0734	512.874
ENSRNOG00000001167	Ubash3a	0.296429	0.432315	0.999842	98.1291	69.6734	73.4432	72.4471	122.584	100.295
ENSRNOG00000001169	Slc37a1	0.0278513	0.926473	0.999842	279.724	228.272	400.337	332.598	322.163	272.393
ENSRNOG00000001170	Cox6a1	0.059422	0.734831	0.999842	15070.1	18197.6	18805.8	15603.6	20227.4	18433.8
ENSRNOG00000001171	Coq5	0.203911	0.458082	0.999842	858.347	907.587	658.109	951.691	689.915	1149.98
ENSRNOG00000001172	Rnf10	-0.141972	0.284474	0.999842	10126.5	9282.14	10396.5	9196.39	9729.72	8085.17
ENSRNOG00000001173	Cabp1	0.641514	0.526052	0.999842	377.853	258.525	24.4811	358.942	62.8116	608.61
ENSRNOG00000001174	Pde9a	-0.211036	0.425694	0.999842	1115.51	949.758	1049.81	942.91	635.208	1113.51
ENSRNOG00000001177	Acads	-0.0649539	0.725596	0.999842	789.544	925.922	947.561	968.156	835.8	743.097
ENSRNOG00000001178	Sppl3	0.238523	0.330704	0.999842	567.344	760.906	757.473	648.731	864.166	949.386
ENSRNOG00000001181	Wdr4	0.324227	0.0110865	0.999842	627.124	611.475	660.269	782.648	831.748	763.612
ENSRNOG00000001182	Ndufv3	0.0711768	0.48272	0.999842	2850.26	2790.6	2575.55	2858.37	2840.71	2930.22
ENSRNOG00000001184	Pknox1	-0.0977341	0.540743	0.999842	1201.24	951.591	1141.25	972.547	1038.42	1066.78
ENSRNOG00000001185	RGD1311899	0.236909	0.475894	0.999842	1757.3	1769.34	1364.46	1771.66	1260.29	2731.91
ENSRNOG00000001187	Oasl	0.220632	0.467365	0.999842	419.586	403.372	661.709	610.312	659.522	461.586
ENSRNOG00000001189	Sik1	-0.914927	0.104935	0.999842	1080.55	870.917	3291.98	934.128	1242.05	605.191
ENSRNOG00000001190	Git2	-0.256935	0.342709	0.999842	2422.77	1908.68	2750.52	2233.79	2269.32	1423.51
ENSRNOG00000001191	Tchp	0.071682	0.529895	0.999842	1697.52	1583.24	1694.95	1645.43	1745.56	1838.37
ENSRNOG00000001192	Gltp	0.0780273	0.705051	0.999842	4934.65	5572.04	6895.74	5554.28	7132.16	5684.92
ENSRNOG00000001193	Hsf2bp	0.0858237	0.920837	0.999842	10.1513	18.3351	46.082	12.0745	33.432	34.1916
ENSRNOG00000001194	Rrp1b	-0.299074	0.51516	0.999842	3746.95	2918.03	1447.26	2986.8	1250.15	2355.8
ENSRNOG00000001195	Trpv4	0.271294	0.0930782	0.999842	360.935	327.281	316.814	387.482	423.472	400.042
ENSRNOG00000001199	Pop5	0.0503631	0.828406	0.999842	1038.81	1038.68	835.956	1027.43	791.224	1197.85
ENSRNOG00000001201	Cstb	0.144893	0.557502	0.999842	6841.97	8050.94	9128.56	7590.48	11479.3	7490.24
ENSRNOG00000001203	Rrp1	0.103685	0.426833	0.999842	2836.72	3143.55	2975.17	3076.81	3009.89	3537.69
ENSRNOG00000001204	Ankrd13a	0.316183	0.224147	0.999842	1624.21	1547.48	1836.8	1783.74	2779.92	1671.97
ENSRNOG00000001205	Agpat3	-0.33699	0.512389	0.999842	7483.75	6286.19	2237.14	5369.87	2325.04	4977.15
ENSRNOG00000001210	Pwp2	-0.188136	0.125073	0.999842	1841.89	1597.9	1795.76	1479.68	1556.11	1559.14
ENSRNOG00000001211	RGD1303003	0.0685821	0.680319	0.999842	3614.99	4273.91	4498.04	4106.43	4888.16	3997
ENSRNOG00000001212	Dnmt3l	0.181726	0.760654	0.999842	86.8499	73.3404	218.89	85.6193	145.885	199.451
ENSRNOG00000001214	Pfkl	0.107758	0.77063	0.999842	2563.76	1486.06	2279.62	3171.21	2212.59	1436.05
ENSRNOG00000001215	RGD1309594	-0.0226355	0.893012	0.999842	1580.22	1719.83	1846.88	1665.19	1921.83	1480.5
ENSRNOG00000001216	Trpm2	-0.113335	0.878233	0.999842	601.182	506.049	343.455	755.206	72.9425	512.874
ENSRNOG00000001217	Lrrc3	-0.0574779	0.869001	0.999842	135.35	129.262	161.287	106.475	185.396	117.391
ENSRNOG00000001222	Ube2g2	0.0947667	0.534911	0.999842	2315.62	2077.37	2070.09	2452.22	2000.85	2448.12
ENSRNOG00000001223	Pttg1ip	-0.1023	0.631446	0.999842	16720.3	18985.1	20975.2	17332.4	21331.6	14137.1
ENSRNOG00000001224	Itgb2	0.100097	0.703754	0.999842	1194.47	1117.52	1725.2	1297.46	1746.57	1284.46
ENSRNOG00000001225	Fam207a	0.172551	0.21409	0.999842	1167.4	1213.78	1256.45	1228.31	1388.95	1483.91
ENSRNOG00000001226	AABR07044593.1	0.880317	0.34972	0.999842	6.76752	17.4183	2.88013	15.3676	18.2356	15.9561
ENSRNOG00000001227	Adarb1	-0.157965	0.615479	0.999842	3929.67	3186.64	2888.05	3289.76	1879.28	3797.54
ENSRNOG00000001228	Pofut2	0.233433	0.430714	0.999842	1756.17	1523.65	1995.21	2178.9	2650.25	1372.22
ENSRNOG00000001229	Col18a1	0.311008	0.438954	0.999842	3920.65	3228.81	5321.75	4651.98	7839.3	2980.37
ENSRNOG00000001232	Slc19a1	0.0738473	0.855079	0.999842	1009.49	863.583	632.188	690.443	579.488	1366.52
ENSRNOG00000001235	Gna12	0.182128	0.558615	0.999842	1526.08	1840.84	2272.42	1519.19	2894.4	1985.39
ENSRNOG00000001236	Brat1	-0.0406854	0.768553	0.999842	1367.04	1488.81	1655.35	1519.19	1406.17	1463.4
ENSRNOG00000001237	Cabin1	-0.0647131	0.80736	0.999842	1649.02	1217.45	1886.48	1575.18	1784.05	1185.31
ENSRNOG00000001238	Rsrc2	0.163894	0.466244	0.999842	2665.28	2259.8	1810.16	2787.02	2102.16	2654.41
ENSRNOG00000001239	Ddt	-0.0137265	0.951977	0.999842	1775.35	2422.98	2424.35	1917.65	2634.04	2009.33
ENSRNOG00000001241	Iqce	-0.0239645	0.935805	0.999842	280.852	198.019	280.812	310.644	227.945	208.569
ENSRNOG00000001242	Gstt3	0.088215	0.723874	0.999842	1704.29	2113.12	2195.38	2632.24	1602.71	2158.63
ENSRNOG00000001243	Zcchc8	-0.0317733	0.798548	0.999842	788.416	870.917	858.997	833.141	792.237	839.973
ENSRNOG00000001245	Pcbp3	0.443351	0.611927	0.999842	3506.7	2843.77	606.266	2926.42	448.799	6083.82
ENSRNOG00000001247	Clip1	-0.238399	0.293569	0.999842	3580.02	3672.52	4566.44	3837.5	3609.64	2572.35
ENSRNOG00000001249	Col6a1	-0.33072	0.193933	0.999842	16707.9	18465.3	19465.3	15018.5	18230.6	10195.9
ENSRNOG00000001250	Lfng	-0.204024	0.614056	0.999842	77.8265	68.7566	109.445	68.0564	95.2305	59.2654
ENSRNOG00000001251	Grifin	-1.72049	0.0263273	0.999842	155.653	878.251	129.606	107.573	96.2436	149.303
ENSRNOG00000001252	Chst12	-0.0718427	0.739651	0.999842	1436.97	1488.81	1706.47	1444.55	1781.01	1181.89
ENSRNOG00000001253	Eif3b	0.115803	0.537767	0.999842	4773.36	3821.95	4306.51	4984.58	5139.41	3854.53
ENSRNOG00000001254	Col6a2	-0.0764757	0.771686	0.999842	9043.67	9950.46	10809.1	8893.43	12498.5	6872.51
ENSRNOG00000001255	Mlxip	-0.012546	0.974571	0.999842	437.633	426.291	334.815	484.078	490.336	213.128
ENSRNOG00000001256	Atxn2	0.1519	0.455208	0.999842	530.123	721.486	648.748	655.317	789.198	667.876
ENSRNOG00000001258	Snx8	0.149861	0.637427	0.999842	1337.71	1352.21	1661.83	1408.33	2292.62	1127.18
ENSRNOG00000001259	Cux2	-0.184447	0.83193	0.999842	171.444	88.0085	43.2019	108.671	17.2225	140.185
ENSRNOG00000001260	Nudt1	0.329748	0.163408	0.999842	112.792	127.429	120.965	136.113	163.108	155.002
ENSRNOG00000001261	Ftcd	0.0662525	0.903233	0.999842	73.3148	184.268	151.927	160.262	192.487	76.3612
ENSRNOG00000001265	Mad1l1	-0.234348	0.0398891	0.999842	1399.75	1499.81	1540.15	1311.73	1219.76	1244.57
ENSRNOG00000001269	Ppp1cc	-0.0884228	0.775398	0.999842	10027.2	8336.05	5231.03	7984.55	5687.49	8518.26
ENSRNOG00000001270	Hvcn1	-0.305821	0.409199	0.999842	369.958	379.536	565.225	484.078	346.477	233.642
ENSRNOG00000001271	Card6	-0.578483	0.117922	0.999842	1028.66	969.01	1414.14	919.858	933.057	431.954
ENSRNOG00000001272	Mcm3ap	-0.00801143	0.974219	0.999842	1529.46	1170.7	1198.85	1547.73	1342.35	985.857
ENSRNOG00000001273	Psmg3	0.240751	0.130563	0.999842	865.115	847.081	936.041	907.784	1104.27	1118.06
ENSRNOG00000001274	Vps29	0.110738	0.422653	0.999842	4979.77	5152.16	5385.83	5185.45	6308.52	5262.08
ENSRNOG00000001276	Pcnt	-0.224364	0.371983	0.999842	651.938	749.905	861.158	808.992	604.815	524.271
ENSRNOG00000001277	Mafk	-0.363868	0.027147	0.999842	3265.33	3220.56	3957.29	2890.2	2822.47	2403.67
ENSRNOG00000001278	Gpn3	0.133963	0.206648	0.999842	1348.99	1406.3	1289.58	1461.02	1512.54	1463.4
ENSRNOG00000001283	Anapc7	-0.026031	0.888354	0.999842	1394.11	1374.22	1258.61	1339.17	1093.13	1522.67
ENSRNOG00000001285	Atp2a2	0.0302422	0.829421	0.999842	4820.73	4598.44	4469.95	4349.02	5353.17	4479.1
ENSRNOG00000001287	Gper1	-0.152893	0.679462	0.999842	74.4428	77.0074	101.524	62.5679	68.8902	96.8761
ENSRNOG00000001288	Gpr146	-0.0271761	0.943001	0.999842	739.916	528.968	854.677	879.244	802.368	402.321
ENSRNOG00000001289	LOC498154	0.0376349	0.781474	0.999842	1478.7	1398.97	1514.23	1557.61	1601.7	1348.29
ENSRNOG00000001293	Get4	0.0476823	0.762715	0.999842	3788.68	3499.25	3058.69	3883.6	3598.5	3209.45
ENSRNOG00000001294	Ift81	-0.0509088	0.750986	0.999842	1233.95	1202.78	1010.2	1203.06	1036.39	1086.15
ENSRNOG00000001295	S100b	0.122549	0.660936	0.999842	25713.2	29451.7	35535	32956.8	42553.9	23230.9
ENSRNOG00000001296	P2rx7	-0.221337	0.634904	0.999842	66.5473	73.3404	146.166	82.3262	93.2044	70.6626
ENSRNOG00000001297	Prmt2	0.112308	0.489415	0.999842	2355.1	2352.39	2871.49	2752.99	2970.38	2470.91
ENSRNOG00000001298	Slc5a4b	0.166532	0.843919	0.999842	15.7909	5.50053	7.92035	13.1722	10.1309	9.11776
ENSRNOG00000001299	Sun1	-0.25666	0.0526263	0.999842	4363.92	4325.25	4418.11	3969.22	3773.76	3227.69
ENSRNOG00000001300	P2rx4	-0.120666	0.660683	0.999842	4337.98	4562.69	7024.63	4787	5846.55	4015.23
ENSRNOG00000001302	Adora2a	-0.430544	0.132083	0.999842	1000.47	860.833	1463.82	928.64	869.232	670.155
ENSRNOG00000001303	Specc1l	-0.180722	0.420901	0.999842	3161.56	3169.22	3761.44	3410.5	3252.02	2241.83
ENSRNOG00000001304	Bcr	-0.297616	0.222115	0.999842	1029.79	1104.69	1546.63	879.244	1153.91	963.063
ENSRNOG00000001309	Camkk2	0.106365	0.663719	0.999842	159.037	160.432	187.208	155.871	206.671	183.495
ENSRNOG00000001311	Rab36	0.25719	0.222825	0.999842	309.05	324.531	290.893	310.644	367.752	426.255
ENSRNOG00000001312	Pdgfa	-0.00698176	0.98253	0.999842	567.344	703.151	1064.93	648.731	936.096	740.818
ENSRNOG00000001313	Gnaz	0.0334477	0.97362	0.999842	312.434	89.842	30.9613	275.518	28.3665	139.046
ENSRNOG00000001314	Fam20c	0.1701	0.42898	0.999842	875.266	868.167	1103.09	882.537	1222.8	1098.69
ENSRNOG00000001316	Anapc5	-0.09888	0.501143	0.999842	15969.1	16123	19713.7	15970.2	17130.4	15275.7
ENSRNOG00000001317	Zfp68	-0.0951392	0.562134	0.999842	3153.67	2934.53	2630.27	3089.98	2628.97	2441.28
ENSRNOG00000001323	Zfp157	-0.0522508	0.756523	0.999842	847.068	787.492	789.874	895.709	699.033	743.097
ENSRNOG00000001324	Asmt	0.563888	0.707963	0.999842	262.805	122.845	7.20031	196.485	1.01309	382.946
ENSRNOG00000001325	Il3ra	0.223485	0.283078	0.999842	345.144	341.033	408.258	434.683	479.192	364.71
ENSRNOG00000001331	Rnf34	0.28201	0.225211	0.999842	1267.78	1359.55	1140.53	1345.76	1286.63	1948.92
ENSRNOG00000001335	Zkscan1	-0.477494	0.067084	0.999842	928.279	687.566	786.274	716.787	449.812	558.462
ENSRNOG00000001336	Orai1	0.232828	0.439529	0.999842	1082.8	1097.36	901.479	1371.01	1473.03	776.149
ENSRNOG00000001337	Setd1b	-0.0845629	0.83789	0.999842	94.7453	114.594	131.766	77.9355	155.003	88.8981
ENSRNOG00000001339	Psmd9	0.0836445	0.49578	0.999842	1803.54	1824.34	2055.69	1952.78	2106.22	1966.02
ENSRNOG00000001341	Zfp113	-0.164212	0.5432	0.999842	209.793	165.933	211.689	205.267	144.872	174.377
ENSRNOG00000001342	Wdr66	0.495868	0.531654	0.999842	673.369	548.219	130.326	598.237	161.081	1146.56
ENSRNOG00000001344	Aldh2	-0.173395	0.412797	0.999842	8391.73	10794.8	11864.7	8691.45	10746.9	8097.71
ENSRNOG00000001345	Mapkapk5	0.175716	0.593122	0.999842	1179.8	824.163	661.709	1283.19	972.567	753.355
ENSRNOG00000001346	Cops6	-0.00948033	0.953304	0.999842	7183.73	7305.62	6663.17	7395.09	5876.94	7742.11
ENSRNOG00000001347	Adam1a	-0.148304	0.844	0.999842	128.583	130.179	46.082	164.652	30.3927	79.7804
ENSRNOG00000001348	Erp29	0.0128189	0.937426	0.999842	2039.28	2055.36	2448.83	2260.13	2391.91	1951.2
ENSRNOG00000001349	Mcm7	-0.0303764	0.845076	0.999842	2217.49	2228.63	2438.03	2214.03	2544.88	1981.97
ENSRNOG00000001350	Naa25	0.166133	0.451672	0.999842	894.441	846.165	760.353	826.555	815.538	1163.65
ENSRNOG00000001351	Trafd1	0.00876007	0.965446	0.999842	3637.54	3080.3	3667.84	4233.76	2958.23	3257.32
ENSRNOG00000001352	Hectd4	-0.0416093	0.87886	0.999842	584.263	440.042	497.542	638.852	416.38	422.836
ENSRNOG00000001353	Ap4m1	0.123377	0.717977	0.999842	329.353	239.273	279.372	425.901	222.88	274.672
ENSRNOG00000001355	Taf6	0.0487617	0.637081	0.999842	2913.42	2915.28	3211.34	3075.71	3192.25	3085.22
ENSRNOG00000001357	Mblac1	0.0353299	0.839303	0.999842	753.451	807.661	872.678	871.56	908.742	714.604
ENSRNOG00000001367	Gpc2	0.282903	0.725416	0.999842	9.02336	12.8346	16.5607	8.78146	12.1571	26.2135
ENSRNOG00000001368	Rph3a	-0.39131	0.746292	0.999842	182.723	103.593	11.5205	65.861	6.07855	155.002
ENSRNOG00000001369	Oas1a	0.086065	0.76343	0.999842	601.182	769.157	1121.09	911.077	921.913	813.76
ENSRNOG00000001374	Rasal1	0.901567	0.590473	0.999842	24.8143	22.9189	0	18.6606	3.03927	67.2434
ENSRNOG00000001375	Gal3st4	-0.132276	0.675575	0.999842	675.624	559.22	810.755	526.888	855.049	484.381
ENSRNOG00000001376	Mettl7a	-0.260533	0.30413	0.999842	10177.2	11930.6	15921.3	11497.1	11893.7	8356.42
ENSRNOG00000001377	Ddx54	-0.146669	0.339767	0.999842	2483.68	2259.8	2905.33	2295.26	2400.01	2215.61
ENSRNOG00000001378	Iqcd	0.393232	0.404184	0.999842	65.4194	55.0053	28.8013	65.861	62.8116	66.1037
ENSRNOG00000001379	Cyp3a62	0.872662	0.182399	0.999842	7.89544	13.7513	15.8407	29.6374	19.2487	20.5149
ENSRNOG00000001383	Slc8b1	0.0438115	0.820431	0.999842	920.383	898.42	1186.61	1102.07	1067.8	930.011
ENSRNOG00000001385	Plbd2	0.0354335	0.904222	0.999842	8849.66	9877.12	11673.9	9417.02	14328.1	7411.6
ENSRNOG00000001387	LOC100910540	-0.214706	0.782881	0.999842	10.1513	18.3351	7.92035	9.87915	11.144	10.2575
ENSRNOG00000001388	Sds	0.0472763	0.916465	0.999842	32.7097	38.5037	41.0418	47.2004	40.5236	28.493
ENSRNOG00000001389	Irs3	-0.0946296	0.770547	0.999842	658.706	933.256	969.882	761.792	1075.9	561.882
ENSRNOG00000001391	Sdsl	0.406464	0.145941	0.999842	172.572	181.517	164.887	217.341	181.343	289.489
ENSRNOG00000001396	Mospd3	0.310946	0.0628162	0.999842	1173.04	1167.03	1062.05	1265.63	1625	1327.77
ENSRNOG00000001397	Rbm19	-0.0711051	0.665963	0.999842	876.394	826.913	1015.24	941.812	833.774	813.76
ENSRNOG00000001402	Lrch4	0.03978	0.889883	0.999842	992.57	988.262	1360.86	1129.52	1463.92	842.253
ENSRNOG00000001404	Agfg2	0.0619062	0.810627	0.999842	2065.22	1795.92	1455.9	1878.14	2261.22	1408.69
ENSRNOG00000001407	Tfr2	0.0138042	0.966974	0.999842	117.304	85.2582	114.485	87.8146	101.309	131.068
ENSRNOG00000001408	Actl6b	0.611355	0.554549	0.999842	427.482	351.117	44.6419	353.454	45.5891	858.209
ENSRNOG00000001409	Gnb2	0.349598	0.151498	0.999842	2132.9	2092.03	2959.33	2534.55	3687.65	2933.64
ENSRNOG00000001410	Gigyf1	0.0835045	0.807523	0.999842	733.148	490.464	676.829	836.435	752.726	423.976
ENSRNOG00000001414	Serpine1	0.738515	0.280144	0.999842	407.179	251.191	980.683	453.343	1729.35	552.764
ENSRNOG00000001415	Ap1s1	0.144268	0.254603	0.999842	1496.75	1455.81	1688.47	1650.92	1771.9	1708.44
ENSRNOG00000001416	Vgf	0.496283	0.691203	0.999842	27.0701	5.50053	1.44006	17.5629	7.09164	22.7944
ENSRNOG00000001417	Plod3	-0.0585469	0.82631	0.999842	2297.57	2432.15	3060.85	2343.55	3238.85	1898.77
ENSRNOG00000001418	Znhit1	0.0282056	0.88879	0.999842	480.494	432.708	538.583	437.976	565.305	477.542
ENSRNOG00000001419	Cldn15	0.119973	0.887636	0.999842	93.6174	95.3425	36.0016	84.5216	16.2095	143.605
ENSRNOG00000001420	Fis1	0.0627827	0.747305	0.999842	5356.49	6280.69	7163.59	5723.32	7572.85	6342.54
ENSRNOG00000001424	Cux1	-0.114915	0.335744	0.999842	2032.51	2101.2	2355.94	2006.56	2026.18	1962.6
ENSRNOG00000001425	Sh2b2	-0.0535289	0.899769	0.999842	213.177	311.697	498.262	285.398	442.721	258.716
ENSRNOG00000001426	Prkrip1	0.115659	0.32774	0.999842	1640	1798.67	1679.11	1772.76	1799.25	1973.99
ENSRNOG00000001427	Orai2	0.104386	0.745165	0.999842	755.707	637.145	411.138	612.507	528.833	796.664
ENSRNOG00000001428	Alkbh4	-0.106797	0.645065	0.999842	707.206	523.467	519.143	514.813	483.244	625.706
ENSRNOG00000001429	Lrwd1	0.182493	0.303746	0.999842	657.578	583.973	774.754	769.476	736.517	784.127
ENSRNOG00000001430	Polr2j	0.055699	0.754163	0.999842	2325.77	2503.66	2934.85	2424.78	3068.65	2578.05
ENSRNOG00000001431	Rasa4	0.359877	0.0877403	0.999842	1062.5	975.427	1123.97	1431.38	1062.73	1564.83
ENSRNOG00000001432	Dtx2	-0.106769	0.601088	0.999842	887.673	962.593	1033.25	767.28	1079.95	830.855
ENSRNOG00000001435	Ssc4d	0.0714794	0.694742	0.999842	234.607	271.359	272.892	264.542	271.508	283.79
ENSRNOG00000001436	Ywhag	0.159162	0.543157	0.999842	5728.71	4699.28	4387.87	5553.18	4012.85	6977.36
ENSRNOG00000001439	Srrm3	0.725097	0.408912	0.999842	110.536	68.7566	23.761	163.555	23.3011	148.164
ENSRNOG00000001440	Mdh2	0.092596	0.617609	0.999842	10734.4	13340.6	11310.3	12880.2	10556.4	14295.5
ENSRNOG00000001441	Tmem120a	0.159527	0.459595	0.999842	1994.16	2100.29	2685.72	2653.1	2844.76	2076.57
ENSRNOG00000001442	Por	-0.0936754	0.699848	0.999842	8160.5	8174.7	10056.7	9749.62	8974.97	6008.6
ENSRNOG00000001443	Rhbdd2	0.157149	0.581316	0.999842	2144.18	2133.29	1628.71	1950.58	1671.6	2963.27
ENSRNOG00000001448	Hip1	-0.232771	0.314253	0.999842	6415.61	6376.95	8012.51	5614.65	7363.14	4727.56
ENSRNOG00000001449	Pom121	-0.038651	0.910489	0.999842	966.628	609.642	550.824	867.17	704.098	498.057
ENSRNOG00000001450	Nsun5	0.0578718	0.788576	0.999842	625.996	540.885	571.705	673.977	478.179	657.618
ENSRNOG00000001452	Fzd9	-0.00942103	0.99454	0.999842	138.734	32.0864	3.60016	120.745	47.6153	4.55888
ENSRNOG00000001453	Baz1b	-0.115961	0.47037	0.999842	2205.08	2026.94	2409.95	2318.31	1910.69	1901.05
ENSRNOG00000001454	Eif4h	-0.12601	0.179497	0.999842	14897.6	14973.4	16287.8	13808.9	14012.1	14480.1
ENSRNOG00000001455	Kif13a	-0.0026829	0.990011	0.999842	1039.94	1338.46	1410.54	1118.54	1477.09	1187.59
ENSRNOG00000001456	Nup153	0.0766797	0.692486	0.999842	1006.11	983.678	859.717	1026.33	1144.79	831.995
ENSRNOG00000001457	Rfc2	-0.0863815	0.589774	0.999842	1332.07	1156.03	1383.18	1149.27	1352.48	1144.28
ENSRNOG00000001465	Ids	-0.065913	0.736746	0.999842	1940.02	1729	1347.18	1697.02	1507.48	1585.35
ENSRNOG00000001469	Eln	-0.306017	0.378826	0.999842	2896.5	2193.79	2062.17	1463.21	2870.09	1450.86
ENSRNOG00000001470	Limk1	0.029665	0.94975	0.999842	115.048	59.5891	74.8833	99.8892	99.2829	54.7065
ENSRNOG00000001474	Tmem270	2.11981	0.235879	0.999842	13.535	8.25079	0	7.68378	2.02618	84.3392
ENSRNOG00000001476	Cldn4	0.76493	0.455253	0.999842	25.9422	3.66702	18.0008	8.78146	26.3404	45.5888
ENSRNOG00000001478	Gtf2ird1	0.252102	0.374292	0.999842	122.943	102.677	111.605	155.871	135.754	109.413
ENSRNOG00000001479	Gtf2i	-0.210475	0.0594854	0.999842	7973.27	7103.02	7859.14	6831.98	6238.61	6751.7
ENSRNOG00000001480	Ncf1	0.0179515	0.959171	0.999842	527.867	621.56	996.523	574.088	941.161	658.758
ENSRNOG00000001482	Gtf2ird2	-0.0991793	0.635422	0.999842	372.214	427.208	525.623	419.315	407.263	412.578
ENSRNOG00000001483	Rcc1l	0.0507742	0.705721	0.999842	1327.56	1400.8	1530.07	1470.9	1567.25	1374.5
ENSRNOG00000001484	Castor2	0.90775	0.23539	0.999842	11.2792	11.9178	5.76025	24.149	18.2356	11.3972
ENSRNOG00000001488	Psmb1	0.0801142	0.583622	0.999842	9536.57	10613.3	10876.8	9605.82	11940.3	11253.6
ENSRNOG00000001489	Tbp	-0.00712331	0.954977	0.999842	1078.29	1068.02	973.482	1049.39	1074.89	977.879
ENSRNOG00000001490	Pdcd2	0.0758002	0.590796	0.999842	1218.15	1431.05	1268.7	1305.15	1477.09	1347.15
ENSRNOG00000001492	Slc8a2	0.346782	0.648249	0.999842	24.8143	40.3372	23.761	35.1259	13.1702	64.964
ENSRNOG00000001493	Kptn	-0.0132833	0.923345	0.999842	1333.2	1311.88	1399.02	1211.84	1327.15	1469.1
ENSRNOG00000001494	Napa	0.173859	0.248565	0.999842	10407.3	10345.6	9677.22	10542.1	10557.4	13227.6
ENSRNOG00000001499	Mia	1.24015	0.143924	0.999842	33.8376	27.5026	26.6412	32.9305	23.3011	151.583
ENSRNOG00000001500	Rab4b	0.0973841	0.528521	0.999842	1612.93	1352.21	1600.63	1702.51	1710.1	1471.38
ENSRNOG00000001501	Snrpa	0.0650345	0.772822	0.999842	940.686	768.241	1106.69	925.347	1140.74	879.863
ENSRNOG00000001506	Tmem35a	0.407035	0.590411	0.999842	525.611	541.802	159.847	444.562	141.833	1040.56
ENSRNOG00000001514	Cdca7	-0.291803	0.301097	0.999842	161.293	135.68	188.648	124.038	119.545	153.862
ENSRNOG00000001515	Map3k20	-0.245027	0.415433	0.999842	452.296	660.063	699.87	602.628	550.108	377.247
ENSRNOG00000001516	Rapgef4	-0.205527	0.46556	0.999842	2259.22	2197.46	2997.49	2532.35	2439.52	1493.03
ENSRNOG00000001517	Pdk1	-0.225772	0.187697	0.999842	1019.64	1075.35	1324.14	1027.43	949.266	949.386
ENSRNOG00000001518	Itga6	-0.348051	0.00428105	0.664934	1695.26	1699.66	1903.76	1452.23	1368.69	1343.73
ENSRNOG00000001524	Hat1	0.15884	0.387072	0.999842	1698.65	1921.52	1638.07	1769.47	1784.05	2317.05
ENSRNOG00000001525	Igsf11	0.320051	0.4144	0.999842	1717.82	1039.6	802.115	1996.69	1410.22	1034.87
ENSRNOG00000001527	Cd80	1.05074	0.152324	0.999842	12.4071	10.0843	5.76025	23.0513	13.1702	21.6547
ENSRNOG00000001528	Gap43	0.633978	0.307187	0.999842	653.066	809.494	357.136	600.433	395.105	1828.11
ENSRNOG00000001531	Chac2	-0.0952716	0.670187	0.999842	439.889	380.453	504.742	360.04	476.153	404.6
ENSRNOG00000001544	Cyyr1	-0.475052	0.0859283	0.999842	7321.33	8131.61	13339.3	6650.86	7452.3	6612.65
ENSRNOG00000001547	Agps	-0.375223	0.0465322	0.999842	456.808	418.957	401.778	371.017	320.137	292.908
ENSRNOG00000001548	Nfe2l2	-0.13448	0.611094	0.999842	4644.78	5506.03	6956.94	4979.09	6532.41	4074.5
ENSRNOG00000001551	Atp5pf	0.0817807	0.574049	0.999842	6584.8	7929.01	7747.54	7125.06	8272.9	8163.81
ENSRNOG00000001554	RGD1563888	-0.152099	0.756068	0.999842	1330.95	1055.18	498.982	1010.97	459.943	1124.9
ENSRNOG00000001555	Btg3	0.0862147	0.721993	0.999842	1061.37	1084.52	1337.82	1125.13	1558.13	1015.49
ENSRNOG00000001557	Cxadr	0.341849	0.705208	0.999842	140.99	151.265	52.5623	132.82	20.2618	283.79
ENSRNOG00000001559	Mtx2	0.146132	0.270372	0.999842	1586.98	1645.57	1501.27	1581.76	1867.13	1788.22
ENSRNOG00000001573	Usp25	-0.0912886	0.817017	0.999842	283.108	409.789	393.857	340.282	478.179	201.73
ENSRNOG00000001575	Grik1	1.1194	0.498329	0.999842	792.928	564.721	25.2011	579.577	25.3273	2399.11
ENSRNOG00000001582	Bach1	-0.381891	0.160325	0.999842	319.201	305.279	411.138	327.11	246.181	222.245
ENSRNOG00000001584	Map3k7cl	-0.154352	0.681655	0.999842	373.342	824.163	824.436	509.325	710.177	598.353
ENSRNOG00000001585	Nrip1	0.0211318	0.930019	0.999842	1162.89	838.831	804.275	1100.98	924.952	819.458
ENSRNOG00000001592	Cct8	0.0539884	0.727926	0.999842	6029.86	6217.43	5881.22	5784.79	5721.94	7313.58
ENSRNOG00000001593	Lnpk	0.10875	0.778062	0.999842	459.064	445.543	267.132	336.989	325.202	600.632
ENSRNOG00000001596	Atp5mc3	0.0837495	0.646418	0.999842	7297.65	9730.44	8175.96	7861.61	8952.68	9897.32
ENSRNOG00000001597	Atf2	-0.2269	0.204605	0.999842	1537.36	1462.22	1365.9	1349.05	1029.3	1351.71
ENSRNOG00000001598	Usp16	0.209157	0.131272	0.999842	999.338	921.339	977.083	1220.62	1028.29	1100.97
ENSRNOG00000001599	Rwdd2b	0.0442311	0.869018	0.999842	532.378	610.559	473.061	482.981	461.969	721.442
ENSRNOG00000001602	Ltn1	-0.11488	0.359304	0.999842	1147.1	1175.28	1166.45	1167.93	1016.13	1038.28
ENSRNOG00000001603	N6amt1	0.160925	0.351878	0.999842	662.089	735.237	615.627	723.373	685.862	841.113
ENSRNOG00000001607	Adamts1	-0.222611	0.583099	0.999842	5535.83	6486.04	14494.2	8318.24	8165.51	6242.24
ENSRNOG00000001608	Nxpe3	-0.0573389	0.676261	0.999842	1039.94	1154.19	989.323	961.57	1048.55	1048.54
ENSRNOG00000001609	Cep97	-0.0819336	0.790447	0.999842	280.852	338.283	213.849	253.565	211.736	321.401
ENSRNOG00000001611	Rpl24	0.241262	0.355604	0.999842	2824.31	3756.86	3616.72	2940.69	4997.58	4116.67
ENSRNOG00000001613	Zbtb11	-0.0389242	0.795884	0.999842	945.197	859.916	888.519	888.026	781.093	952.805
ENSRNOG00000001616	Senp7	-0.0806865	0.81995	0.999842	1195.6	1205.53	727.952	1090	635.208	1233.18
ENSRNOG00000001618	Ripk4	-0.539485	0.611757	0.999842	180.467	89.842	15.8407	98.7915	10.1309	87.7584
ENSRNOG00000001620	Prdm15	-0.198654	0.367617	0.999842	331.609	264.025	293.053	277.714	274.548	221.106
ENSRNOG00000001621	C2cd2	-0.610772	0.00365831	0.597201	1362.53	1294.46	1753.28	995.599	1066.78	826.297
ENSRNOG00000001622	Impg2	-0.301748	0.820855	0.999842	2527.67	2120.45	224.65	1558.71	84.0865	2310.21
ENSRNOG00000001623	Zbtb21	-0.0520277	0.78911	0.999842	906.848	780.158	776.914	826.555	659.522	890.121
ENSRNOG00000001627	Abi3bp	0.154974	0.738252	0.999842	2259.22	2848.36	3000.37	2003.27	5307.58	1716.42
ENSRNOG00000001628	Pcp4	0.587287	0.647895	0.999842	3124.34	2895.11	218.89	2589.43	407.263	6375.59
ENSRNOG00000001629	Wrb	0.0774634	0.786789	0.999842	3514.6	3609.26	2898.13	3614.67	2380.76	4579.39
ENSRNOG00000001632	Brwd1	-0.222808	0.524894	0.999842	1059.12	569.305	597.626	781.55	492.362	632.544
ENSRNOG00000001633	Tfg	0.0591728	0.760653	0.999842	2006.57	2122.29	1867.04	1819.96	1893.47	2533.6
ENSRNOG00000001640	Tomm70	-0.00273846	0.992871	0.999842	1552.02	1482.39	881.318	1374.3	1018.16	1514.69
ENSRNOG00000001642	Tbc1d23	-0.0882801	0.392115	0.999842	1742.64	1640.99	1599.19	1587.25	1551.04	1546.6
ENSRNOG00000001643	Psmg1	-0.0477356	0.697593	0.999842	2816.42	2925.36	3228.62	2805.68	2795.12	3080.66
ENSRNOG00000001645	Filip1l	-0.146474	0.634707	0.999842	2330.28	2918.03	4096.98	2476.37	3655.23	2312.49
ENSRNOG00000001647	Ets2	-0.496815	0.128136	0.999842	1435.84	1395.3	2260.18	1008.77	1622.97	976.74
ENSRNOG00000001652	Erg	-0.510398	0.0457362	0.999842	2145.3	2295.55	3201.26	1735.44	2158.9	1471.38
ENSRNOG00000001653	St3gal6	-0.0794844	0.817957	0.999842	1104.23	1417.3	1535.83	1369.91	1701.99	768.171
ENSRNOG00000001654	Cpox	-0.146816	0.640665	0.999842	1147.1	1008.43	726.512	1110.86	873.284	617.728
ENSRNOG00000001656	Kcnj15	-0.154281	0.760672	0.999842	84.594	49.5048	77.0434	54.8842	41.5367	93.457
ENSRNOG00000001657	Cldnd1	0.00345645	0.983956	0.999842	5992.64	6646.47	6813.66	6554.27	7463.44	5482.05
ENSRNOG00000001658	Kcnj6	0.426155	0.786321	0.999842	48.5006	35.7534	0	21.9537	10.1309	80.9201
ENSRNOG00000001662	Dyrk1a	0.25297	0.43978	0.999842	287.62	324.531	339.135	289.788	534.912	308.864
ENSRNOG00000001679	Gabrr3	1.14084	0.352439	0.999842	59.7798	53.1718	2.16009	54.8842	17.2225	181.215
ENSRNOG00000001680	AABR07072230.1	0.0324171	0.87632	0.999842	528.995	594.057	670.349	632.265	688.902	514.013
ENSRNOG00000001681	Dscr3	-0.135441	0.485205	0.999842	2593.09	2652.17	3026.29	2350.14	3024.08	2156.35
ENSRNOG00000001682	Ttc3	0.238539	0.625445	0.999842	7414.95	7077.35	3765.04	6241.43	3495.16	11802.9
ENSRNOG00000001684	Ripply3	-0.19421	0.317204	0.999842	568.472	565.638	711.391	541.158	588.606	484.381
ENSRNOG00000001686	Hlcs	0.190318	0.772347	0.999842	152.269	52.255	111.605	196.485	111.44	52.4271
ENSRNOG00000001687	Crybg3	-0.209478	0.621039	0.999842	372.214	485.88	493.221	451.148	523.768	193.752
ENSRNOG00000001689	Arl6	0.121166	0.684418	0.999842	1910.7	1749.17	1040.45	1952.78	1417.31	1740.35
ENSRNOG00000001692	Chaf1b	-0.0390462	0.948699	0.999842	33.8376	38.5037	100.084	48.2981	67.8771	52.4271
ENSRNOG00000001699	Setd4	0.204479	0.34312	0.999842	571.856	634.394	638.668	731.057	564.292	831.995
ENSRNOG00000001700	Whrn	0.284008	0.541851	0.999842	222.2	189.768	84.2437	218.439	150.951	233.642
ENSRNOG00000001701	Cbr3	0.128557	0.702486	0.999842	498.541	621.56	771.874	468.711	918.873	681.552
ENSRNOG00000001704	Runx1	0.120139	0.75891	0.999842	265.061	456.544	501.862	302.961	595.697	431.954
ENSRNOG00000001706	Kalrn	-0.0389746	0.877979	0.999842	593.286	615.142	749.553	805.699	582.527	518.572
ENSRNOG00000001707	Vwa5b2	0.635533	0.189857	0.999842	235.735	228.272	149.767	312.84	157.029	483.241
ENSRNOG00000001708	Dvl3	0.031723	0.786123	0.999842	2562.64	2243.3	2276.02	2486.25	2396.97	2353.52
ENSRNOG00000001709	Ap2m1	0.023075	0.889735	0.999842	29115	29464.5	28359.2	27438.8	25894.6	35007.6
ENSRNOG00000001710	Abcf3	0.119614	0.559383	0.999842	4213.91	4296.83	3600.16	4415.98	3529.61	5211.94
ENSRNOG00000001711	Hrasls	-0.188005	0.700635	0.999842	81.2103	155.848	160.567	159.164	69.9033	120.81
ENSRNOG00000001712	Alg3	-0.0171103	0.887181	0.999842	1636.61	1784.92	1758.32	1623.47	1664.51	1832.67
ENSRNOG00000001713	LOC100360218	0.0757168	0.834085	0.999842	63.1635	55.0053	81.3635	65.861	81.0473	63.8243
ENSRNOG00000001714	Atp13a4	-0.320097	0.756904	0.999842	46.2447	51.3383	18.7208	24.149	4.05236	64.964
ENSRNOG00000001715	Ece2	0.554743	0.0373568	0.999842	221.072	176.934	196.569	243.686	360.66	267.834
ENSRNOG00000001717	Opa1	-0.112081	0.543889	0.999842	2004.31	1745.5	1539.43	1733.24	1414.27	1744.91
ENSRNOG00000001719	Psmd2	-0.0515934	0.675355	0.999842	11698.8	11861.9	11223.8	10721.1	10435.8	12405.8
ENSRNOG00000001720	Hes1	0.818441	0.373826	0.999842	3792.07	801.244	696.99	3717.85	5237.68	372.688
ENSRNOG00000001726	Tmem44	-0.430284	0.0293593	0.999842	1254.25	1515.4	1800.08	1057.07	1207.6	1128.32
ENSRNOG00000001727	Lsg1	0.0586264	0.753273	0.999842	1255.38	1118.44	1121.81	1372.1	1001.95	1266.23
ENSRNOG00000001728	Fam43a	-0.404144	0.0732122	0.999842	832.405	844.331	967.002	749.718	736.517	511.734
ENSRNOG00000001729	Xxylt1	0.795317	0.310972	0.999842	421.842	154.015	128.886	497.25	640.273	84.3392
ENSRNOG00000001730	Acap2	-0.0944519	0.754889	0.999842	1206.87	898.42	1270.86	1115.25	1325.12	721.442
ENSRNOG00000001733	Ppp1r2	0.0145768	0.898698	0.999842	4901.94	5448.27	5210.15	4872.62	5498.04	5348.7
ENSRNOG00000001736	Bdh1	-0.0897565	0.653269	0.999842	515.46	550.053	556.584	524.693	418.407	582.397
ENSRNOG00000001738	Eif4g1	-0.115502	0.649917	0.999842	2176.89	1656.58	2252.26	2267.81	1933.99	1415.53
ENSRNOG00000001739	Meltf	1.2518	0.411593	0.999842	5.6396	11.9178	7.92035	18.6606	0	42.1696
ENSRNOG00000001746	Ncbp2	0.0493526	0.94321	0.999842	16.9188	30.2529	16.5607	18.6606	33.432	13.6766
ENSRNOG00000001747	LOC100910732	0.0744172	0.719029	0.999842	420.714	522.55	517.703	448.952	586.58	503.756
ENSRNOG00000001750	Chrd	0.246238	0.399738	0.999842	173.7	210.854	283.692	290.886	275.561	227.944
ENSRNOG00000001752	Nrros	-0.458186	0.169173	0.999842	2061.84	2057.2	3909.05	1894.6	2317.95	1632.08
ENSRNOG00000001754	Wdr53	0.152529	0.503577	0.999842	408.307	393.288	372.976	464.32	500.467	339.636
ENSRNOG00000001758	Tctex1d2	0.171621	0.438461	0.999842	365.446	418.957	372.256	368.822	411.315	523.131
ENSRNOG00000001762	Pcyt1a	-0.137245	0.557703	0.999842	4107.89	4357.34	4979.74	4353.41	4853.72	3017.98
ENSRNOG00000001764	Vps8	-0.0678708	0.679445	0.999842	1933.26	1623.57	1777.76	1860.57	1479.11	1749.47
ENSRNOG00000001765	Slc51a	-0.285621	0.792935	0.999842	31.5818	15.5848	9.36041	15.3676	28.3665	2.27944
ENSRNOG00000001766	Tfrc	0.00133571	0.998843	0.999842	515.46	733.404	80.6435	425.901	84.0865	820.598
ENSRNOG00000001767	RGD1562339	-0.0333638	0.896772	0.999842	1023.02	811.328	621.387	867.17	692.954	837.694
ENSRNOG00000001769	Tnk2	-0.00295358	0.990524	0.999842	418.458	364.868	270.732	354.552	325.202	370.409
ENSRNOG00000001770	Ehhadh	-0.441852	0.0575783	0.999842	499.669	447.376	499.702	424.803	359.647	280.371
ENSRNOG00000001773	Senp2	0.080889	0.76181	0.999842	1105.36	903.003	812.915	1018.65	740.569	1224.06
ENSRNOG00000001774	Lrch3	-0.153968	0.499871	0.999842	1294.85	1129.44	1089.41	1227.21	803.381	1127.18
ENSRNOG00000001776	Muc20	-0.562526	0.577983	0.999842	5.6396	16.5016	21.6009	3.29305	16.2095	10.2575
ENSRNOG00000001777	AABR07034428.1	-2.38388	0.0610909	0.999842	42.861	13.7513	4.32019	3.29305	7.09164	1.13972
ENSRNOG00000001781	Lmln	-0.0644161	0.920249	0.999842	279.724	204.436	64.8028	249.174	96.2436	178.936
ENSRNOG00000001782	Osbpl11	-0.197336	0.397267	0.999842	1335.46	1154.19	1378.14	1216.23	1310.94	845.672
ENSRNOG00000001783	Tra2b	-0.0549424	0.633905	0.999842	4806.07	4876.22	4917.09	4815.54	4257.01	4982.85
ENSRNOG00000001785	Etv5	0.21402	0.317222	0.999842	1389.6	1218.37	1713.67	1445.65	1665.52	1903.33
ENSRNOG00000001786	Snx4	-0.143266	0.476494	0.999842	2157.71	2360.64	2829.72	2360.02	2451.68	1842.93
ENSRNOG00000001789	Zfp148	-0.0625052	0.552954	0.999842	3818.01	3984.22	4242.42	3734.32	4018.93	3782.73
ENSRNOG00000001792	Slc12a8	-0.398044	0.37383	0.999842	102.641	94.4257	83.5236	77.9355	40.5236	94.5967
ENSRNOG00000001793	Heg1	-0.13019	0.751843	0.999842	2083.27	1517.23	2497.79	2254.64	2382.79	934.57
ENSRNOG00000001795	Itgb5	0.431118	0.35432	0.999842	1154.99	1491.56	2175.93	1327.1	3637	1538.62
ENSRNOG00000001796	Dgkg	-0.316394	0.245325	0.999842	204.154	259.442	329.054	216.244	218.828	202.87
ENSRNOG00000001797	Umps	0.0473572	0.765042	0.999842	2331.41	2400.98	2530.91	2484.06	2173.08	2850.44
ENSRNOG00000001803	Dnajb11	-0.0830595	0.575375	0.999842	3585.66	3800.87	3844.97	3216.21	3340.16	4048.28
ENSRNOG00000001804	Itpr2	-0.318353	0.309086	0.999842	1545.25	1440.22	2417.15	1500.53	1762.78	1070.2
ENSRNOG00000001807	Sspn	-0.160482	0.713214	0.999842	1168.53	1734.5	2299.06	1320.51	2411.16	923.173
ENSRNOG00000001808	Ints13	-0.00295852	0.982712	0.999842	1232.82	1148.69	1108.85	1267.82	1098.19	1115.79
ENSRNOG00000001811	Fgfr1op2	-0.0276777	0.86734	0.999842	3116.44	3465.33	4048.02	3294.15	3811.25	3324.56
ENSRNOG00000001813	Dnm1l	-0.0825118	0.708568	0.999842	2785.96	2878.61	2241.46	2557.6	1980.59	2927.94
ENSRNOG00000001815	Eif4a2	0.205345	0.145658	0.999842	6984.08	7935.43	6864.06	7638.78	9203.93	8272.08
ENSRNOG00000001816	Rfc4	0.327597	0.0412626	0.999842	738.788	731.57	716.431	805.699	1030.31	907.217
ENSRNOG00000001817	Tm7sf3	-0.165797	0.261267	0.999842	5794.13	5962.57	6668.93	5626.72	5968.12	4831.27
ENSRNOG00000001820	Med21	0.135817	0.437861	0.999842	1665.94	1784	1867.04	1750.8	2299.72	1791.64
ENSRNOG00000001821	Adipoq	-1.17992	0.0322784	0.999842	420.714	1294.46	338.415	321.621	263.404	321.401
ENSRNOG00000001823	St6gal1	-0.128025	0.603873	0.999842	2208.47	2167.21	2452.43	2388.56	2384.82	1474.8
ENSRNOG00000001825	AABR07034767.1	-0.253148	0.690297	0.999842	676.752	363.952	166.327	439.073	146.898	426.255
ENSRNOG00000001827	Masp1	-0.13036	0.817582	0.999842	284.236	677.482	379.457	608.116	450.825	166.399
ENSRNOG00000001828	Stk38l	-0.118724	0.509707	0.999842	2476.91	2302.89	2297.62	2480.76	1781.01	2256.64
ENSRNOG00000001829	Ube2v2	0.185718	0.136184	0.999842	3450.31	3532.26	3073.09	3582.84	3824.42	4027.77
ENSRNOG00000001830	Arntl2	1.53132	0.107522	0.999842	5.6396	11.9178	2.88013	9.87915	19.2487	29.6327
ENSRNOG00000001833	Mcm4	0.0129811	0.953495	0.999842	931.662	897.503	829.476	818.872	744.622	1119.2
ENSRNOG00000001834	Mzt2b	0.180536	0.327511	0.999842	681.264	784.742	754.593	749.718	788.185	980.159
ENSRNOG00000001837	Sst	0.781227	0.513548	0.999842	233.48	367.619	23.761	130.624	32.4189	910.636
ENSRNOG00000001842	Mrps35	0.0153054	0.905034	0.999842	877.522	948.841	952.602	1001.09	899.625	909.496
ENSRNOG00000001843	Bcl6	-0.180184	0.359534	0.999842	298.899	307.113	290.173	293.081	269.482	227.944
ENSRNOG00000001844	Klhl42	-0.373389	0.0523969	0.999842	1196.72	1204.62	1491.18	1129.52	1008.03	868.466
ENSRNOG00000001845	Top3b	0.0118068	0.932682	0.999842	1946.79	1634.57	1698.55	1812.27	1657.42	1852.04
ENSRNOG00000001847	Ccdc91	0.000113801	0.999463	0.999842	2564.89	2940.03	3407.19	2952.77	3196.3	2766.1
ENSRNOG00000001849	Mapk1	0.0341433	0.818174	0.999842	3123.21	3321.4	2786.52	2893.49	3474.9	3081.8
ENSRNOG00000001851	Far2	0.0464409	0.959769	0.999842	175.956	149.431	43.9219	135.015	18.2356	227.944
ENSRNOG00000001852	Ergic2	0.152987	0.333831	0.999842	3193.14	3400.24	3850.01	3493.93	4329.95	3789.57
ENSRNOG00000001854	Tmtc1	-0.341569	0.595	0.999842	118.432	46.7545	115.205	102.085	87.1258	31.9121
ENSRNOG00000001858	Ypel1	-0.473448	0.689864	0.999842	25.9422	40.3372	18.0008	16.4652	1.01309	43.3093
ENSRNOG00000001859	Sdf2l1	0.106644	0.644325	0.999842	1083.93	1105.61	1499.83	1117.44	1537.87	1318.66
ENSRNOG00000001861	Ydjc	0.314068	0.366888	0.999842	210.921	150.348	265.692	240.393	210.723	329.379
ENSRNOG00000001862	Ube2l3	0.0149644	0.928405	0.999842	6925.43	8083.94	8055.71	6609.15	8152.34	8545.62
ENSRNOG00000001864	Tmem191c	0.504788	0.337855	0.999842	20.3026	17.4183	30.9613	35.1259	34.4451	28.493
ENSRNOG00000001867	Snap29	-0.159913	0.240475	0.999842	2140.79	2047.11	2101.05	1995.59	1976.54	1656.01
ENSRNOG00000001868	LOC100911248	-0.257178	0.308986	0.999842	426.354	346.533	504.022	408.338	300.888	360.151
ENSRNOG00000001870	Lztr1	-0.0888482	0.624163	0.999842	4259.03	4277.58	5328.95	4627.83	4679.47	3731.44
ENSRNOG00000001873	P2rx6	0.50755	0.57558	0.999842	29.3259	88.0085	16.5607	88.9123	18.2356	83.1995
ENSRNOG00000001874	Slc7a4	0.652393	0.439993	0.999842	294.387	215.437	86.4038	321.621	48.6284	566.441
ENSRNOG00000001875	Smpd4	0.0136559	0.945406	0.999842	933.918	939.674	1106.69	895.709	916.847	1197.85
ENSRNOG00000001876	Ccdc74a	0.754994	0.282581	0.999842	14.663	8.25079	14.4006	19.7583	29.3796	13.6766
ENSRNOG00000001877	Med15	-0.00308614	0.988274	0.999842	2105.83	1635.49	2143.53	2093.28	2167	1611.56
ENSRNOG00000001878	Klhl22	0.016251	0.914076	0.999842	2418.26	2423.9	2213.38	2264.52	2164.98	2705.69
ENSRNOG00000001880	Dgcr6	0.179849	0.281799	0.999842	1882.5	2116.79	1900.88	2075.72	2018.08	2590.58
ENSRNOG00000001884	Ranbp1	0.160794	0.25342	0.999842	3259.69	3221.48	3624.64	3354.52	4055.4	3888.72
ENSRNOG00000001885	Trmt2a	0.125925	0.39038	0.999842	1227.18	1167.95	1294.62	1492.85	1222.8	1311.82
ENSRNOG00000001886	Dgcr8	-0.0887825	0.720506	0.999842	1076.04	1224.78	1020.28	997.794	802.368	1323.21
ENSRNOG00000001888	Arvcf	0.0822108	0.754591	0.999842	1004.98	964.426	815.076	1184.4	703.085	1059.94
ENSRNOG00000001889	Comt	0.0514496	0.77387	0.999842	2533.31	2684.26	2991.01	2859.46	3251.01	2396.83
ENSRNOG00000001890	Txnrd2	0.197386	0.301521	0.999842	490.645	555.553	488.901	589.456	503.506	667.876
ENSRNOG00000001891	Gnb1l	0.12002	0.465187	0.999842	376.725	331.865	388.097	384.189	412.328	395.483
ENSRNOG00000001892	Tbx1	1.37143	0.0279602	0.999842	165.804	106.344	118.085	328.207	574.423	105.994
ENSRNOG00000001893	LOC100362453	1.47477	0.0693033	0.999842	4.51168	20.1686	7.92035	24.149	40.5236	26.2135
ENSRNOG00000001908	Klhl6	-0.360744	0.344074	0.999842	540.274	674.732	874.118	406.143	808.446	412.578
ENSRNOG00000001911	Map6d1	0.851974	0.403426	0.999842	239.119	198.019	33.8415	197.583	35.4582	616.588
ENSRNOG00000001915	Chodl	0.146281	0.710025	0.999842	302.283	339.199	314.654	306.254	534.912	216.547
ENSRNOG00000001924	Tp63	-0.175095	0.864381	0.999842	11.2792	38.5037	5.04022	24.149	15.1964	9.11776
ENSRNOG00000001926	Cldn1	-0.0740873	0.861257	0.999842	2862.66	3189.39	2458.19	2672.86	4118.21	1292.44
ENSRNOG00000001928	Il1rap	0.000951841	0.99791	0.999842	1324.18	1215.62	1569.67	1431.38	1905.62	775.009
ENSRNOG00000001930	Ccdc50	-0.0154089	0.942402	0.999842	1050.09	1043.27	1357.26	1074.63	1336.27	1004.09
ENSRNOG00000001931	Fgf12	-0.0835267	0.552109	0.999842	659.833	615.142	658.109	641.047	621.025	561.882
ENSRNOG00000001943	Retnlg	-0.175079	0.854774	0.999842	6.76752	11.0011	37.4416	18.6606	9.11782	21.6547
ENSRNOG00000001953	Bace2	-0.145015	0.607685	0.999842	25454.9	27360.5	35348.5	27584.8	33669.1	18479.4
ENSRNOG00000001956	Dzip3	0.173665	0.60741	0.999842	524.483	429.041	333.375	379.798	405.236	665.596
ENSRNOG00000001958	Ift57	-0.0173435	0.887231	0.999842	1510.29	1622.66	1635.19	1596.03	1660.46	1455.42
ENSRNOG00000001959	Mx1	0.286317	0.424234	0.999842	451.168	579.389	985.723	806.797	964.462	689.53
ENSRNOG00000001960	Sult1d1	1.11238	0.00502554	0.716086	55.2681	81.5912	51.8423	173.434	131.702	102.575
ENSRNOG00000001962	Fam3b	-1.03362	0.156615	0.999842	53.0123	83.4247	223.93	27.4421	75.9818	72.942
ENSRNOG00000001963	Mx2	0.00617787	0.98143	0.999842	1356.89	1399.88	2189.62	1898.99	1474.05	1596.75
ENSRNOG00000001964	Cd47	-0.131582	0.5572	0.999842	8205.62	9265.64	10187.7	8336.9	10338.6	6572.76
ENSRNOG00000001971	Bbx	-0.144372	0.467384	0.999842	1590.37	1854.59	2310.58	1734.34	1848.89	1626.38
ENSRNOG00000001979	Rcan1	-0.0768186	0.445138	0.999842	2789.35	3105.05	2974.45	2839.71	2790.05	2780.92
ENSRNOG00000001982	Cblb	-0.0020467	0.993786	0.999842	1438.1	1234.87	1524.31	1360.03	1798.24	1032.59
ENSRNOG00000001989	Alcam	0.133082	0.57786	0.999842	1039.94	1229.37	1344.3	1366.62	1581.43	1015.49
ENSRNOG00000001991	Atp5po	0.151153	0.260538	0.999842	9618.91	11486	11529.9	11478.5	12702.1	12061.7
ENSRNOG00000001992	Atp6v1a	0.171125	0.705421	0.999842	7057.4	6919.67	3811.85	5567.45	3706.9	10754.4
ENSRNOG00000001996	Ythdc1	0.193116	0.633387	0.999842	1818.21	1232.12	846.757	1828.74	1723.27	901.518
ENSRNOG00000002001	Itsn1	-0.180582	0.580025	0.999842	1649.02	1121.19	1100.93	1328.2	746.648	1340.31
ENSRNOG00000002004	Prdm8	0.61597	0.624431	0.999842	186.107	39.4205	7.92035	268.932	14.1833	74.0818
ENSRNOG00000002012	Donson	0.193371	0.434195	0.999842	233.48	189.768	271.452	272.225	236.05	287.209
ENSRNOG00000002013	Sidt1	0.448976	0.742522	0.999842	76.6986	112.761	0.720031	70.2517	18.2356	170.958
ENSRNOG00000002014	Stap1	-0.185952	0.685838	0.999842	131.967	113.678	200.889	77.9355	179.317	135.627
ENSRNOG00000002021	Son	0.0102299	0.944429	0.999842	7575.11	7694.32	8067.95	8278.73	6720.84	8505.73
ENSRNOG00000002024	Epha5	0.645217	0.565231	0.999842	309.05	158.599	23.041	230.513	21.2749	515.153
ENSRNOG00000002026	Dnajc28	-0.365946	0.425805	0.999842	183.851	171.433	134.646	161.359	63.8247	155.002
ENSRNOG00000002028	Tmem50b	0.234444	0.534342	0.999842	2533.31	2677.84	1934.72	2650.9	1611.83	4144.02
ENSRNOG00000002031	Naa11	-0.672298	0.378055	0.999842	18.0467	12.8346	17.2808	15.3676	9.11782	5.6986
ENSRNOG00000002032	Ifngr2	0.0524442	0.810287	0.999842	1217.03	1311.88	1759.76	1297.46	1570.29	1581.93
ENSRNOG00000002035	Paqr3	0.23403	0.585455	0.999842	512.076	443.709	258.491	366.626	349.516	711.185
ENSRNOG00000002036	Paxbp1	0.174172	0.722286	0.999842	293.259	189.768	121.685	339.184	172.225	169.818
ENSRNOG00000002039	Evi5	-0.0626366	0.709511	0.999842	2364.12	2563.25	2276.02	2400.63	2558.05	1937.52
ENSRNOG00000002040	AABR07014392.1	0.109935	0.662595	0.999842	342.888	302.529	320.414	343.575	426.511	271.253
ENSRNOG00000002041	Boc	-0.283965	0.376009	0.999842	3892.45	4836.8	6448.6	3936.29	5565.92	2964.41
ENSRNOG00000002042	Gfi1	-0.048489	0.958258	0.999842	19.1746	17.4183	10.8005	20.856	21.2749	3.41916
ENSRNOG00000002044	Gtpbp8	0.261432	0.202131	0.999842	450.04	411.623	448.58	527.986	434.616	608.61
ENSRNOG00000002045	Anxa3	-0.187753	0.614097	0.999842	14863.7	14487.5	10590.2	11043.8	17256	6766.51
ENSRNOG00000002050	Igfbp7	1.15495	0.0751404	0.999842	23998.8	12064.5	10658.6	27943.7	66173.1	9920.12
ENSRNOG00000002051	Synj1	-0.0603608	0.873233	0.999842	3603.71	2682.42	1872.8	3015.34	1577.38	3231.1
ENSRNOG00000002052	Ccdc80	-0.430322	0.146891	0.999842	4502.66	5483.11	7226.23	3759.56	5644.94	3369.01
ENSRNOG00000002053	Fras1	-0.230515	0.804311	0.999842	20.3026	50.4215	5.76025	17.5629	21.2749	26.2135
ENSRNOG00000002054	Glmn	-0.294622	0.506084	0.999842	1579.09	1169.78	635.788	1204.16	556.187	998.394
ENSRNOG00000002055	Noa1	-0.0807085	0.742809	0.999842	673.369	567.471	491.061	557.623	438.668	640.522
ENSRNOG00000002057	Slc10a6	-0.0441227	0.919147	0.999842	345.144	242.94	247.691	378.701	288.731	142.465
ENSRNOG00000002061	Ptpn13	-0.133179	0.677675	0.999842	769.242	653.646	1175.81	953.887	802.368	614.309
ENSRNOG00000002069	Slc35a5	0.150172	0.508243	0.999842	824.51	855.332	758.193	770.574	795.276	1139.72
ENSRNOG00000002070	Mrpl1	-0.338196	0.565432	0.999842	27.0701	27.5026	18.7208	16.4652	15.1964	26.2135
ENSRNOG00000002072	Eva1c	-0.0577521	0.818558	0.999842	738.788	652.729	761.073	726.666	833.774	507.175
ENSRNOG00000002073	Brdt	-0.193496	0.506464	0.999842	90.2336	86.1749	86.4038	69.154	72.9425	87.7584
ENSRNOG00000002074	Rest	-0.381993	0.210998	0.999842	460.192	346.533	493.942	423.706	328.241	246.179
ENSRNOG00000002075	Cnot6l	-0.0358009	0.85499	0.999842	355.295	397.872	351.375	398.459	369.778	308.864
ENSRNOG00000002079	Mapk10	0.37859	0.725996	0.999842	409.435	428.124	24.4811	285.398	57.7462	777.289
ENSRNOG00000002080	Urb1	-0.280356	0.378603	0.999842	496.285	308.03	479.541	410.533	382.948	263.275
ENSRNOG00000002085	Thegl	0.389184	0.469274	0.999842	18.0467	27.5026	23.041	31.8328	36.4713	21.6547
ENSRNOG00000002089	Ccng2	-0.233782	0.255628	0.999842	3296.91	3012.46	2522.27	2720.06	2750.54	2037.82
ENSRNOG00000002091	Gtf3c3	-0.261	0.193354	0.999842	344.016	354.784	362.176	345.77	275.561	264.415
ENSRNOG00000002092	Hunk	0.0894719	0.894837	0.999842	47.3727	20.1686	32.4014	30.7351	55.72	19.3752
ENSRNOG00000002093	Tgfbr3	-0.352696	0.443113	0.999842	3194.27	2496.32	4142.34	3290.85	3319.9	1089.57
ENSRNOG00000002094	Atg3	-0.0350904	0.820628	0.999842	4586.12	5011.9	5771.05	5317.18	4555.87	5129.88
ENSRNOG00000002097	Rasl11b	0.394682	0.11203	0.999842	699.311	738.904	783.394	727.764	1219.76	973.32
ENSRNOG00000002100	LOC108348180	-0.10781	0.543206	0.999842	956.477	1157.86	1116.77	953.887	906.716	1139.72
ENSRNOG00000002101	Paics	0.0163191	0.922173	0.999842	1575.7	1571.32	1324.86	1410.52	1407.18	1703.88
ENSRNOG00000002104	Scaf4	-0.0959467	0.616774	0.999842	1973.86	1629.07	1729.52	1912.16	1688.82	1387.04
ENSRNOG00000002105	Cdc7	-0.191637	0.490602	0.999842	109.408	117.345	148.326	102.085	114.479	112.832
ENSRNOG00000002106	Usp46	0.18265	0.517487	0.999842	1259.89	1175.28	1026.04	1373.2	895.572	1659.43
ENSRNOG00000002110	Fam114a1l1	-0.370956	0.37443	0.999842	58.6519	77.0074	112.325	63.6656	72.9425	55.8462
ENSRNOG00000002112	Zfp644	-0.123031	0.450034	0.999842	1352.38	1173.45	1330.62	1318.32	1176.2	1046.26
ENSRNOG00000002115	Sod1	0.132302	0.529797	0.999842	4340.24	4979.81	5499.6	4314.99	5596.31	6333.42
ENSRNOG00000002116	Rplp2	0.490453	0.200478	0.999842	64.2915	89.842	67.6829	74.6425	128.663	108.273
ENSRNOG00000002121	Lrrc8d	-0.0868098	0.659325	0.999842	1211.39	1249.54	1120.37	940.714	1346.4	1083.87
ENSRNOG00000002122	Lrrc8c	-0.536532	0.0431613	0.999842	2907.78	2424.82	3542.55	2025.23	2537.79	1555.72
ENSRNOG00000002125	Ccni	0.0316521	0.849493	0.999842	3795.45	4042.89	3533.19	3623.45	4521.42	3477.28
ENSRNOG00000002126	Ncam2	0.425887	0.610916	0.999842	216.561	173.267	33.8415	204.169	56.7331	307.724
ENSRNOG00000002128	Ppat	0.0938752	0.458997	0.999842	631.635	611.475	597.626	657.512	627.103	679.273
ENSRNOG00000002129	Lrrc8b	-0.332842	0.00772114	0.840489	1907.31	1784.92	1648.15	1371.01	1387.93	1479.36
ENSRNOG00000002134	Gbp6	0.332575	0.483184	0.999842	300.027	260.358	394.577	619.093	390.04	193.752
ENSRNOG00000002135	Sgcb	-0.0462159	0.816656	0.999842	3104.04	3843.04	2750.52	3493.93	3126.4	2770.66
ENSRNOG00000002137	Aasdh	-0.101651	0.713005	0.999842	420.714	388.704	382.337	439.073	260.364	411.439
ENSRNOG00000002139	RGD1311575	0.00981447	0.991651	0.999842	344.016	186.101	44.6419	201.974	34.4451	341.916
ENSRNOG00000002141	Cd200	-0.285872	0.338698	0.999842	11381.8	10842.5	20542.5	11518	12627.2	10935.6
ENSRNOG00000002142	Cds1	-0.971002	0.346637	0.999842	3319.47	2661.34	249.851	1496.14	90.1651	1592.19
ENSRNOG00000002144	Exoc1	0.0814322	0.570508	0.999842	1725.72	1820.67	1597.75	1740.93	1688.82	2012.74
ENSRNOG00000002146	Pkd2	0.0849341	0.826482	0.999842	3612.73	2629.25	2150.01	3430.26	3841.64	1627.52
ENSRNOG00000002152	Dcun1d4	-0.0811621	0.599286	0.999842	1441.48	1462.22	1504.87	1206.35	1407.18	1554.58
ENSRNOG00000002153	Cep135	0.00675008	0.976435	0.999842	197.386	207.187	191.528	229.416	170.199	199.451
ENSRNOG00000002158	Ibsp	0.182621	0.576909	0.999842	247.015	306.196	240.49	231.611	413.341	255.297
ENSRNOG00000002159	Gpat3	0.127323	0.696996	0.999842	140.99	127.429	177.128	154.773	205.657	126.509
ENSRNOG00000002161	Tlr6	-0.193417	0.550275	0.999842	221.072	248.441	365.056	252.467	285.692	192.613
ENSRNOG00000002163	Klf3	-0.0986308	0.588977	0.999842	3640.93	3334.24	4091.94	3296.34	4025.01	3014.56
ENSRNOG00000002164	Nmu	0.292117	0.739229	0.999842	31.5818	38.5037	14.4006	16.4652	16.2095	70.6626
ENSRNOG00000002165	Abraxas1	-0.0057323	0.98011	0.999842	316.946	268.609	329.054	287.593	358.634	264.415
ENSRNOG00000002167	Dmp1	-0.146209	0.741655	0.999842	226.712	156.765	139.686	167.946	213.762	90.0378
ENSRNOG00000002169	Pdcl2	0.416231	0.731773	0.999842	76.6986	64.1728	4.32019	73.5448	7.09164	112.832
ENSRNOG00000002171	Phldb2	-0.286434	0.49483	0.999842	1179.8	1281.62	2362.42	1189.89	1907.65	858.209
ENSRNOG00000002175	Clock	-0.221187	0.313714	0.999842	1572.32	1553.9	1068.53	1296.36	1164.04	1136.3
ENSRNOG00000002176	Nectin3	-0.0555135	0.899412	0.999842	126.327	70.5901	69.843	102.085	63.8247	90.0378
ENSRNOG00000002177	Gnpda2	-0.161434	0.228003	0.999842	789.544	813.161	879.878	731.057	783.119	706.626
ENSRNOG00000002178	Mrps18c	0.0622459	0.695016	0.999842	1504.65	1658.41	1729.52	1488.46	1877.26	1743.77
ENSRNOG00000002180	Tbc1d1	-0.092803	0.646537	0.999842	1582.47	1130.36	1332.78	1412.72	1138.71	1241.15
ENSRNOG00000002181	Helq	-0.0069809	0.978428	0.999842	521.099	536.302	438.499	556.525	366.739	565.301
ENSRNOG00000002182	2024-09-11	-0.21238	0.292855	0.999842	5295.59	5227.34	6627.17	5514.76	5252.88	4035.75
ENSRNOG00000002185	Pgm2	-0.245672	0.307108	0.999842	2243.43	2163.54	3297.74	2131.7	2448.64	1919.29
ENSRNOG00000002186	Nudt9	0.0711968	0.661029	0.999842	2484.81	2572.41	2463.23	2679.44	2232.85	2989.48
ENSRNOG00000002188	Hpse	-0.249664	0.521277	0.999842	3896.97	4151.98	5035.9	4243.64	4933.75	1828.11
ENSRNOG00000002191	LOC498368	0.169554	0.519002	0.999842	375.598	482.213	458.66	407.24	628.116	445.63
ENSRNOG00000002192	Rell1	-0.179148	0.482675	0.999842	1431.33	1685	1993.05	1525.78	1838.76	1148.84
ENSRNOG00000002194	Coq2	-0.0437238	0.66213	0.999842	1820.46	1798.67	1771.28	1660.79	1793.17	1774.54
ENSRNOG00000002196	Ociad2	0.0695333	0.756483	0.999842	161.293	155.848	154.087	181.118	168.173	144.744
ENSRNOG00000002199	Tmem165	0.0361629	0.927327	0.999842	1421.18	1153.28	963.402	1289.78	1693.89	642.802
ENSRNOG00000002202	Sowahb	0.607532	0.42781	0.999842	143.246	78.8409	31.6814	111.964	51.6676	222.245
ENSRNOG00000002203	Lin54	-0.0585902	0.774631	0.999842	695.927	701.317	578.185	745.327	570.37	580.117
ENSRNOG00000002204	Ccdc158	0.0548184	0.917918	0.999842	137.606	116.428	69.123	140.503	55.72	139.046
ENSRNOG00000002205	Ociad1	-0.13509	0.550912	0.999842	4116.91	4749.71	5981.3	3994.47	5383.56	4144.02
ENSRNOG00000002207	Guf1	0.136365	0.411329	0.999842	1112.13	1085.44	920.92	1199.77	1017.14	1209.24
ENSRNOG00000002208	Shroom3	0.157175	0.80315	0.999842	327.097	211.77	83.5236	288.691	109.414	295.187
ENSRNOG00000002210	Hsd17b11	0.017053	0.8892	0.999842	4687.64	5250.25	4761.57	4771.63	5364.32	4737.81
ENSRNOG00000002212	Hsd17b13	1.20627	0.0224292	0.999842	36.0935	27.5026	38.1617	50.4934	63.8247	120.81
ENSRNOG00000002214	Klhl8	0.169035	0.453707	0.999842	1777.6	1601.57	1293.9	1608.11	1525.71	2118.74
ENSRNOG00000002215	Mylk	0.0229707	0.947854	0.999842	1113.26	1452.14	1997.37	1290.88	2162.95	1183.03
ENSRNOG00000002216	Srd5a3	-0.111448	0.797916	0.999842	1139.2	968.093	1612.15	1120.73	1727.32	594.934
ENSRNOG00000002217	LOC100910270	0.0157251	0.960013	0.999842	557.193	691.233	980.683	571.893	886.454	796.664
ENSRNOG00000002218	Stbd1	0.0183394	0.964663	0.999842	283.108	432.708	780.514	506.032	462.983	548.205
ENSRNOG00000002224	Yipf7	0.412701	0.787857	0.999842	4.51168	33.0032	2.88013	47.2004	2.02618	4.55888
ENSRNOG00000002225	Scarb2	0.210714	0.668006	0.999842	627.124	593.14	882.038	509.325	1433.52	490.079
ENSRNOG00000002227	Kit	-0.25466	0.571844	0.999842	3997.35	3345.24	4333.15	3639.92	4780.78	1365.38
ENSRNOG00000002229	Adcy5	-0.491627	0.0755162	0.999842	239.119	308.03	267.132	162.457	242.129	174.377
ENSRNOG00000002232	Aff1	0.0931422	0.612777	0.999842	1700.9	1552.07	1723.04	1848.5	2008.96	1449.72
ENSRNOG00000002238	Sema5b	-0.530548	0.294258	0.999842	203.026	94.4257	123.125	93.3031	59.7724	137.906
ENSRNOG00000002240	Dirc2	-0.0712311	0.806889	0.999842	1531.72	1619.91	1200.29	1526.88	1680.72	933.43
ENSRNOG00000002241	Hspbap1	-0.0517921	0.833545	0.999842	549.297	451.96	501.142	562.014	520.729	365.85
ENSRNOG00000002244	Pdgfra	-0.0266213	0.932295	0.999842	3038.62	3219.64	3826.97	3653.09	4213.44	2034.4
ENSRNOG00000002246	Slc30a9	0.109981	0.659764	0.999842	3091.63	3069.29	2515.07	3073.51	2339.23	3950.27
ENSRNOG00000002247	Nup54	0.0838544	0.55736	0.999842	988.058	914.921	1091.57	1020.85	1034.37	1120.34
ENSRNOG00000002248	Fryl	-0.334195	0.0103502	0.985656	2658.51	2400.06	2854.2	2169.02	1985.66	2123.3
ENSRNOG00000002251	Sec31a	-0.132907	0.698731	0.999842	3392.78	2580.66	4333.87	3363.3	4049.32	1987.67
ENSRNOG00000002253	Wdr5b	-0.113498	0.566596	0.999842	443.273	383.203	501.862	375.408	412.328	441.071
ENSRNOG00000002254	Tmem33	-0.101358	0.622077	0.999842	1024.15	1133.11	1138.37	1024.14	828.708	1220.64
ENSRNOG00000002255	Fam162a	0.123017	0.479076	0.999842	2444.2	2652.17	2302.66	2270.01	2728.25	3059.01
ENSRNOG00000002256	Art3	-0.29803	0.379376	0.999842	938.43	1664.83	1426.38	1353.44	1179.24	745.376
ENSRNOG00000002258	Tmem150c	-0.164906	0.320004	0.999842	1343.35	1421.89	1499.83	1142.69	1196.46	1466.82
ENSRNOG00000002262	Enoph1	-0.0747815	0.591533	0.999842	1862.2	2033.36	1815.2	1695.92	1725.29	2001.35
ENSRNOG00000002266	Gsx2	-1.0244	0.409393	0.999842	39.4772	19.2519	1.44006	15.3676	6.07855	7.97804
ENSRNOG00000002267	Chic2	0.0531503	0.796747	0.999842	803.079	681.149	604.826	724.471	812.499	627.985
ENSRNOG00000002270	Hnrnpdl	0.290509	0.0946811	0.999842	1288.09	1368.71	1111.01	1583.96	1342.35	1681.09
ENSRNOG00000002271	Slain2	-0.0317267	0.879206	0.999842	2450.97	2213.96	2456.03	2461.01	2706.98	1797.34
ENSRNOG00000002272	Lnx1	0.527602	0.292165	0.999842	718.485	699.484	347.055	781.55	427.524	1334.61
ENSRNOG00000002273	Naaa	0.122633	0.645729	0.999842	1389.6	1669.41	2075.85	1641.04	2377.72	1572.81
ENSRNOG00000002275	Fip1l1	0.0052203	0.978974	0.999842	1596.01	1516.31	1283.1	1553.22	1212.67	1644.62
ENSRNOG00000002276	LOC103690175	0.156735	0.559441	0.999842	204.154	209.937	184.328	182.215	206.671	278.092
ENSRNOG00000002278	Tec	-0.664371	0.0253032	0.999842	1156.12	1738.17	2287.54	972.547	1134.66	1163.65
ENSRNOG00000002280	Sh3bgrl	-0.28242	0.0631916	0.999842	1616.31	1705.16	2009.61	1509.31	1501.4	1374.5
ENSRNOG00000002285	Fam122b	1.08775	0.169247	0.999842	6.76752	11.9178	4.32019	14.2699	17.2225	17.0958
ENSRNOG00000002289	Ildr1	1.37309	0.222894	0.999842	14.663	0.916755	4.32019	13.1722	19.2487	18.2355
ENSRNOG00000002291	Brwd3	-0.478793	0.212363	0.999842	83.4661	139.347	132.486	100.987	65.8509	88.8981
ENSRNOG00000002292	Hnrnpd	0.531648	0.0738465	0.999842	1626.46	1061.6	1147.01	2111.94	2121.41	1308.4
ENSRNOG00000002294	Snx29	0.0345244	0.951122	0.999842	651.938	269.526	339.135	605.921	506.545	177.796
ENSRNOG00000002301	Uso1	0.0787265	0.548131	0.999842	2129.51	1965.52	2271.7	2414.9	2182.2	2127.86
ENSRNOG00000002302	Corin	-0.973614	0.122713	0.999842	213.177	224.605	309.613	153.676	191.474	35.3313
ENSRNOG00000002303	Kcnj12	0.60874	0.365505	0.999842	364.318	146.681	110.885	384.189	448.799	113.972
ENSRNOG00000002304	Tnfrsf13b	0.651229	0.534002	0.999842	5.6396	8.25079	23.761	12.0745	39.5105	7.97804
ENSRNOG00000002305	Slc15a2	-0.429635	0.237572	0.999842	377.853	374.953	245.531	175.629	228.959	336.217
ENSRNOG00000002309	Hlx	-0.690364	0.0132611	0.999842	1853.17	1853.68	3032.05	1164.64	1511.53	1501.01
ENSRNOG00000002312	Atp10d	-0.56688	0.00608239	0.755852	769.242	821.412	902.919	565.307	656.483	461.586
ENSRNOG00000002318	Limch1	-0.412551	0.0322891	0.999842	1826.1	1748.25	2168.73	1387.47	1250.15	1678.81
ENSRNOG00000002319	Tsn	-0.143153	0.412358	0.999842	6093.03	5785.64	7876.42	6001.03	6178.84	5711.13
ENSRNOG00000002320	Commd8	-0.0240491	0.864949	0.999842	2231.03	2382.65	2196.1	2072.43	2113.31	2511.94
ENSRNOG00000002321	AABR07039541.1	-0.594723	0.338252	0.999842	30.4539	17.4183	18.0008	15.3676	13.1702	14.8164
ENSRNOG00000002322	RGD1310587	-0.7337	4.34118e-07	0.000534232	7527.74	8443.31	9049.35	5534.52	4814.21	4699.06
ENSRNOG00000002323	RGD1566265	0.192324	0.372046	0.999842	321.457	383.203	393.857	367.724	488.31	400.042
ENSRNOG00000002327	Gabrb1	0.781354	0.458028	0.999842	116.176	51.3383	10.0804	111.964	18.2356	174.377
ENSRNOG00000002331	Aldh3a1	-0.0907246	0.776462	0.999842	1060.25	1320.13	1539.43	1721.17	1045.51	915.195
ENSRNOG00000002332	Mospd1	-0.0886704	0.777113	0.999842	420.714	458.377	367.936	304.058	326.215	542.506
ENSRNOG00000002336	Gabra4	1.02965	0.432495	0.999842	237.991	225.522	10.0804	234.904	10.1309	721.442
ENSRNOG00000002338	Dgke	-0.0730308	0.900046	0.999842	2925.83	2302.89	1041.17	2331.48	714.229	2914.26
ENSRNOG00000002339	Mark1	0.0537807	0.862166	0.999842	258.294	244.774	199.449	171.239	265.43	291.768
ENSRNOG00000002340	LOC100361079	0.417789	0.63359	0.999842	5.6396	15.5848	9.36041	6.5861	16.2095	18.2355
ENSRNOG00000002341	Trim25	-0.592697	0.176228	0.999842	754.579	653.646	945.401	802.406	266.443	492.359
ENSRNOG00000002342	Aldh3a2	-0.0263631	0.859735	0.999842	4092.1	4734.12	4844.37	4091.06	4948.95	4384.5
ENSRNOG00000002343	Uchl1	0.638868	0.480529	0.999842	3574.38	3268.23	390.257	2516.99	822.63	7922.19
ENSRNOG00000002345	Rasgef1b	-0.275957	0.2509	0.999842	1118.9	1046.02	1523.59	944.007	1200.51	902.658
ENSRNOG00000002346	Tbx22	0.729954	0.388581	0.999842	5.6396	9.16755	21.6009	26.3444	22.288	12.5369
ENSRNOG00000002347	Rgl1	-0.365992	0.177347	0.999842	4886.15	4910.14	7028.95	4343.53	5404.84	3307.47
ENSRNOG00000002349	Gabra2	0.324281	0.793918	0.999842	289.876	275.943	18.0008	199.778	10.1309	520.852
ENSRNOG00000002350	Eaf2	1.47492	0.0534291	0.999842	12.4071	4.58377	7.20031	16.4652	29.3796	20.5149
ENSRNOG00000002352	Tsen15	0.0554505	0.696383	0.999842	1717.82	1838.09	2068.65	1807.88	2020.1	2019.58
ENSRNOG00000002353	Rab3gap2	-0.0381398	0.765605	0.999842	1800.16	1598.82	1599.19	1731.05	1573.33	1561.42
ENSRNOG00000002358	Scpep1	-0.0742819	0.807248	0.999842	13599.3	15907.5	19656.1	13957	21504.9	11234.2
ENSRNOG00000002360	Gabrg1	0.32451	0.877671	0.999842	47.3727	33.0032	0	23.0513	0	77.5009
ENSRNOG00000002361	Prkg2	-0.128604	0.918954	0.999842	42.861	32.0864	6.48028	15.3676	2.02618	56.986
ENSRNOG00000002364	Rnf112	0.725115	0.573275	0.999842	156.781	100.843	5.76025	95.4984	10.1309	329.379
ENSRNOG00000002365	Itm2a	-0.460507	0.151064	0.999842	8128.92	9036.45	12354.3	7030.66	9616.26	4806.2
ENSRNOG00000002368	Iars2	-0.0311115	0.80197	0.999842	2030.26	2096.62	1892.24	2079.01	1815.46	1995.65
ENSRNOG00000002369	Rgs8	0.445344	0.756141	0.999842	1440.35	933.256	63.3628	1063.65	72.9425	2181.42
ENSRNOG00000002372	Sgcd	-0.189416	0.584376	0.999842	1060.25	1293.54	1633.75	1360.03	1428.46	708.905
ENSRNOG00000002373	Akap1	-0.0744387	0.752163	0.999842	725.253	778.325	898.599	896.807	798.316	586.955
ENSRNOG00000002376	Clasp1	-0.325294	0.345224	0.999842	1503.52	915.838	929.561	1091.1	598.737	982.438
ENSRNOG00000002378	Bpnt1	0.118168	0.778198	0.999842	2178.01	2185.54	1321.98	1965.95	1129.6	3074.96
ENSRNOG00000002381	Bmp3	-0.919976	0.13286	0.999842	102.641	86.1749	272.172	97.6938	97.2567	49.0079
ENSRNOG00000002385	Prg4	0.493276	0.319383	0.999842	294.387	356.618	450.02	242.588	457.917	850.231
ENSRNOG00000002387	Tceal1	0.215274	0.199818	0.999842	1124.54	1180.78	1237.73	1200.87	1334.24	1579.65
ENSRNOG00000002388	Trim41	0.24526	0.336224	0.999842	325.969	350.2	470.901	441.269	527.82	392.063
ENSRNOG00000002389	Morf4l2	0.0444997	0.785301	0.999842	9533.18	10527.1	11643.6	9577.29	10918.1	12204.1
ENSRNOG00000002391	Glra4	1.58266	0.249422	0.999842	5.6396	9.16755	2.16009	3.29305	4.05236	43.3093
ENSRNOG00000002393	Eprs	-0.0957758	0.39046	0.999842	6565.63	6424.62	6149.79	5578.43	5903.28	6428.02
ENSRNOG00000002394	Tpr	-0.0433626	0.656186	0.999842	5089.18	5399.69	5586	5105.32	5388.63	5107.08
ENSRNOG00000002397	Slc30a10	0.46117	0.604631	0.999842	109.408	84.3414	22.321	120.745	21.2749	155.002
ENSRNOG00000002403	Fam129a	-0.196823	0.488313	0.999842	748.939	810.411	1084.37	747.522	971.554	588.095
ENSRNOG00000002407	Pdxdc1	-0.0882364	0.486935	0.999842	1121.15	1235.79	1120.37	1137.2	1024.23	1110.09
ENSRNOG00000002408	Rbm47	-0.220168	0.637016	0.999842	646.298	608.725	287.293	403.947	274.548	645.081
ENSRNOG00000002413	Gpc4	0.122911	0.692185	0.999842	893.313	1094.61	910.84	990.11	1446.69	719.163
ENSRNOG00000002418	Tgfb2	-0.237181	0.580759	0.999842	3907.12	4557.19	6085.71	3542.22	2207.52	6595.56
ENSRNOG00000002419	Plp1	0.108029	0.780357	0.999842	10531.4	12493.5	13738.9	13372	19373.3	6877.07
ENSRNOG00000002420	Zc3h7a	-0.0211103	0.919086	0.999842	1370.42	1075.35	1311.18	1468.7	1077.93	1155.68
ENSRNOG00000002423	AABR07029651.1	-0.249494	0.0741665	0.999842	1294.85	1110.19	1119.65	976.938	948.253	1038.28
ENSRNOG00000002425	Pctp	0.214638	0.303781	0.999842	337.248	366.702	444.979	496.153	425.498	413.718
ENSRNOG00000002428	Lpar4	-0.804473	0.133485	0.999842	150.013	194.352	217.449	83.4239	183.369	54.7065
ENSRNOG00000002429	Rtl3	-1.12073	0.0872756	0.999842	41.7331	17.4183	46.082	16.4652	18.2356	13.6766
ENSRNOG00000002433	G3bp2	-0.17839	0.194171	0.999842	2825.44	2847.44	2854.92	2643.22	2198.41	2695.44
ENSRNOG00000002434	Tmem100	-0.282106	0.366936	0.999842	2598.73	2832.77	1834.64	2669.57	1869.15	1436.05
ENSRNOG00000002436	Mmd	0.23803	0.610011	0.999842	2437.44	2446.82	1100.93	2357.82	1275.48	3424.86
ENSRNOG00000002440	Ralb	-0.151342	0.662172	0.999842	893.313	883.752	1509.19	1160.25	1121.49	678.133
ENSRNOG00000002443	Mfap3	-0.506438	2.11521e-05	0.0145937	1533.97	1640.07	1751.12	1176.72	1166.07	1126.04
ENSRNOG00000002449	Maged2	-0.121122	0.639653	0.999842	5467.03	6158.76	8726.06	5807.84	7529.29	5377.2
ENSRNOG00000002450	Rrp15	0.224213	0.220082	0.999842	510.948	561.971	571.705	552.135	644.326	726.001
ENSRNOG00000002451	Fndc3c1	0.868053	0.344676	0.999842	6.76752	46.7545	69.843	68.0564	122.584	35.3313
ENSRNOG00000002452	Txndc11	0.125928	0.407374	0.999842	1348.99	1243.12	1468.14	1533.46	1573.33	1324.35
ENSRNOG00000002454	Rnf2	-0.0493069	0.743369	0.999842	2651.74	2692.51	2903.89	2406.12	3028.13	2537.02
ENSRNOG00000002456	Hlf	0.334317	0.414186	0.999842	38.3493	29.3362	33.1214	40.6143	39.5105	46.7285
ENSRNOG00000002459	Fbxo40	-0.563776	0.650426	0.999842	4.51168	61.4226	5.76025	26.3444	14.1833	7.97804
ENSRNOG00000002461	Nid1	-0.301278	0.387092	0.999842	13905	15918.5	19832.5	13576.1	18732	7989.43
ENSRNOG00000002468	Tnr	0.434065	0.736497	0.999842	513.204	284.194	18.7208	501.641	9.11782	591.514
ENSRNOG00000002469	Trim7	-0.513629	0.241814	0.999842	38.3493	61.4226	46.082	31.8328	38.4975	31.9121
ENSRNOG00000002470	Ifi47	0.347925	0.220374	0.999842	1630.97	2278.14	3018.37	3074.61	3279.38	2465.21
ENSRNOG00000002471	Polq	0.0999429	0.868638	0.999842	19.1746	26.5859	19.4408	29.6374	14.1833	26.2135
ENSRNOG00000002473	Odr4	0.145062	0.592581	0.999842	295.515	292.445	436.339	324.914	418.407	390.924
ENSRNOG00000002474	Tom1l1	-0.154377	0.433586	0.999842	460.192	540.885	416.898	412.729	466.022	394.343
ENSRNOG00000002475	AABR07058831.1	0.26188	0.570118	0.999842	51.8843	67.8399	52.5623	43.9073	95.2305	67.2434
ENSRNOG00000002478	Insig2	-0.141349	0.250006	0.999842	1000.47	925.006	892.119	849.607	834.787	868.466
ENSRNOG00000002480	Gpr137b	-0.23645	0.504787	0.999842	1720.08	1903.18	2600.75	1954.97	2284.52	1043.98
ENSRNOG00000002487	Mbnl3	-0.538588	0.649121	0.999842	2.25584	33.9199	12.9606	12.0745	17.2225	4.55888
ENSRNOG00000002488	Galnt10	0.338938	0.595108	0.999842	910.232	364.868	522.743	715.689	1318.03	239.341
ENSRNOG00000002496	Stxbp5l	0.346752	0.836487	0.999842	142.118	72.4236	3.60016	111.964	0	165.259
ENSRNOG00000002506	Cdkl2	-0.00097923	0.997334	0.999842	1713.31	1767.5	1852.64	1829.84	2338.21	1161.37
ENSRNOG00000002509	Gnl3l	0.0314338	0.873604	0.999842	4709.07	4839.55	3900.41	4129.48	4109.1	5505.98
ENSRNOG00000002511	Flt4	-0.649698	0.131759	0.999842	1275.68	760.906	1699.99	1023.04	900.638	458.167
ENSRNOG00000002512	Gpatch2	-0.211493	0.4407	0.999842	321.457	341.95	264.252	249.174	216.801	335.077
ENSRNOG00000002514	Ccdc93	-0.056942	0.741292	0.999842	471.471	514.299	555.864	495.055	539.977	447.91
ENSRNOG00000002516	Mtm1	-0.0126656	0.927572	0.999842	1335.46	1190.86	1406.22	1295.27	1376.79	1226.34
ENSRNOG00000002517	Pdc	-0.336483	0.793147	0.999842	19154.3	19656.1	2145.69	14711.1	787.172	16937.4
ENSRNOG00000002520	Litaf	0.0972152	0.679218	0.999842	5145.57	6102.84	7773.46	5627.82	7849.43	6872.51
ENSRNOG00000002524	Gpr37	0.585737	0.363001	0.999842	2201.7	2136.96	908.68	2339.16	775.014	4760.61
ENSRNOG00000002525	Ptgs2	-0.107746	0.727785	0.999842	204.154	287.861	347.775	307.351	252.26	221.106
ENSRNOG00000002529	Rap2c	0.334027	0.345201	0.999842	336.12	525.3	640.108	549.939	835.8	508.315
ENSRNOG00000002536	C1galt1c1	0.039515	0.78566	0.999842	1885.88	1966.44	2087.37	1847.4	2280.47	1977.41
ENSRNOG00000002537	Wnk3	-0.312826	0.613314	0.999842	227.84	201.686	80.6435	102.085	76.9949	231.363
ENSRNOG00000002538	Epb41l5	-0.17275	0.775997	0.999842	259.422	159.515	105.125	244.783	65.8509	153.862
ENSRNOG00000002540	Rhoh	0.0855715	0.824753	0.999842	179.339	207.187	249.131	137.21	302.914	234.782
ENSRNOG00000002541	Pds5a	-0.229686	0.166706	0.999842	519.971	555.553	540.024	446.757	514.65	415.998
ENSRNOG00000002542	Heatr6	-0.0763886	0.624478	0.999842	741.044	710.485	820.116	751.913	754.753	648.5
ENSRNOG00000002544	Kifap3	0.0021332	0.988188	0.999842	3532.65	4043.81	3474.87	3463.19	3523.53	4081.34
ENSRNOG00000002545	RGD1309748	0.106734	0.677609	0.999842	2109.21	1647.41	1224.77	1996.69	1739.48	1625.24
ENSRNOG00000002546	Rchy1	-0.0299038	0.867006	0.999842	2580.68	2690.68	3031.33	2543.33	3188.2	2401.39
ENSRNOG00000002553	Smim14	-0.0263348	0.842738	0.999842	5116.25	5529.86	6079.22	5118.5	5849.59	5456.98
ENSRNOG00000002556	Tsr2	-0.0357952	0.909389	0.999842	95.8732	112.761	144.006	125.136	98.2698	121.95
ENSRNOG00000002563	Mcts1	0.0027649	0.989804	0.999842	1320.79	1536.48	1564.63	1164.64	1751.63	1514.69
ENSRNOG00000002565	Taf1	-0.151329	0.429573	0.999842	997.082	777.408	800.675	860.584	757.792	698.648
ENSRNOG00000002568	Socs1	0.131079	0.648283	0.999842	292.131	268.609	386.657	392.971	380.922	264.415
ENSRNOG00000002569	Mrps14	0.162156	0.190973	0.999842	2584.07	2806.19	2530.19	2780.43	2884.27	3198.05
ENSRNOG00000002572	Cacybp	0.0551511	0.701259	0.999842	3765	4110.73	3623.2	3523.56	4321.85	4100.71
ENSRNOG00000002574	Nubp1	0.157689	0.207742	0.999842	2606.62	2405.56	2789.4	2750.79	3072.7	2880.07
ENSRNOG00000002575	Sap30l	0.0799256	0.787994	0.999842	146.63	131.096	152.647	115.257	183.369	156.142
ENSRNOG00000002579	Parm1	-0.39765	0.232611	0.999842	1688.5	2304.72	2997.49	1613.59	2381.78	1311.82
ENSRNOG00000002580	Trmt1l	-0.107218	0.478999	0.999842	1068.14	1035.93	961.962	902.296	881.389	1062.22
ENSRNOG00000002585	Cul4b	-0.0468571	0.674122	0.999842	1192.21	1253.2	1142.69	1140.49	1145.81	1186.45
ENSRNOG00000002592	Rps6ka6	0.336438	0.419215	0.999842	86.8499	83.4247	67.6829	107.573	62.8116	129.928
ENSRNOG00000002593	Esrrg	0.240226	0.62104	0.999842	1360.27	1154.19	663.149	1394.06	569.357	1789.36
ENSRNOG00000002595	Dpp10	-0.17117	0.870892	0.999842	50.7564	49.5048	5.04022	26.3444	11.144	55.8462
ENSRNOG00000002599	Grap	-0.348645	0.0031993	0.547136	1483.22	1464.06	1408.38	1058.17	1186.33	1175.05
ENSRNOG00000002607	Sox9	0.399294	0.339807	0.999842	1508.03	1542.9	905.079	1470.9	1059.69	2686.32
ENSRNOG00000002609	Ero1b	-0.386296	0.253344	0.999842	322.585	286.944	258.491	284.3	143.859	235.922
ENSRNOG00000002610	Carhsp1	0.0522066	0.797113	0.999842	3814.63	3998.88	5602.56	4554.29	4616.65	4742.37
ENSRNOG00000002612	Ddx52	0.104258	0.360712	0.999842	975.651	921.339	905.799	971.45	1016.13	1023.47
ENSRNOG00000002615	Pmm2	0.0157807	0.882024	0.999842	2346.07	2339.56	2540.27	2342.46	2535.77	2428.74
ENSRNOG00000002616	Slc5a10	-0.82026	0.403424	0.999842	11.2792	10.0843	16.5607	13.1722	6.07855	2.27944
ENSRNOG00000002618	Ivns1abp	-0.301568	0.282336	0.999842	9066.22	8993.36	10722	8792.44	9464.29	5095.69
ENSRNOG00000002624	Edaradd	-0.490455	0.410441	0.999842	183.851	147.598	149.046	173.434	130.689	37.6107
ENSRNOG00000002625	Ptpn4	0.0452321	0.922598	0.999842	350.783	540.885	269.292	281.007	286.705	630.265
ENSRNOG00000002626	Car10	0.680913	0.604039	0.999842	381.237	234.689	6.48028	326.012	17.2225	654.199
ENSRNOG00000002627	Kctd3	-0.0540675	0.642478	0.999842	2465.63	2508.24	2208.34	2273.3	2245.01	2397.97
ENSRNOG00000002630	Cnot8	-0.0161431	0.900163	0.999842	4270.31	4283.08	5029.42	4413.78	4673.39	4346.89
ENSRNOG00000002632	Naca	0.174841	0.357821	0.999842	7497.29	8402.97	9280.48	7956.01	11089.3	9381.03
ENSRNOG00000002635	Dexi	0.509615	0.0862467	0.999842	86.8499	71.5069	79.9235	100.987	132.715	104.854
ENSRNOG00000002636	Abat	0.571757	0.457679	0.999842	309.05	363.035	90.0039	321.621	106.375	704.347
ENSRNOG00000002642	Ptges3	0.0172818	0.90426	0.999842	7006.64	7213.94	8289.72	7311.67	8372.18	7099.31
ENSRNOG00000002643	Ugdh	-0.0630137	0.686872	0.999842	2914.55	3017.04	2905.33	2620.17	3279.38	2558.67
ENSRNOG00000002644	Utp18	0.00170982	0.99365	0.999842	1328.69	1172.53	1005.88	1207.45	962.436	1340.31
ENSRNOG00000002645	Gemin5	-0.11411	0.594219	0.999842	1142.58	898.42	1010.92	1135	860.114	824.017
ENSRNOG00000002652	Rap1gap2	0.137774	0.759389	0.999842	646.298	431.791	356.416	536.767	279.613	761.333
ENSRNOG00000002653	Kcnk2	0.633401	0.362315	0.999842	63.1635	59.5891	49.6822	107.573	24.3142	135.627
ENSRNOG00000002657	Pla2g4a	-0.111944	0.592701	0.999842	461.319	537.218	589.706	487.371	559.226	423.976
ENSRNOG00000002659	Ciita	-0.0216384	0.947006	0.999842	579.751	540.885	893.559	706.908	798.316	479.822
ENSRNOG00000002660	Magee1	0.395717	0.594956	0.999842	1417.8	1378.8	462.98	1264.53	312.032	2711.39
ENSRNOG00000002662	Pbdc1	0.2181	0.185312	0.999842	1337.71	1552.07	1654.63	1574.08	1906.64	1807.59
ENSRNOG00000002664	Emp2	-0.191697	0.559149	0.999842	2123.87	3050.96	3723.28	2383.07	3487.06	1921.57
ENSRNOG00000002667	Lamc2	-0.0795759	0.918588	0.999842	93.6174	80.6744	22.321	70.2517	24.3142	91.1776
ENSRNOG00000002669	Cluh	0.00864144	0.961224	0.999842	1870.09	1806.01	2212.66	2263.42	1772.91	1889.65
ENSRNOG00000002671	Nme2	0.159625	0.472593	0.999842	6038.89	7355.12	8677.1	6972.48	9720.61	7962.08
ENSRNOG00000002680	Lamc1	-0.350249	0.248245	0.999842	5167	4574.61	5546.4	4688.2	4835.48	2468.63
ENSRNOG00000002682	Zfp692	-0.0824827	0.762547	0.999842	345.144	308.03	331.214	369.919	223.893	336.217
ENSRNOG00000002693	Nme1	0.190115	0.300583	0.999842	2447.59	2482.57	2505.71	2510.4	2539.82	3433.97
ENSRNOG00000002695	Tfb2m	0.164589	0.31959	0.999842	591.03	557.387	475.941	597.14	587.593	633.684
ENSRNOG00000002697	Mtmr1	-0.186813	0.583895	0.999842	501.925	422.624	596.906	549.939	507.559	279.231
ENSRNOG00000002705	Vps4b	-0.0996095	0.586369	0.999842	4834.27	4813.88	5543.52	4741.99	5492.98	3943.43
ENSRNOG00000002708	Phf8	-0.460624	0.0430858	0.999842	1441.48	1258.7	1051.97	983.524	731.452	1010.93
ENSRNOG00000002710	Cnst	-0.0856422	0.816587	0.999842	1085.06	985.511	637.948	927.542	526.807	1097.55
ENSRNOG00000002711	Nuf2	-0.10794	0.828618	0.999842	106.025	65.0896	124.565	66.9587	137.78	69.5229
ENSRNOG00000002713	Zfp672	-0.186684	0.105126	0.999842	1552.02	1640.99	1484.7	1317.22	1359.57	1432.63
ENSRNOG00000002714	Mettl22	0.392854	0.30353	0.999842	561.704	532.635	412.578	627.875	393.079	957.364
ENSRNOG00000002721	Ndufb4	0.144889	0.291901	0.999842	5203.1	5835.14	6045.38	5756.25	6285.22	6849.71
ENSRNOG00000002722	Sec14l1	-0.12296	0.6017	0.999842	3979.3	3009.71	4256.83	4199.74	2902.51	3225.41
ENSRNOG00000002723	Sele	-0.550746	0.298341	0.999842	192.874	339.199	704.191	221.732	257.325	365.85
ENSRNOG00000002724	Prpsap2	0.100249	0.72406	0.999842	1795.65	1747.33	1244.21	1688.24	1270.42	2172.31
ENSRNOG00000002728	Btc	0.0299806	0.959789	0.999842	124.071	172.35	290.173	107.573	351.543	140.185
ENSRNOG00000002730	Rgs5	-0.333274	0.342535	0.999842	8315.03	10752.6	15357.5	6411.57	12567.4	8346.17
ENSRNOG00000002734	AABR07042077.1	-0.17927	0.826939	0.999842	55.2681	77.9242	21.6009	36.2235	17.2225	83.1995
ENSRNOG00000002735	Dhx9	-0.0944447	0.763077	0.999842	195.13	246.607	144.006	163.555	179.317	205.149
ENSRNOG00000002736	Rabgap1l	-0.169765	0.603487	0.999842	717.357	770.074	848.917	772.769	882.402	421.696
ENSRNOG00000002746	Fstl1	-0.127831	0.678314	0.999842	19484.8	21998.4	26937.8	17250.1	29692.7	15676.8
ENSRNOG00000002748	Ccdc43	-0.114132	0.366081	0.999842	1215.9	1121.19	1159.97	1097.68	1134.66	997.254
ENSRNOG00000002749	Spag9	-0.0611967	0.660382	0.999842	2842.36	2622.84	2540.99	2495.03	2342.27	2835.62
ENSRNOG00000002750	Rc3h1	-0.351651	0.00254969	0.458313	2677.68	2568.75	2550.35	2178.9	2048.47	1881.68
ENSRNOG00000002751	Zdhhc15	-0.722929	0.025071	0.999842	174.828	211.77	177.128	132.82	128.663	79.7804
ENSRNOG00000002753	Adam11	0.0352187	0.967847	0.999842	208.665	173.267	30.9613	137.21	40.5236	245.04
ENSRNOG00000002755	Pafah1b1	0.346334	0.0352158	0.999842	1898.29	1825.26	1768.4	2017.54	2275.4	2688.6
ENSRNOG00000002757	Tada2a	0.114694	0.601788	0.999842	1020.77	851.665	815.076	1072.44	770.962	1065.64
ENSRNOG00000002759	Lias	0.114595	0.517581	0.999842	712.846	689.4	640.108	715.689	648.378	846.812
ENSRNOG00000002763	Ulk2	0.312036	0.472965	0.999842	1549.76	869.084	942.521	1715.68	1751.63	704.347
ENSRNOG00000002764	Mettl16	-0.0588224	0.777724	0.999842	1438.1	1244.04	1195.25	1211.84	1026.26	1483.91
ENSRNOG00000002767	Dlg3	-0.154867	0.544189	0.999842	892.185	665.564	662.429	731.057	513.637	748.796
ENSRNOG00000002773	Rgs4	-0.394414	0.199331	0.999842	1762.94	2102.12	2018.25	931.933	1651.34	1893.07
ENSRNOG00000002775	Npl	-0.0809841	0.734163	0.999842	464.703	553.72	547.944	464.32	610.894	405.74
ENSRNOG00000002776	Sell	-0.173145	0.735949	0.999842	59.7798	42.1707	74.1632	32.9305	50.6545	72.942
ENSRNOG00000002778	Aatf	0.169185	0.298843	0.999842	637.275	667.397	761.073	702.517	807.433	814.899
ENSRNOG00000002781	Kdsr	-0.378949	0.00847463	0.886126	2482.55	2749.35	2353.06	1973.63	2097.1	1760.87
ENSRNOG00000002783	Serpinc1	-0.424734	0.514544	0.999842	31.5818	32.0864	30.2413	12.0745	19.2487	38.7505
ENSRNOG00000002790	Abcb7	0.118475	0.658085	0.999842	268.445	263.109	200.169	275.518	213.762	304.305
ENSRNOG00000002791	Bcl2	-0.018756	0.966791	0.999842	225.584	187.935	293.053	252.467	324.189	120.81
ENSRNOG00000002793	Sstr2	1.03394	0.386271	0.999842	68.8031	62.3393	2.16009	77.9355	21.2749	173.237
ENSRNOG00000002794	Selp	0.287875	0.749745	0.999842	33.8376	62.3393	18.7208	20.856	20.2618	99.1556
ENSRNOG00000002795	Cog1	-0.124945	0.582188	0.999842	2929.21	2653.09	2226.34	2396.24	1897.52	2866.39
ENSRNOG00000002797	Gpr156	0.0746822	0.93514	0.999842	39.4772	44.0042	5.04022	25.2467	24.3142	43.3093
ENSRNOG00000002800	Gdpd2	2.5902	0.00649795	0.759756	150.013	138.43	24.4811	350.161	115.492	1416.67
ENSRNOG00000002802	Cxcl1	1.26164	0.00142896	0.296889	40.6051	31.1697	48.9621	77.9355	96.2436	116.251
ENSRNOG00000002807	2024-09-09	0.0958632	0.847406	0.999842	224.456	140.263	289.453	196.485	364.713	137.906
ENSRNOG00000002810	Gfpt2	0.101806	0.76602	0.999842	1141.46	1285.29	1224.77	1574.08	1606.76	737.398
ENSRNOG00000002811	Brinp3	0.382873	0.776304	0.999842	34.9655	38.5037	5.04022	65.861	1.01309	35.3313
ENSRNOG00000002812	Lhx1	1.35255	0.322067	0.999842	15.7909	19.2519	2.88013	35.1259	1.01309	60.4051
ENSRNOG00000002813	Dars2	-0.08424	0.654753	0.999842	769.242	904.837	812.195	676.173	764.884	904.937
ENSRNOG00000002814	Higd1b	-0.531345	0.109981	0.999842	1004.98	1270.62	956.202	780.453	987.764	467.285
ENSRNOG00000002818	Eftud2	-0.0775078	0.451197	0.999842	5014.73	4885.39	5425.44	4665.15	4981.37	4879.14
ENSRNOG00000002820	LOC24906	0.046177	0.926521	0.999842	113.92	99.9263	158.407	68.0564	194.513	121.95
ENSRNOG00000002821	Phlpp1	-0.146368	0.501485	0.999842	771.498	957.092	1125.41	759.597	933.057	887.841
ENSRNOG00000002823	Mapk9	-0.129217	0.434184	0.999842	2475.79	2015.94	1903.04	2066.94	1865.1	1912.45
ENSRNOG00000002824	Rlim	-0.311604	0.563853	0.999842	49.6285	70.5901	51.1222	72.4471	30.3927	35.3313
ENSRNOG00000002826	Hsd17b7	0.318536	0.287115	0.999842	168.06	185.184	180.008	172.336	202.618	290.628
ENSRNOG00000002827	Rbfox1	0.274197	0.742705	0.999842	824.51	880.085	122.405	687.15	197.553	1324.35
ENSRNOG00000002828	Tob1	0.163317	0.538456	0.999842	391.388	343.783	280.092	457.734	368.765	308.864
ENSRNOG00000002831	Wfikkn2	1.02704	0.193337	0.999842	151.141	81.5912	43.9219	161.359	51.6676	349.894
ENSRNOG00000002832	Slc16a2	-0.388779	0.38904	0.999842	3346.54	3383.74	4986.22	3107.54	4494.07	1347.15
ENSRNOG00000002833	Gsk3b	-0.385584	0.115725	0.999842	1198.98	1119.36	1358.7	891.319	733.478	1191.01
ENSRNOG00000002835	Luc7l3	0.215633	0.282	0.999842	1298.24	1314.63	1410.54	1642.13	1232.93	1798.48
ENSRNOG00000002838	Pdzd11	0.21901	0.237541	0.999842	1105.36	1199.12	1357.98	1284.29	1654.38	1325.49
ENSRNOG00000002839	Slc19a2	-0.235	0.282419	0.999842	1029.79	1079.94	1068.53	893.514	708.15	1099.83
ENSRNOG00000002840	Atp5f1b	0.00581912	0.97554	0.999842	41653	52717.1	40288.6	44114.8	39592.6	51495.9
ENSRNOG00000002841	Cdc42bpa	-0.00240734	0.990943	0.999842	877.522	1218.37	1147.01	928.64	1156.95	1153.4
ENSRNOG00000002843	Cxcl6	1.19243	0.0326446	0.999842	21.4305	31.1697	66.9629	83.4239	95.2305	96.8761
ENSRNOG00000002848	Maoa	-0.251815	0.209822	0.999842	2003.19	2290.97	2760.6	1707.99	2185.24	2033.26
ENSRNOG00000002851	Fam104a	0.0561707	0.550948	0.999842	3954.49	3952.13	3833.45	4109.73	3867.98	4228.36
ENSRNOG00000002852	Myo19	-0.0175859	0.952106	0.999842	328.225	231.022	306.013	334.793	215.788	304.305
ENSRNOG00000002855	Rfc1	0.0246819	0.846136	0.999842	2922.44	2830.02	3353.91	3174.5	3113.23	2978.09
ENSRNOG00000002860	Ccdc181	0.189829	0.694129	0.999842	975.651	863.583	446.419	947.301	430.564	1228.62
ENSRNOG00000002862	Clcn5	-0.312943	0.437051	0.999842	73.3148	49.5048	65.5229	39.5166	52.6807	59.2654
ENSRNOG00000002863	Cacna1e	0.409982	0.655395	0.999842	38.3493	16.5016	5.04022	29.6374	16.2095	33.0519
ENSRNOG00000002864	Nacc1	0.44985	0.493164	0.999842	89.1057	44.921	102.244	100.987	178.304	43.3093
ENSRNOG00000002871	Rbm25l1	-0.0106652	0.92347	0.999842	1496.75	1625.41	1603.51	1509.31	1637.15	1545.46
ENSRNOG00000002874	AABR07065078.1	-0.0220815	0.918402	0.999842	247.015	318.114	244.811	253.565	270.495	273.533
ENSRNOG00000002875	Klhl20	-0.230238	0.0317949	0.999842	1036.56	994.679	1028.2	881.44	857.075	869.606
ENSRNOG00000002876	Eef2kmt	-0.281153	0.151226	0.999842	425.226	429.958	445.699	405.045	365.726	299.746
ENSRNOG00000002879	Psen2	0.142101	0.334289	0.999842	1103.11	958.009	1191.65	1222.82	1180.25	1187.59
ENSRNOG00000002881	Ddr2	-0.360501	0.263639	0.999842	7921.39	10209.9	12581.1	8182.13	10473.3	5266.64
ENSRNOG00000002882	Zcchc2	-0.357838	0.144219	0.999842	195.13	168.683	169.927	150.383	147.911	117.391
ENSRNOG00000002883	Alg1	0.00903898	0.962364	0.999842	833.533	757.239	756.033	776.062	664.588	920.893
ENSRNOG00000002884	Blzf1	-0.246103	0.185225	0.999842	1556.53	1386.13	1186.61	1298.56	1132.64	1048.54
ENSRNOG00000002886	Myh10	-0.261983	0.3885	0.999842	3664.61	3678.02	4292.83	3018.63	4505.21	2179.14
ENSRNOG00000002894	Mnt	0.14375	0.633706	0.999842	249.27	238.356	290.893	255.76	380.922	223.385
ENSRNOG00000002895	Nagpa	0.0434777	0.825123	0.999842	554.937	572.972	670.349	581.772	717.268	555.043
ENSRNOG00000002896	Prdx6	0.0107193	0.963774	0.999842	4081.94	4329.83	5992.1	4165.71	5729.03	4618.14
ENSRNOG00000002898	Nme7	-0.196148	0.281152	0.999842	903.464	978.177	1003	790.332	986.75	740.818
ENSRNOG00000002899	Akap10	-0.22337	0.217444	0.999842	1183.19	954.342	1056.29	1041.7	841.878	851.37
ENSRNOG00000002903	Specc1	-0.208567	0.432343	0.999842	3517.98	3436.91	4778.13	3677.24	4002.72	2474.33
ENSRNOG00000002904	Arr3	-0.37674	0.738025	0.999842	706.078	414.373	58.3225	503.837	15.1964	388.644
ENSRNOG00000002905	Ccdc103	-0.160978	0.860708	0.999842	37.2214	11.0011	6.48028	16.4652	18.2356	13.6766
ENSRNOG00000002907	Plekha6	0.00177278	0.993711	0.999842	1286.96	1116.61	1530.07	1481.87	1395.03	1062.22
ENSRNOG00000002908	Slc35a4	-0.0706797	0.686297	0.999842	7161.17	7713.57	9536.1	7714.52	8441.07	7090.19
ENSRNOG00000002912	Parn	0.0156835	0.92272	0.999842	805.335	813.161	1004.44	873.756	883.415	896.959
ENSRNOG00000002914	Trmt1	0.0614021	0.635986	0.999842	1326.43	1442.97	1400.46	1323.81	1485.19	1543.18
ENSRNOG00000002915	Trim11	0.000624353	0.997037	0.999842	1145.97	947.008	1075.73	935.226	1081.98	1152.26
ENSRNOG00000002916	Car4	-0.0428939	0.93138	0.999842	327.097	574.805	839.557	326.012	859.101	506.035
ENSRNOG00000002919	Gfap	4.21788	1.10961e-08	2.95858e-05	348.527	337.366	131.766	1927.53	2002.88	11277.5
ENSRNOG00000002922	Adora2b	0.287438	0.328804	0.999842	418.458	448.293	320.414	409.436	405.236	633.684
ENSRNOG00000002925	Tsx	1.32796	0.324363	0.999842	0	7.33404	12.2405	7.68378	18.2356	23.9341
ENSRNOG00000002926	Uap1	0.081506	0.674402	0.999842	2344.95	2452.32	2776.44	2469.79	3219.6	2325.03
ENSRNOG00000002928	Guk1	0.108496	0.416482	0.999842	7158.91	7769.5	6998.7	7436.8	7422.92	8780.4
ENSRNOG00000002930	Ppl	0.266099	0.629443	0.999842	1508.03	1370.55	1772.72	2271.11	2772.83	549.345
ENSRNOG00000002932	Wdr19	-0.384401	0.264191	0.999842	465.831	390.538	321.854	381.994	195.527	324.82
ENSRNOG00000002934	Atp1b1	0.119688	0.854599	0.999842	7032.58	6608.89	1881.44	4868.22	2095.07	9901.88
ENSRNOG00000002935	Ankrd40	0.150468	0.580838	0.999842	744.428	1024.02	660.989	709.103	1037.41	949.386
ENSRNOG00000002937	Ren	-0.0610656	0.912163	0.999842	66.5473	113.678	131.046	49.3957	147.911	101.435
ENSRNOG00000002940	Ankrd17	0.123605	0.359112	0.999842	2744.23	2876.78	2551.79	2670.66	3156.79	3074.96
ENSRNOG00000002941	Uhmk1	-0.43188	0.351741	0.999842	801.951	549.136	547.944	742.034	431.577	233.642
ENSRNOG00000002943	Mrpl55	0.111583	0.602038	0.999842	1381.7	1580.49	1821.68	1396.25	1949.19	1824.69
ENSRNOG00000002944	RGD1304587	0.1737	0.292402	0.999842	993.698	1069.85	1167.17	1147.08	1377.8	1120.34
ENSRNOG00000002946	Socs3	0.267756	0.297683	0.999842	639.531	517.966	842.437	900.1	801.355	707.766
ENSRNOG00000002947	Dpt	-0.171425	0.574321	0.999842	1770.84	1920.6	2098.17	1270.02	2450.67	1420.09
ENSRNOG00000002948	Abcc3	-0.262548	0.320262	0.999842	558.321	517.05	822.996	490.664	592.658	500.337
ENSRNOG00000002949	Pgs1	0.0461621	0.697667	0.999842	2737.46	2760.35	2854.2	2613.58	3039.27	2971.25
ENSRNOG00000002950	Lyl1	0.442929	0.315965	0.999842	65.4194	58.6723	89.2839	68.0564	135.754	86.6187
ENSRNOG00000002953	P2ry4	-0.185718	0.903456	0.999842	66.5473	13.7513	12.2405	51.5911	0	29.6327
ENSRNOG00000002956	Stim2	0.0691793	0.862463	0.999842	1947.92	1308.21	1061.33	1908.87	1767.84	851.37
ENSRNOG00000002959	Shroom4	-0.499999	0.0932128	0.999842	1996.42	1721.67	2965.81	1545.54	1930.95	1250.27
ENSRNOG00000002960	LOC100909913	0.867102	0.199725	0.999842	14.663	45.8377	36.7216	57.0795	33.432	87.7584
ENSRNOG00000002963	C1ql1	0.864064	0.438347	0.999842	483.878	82.5079	17.2808	735.448	109.414	216.547
ENSRNOG00000002964	Xcl1	0.129965	0.851042	0.999842	24.8143	35.7534	37.4416	14.2699	57.7462	35.3313
ENSRNOG00000002969	Itpkb	0.0239867	0.955527	0.999842	87.9778	55.0053	100.084	77.9355	105.361	63.8243
ENSRNOG00000002970	Zswim7	0.391354	0.221299	0.999842	117.304	165.016	149.767	140.503	222.88	204.01
ENSRNOG00000002972	Spata46	0.113197	0.878508	0.999842	16.9188	8.25079	10.8005	12.0745	16.2095	10.2575
ENSRNOG00000002975	AABR07037243.1	-0.52486	0.333061	0.999842	20.3026	32.0864	26.6412	16.4652	19.2487	19.3752
ENSRNOG00000002976	Maats1	2.00705	0.0891454	0.999842	13.535	10.0843	3.60016	39.5166	3.03927	66.1037
ENSRNOG00000002977	Ttc19	0.386804	0.558552	0.999842	616.973	327.281	110.165	704.713	399.158	273.533
ENSRNOG00000002978	Faslg	-0.0113028	0.983057	0.999842	89.1057	50.4215	136.086	65.861	123.597	84.3392
ENSRNOG00000002979	Tbx19	0.133309	0.852693	0.999842	24.8143	8.25079	18.7208	18.6606	15.1964	22.7944
ENSRNOG00000002980	Tsr1	-0.141319	0.575809	0.999842	1805.8	1704.25	1332.78	1459.92	1128.58	1801.9
ENSRNOG00000002983	Nf1x	0.170599	0.476641	0.999842	980.163	1446.64	1415.58	1239.28	1422.38	1665.13
ENSRNOG00000002984	Bmp15	0.406583	0.560104	0.999842	124.071	120.095	36.0016	87.8146	69.9033	213.128
ENSRNOG00000002986	Efhc2	0.35967	0.462658	0.999842	64.2915	90.7587	61.9227	55.9818	137.78	84.3392
ENSRNOG00000002989	Nmt1	0.0520473	0.597017	0.999842	3960.13	3711.02	4047.3	4201.93	3962.2	3985.6
ENSRNOG00000002991	Srr	-0.148165	0.736052	0.999842	407.179	349.284	229.69	295.277	169.186	425.115
ENSRNOG00000002997	Slc9a3r2	-0.241303	0.241385	0.999842	26530.9	28870.4	39815.6	25592.5	28388.8	26572.6
ENSRNOG00000002999	Timmdc1	0.112669	0.388483	0.999842	1323.05	1441.14	1428.54	1395.16	1505.45	1634.36
ENSRNOG00000003003	Tbc1d19	0.195457	0.458238	0.999842	614.717	700.401	434.899	668.489	576.449	757.913
ENSRNOG00000003005	Rasgef1c	0.0680913	0.874	0.999842	142.118	228.272	198.009	172.336	294.809	128.788
ENSRNOG00000003011	Gadd45gip1	0.178513	0.181408	0.999842	2061.84	2368.89	2193.22	2414.9	2360.5	2722.79
ENSRNOG00000003013	Rpgr	-0.0556034	0.804806	0.999842	262.805	235.606	203.769	250.272	208.697	215.407
ENSRNOG00000003014	Poglut1	-0.00336698	0.982254	0.999842	1485.47	1408.14	1366.62	1386.37	1594.6	1267.37
ENSRNOG00000003018	Olfml2b	-0.274484	0.431864	0.999842	2826.57	2886.86	3550.47	1821.06	3884.19	1953.48
ENSRNOG00000003019	Ubn1	0.136635	0.60628	0.999842	1266.65	926.839	1059.89	1189.89	1488.23	896.959
ENSRNOG00000003025	AABR07039336.2	0.136209	0.8101	0.999842	459.064	501.465	253.451	352.356	197.553	784.127
ENSRNOG00000003026	Rad23a	0.0705765	0.510682	0.999842	3620.62	3955.8	3922.73	3805.67	4188.12	4083.61
ENSRNOG00000003028	Dnah17	-0.0840986	0.862723	0.999842	33.8376	22.9189	29.5213	30.7351	24.3142	26.2135
ENSRNOG00000003029	Calr	-0.019938	0.9273	0.999842	10085.9	10141.1	12627.9	9987.82	13352.5	9064.19
ENSRNOG00000003031	Atp2b4	-0.259685	0.258104	0.999842	1871.22	1777.59	2354.5	1574.08	2043.4	1397.3
ENSRNOG00000003033	Plcd3	-0.206318	0.659741	0.999842	1969.35	1366.88	838.117	1636.65	620.012	1360.82
ENSRNOG00000003038	Sft2d2	-0.330687	0.161441	0.999842	2385.55	2070.95	2752.68	2117.43	2161.94	1453.14
ENSRNOG00000003041	Smg6	-0.0334197	0.855905	0.999842	1204.62	1057.94	1334.94	1290.88	1014.1	1211.52
ENSRNOG00000003042	Mettl13	-0.186939	0.362504	0.999842	1192.21	1310.96	1364.46	1166.84	905.703	1326.63
ENSRNOG00000003048	Tiprl	0.0496817	0.622572	0.999842	1984.01	1959.1	2029.05	1960.46	2145.73	2075.43
ENSRNOG00000003049	Hsd17b10	0.130674	0.559767	0.999842	1041.07	1198.2	1364.46	1176.72	1612.84	1156.82
ENSRNOG00000003050	Tbc1d9b	-0.132181	0.558165	0.999842	7323.59	6370.53	9091.12	7187.63	7972.01	5631.35
ENSRNOG00000003052	Cox18	-0.0911231	0.646074	0.999842	404.923	518.883	408.258	445.659	388.014	417.137
ENSRNOG00000003059	Optc	0.778499	0.181584	0.999842	83.4661	46.7545	38.1617	59.2749	76.9949	151.583
ENSRNOG00000003062	AABR07039218.1	0.283933	0.663624	0.999842	59.7798	39.4205	28.8013	26.3444	43.5629	85.479
ENSRNOG00000003063	Phka1	-0.00940095	0.975956	0.999842	684.648	693.067	707.071	907.784	723.347	439.932
ENSRNOG00000003064	Bst1	-0.385131	0.147579	0.999842	1398.62	1120.27	1676.23	964.863	1350.45	896.959
ENSRNOG00000003065	Glyr1	-0.0131877	0.924531	0.999842	5823.45	5283.26	5508.96	5682.71	4831.43	5950.47
ENSRNOG00000003066	Wnt9a	-0.129844	0.727058	0.999842	87.9778	71.5069	92.884	85.6193	90.1651	54.7065
ENSRNOG00000003068	Mrnip	-0.0868122	0.723711	0.999842	395.9	345.617	524.183	362.235	429.551	401.181
ENSRNOG00000003069	Cd38	-0.688268	0.118627	0.999842	1076.04	726.987	732.992	639.949	685.862	247.319
ENSRNOG00000003070	Pigl	-0.191644	0.507171	0.999842	327.097	366.702	287.293	274.421	217.815	366.99
ENSRNOG00000003071	Vamp4	0.122281	0.483923	0.999842	923.767	958.925	1187.33	1199.77	1051.59	1092.99
ENSRNOG00000003073	Gpr161	-0.432233	0.356234	0.999842	32.7097	30.2529	41.7618	29.6374	24.3142	23.9341
ENSRNOG00000003075	Tmem39a	-0.068841	0.819353	0.999842	992.57	996.512	1050.53	892.416	1338.29	666.736
ENSRNOG00000003076	Rbms2	-0.0958359	0.730507	0.999842	2873.94	3013.37	3762.88	2970.33	3911.54	2148.37
ENSRNOG00000003078	Dcaf6	-0.466695	0.0978066	0.999842	693.671	671.981	688.35	581.772	572.396	331.658
ENSRNOG00000003081	Ribc1	0.122474	0.385704	0.999842	418.458	447.376	462.26	481.883	493.375	471.844
ENSRNOG00000003084	Parp1	-0.04811	0.766858	0.999842	2951.77	2745.68	2727.48	2621.27	2381.78	3145.63
ENSRNOG00000003086	Cenpv	0.640538	0.143402	0.999842	631.635	339.199	331.214	766.183	875.31	386.365
ENSRNOG00000003088	Arhgap31	-0.349789	0.45898	0.999842	3020.57	1979.27	3568.48	3003.26	2770.8	949.386
ENSRNOG00000003094	Cmahp	0.273561	0.713644	0.999842	66.5473	32.0864	28.8013	72.4471	63.8247	17.0958
ENSRNOG00000003098	Prom1	-0.261083	0.742289	0.999842	4234.21	3245.31	852.517	2444.54	443.734	4064.24
ENSRNOG00000003099	Ubqln2	0.140938	0.479208	0.999842	1251.99	1443.89	1277.34	1201.96	1452.77	1726.67
ENSRNOG00000003100	Dusp12	0.0548942	0.705346	0.999842	451.168	475.796	486.021	522.497	470.074	476.403
ENSRNOG00000003104	Trpv2	0.1263	0.641512	0.999842	906.848	1053.35	1255.01	1094.39	1508.49	907.217
ENSRNOG00000003105	Kif19	0.777726	0.484158	0.999842	310.178	141.18	23.761	278.812	22.288	512.874
ENSRNOG00000003108	Acbd4	-0.0907128	0.584975	0.999842	1967.09	2069.12	2281.78	2201.95	1700.98	2032.12
ENSRNOG00000003109	Btbd17	0.634263	0.5897	0.999842	89.1057	48.588	6.48028	60.3726	9.11782	153.862
ENSRNOG00000003114	B4galt4	-0.0485213	0.857472	0.999842	1233.95	1578.65	1847.6	1265.63	1923.86	1317.52
ENSRNOG00000003116	Dph1	0.219068	0.207734	0.999842	801.951	784.742	963.402	883.635	1041.46	1045.12
ENSRNOG00000003117	Psmd12	0.0765058	0.539096	0.999842	4134.96	4209.74	4096.26	4220.59	4050.34	4848.37
ENSRNOG00000003119	Gc	0.208351	0.807062	0.999842	13.535	6.41728	27.3612	10.9768	21.2749	22.7944
ENSRNOG00000003120	Prelp	0.184243	0.702401	0.999842	10461.5	13119.7	18358.6	11392.9	27792.1	8468.12
ENSRNOG00000003121	Rtn4rl1	0.552758	0.441245	0.999842	1412.16	1197.28	335.535	1206.35	452.852	2660.11
ENSRNOG00000003122	Hdac8	0.0809952	0.556732	0.999842	499.669	473.045	483.141	536.767	514.65	487.8
ENSRNOG00000003123	Rpa1	-0.0295383	0.924931	0.999842	5932.86	5391.43	4678.76	4981.29	3419.18	7278.25
ENSRNOG00000003125	Rogdi	0.391359	0.312802	0.999842	2985.61	2980.37	2052.09	2843	2227.79	5445.58
ENSRNOG00000003127	Spryd4	0.323304	0.134639	0.999842	519.971	584.89	603.386	780.453	564.292	794.384
ENSRNOG00000003129	Zfp496	-0.247176	0.107231	0.999842	1568.94	1542.9	1773.44	1397.35	1496.34	1222.92
ENSRNOG00000003131	Traf7	-0.100293	0.626282	0.999842	2390.06	2381.73	3137.9	2306.23	2868.06	2205.36
ENSRNOG00000003132	Mip	-3.82548	NA	NA	7.89544	287.861	12.2405	4.39073	7.09164	10.2575
ENSRNOG00000003134	Slc4a4	-0.200452	0.49573	0.999842	119.56	109.094	115.925	122.941	89.152	87.7584
ENSRNOG00000003135	Fcrlb	0.759223	0.367825	0.999842	6.76752	4.58377	13.6806	12.0745	18.2356	12.5369
ENSRNOG00000003136	Fcrla	-0.0632747	0.874376	0.999842	230.096	239.273	315.374	153.676	361.673	235.922
ENSRNOG00000003139	Smc1a	-0.0372088	0.747975	0.999842	4268.05	4499.43	4405.15	4160.22	4014.88	4663.73
ENSRNOG00000003144	Gprc5c	-0.167588	0.571617	0.999842	974.523	1175.28	1562.47	1090	1382.87	833.135
ENSRNOG00000003147	Sqstm1	0.156595	0.337553	0.999842	26611	29207.8	28754.5	28224.7	29050.4	36996.4
ENSRNOG00000003148	Timp2	0.903864	0.0702133	0.999842	5264	3521.26	3734.08	6727.7	13405.2	3290.37
ENSRNOG00000003149	Farsa	-0.0710865	0.651718	0.999842	3417.6	3209.56	2873.65	2869.34	2765.74	3407.76
ENSRNOG00000003150	Mpc2	0.143133	0.445438	0.999842	2427.28	3138.97	2350.9	2965.94	2616.81	3160.44
ENSRNOG00000003151	Bfar	-0.0971109	0.604798	0.999842	1288.09	1340.3	1544.47	1374.3	1442.64	1085.01
ENSRNOG00000003158	AABR07037343.1	0.48539	0.237946	0.999842	51.8843	68.7566	52.5623	54.8842	95.2305	92.3173
ENSRNOG00000003160	RragB	1.22448	0.125014	0.999842	41.7331	32.0864	12.9606	47.2004	29.3796	125.369
ENSRNOG00000003163	Sdhc	-0.00416609	0.978543	0.999842	9503.86	11609.8	10882.6	9808.9	10201.8	11895.3
ENSRNOG00000003170	Nlrp3	-0.0331642	0.923954	0.999842	165.804	229.189	305.293	195.388	282.652	207.429
ENSRNOG00000003171	Mpz	3.24669	0.00401096	0.641673	24.8143	306.196	7.92035	367.724	1177.21	1671.97
ENSRNOG00000003172	Serpinf1	0.0438672	0.876499	0.999842	19742	24217.9	29102.2	18614.5	32928.5	23775.7
ENSRNOG00000003174	Tapt1	-0.0412772	0.931821	0.999842	1737	1010.26	741.632	1544.44	1279.53	565.301
ENSRNOG00000003177	Mat2b	-0.122853	0.354325	0.999842	4398.89	4674.53	4623.32	4024.11	4690.61	3863.65
ENSRNOG00000003178	Mageh1	0.103836	0.584342	0.999842	1840.77	2134.21	2098.89	1816.67	2158.9	2552.97
ENSRNOG00000003183	Fmod	1.27806	0.0451758	0.999842	2808.52	5426.27	3484.23	3041.68	19173.8	6204.63
ENSRNOG00000003185	Acbd3	0.342048	0.123881	0.999842	215.433	254.858	296.653	342.477	334.32	297.467
ENSRNOG00000003186	Anks3	0.131188	0.645746	0.999842	951.965	777.408	773.314	1053.78	618.999	1067.92
ENSRNOG00000003187	Armcx5	-0.000310345	0.998802	0.999842	583.135	618.809	645.148	633.363	715.242	498.057
ENSRNOG00000003189	Cited1	0.164046	0.695619	0.999842	2264.86	2774.1	4934.38	4209.61	4769.63	2196.24
ENSRNOG00000003191	Bhlhb9	0.0504437	0.768224	0.999842	792.928	793.91	787.714	848.509	694.98	916.334
ENSRNOG00000003195	Caskin1	0.631814	0.407231	0.999842	242.503	110.011	45.362	291.984	73.9556	249.599
ENSRNOG00000003198	RGD1305733	0.358592	0.741919	0.999842	849.324	760.906	62.6427	583.967	60.7855	1499.87
ENSRNOG00000003201	Rps4x	0.265638	0.364082	0.999842	5832.48	7863.92	8846.31	6435.72	11606	9059.63
ENSRNOG00000003203	Hexim1	-0.124993	0.523077	0.999842	1797.91	1968.27	2306.26	1633.35	2173.08	1763.15
ENSRNOG00000003205	Ldb2	-0.193455	0.50377	0.999842	2540.08	2877.69	3799.61	2739.82	3390.82	1930.68
ENSRNOG00000003206	Actr3	-0.00560841	0.979558	0.999842	7890.93	8084.86	10529	7624.51	10645.6	8133.04
ENSRNOG00000003207	Fmnl1	0.16632	0.596293	0.999842	588.774	468.462	862.598	734.35	839.852	581.257
ENSRNOG00000003208	Ercc6l	-0.299636	0.703451	0.999842	58.6519	35.7534	19.4408	32.9305	47.6153	11.3972
ENSRNOG00000003209	Pcp4l1	0.136075	0.640911	0.999842	859.475	1279.79	1415.58	1006.58	1322.08	1579.65
ENSRNOG00000003211	Srp9	0.115297	0.461989	0.999842	1880.24	1927.94	1951.29	1839.72	2394.95	2003.63
ENSRNOG00000003213	Helz	-0.264927	0.277084	0.999842	1963.71	1545.65	1474.62	1742.02	1194.43	1210.38
ENSRNOG00000003214	AABR07029742.1	-0.108291	0.553484	0.999842	865.115	860.833	1045.49	763.987	962.436	845.672
ENSRNOG00000003215	Zfp287	-0.173394	0.512833	0.999842	353.039	269.526	291.613	296.374	209.71	304.305
ENSRNOG00000003217	Lgals3bp	0.149518	0.580762	0.999842	5693.74	6608.89	8653.34	7096.52	9927.28	6221.73
ENSRNOG00000003218	Zfp286a	0.222634	0.361176	0.999842	226.712	249.357	234.73	227.22	266.443	336.217
ENSRNOG00000003219	Trim16	-0.136328	0.688567	0.999842	321.457	317.197	271.452	383.091	188.435	256.437
ENSRNOG00000003220	H3f3a	0.0590219	0.821485	0.999842	8991.78	11286.2	13517.9	9061.37	14537.9	11609.2
ENSRNOG00000003221	Myoc	-0.289013	0.178397	0.999842	23422.4	22625.5	18001.5	20312.6	13947.2	18161.4
ENSRNOG00000003223	Degs1	-0.126754	0.576987	0.999842	6419	7551.31	8360.28	6284.24	8528.2	5640.47
ENSRNOG00000003224	Nudt16l1	0.072269	0.733019	0.999842	355.295	374.036	350.655	332.598	348.503	454.748
ENSRNOG00000003226	Mprip	-0.126579	0.667356	0.999842	8197.73	9059.37	11305.2	6942.85	12133.8	7086.78
ENSRNOG00000003228	Mid1ip1	-0.0672031	0.735582	0.999842	1483.22	1475.06	2060.73	1657.5	1586.5	1548.88
ENSRNOG00000003229	Tspan7	0.158191	0.631403	0.999842	15110.8	16214.6	11761.7	13684.8	11061.9	23333.5
ENSRNOG00000003232	Slc9a3r1	-0.0968669	0.43212	0.999842	3395.04	3495.59	3030.61	2976.92	3277.35	3020.26
ENSRNOG00000003234	Mgrn1	0.0728206	0.734396	0.999842	4616.58	4171.23	4128.66	4509.28	3534.67	5541.32
ENSRNOG00000003235	Mgat4b	0.489969	0.0622026	0.999842	570.728	547.303	566.665	669.587	1050.58	645.081
ENSRNOG00000003237	Tp53bp2	0.134062	0.566936	0.999842	800.824	535.385	605.546	772.769	730.438	625.706
ENSRNOG00000003239	Cant1	-0.063128	0.605792	0.999842	3592.43	3734.86	4127.94	3624.55	3875.07	3467.03
ENSRNOG00000003241	Gabrg2	0.774103	0.6174	0.999842	1195.6	1195.45	54.0024	962.668	55.72	3162.72
ENSRNOG00000003242	Gulp1	-0.126114	0.625883	0.999842	2004.31	2372.56	2013.21	1953.88	2485.11	1415.53
ENSRNOG00000003243	Wdr81	-0.291368	0.373111	0.999842	1024.15	755.406	1010.2	998.892	789.198	491.219
ENSRNOG00000003244	Ltc4s	0.543335	0.344007	0.999842	50.7564	61.4226	96.4842	64.7633	169.186	70.6626
ENSRNOG00000003245	Cacng1	-1.29807	NA	NA	0	366.702	2.88013	149.285	1.01309	0
ENSRNOG00000003247	Sde2	-0.0207332	0.897105	0.999842	2256.97	2026.94	2366.74	2360.02	2303.77	1891.93
ENSRNOG00000003248	Mpzl1	-0.178444	0.541824	0.999842	11985.3	14241.8	17261.3	12896.7	16664.3	8868.16
ENSRNOG00000003251	B3galt2	0.743938	0.523019	0.999842	426.354	510.632	19.4408	386.384	53.6938	1161.37
ENSRNOG00000003253	Qdpr	0.0654747	0.673799	0.999842	2875.07	3342.49	3155.18	3074.61	3013.95	3721.18
ENSRNOG00000003254	Il23a	0.194766	0.796041	0.999842	9.02336	9.16755	19.4408	15.3676	11.144	17.0958
ENSRNOG00000003256	Ccng1	-0.000307904	0.99901	0.999842	7656.32	8817.35	5408.16	7599.26	6121.09	8155.83
ENSRNOG00000003258	Cdc73	-0.265924	0.40798	0.999842	1523.82	1223.87	806.435	1232.7	914.821	806.921
ENSRNOG00000003259	C1qtnf1	-0.427874	0.0544573	0.999842	1125.66	1448.47	1562.47	855.095	1057.67	1163.65
ENSRNOG00000003260	Nr1i3	0.128224	0.597684	0.999842	277.468	289.695	300.253	267.835	286.705	394.343
ENSRNOG00000003261	Usp9x	-0.0104851	0.942574	0.999842	2999.14	2555	2390.5	2679.44	2686.72	2517.64
ENSRNOG00000003262	Cacng4	0.636512	0.218021	0.999842	73.3148	61.4226	43.2019	92.2054	51.6676	132.207
ENSRNOG00000003264	Nat9	0.0644489	0.698358	0.999842	1406.52	1491.56	1648.87	1364.42	1695.91	1695.9
ENSRNOG00000003266	LOC100361655	0.663573	0.668252	0.999842	22.5584	11.9178	0	24.149	5.06545	25.0738
ENSRNOG00000003267	Pycr2	0.0206594	0.892401	0.999842	3058.92	3180.22	3248.06	2925.33	2992.67	3707.51
ENSRNOG00000003268	Maml1	-0.123546	0.766353	0.999842	239.119	267.692	350.655	180.02	403.21	204.01
ENSRNOG00000003269	Atp6v0e1	0.0151499	0.952528	0.999842	7034.84	7894.18	9440.33	6975.78	10755	6896.44
ENSRNOG00000003273	Spata20	2.03694	0.0753864	0.999842	38.3493	46.7545	3.60016	110.866	15.1964	237.062
ENSRNOG00000003276	Myo1d	0.0179992	0.95925	0.999842	3682.66	4001.63	5232.47	3679.43	6488.85	2910.84
ENSRNOG00000003278	Map3k14	0.205449	0.576588	0.999842	415.075	257.608	438.499	482.981	517.689	280.371
ENSRNOG00000003279	Syce2	0.0850334	0.771196	0.999842	92.4895	121.928	112.325	106.475	105.361	135.627
ENSRNOG00000003280	Grin2c	0.307165	0.848217	0.999842	77.8265	27.5026	0	62.5679	7.09164	60.4051
ENSRNOG00000003281	Mcm9	-0.0685548	0.608695	0.999842	639.531	606.892	630.747	557.623	620.012	612.029
ENSRNOG00000003283	Rcsd1	-0.0600767	0.829672	0.999842	1743.77	1500.73	2087.37	1892.41	2032.26	1189.87
ENSRNOG00000003284	Epn3	0.491156	0.688674	0.999842	90.2336	56.8388	5.04022	53.7865	8.10473	151.583
ENSRNOG00000003285	Mpv17l	0.352819	0.676171	0.999842	56.396	45.8377	23.761	42.8096	14.1833	103.714
ENSRNOG00000003288	Cacng5	0.0539101	0.96142	0.999842	371.086	349.284	23.041	276.616	25.3273	469.564
ENSRNOG00000003289	Lap3	0.185085	0.278157	0.999842	2790.48	3103.21	3762.16	3682.73	3439.44	3859.09
ENSRNOG00000003291	Creg1	0.0250481	0.958813	0.999842	2128.39	2107.62	974.202	1648.72	924.952	2727.35
ENSRNOG00000003296	Dck	-0.109253	0.694196	0.999842	213.177	192.519	267.132	220.634	236.05	167.539
ENSRNOG00000003298	Cd247	0.677346	0.0680984	0.999842	142.118	154.932	197.289	172.336	354.582	264.415
ENSRNOG00000003300	Btg2	-0.409209	0.364701	0.999842	2691.22	2183.71	5391.59	2293.06	1701.99	3737.14
ENSRNOG00000003302	Flcn	-0.0182718	0.913033	0.999842	4306.4	3960.38	3310.7	4185.47	3556.96	3686.99
ENSRNOG00000003304	Chad	0.265884	NA	NA	126.327	1116.61	156.247	72.4471	112.453	1497.59
ENSRNOG00000003305	Cxcr3	0.308267	0.495864	0.999842	477.11	500.548	762.513	432.487	1172.15	550.484
ENSRNOG00000003307	Gcdh	-0.0985296	0.511135	0.999842	2077.63	2373.48	2625.95	2289.77	2246.02	2076.57
ENSRNOG00000003310	Tmem63a	0.0151813	0.950987	0.999842	1139.2	1254.12	1553.83	1110.86	1668.56	1210.38
ENSRNOG00000003313	Glra2	0.901135	0.588884	0.999842	107.152	87.0917	4.32019	114.159	0	256.437
ENSRNOG00000003326	Rrn3	-0.128982	0.407893	0.999842	1810.31	1974.69	1709.35	1536.76	1594.6	1893.07
ENSRNOG00000003328	Cdip1	0.0622775	0.818516	0.999842	4230.83	4233.57	3159.5	3662.97	3141.59	5331.61
ENSRNOG00000003329	Ppm1d	-0.0540518	0.806927	0.999842	2120.49	1864.68	1346.46	1697.02	1650.32	1785.94
ENSRNOG00000003330	Acsf2	-0.364329	0.145099	0.999842	1414.41	1416.39	2120.49	1335.88	1425.42	1086.15
ENSRNOG00000003332	Nt5m	0.401031	0.364241	0.999842	646.298	579.389	305.293	722.275	390.04	908.356
ENSRNOG00000003334	Klhl21	-0.158594	0.604919	0.999842	2982.22	3038.13	3653.44	2859.46	3918.64	1888.52
ENSRNOG00000003336	Mybph	-0.270273	0.781016	0.999842	419.586	855.332	49.6822	381.994	87.1258	629.125
ENSRNOG00000003338	Pmp22	0.144432	0.611732	0.999842	7132.97	8983.28	10663.7	8545.46	13203.6	7851.53
ENSRNOG00000003343	Canx	-0.0141388	0.930084	0.999842	22571.9	21871	19598.5	21710	18067.5	23638.9
ENSRNOG00000003346	Fancb	0.348124	0.458746	0.999842	55.2681	27.5026	41.0418	61.4703	46.6022	49.0079
ENSRNOG00000003348	Rasd1	-0.727525	0.101858	0.999842	901.208	1145.94	2715.24	934.128	1041.46	901.518
ENSRNOG00000003349	LOC103693323	0.468829	0.624055	0.999842	24.8143	16.5016	8.64038	30.7351	5.06545	33.0519
ENSRNOG00000003350	Mospd2	-0.215903	0.214835	0.999842	682.392	792.993	717.871	588.358	716.255	583.536
ENSRNOG00000003357	Col3a1	-0.564495	0.031517	0.999842	49449.2	47674	64816.5	32953.5	47737.9	28811
ENSRNOG00000003359	Ogt	0.098854	0.668557	0.999842	2975.45	2936.37	2383.3	2868.25	2349.36	3665.34
ENSRNOG00000003365	Cadm3	0.455664	0.192208	0.999842	262.805	315.364	163.447	306.254	293.796	415.998
ENSRNOG00000003367	Tmem220	0.116435	0.604632	0.999842	184.979	198.019	230.41	236.002	234.024	196.032
ENSRNOG00000003374	LOC103690141	-0.641464	0.0102292	0.985656	358.679	252.108	317.534	180.02	191.474	223.385
ENSRNOG00000003384	Hs3st3b1	-0.576077	0.157495	0.999842	224.456	231.939	128.166	159.164	90.1651	142.465
ENSRNOG00000003385	Glrx2	0.122238	0.371501	0.999842	1017.38	1094.61	1091.57	1049.39	1226.85	1211.52
ENSRNOG00000003386	Rbfox3	0.346608	0.748184	0.999842	74.4428	117.345	13.6806	79.0332	11.144	170.958
ENSRNOG00000003388	Cenpf	0.125546	0.735599	0.999842	75.5707	70.5901	46.802	65.861	72.9425	70.6626
ENSRNOG00000003392	Grsf1	0.315164	0.202246	0.999842	1208	1153.28	956.202	1061.46	1347.41	1717.56
ENSRNOG00000003395	Cby3	-0.217277	0.795025	0.999842	41.7331	17.4183	10.0804	26.3444	11.144	21.6547
ENSRNOG00000003397	Adprm	0.11811	0.546004	0.999842	673.369	803.994	959.802	870.463	860.114	917.474
ENSRNOG00000003398	Tomm40l	-0.178054	0.488853	0.999842	560.576	721.486	612.027	533.474	440.695	700.927
ENSRNOG00000003399	Hnrnph1	0.209441	0.258236	0.999842	3052.15	2814.44	3223.58	3353.42	2983.55	4174.79
ENSRNOG00000003400	Fmo4	0.331238	0.499868	0.999842	137.606	126.512	144.006	199.778	237.063	76.3612
ENSRNOG00000003401	AABR07029195.1	-0.116932	0.833412	0.999842	22.5584	36.6702	41.7618	20.856	38.4975	34.1916
ENSRNOG00000003402	Stx6	-0.243068	0.190991	0.999842	4260.16	4439.84	5914.34	3895.68	4199.26	4255.71
ENSRNOG00000003403	Slc35f5	-0.159458	0.259706	0.999842	887.673	808.578	825.876	758.499	807.433	690.67
ENSRNOG00000003407	Ptpn14	-0.274614	0.512891	0.999842	472.599	377.703	511.222	379.798	547.069	198.311
ENSRNOG00000003409	NEWGENE_1565644	0.0525024	0.954582	0.999842	3.38376	18.3351	17.2808	9.87915	17.2225	13.6766
ENSRNOG00000003424	Elac2	0.0878988	0.411548	0.999842	1029.79	1074.44	1005.88	1094.39	1118.45	1091.85
ENSRNOG00000003428	Rufy3	0.210842	0.688324	0.999842	1985.14	1576.82	697.71	1721.17	795.276	2412.79
ENSRNOG00000003430	F9	2.40555	0.205019	0.999842	12.4071	2.75026	0	7.68378	1.01309	70.6626
ENSRNOG00000003434	Trove2	-0.33078	0.532663	0.999842	1068.14	1426.47	558.024	985.719	349.516	1091.85
ENSRNOG00000003435	Mcf2	0.769901	0.185864	0.999842	19.1746	19.2519	16.5607	20.856	28.3665	44.4491
ENSRNOG00000003439	Il15	0.0812826	0.796193	0.999842	386.877	447.376	509.782	499.446	604.815	317.982
ENSRNOG00000003442	Adora1	0.42376	0.633623	0.999842	733.148	699.484	89.2839	476.394	183.369	1381.34
ENSRNOG00000003443	Klf1	0.355974	0.439918	0.999842	30.4539	28.4194	38.1617	31.8328	41.5367	51.2874
ENSRNOG00000003452	Asb9	0.626038	0.403573	0.999842	99.257	292.445	100.084	186.606	483.244	88.8981
ENSRNOG00000003453	Lypd1	0.673942	0.400234	0.999842	561.704	529.884	154.807	462.125	156.016	1369.94
ENSRNOG00000003455	Zfp13	0.102904	0.73021	0.999842	477.11	388.704	301.693	439.073	320.137	493.498
ENSRNOG00000003457	Bicdl2	0.14631	0.61596	0.999842	107.152	79.7577	104.405	97.6938	108.401	116.251
ENSRNOG00000003461	Zfp330	-0.0139698	0.904845	0.999842	2157.71	2346.89	2078.73	2197.56	2066.71	2255.5
ENSRNOG00000003463	Srebf1	0.0754747	0.802385	0.999842	5309.12	5454.69	6180.03	5769.42	3911.54	8174.07
ENSRNOG00000003464	Hid1	-0.158037	0.566273	0.999842	2507.37	2759.43	2777.88	2169.02	1760.75	3281.25
ENSRNOG00000003469	MAST1	-0.27859	0.79859	0.999842	900.081	559.22	43.9219	481.883	42.5498	714.604
ENSRNOG00000003470	Fundc1	0.113293	0.374851	0.999842	1786.63	2043.45	1997.37	1970.34	2116.35	2219.03
ENSRNOG00000003472	Atp11c	-0.300547	0.138404	0.999842	395.9	445.543	513.382	409.436	343.438	348.754
ENSRNOG00000003476	Slc6a4	0.199701	0.826055	0.999842	12.4071	32.0864	12.2405	6.5861	33.432	25.0738
ENSRNOG00000003479	Rnf150	0.062195	0.851703	0.999842	398.156	376.786	340.575	467.613	240.103	457.027
ENSRNOG00000003480	Aim2	0.249019	0.615759	0.999842	59.7798	66.9231	72.7232	99.8892	97.2567	39.8902
ENSRNOG00000003486	Mnda	0.0887117	0.816562	0.999842	294.387	456.544	604.826	425.901	645.339	371.549
ENSRNOG00000003491	Prkca	0.0677808	0.91476	0.999842	1508.03	1154.19	347.055	1331.49	432.59	1389.32
ENSRNOG00000003494	Ppfia4	0.26254	0.596765	0.999842	248.143	144.847	133.206	182.215	123.597	324.82
ENSRNOG00000003495	Prpf8	-0.208008	0.168406	0.999842	9692.22	7838.25	8237.16	7812.21	7735.96	6757.4
ENSRNOG00000003496	Tbc1d9	-0.00694833	0.989741	0.999842	1416.67	1131.28	480.981	959.375	505.532	1548.88
ENSRNOG00000003497	Thoc6	-0.0327781	0.895294	0.999842	291.003	281.444	288.733	264.542	227.945	349.894
ENSRNOG00000003498	Olr1585	-1.48297	0.0367504	0.999842	15.7909	20.1686	24.4811	6.5861	6.07855	9.11776
ENSRNOG00000003504	Rnaseh2a	0.113284	0.304011	0.999842	2440.82	2545.83	2508.59	2588.34	2609.72	2910.84
ENSRNOG00000003506	Gosr2	0.108577	0.817596	0.999842	1187.7	1045.1	2264.5	1107.56	2588.45	1153.4
ENSRNOG00000003508	Ergic1	-0.118429	0.552699	0.999842	910.232	803.077	961.242	880.342	910.769	672.434
ENSRNOG00000003510	Fmo2	0.634564	0.397324	0.999842	1556.53	1587.82	1083.65	1994.49	4251.94	316.842
ENSRNOG00000003512	Gabra1	0.906859	0.233087	0.999842	1824.98	1609.82	846.037	1815.57	500.467	5709.99
ENSRNOG00000003515	Ephx1	-0.173008	0.677389	0.999842	6994.23	8617.49	15444	10033.9	11999	5513.96
ENSRNOG00000003517	Tbx2	0.426025	0.0507999	0.999842	369.958	366.702	421.218	450.05	625.077	480.962
ENSRNOG00000003520	Prdx2	0.268151	0.147039	0.999842	12455.6	13506.5	13602.1	13166.7	15488.1	18992.3
ENSRNOG00000003522	Mr1	-0.0841024	0.818581	0.999842	159.037	224.605	217.449	172.336	260.364	134.487
ENSRNOG00000003524	Lrrc59	0.0650906	0.694254	0.999842	2457.74	2403.73	2291.86	2659.69	2082.91	2741.03
ENSRNOG00000003526	Sytl4	-0.657598	0.172946	0.999842	156.781	197.102	244.091	152.578	166.147	60.4051
ENSRNOG00000003533	Clcn4	0.375318	0.692541	0.999842	1872.35	1907.77	244.811	1346.86	239.089	3634.57
ENSRNOG00000003536	Rufy1	0.333083	0.276849	0.999842	1601.65	1096.44	980.683	1748.61	1770.88	1112.37
ENSRNOG00000003537	Spta1	0.530356	0.639417	0.999842	30.4539	24.7524	3.60016	36.2235	5.06545	43.3093
ENSRNOG00000003538	Adamts4	0.156434	0.808438	0.999842	291.003	317.197	95.7642	249.174	114.479	420.556
ENSRNOG00000003541	Pggt1b	-0.235871	0.104777	0.999842	1134.69	1197.28	997.963	944.007	894.559	988.137
ENSRNOG00000003542	AABR07029198.1	0.172245	0.362318	0.999842	2040.41	2427.57	2297.62	2091.09	2633.02	2900.59
ENSRNOG00000003543	Gpr143	-0.414251	0.0599006	0.999842	2632.57	2529.33	2806.68	2541.14	1691.86	1747.19
ENSRNOG00000003544	Tbx4	-0.36778	0.54497	0.999842	144.374	178.767	226.81	166.848	213.762	45.5888
ENSRNOG00000003545	Uchl5	0.0234995	0.902948	0.999842	1300.49	1300.88	1036.13	1329.29	1051.59	1315.24
ENSRNOG00000003546	Tnfrsf12a	1.43506	0.00597716	0.752934	253.782	280.527	370.096	353.454	686.876	1406.41
ENSRNOG00000003549	Cnpy2	0.0732851	0.798714	0.999842	3067.94	3822.87	4254.67	3127.3	5350.13	3249.34
ENSRNOG00000003550	Acbd6	0.193691	0.348426	0.999842	1151.61	1245.87	1231.97	1137.2	1321.07	1693.62
ENSRNOG00000003551	B4galt3	0.106188	0.630779	0.999842	1424.56	1398.97	1237.01	1493.95	1130.61	1746.05
ENSRNOG00000003553	Efemp1	0.251368	0.0908129	0.999842	3471.74	3920.04	3273.98	4344.63	4548.78	3800.96
ENSRNOG00000003554	Piga	-0.217945	0.52402	0.999842	95.8732	78.8409	98.6443	65.861	98.2698	70.6626
ENSRNOG00000003559	Ccdc112	0.169404	0.489031	0.999842	230.096	199.853	213.129	240.393	284.679	197.171
ENSRNOG00000003562	Susd4	0.338194	0.513498	0.999842	980.163	930.506	579.625	859.486	475.14	1813.29
ENSRNOG00000003563	Blmh	-0.0117128	0.935065	0.999842	2325.77	2565.08	2453.87	2249.15	2297.69	2739.89
ENSRNOG00000003567	Ppox	-0.0314753	0.886027	0.999842	1052.35	990.095	933.881	1084.51	742.596	1085.01
ENSRNOG00000003576	Ints2	-0.328187	0.4968	0.999842	242.503	159.515	102.964	113.061	98.2698	190.333
ENSRNOG00000003578	Fem1c	-0.152563	0.211673	0.999842	990.314	891.086	919.48	845.216	858.088	814.899
ENSRNOG00000003581	Pou2f1	-0.323474	0.174953	0.999842	385.749	505.132	452.18	305.156	339.385	429.674
ENSRNOG00000003583	Smyd2	0.171381	0.316491	0.999842	1718.95	1885.76	2060.73	1875.94	2078.86	2427.6
ENSRNOG00000003585	Sytl5	0.0120665	0.987683	0.999842	14.663	7.33404	13.6806	8.78146	10.1309	17.0958
ENSRNOG00000003587	Vegfd	0.515841	0.305286	0.999842	842.557	1059.77	1035.41	729.959	2563.12	907.217
ENSRNOG00000003590	Tom1l2	-0.0551791	0.833001	0.999842	2904.4	2654.01	2445.95	3030.7	1765.82	2907.42
ENSRNOG00000003592	Med28	0.00366861	0.984834	0.999842	2020.11	2365.23	2480.51	1881.43	2517.53	2485.73
ENSRNOG00000003594	Tmem183a	0.0741787	0.477023	0.999842	2378.78	2321.22	2303.38	2384.17	2370.63	2617.94
ENSRNOG00000003595	Lhx4	0.979495	0.462306	0.999842	109.408	44.921	10.8005	104.28	2.02618	218.826
ENSRNOG00000003596	Itgb1bp2	-0.192664	0.782802	0.999842	29.3259	130.179	70.5631	100.987	42.5498	58.1257
ENSRNOG00000003597	Tuba4a	0.299674	0.637447	0.999842	1580.22	2300.14	691.95	1881.43	629.129	3117.13
ENSRNOG00000003599	Utp3	0.127397	0.265021	0.999842	1748.28	1671.24	1829.6	1848.5	1857	2029.84
ENSRNOG00000003600	Pnpt1	0.0600766	0.751442	0.999842	1460.66	1310.96	1267.26	1631.16	1170.12	1408.69
ENSRNOG00000003601	RGD1564463	0.00744303	0.996198	0.999842	20.3026	15.5848	0	21.9537	7.09164	6.83832
ENSRNOG00000003603	Arhgap44	-0.0696241	0.927924	0.999842	586.519	350.2	119.525	441.269	86.1127	478.682
ENSRNOG00000003606	AABR07014550.1	0.0550835	0.873512	0.999842	76.6986	97.176	80.6435	69.154	86.1127	109.413
ENSRNOG00000003611	Dynlt3	-0.0172016	0.931684	0.999842	2735.21	3244.4	3168.86	2928.62	3616.73	2494.85
ENSRNOG00000003613	Mid1	0.29402	0.0631891	0.999842	971.14	1141.36	1005.88	1186.6	1419.34	1217.22
ENSRNOG00000003614	Mgat5	-0.0961666	0.711554	0.999842	707.206	894.753	896.439	665.196	1009.04	663.317
ENSRNOG00000003616	Grem2	0.299819	0.615548	0.999842	213.177	307.113	145.446	186.606	133.728	499.197
ENSRNOG00000003620	Fmo3	0.700286	0.400383	0.999842	816.614	956.175	388.097	944.007	2418.25	148.164
ENSRNOG00000003622	Cybb	-0.0499836	0.872413	0.999842	3439.03	3987.88	5542.08	3942.88	5536.54	3048.75
ENSRNOG00000003625	Ubxn4	0.077637	0.556812	0.999842	4030.06	4441.68	4096.26	3957.15	4594.37	4711.6
ENSRNOG00000003626	Atp5h	0.105858	0.480464	0.999842	5984.75	7148.85	7065.67	6477.43	7606.29	7655.5
ENSRNOG00000003629	Nvl	0.101291	0.708529	0.999842	492.901	438.209	414.738	623.484	370.791	449.049
ENSRNOG00000003633	Rcvrn	-0.329363	0.792991	0.999842	8891.4	9512.25	1141.97	6467.55	408.276	8680.1
ENSRNOG00000003634	Zfp354a	-0.278349	0.256184	0.999842	494.029	508.799	481.701	479.688	440.695	303.165
ENSRNOG00000003635	Disp1	-0.0281736	0.906807	0.999842	549.297	476.712	447.86	477.492	383.961	583.536
ENSRNOG00000003643	Tab3	-0.404948	0.364103	0.999842	270.701	165.933	155.527	188.801	87.1258	170.958
ENSRNOG00000003649	Qsox1	0.0314841	0.912728	0.999842	1586.98	1317.38	1811.6	1476.38	1197.47	2147.23
ENSRNOG00000003650	Nt5c	0.097232	0.757544	0.999842	419.586	390.538	565.225	346.868	618.999	506.035
ENSRNOG00000003653	Fh	0.10179	0.528997	0.999842	1858.81	2153.46	1800.08	1912.16	1987.68	2337.56
ENSRNOG00000003654	Cldn9	1.6646	0.100768	0.999842	233.48	189.768	37.4416	315.035	52.6807	1091.85
ENSRNOG00000003657	Pkmyt1	-0.383314	0.390145	0.999842	64.2915	63.2561	72.7232	39.5166	73.9556	39.8902
[truncated: 14,502 more rows]
