# Supplementary material for: Oral 8-aminoguanine against age-related retinal degeneration
Source: Commun Biol. 2025 May 26;8:812. doi: 10.1038/s42003-025-08242-1 (PMC12106806; doi:10.1038/s42003-025-08242-1)
Supplement: Supplementary file 18 — Supplementary Data 16 [file 42003_2025_8242_MOESM18_ESM.xlsx]

## Sheet: DEGs 8-AG_vs_Aged RPE
ID	Gene.name	log2FoldChange	pvalue	padj	243L0-aged	243R0-aged	244R0-aged	248R0-aged8AG	609L0-aged8AG	612R0-aged8AG
ENSRNOG00000009736	A4galt	4.80828	0.0030704	0.293572	0	3.04427	5.60024	28.3748	4.72956	208.282
ENSRNOG00000059050	AABR07001416.1	7.2978	9.95383e-06	0.00700101	1.07154	14.2066	11.2005	3543.58	5.67547	618.958
ENSRNOG00000060413	AABR07001416.3	7.19174	0.00105613	0.144941	0	5.07379	3.36014	1052.05	0	182.523
ENSRNOG00000059866	AABR07001432.1	-0.907895	0.0294115	0.948618	32.1462	39.5755	45.922	22.9181	16.0805	23.5513
ENSRNOG00000052016	AABR07010868.1	7.2985	0.000497024	0.0829774	0	1.01476	0	153.879	25.5396	1.47196
ENSRNOG00000030575	AABR07013111.1	-6.2217	5.31525e-05	0.0215188	6.42923	1249.17	66.0828	3.27402	8.51321	5.88783
ENSRNOG00000059097	AABR07025140.1	1.53954	0.0204619	0.814154	206.807	75.092	103.044	628.611	181.615	309.111
ENSRNOG00000047534	AABR07027447.1	5.47518	0.0194397	0.78899	1.07154	0	13.4406	0	570.385	73.5978
ENSRNOG00000046284	AABR07027451.1	8.30157	0.00120552	0.157436	0	2.02951	0	0	572.277	77.2777
ENSRNOG00000061243	AABR07027494.1	-2.63816	0.0256857	0.898325	86.7946	278.043	17.9208	4.36535	41.6201	15.4555
ENSRNOG00000028576	AABR07028446.1	7.28	9.94426e-06	0.00700101	3.21462	25.3689	4.48019	4598.9	8.51321	539.472
ENSRNOG00000057082	AABR07031740.1	2.02783	0.0463674	0.999953	25.7169	12.1771	20.1609	187.71	30.2692	19.1354
ENSRNOG00000053391	AABR07032724.1	3.78863	0.023842	0.867635	6.42923	6.08854	2.2401	194.258	9.45912	0.735978
ENSRNOG00000001777	AABR07034428.1	8.88678	1.0808e-05	0.00700101	3.21462	7.1033	1.12005	4315.15	0	1112.06
ENSRNOG00000030868	AABR07037307.1	1.98415	0.0191223	0.780017	4.28615	21.3099	10.0804	49.1102	20.8101	71.3899
ENSRNOG00000038254	AABR07042681.1	5.66645	0.00600312	0.433994	0	1.01476	0	1.09134	45.4038	11.7757
ENSRNOG00000062012	AABR07044370.1	8.46214	4.7999e-07	0.00129549	6.42923	3.04427	3.36014	4058.69	2.83774	463.666
ENSRNOG00000025998	AABR07045485.1	1.05945	0.00944567	0.538603	199.306	202.951	224.01	345.954	300.8	657.229
ENSRNOG00000049499	AABR07051535.1	-4.5161	0.0290868	0.946924	320.39	79.1511	11.2005	0	17.9723	0
ENSRNOG00000053446	AABR07051665.1	6.48316	0.0031	0.293572	0	2.02951	11.2005	0	515.522	665.324
ENSRNOG00000052969	AABR07051700.1	-5.01288	0.0057883	0.425986	11.7869	6.08854	72.8031	0	2.83774	0
ENSRNOG00000061127	AABR07057844.2	2.57487	0.0349274	0.996133	7.50077	2.02951	2.2401	37.1055	2.83774	30.1751
ENSRNOG00000052981	AABR07058464.1	0.928859	0.000334244	0.0652139	425.401	403.873	338.255	723.557	596.871	901.574
ENSRNOG00000053703	AABR07058918.1	5.95832	3.9089e-05	0.0180859	9.64385	17.2509	59.3626	4413.37	22.7019	924.389
ENSRNOG00000056052	AABR07060980.1	5.89037	0.00510626	0.393765	0	7.1033	7.84034	0	428.498	457.779
ENSRNOG00000056290	AABR07061052.1	-4.48595	0.00181566	0.207681	1.07154	128.874	286.732	4.36535	7.5673	6.62381
ENSRNOG00000008225	AABR07064349.1	-1.83076	0.0156418	0.711528	106.082	50.7379	21.2809	14.1874	22.7019	13.2476
ENSRNOG00000059981	AABR07065750.3	6.30436	0.00999631	0.547701	0	2.02951	0	0	87.0239	75.8058
ENSRNOG00000055620	AABR07065768.3	-4.10235	0.00533327	0.403584	26.7885	30.4427	2.2401	0	1.89182	1.47196
ENSRNOG00000037495	AABR07065883.1	5.12373	0.020824	0.820495	0	3.04427	1.12005	0	133.374	12.5116
ENSRNOG00000061014	AABR07066870.1	8.79951	0.00359536	0.316265	0	0	0	230.272	0	32.383
ENSRNOG00000009160	AABR07073350.1	6.48209	1.64158e-05	0.00886126	4.28615	11.1623	19.0408	2542.82	6.62139	532.112
ENSRNOG00000017120	Abhd2	0.773663	0.0363196	0.999953	636.494	413.006	492.821	1166.64	603.492	866.983
ENSRNOG00000019365	Ablim3	0.677732	0.000158834	0.0408278	683.642	585.515	676.509	1077.15	1125.64	910.405
ENSRNOG00000054046	AC097791.3	7.41974	0.017536	0.751264	0	0	0	84.0331	0	16.9275
ENSRNOG00000047447	AC115420.2	-3.66808	0.000831991	0.124752	37.5038	90.3134	6.72029	3.27402	2.83774	4.41587
ENSRNOG00000058510	AC127140.1	4.2483	0.00553753	0.415161	4.28615	1.01476	0	78.5764	5.67547	16.9275
ENSRNOG00000042445	AC130970.1	1.85427	0.0400925	0.999953	25.7169	21.3099	8.96039	142.965	25.5396	34.591
ENSRNOG00000051534	AC132720.2	3.83304	0.0232949	0.867635	102.868	13.1918	8.96039	1702.49	72.8352	6.62381
ENSRNOG00000037815	Acad10	0.743178	0.00521849	0.396752	754.363	629.149	623.867	1259.4	839.024	1261.47
ENSRNOG00000001177	Acads	1.12055	0.0287353	0.946924	945.097	837.175	730.271	3065.57	983.749	1414.55
ENSRNOG00000007862	Acat1	0.826025	0.0229965	0.867635	5010.51	4356.35	5001.02	11494	5285.76	8691.9
ENSRNOG00000019472	Ackr2	5.97241	0.0228678	0.867635	0	0	1.12005	58.9323	13.2428	0
ENSRNOG00000042084	Acsm2	3.18345	0.00869233	0.515618	9.64385	4.05903	10.0804	158.244	4.72956	52.9904
ENSRNOG00000007102	Acss1	1.08229	0.000931009	0.134614	1134.76	1047.23	825.476	2451.15	1446.3	2470.68
ENSRNOG00000017786	Acta1	4.39435	0.0225504	0.861278	21344	551.013	347.215	443158	23750.9	835.335
ENSRNOG00000019745	Actn3	4.81587	0.0153787	0.705503	2157.01	118.727	21.2809	61834.1	2815.98	47.1026
ENSRNOG00000023989	Actr5	-1.65108	0.0032119	0.29722	313.961	273.984	122.085	50.2016	112.564	63.2941
ENSRNOG00000023536	Adgrd1	0.997717	0.000317185	0.0633794	68.5785	84.2248	58.2425	153.879	124.86	143.516
ENSRNOG00000025603	Adgrf2	7.31625	0.0218491	0.844449	0	0	0	82.9417	0	11.0397
ENSRNOG00000012535	Adgrf4	8.1658	0.00235982	0.251414	2.14308	0	0	587.14	0	27.9672
ENSRNOG00000062013	Adprhl1	4.51221	0.00812229	0.502032	28.9315	2.02951	11.2005	905.811	53.917	2.20794
ENSRNOG00000017002	Adrb1	-4.21738	0.0157076	0.711799	56.7915	37.546	1.12005	4.36535	0.945912	0
ENSRNOG00000019217	Adrb2	1.23575	0.0404802	0.999953	368.609	486.069	232.97	1462.39	409.58	690.348
ENSRNOG00000005023	Agr2	4.71044	0.00260911	0.267418	2.14308	6.08854	2.2401	253.191	19.8642	2.20794
ENSRNOG00000037957	Aifm3	2.21236	0.0146643	0.698454	67.5069	65.9592	47.042	150.605	57.7007	627.79
ENSRNOG00000013202	Akap7	-1.57612	0.0488906	0.999953	813.298	941.695	147.846	105.86	318.772	213.434
ENSRNOG00000008288	Akirin2	-1.67385	0.00637345	0.44732	1562.3	1845.84	468.18	299.027	555.251	360.629
ENSRNOG00000017899	Akr7a3	3.5595	0.0134714	0.657274	41.79	30.4427	144.486	135.326	28.3774	2390.46
ENSRNOG00000000167	Alas2	2.70361	0.00434807	0.355069	80.3654	61.9002	62.7227	279.383	63.3761	992.099
ENSRNOG00000002331	Aldh3a1	0.907848	0.00899715	0.518846	1680.17	1047.23	899.399	2356.2	1877.64	2570.77
ENSRNOG00000006807	Aldob	1.66106	0.0494971	0.999953	15.0015	18.2656	7.84034	62.2063	11.3509	56.6703
ENSRNOG00000027037	Alox12	1.83592	0.0245226	0.88053	50.3623	55.8116	62.7227	440.901	72.8352	89.7894
ENSRNOG00000024917	Als2cr12	2.68169	0.0450814	0.999953	0	8.11806	4.48019	55.6583	16.0805	9.56772
ENSRNOG00000007984	Amer1	0.790092	0.0178071	0.754892	90.0092	50.7379	68.3229	132.052	119.185	110.397
ENSRNOG00000010960	Ankh	-0.87146	0.0340272	0.990929	1146.55	1656.08	740.352	652.62	780.378	504.145
ENSRNOG00000025037	Ankk1	9.39192	0.000212955	0.047897	0	1.01476	0	612.241	0	158.971
ENSRNOG00000018598	Ankrd1	1.6141	0.0107101	0.578131	48.2192	74.0773	67.2029	356.868	104.05	119.964
ENSRNOG00000014742	Ankrd13b	-0.754432	0.0175234	0.751264	52.5054	64.9445	64.9628	41.4709	34.0528	33.119
ENSRNOG00000013840	Ankrd2	5.77118	0.00365994	0.316265	8.57231	1.01476	0	492.194	30.2692	1.47196
ENSRNOG00000016151	Ankrd23	4.67928	0.0224188	0.858274	1158.33	44.6493	10.0804	29831.7	1233.47	15.4555
ENSRNOG00000021384	Ankrd44	1.01938	0.017034	0.743528	529.34	432.287	360.656	636.25	682.949	1360.09
ENSRNOG00000008056	Ankrd9	1.54011	0.0488986	0.999953	281.815	167.435	238.57	1439.48	261.072	300.279
ENSRNOG00000017469	Anxa1	0.906174	0.0460914	0.999953	14132.5	25867.2	12351.9	43728.8	22305.6	32076.9
ENSRNOG00000060949	Anxa8	5.14055	0.000247496	0.0534393	23.5738	30.4427	78.4034	4101.25	25.5396	543.152
ENSRNOG00000021134	Anxa9	3.3362	0.0291199	0.946924	91.0808	6.08854	39.2017	1207.02	7.5673	162.651
ENSRNOG00000043093	Ap1m2	4.72114	0.00441971	0.356084	8.57231	1.01476	6.72029	402.704	1.89182	25.0233
ENSRNOG00000049873	Ap1s3	1.62848	0.0281265	0.946619	83.58	52.7674	114.245	433.261	72.8352	268.632
ENSRNOG00000012303	Apobec2	3.70214	0.0271663	0.929682	470.405	53.7821	45.922	7059.87	337.691	22.8153
ENSRNOG00000023410	Apol9a	0.604657	0.0392418	0.999953	1540.87	1297.87	1365.34	2338.74	1494.54	2559
ENSRNOG00000043465	Arc	1.89503	0.0031677	0.294814	161.802	100.461	97.4442	153.879	496.604	686.668
ENSRNOG00000004791	Arf6	-1.7644	0.0097083	0.545154	1728.39	2855.53	583.545	291.387	678.219	551.248
ENSRNOG00000011460	Arfgef3	3.17628	0.0462452	0.999953	96.4385	6.08854	166.887	330.676	9.45912	2094.59
ENSRNOG00000033570	Arhgap8	1.90638	0.0458691	0.999953	65.3638	55.8116	104.164	139.691	52.9711	651.341
ENSRNOG00000006839	Arl5a	-1.67865	0.00562545	0.415975	1948.06	1855.99	501.782	409.252	582.682	353.27
ENSRNOG00000005988	Arl8a	-0.865778	0.0323193	0.971601	583.988	898.06	431.219	272.835	437.011	340.022
ENSRNOG00000036794	Asb16	3.86789	0.0167226	0.735885	154.302	15.2214	16.8007	2584.29	116.347	19.8714
ENSRNOG00000009197	Asb4	4.09217	0.0165577	0.730858	4.28615	4.05903	1.12005	152.787	8.51321	0.735978
ENSRNOG00000003781	Atp10b	5.46539	0.000567637	0.0928144	1.07154	0	1.12005	72.0283	17.0264	6.62381
ENSRNOG00000007290	Atp1a2	1.50014	0.0440157	0.999953	1472.29	851.381	725.791	5361.75	808.755	2455.96
ENSRNOG00000034200	Atp8a1	1.15566	0.0337063	0.990635	363.252	237.453	227.37	748.658	265.801	830.184
ENSRNOG00000007246	Atxn7	-1.02295	0.00167746	0.196481	111.44	154.243	116.485	54.5669	78.5107	55.1984
ENSRNOG00000032609	AY172581.18	1.44984	0.000968281	0.137547	65.3638	47.6936	72.8031	246.643	120.131	141.308
ENSRNOG00000032997	AY172581.20	1.11009	0.0471318	0.999953	15.0015	12.1771	15.6807	41.4709	17.9723	33.119
ENSRNOG00000006170	Bach2	1.62212	0.0113288	0.592006	17.1446	16.2361	20.1609	88.3984	52.0252	25.0233
ENSRNOG00000012709	Bag2	1.32287	0.0179957	0.756942	249.668	95.3872	249.771	660.26	289.449	538
ENSRNOG00000010899	Bfsp2	2.62765	0.0362721	0.999953	247.525	67.9887	360.656	652.62	67.1598	3458.36
ENSRNOG00000003457	Bicdl2	1.39638	0.0290339	0.946924	95.3669	108.579	114.245	530.391	130.536	177.371
ENSRNOG00000002381	Bmp3	2.01047	0.0149995	0.700008	95.3669	97.4167	48.1621	105.86	171.21	693.292
ENSRNOG00000021116	Bnipl	4.22458	0.0283054	0.946655	1.07154	7.1033	4.48019	221.542	0	15.4555
ENSRNOG00000059997	Brip1	1.18971	0.0416576	0.999953	10.7154	23.3394	21.2809	30.5575	34.0528	61.0862
ENSRNOG00000043199	Bves	2.87774	0.0197672	0.796295	51.4338	19.2804	4.48019	439.809	26.4855	86.8454
ENSRNOG00000002963	C1ql1	-2.29168	0.0448444	0.999953	717.931	109.594	212.809	159.335	8.51321	44.8947
ENSRNOG00000020832	C2cd4d	-3.65146	0.000320928	0.0633794	50.3623	32.4722	7.84034	2.18268	2.83774	2.20794
ENSRNOG00000052707	Cacna1a	-0.603963	0.0371218	0.999953	97.51	76.1068	78.4034	63.2976	49.1874	53.7264
ENSRNOG00000057852	Cacng6	3.51967	0.0323387	0.971601	92.1523	5.07379	16.8007	1237.58	61.4843	8.83174
ENSRNOG00000031955	Calml3	5.9125	4.60308e-05	0.0197166	31.0746	25.3689	40.3217	5204.59	16.0805	607.182
ENSRNOG00000016322	Camk2n1	-1.03314	0.0221055	0.852326	160.731	150.184	80.6435	58.9323	84.1862	48.5746
ENSRNOG00000032375	Capn13	2.68636	0.0134785	0.657274	92.1523	140.036	49.2821	1540.97	103.104	168.539
ENSRNOG00000010079	Car3	2.10693	0.0182213	0.76132	1087.61	929.518	1515.43	11712.2	1110.5	2394.87
ENSRNOG00000018603	Carns1	1.03131	0.0169916	0.743528	117.869	86.2544	58.2425	239.003	139.049	158.971
ENSRNOG00000016243	Casq2	3.86518	0.00176506	0.204167	40.7185	70.0182	30.2413	1841.09	166.481	47.8386
ENSRNOG00000005798	Cav3	3.5961	0.0118086	0.607075	145.729	3.04427	48.1621	1963.32	76.6189	341.494
ENSRNOG00000018953	Cblc	3.63557	0.016344	0.727128	43.9331	4.05903	21.2809	802.134	9.45912	49.3106
ENSRNOG00000046207	Cbx4	-0.953432	0.026028	0.904499	255.026	307.471	138.886	92.7638	131.482	137.628
ENSRNOG00000018123	Ccny	-1.23554	0.0321962	0.971601	702.929	639.297	201.609	248.825	249.721	157.499
ENSRNOG00000042317	Cd209f	4.58007	0.00153639	0.18707	2.14308	1.01476	2.2401	113.499	6.62139	8.83174
ENSRNOG00000000321	Cd24	2.46714	0.00769459	0.486743	336.463	175.553	555.544	4547.61	595.925	759.53
ENSRNOG00000004743	Cdcp1	3.59448	0.000979131	0.137879	4.28615	16.2361	11.2005	297.935	22.7019	63.2941
ENSRNOG00000020129	Cdh3	2.68284	0.00862616	0.513574	32.1462	16.2361	95.2041	257.556	57.7007	605.71
ENSRNOG00000017260	Cdr2	-0.761452	0.0365663	0.999953	319.318	284.132	209.449	149.513	212.83	117.757
ENSRNOG00000057347	Cebpb	-1.98861	0.0468598	0.999953	36.4323	80.1658	6.72029	6.54803	14.1887	10.3037
ENSRNOG00000039740	Cenpk	-0.776058	0.00354307	0.316265	111.44	93.3577	108.645	51.2929	66.2139	64.7661
ENSRNOG00000003086	Cenpv	-1.35084	0.00267281	0.268842	747.934	876.75	379.696	192.076	330.123	263.48
ENSRNOG00000013823	Cers3	6.85106	0.0390069	0.999953	0	0	0	62.2063	0	5.88783
ENSRNOG00000013808	Ces2g	3.88845	0.0129136	0.647312	11.7869	23.3394	3.36014	536.939	3.78365	30.1751
ENSRNOG00000028805	Cfap77	3.69453	0.00272199	0.272098	4.28615	4.05903	3.36014	125.504	6.62139	19.8714
ENSRNOG00000010238	Chmp4c	1.35182	0.0284686	0.946655	217.522	318.634	198.249	667.899	226.073	980.323
ENSRNOG00000017556	Chrm4	4.99707	0.00342995	0.310305	12.8585	2.02951	28.0012	69.8457	2.83774	1295.32
ENSRNOG00000056940	Cited2	-1.8994	0.00285432	0.277251	1937.34	2617.06	518.582	380.877	490.928	487.954
ENSRNOG00000046607	Cited4	-3.98886	1.32585e-05	0.00766812	400.755	504.334	50.4022	20.7354	29.3233	10.3037
ENSRNOG00000036877	Clca4l	9.27356	3.10556e-08	0.000251457	1.07154	6.08854	2.2401	5022.34	6.62139	808.104
ENSRNOG00000007922	Cldn19	3.5093	0.00663044	0.452141	25.7169	46.6788	50.4022	29.4661	80.4025	1287.96
ENSRNOG00000054495	Cldn2	2.36164	0.00951784	0.540813	146.801	57.8412	230.73	617.698	155.13	1463.86
ENSRNOG00000011424	Cldn23	3.34505	0.031022	0.962385	33.2177	3.04427	140.006	1308.51	13.2428	468.818
ENSRNOG00000046007	Cldn3	7.04279	0.00018934	0.0450908	8.57231	1.01476	0	1198.29	7.5673	58.8783
ENSRNOG00000001476	Cldn4	5.5348	0.000146642	0.039889	8.57231	26.3837	44.8019	3301.3	17.9723	377.557
ENSRNOG00000017325	Cldn7	6.72734	0.00233066	0.250082	0	0	0	52.3842	2.83774	7.35978
ENSRNOG00000052128	Clec2e	6.66513	0.0011534	0.155652	1.07154	0	0	99.3118	1.89182	15.4555
ENSRNOG00000011260	Cmbl	1.74273	0.041202	0.999953	414.685	257.748	398.737	2650.86	283.774	650.605
ENSRNOG00000011863	Gins3	-0.575873	0.040539	0.999953	258.241	274.999	222.89	135.326	212.83	158.971
ENSRNOG00000011876	Fxr2	-0.554804	0.0450026	0.999953	682.57	565.22	436.819	398.339	424.715	324.566
ENSRNOG00000022202	Trappc8	-0.498229	0.044579	0.999953	1191.55	1148.71	820.995	663.534	833.349	741.13
ENSRNOG00000013238	LOC103693210	-0.487479	0.00312435	0.293572	388.968	395.755	455.86	313.214	286.611	285.56
ENSRNOG00000007662	Zfp800	-0.486491	0.000381249	0.0709649	498.265	484.039	508.502	345.954	378.365	340.022
ENSRNOG00000004483	Ptprr	-0.482356	0.0423495	0.999953	960.098	1012.73	1106.61	806.499	829.565	569.647
ENSRNOG00000007131	Paxip1	-0.467225	0.032734	0.974438	260.384	346.032	357.295	230.272	228.911	237.721
ENSRNOG00000012549	Hs2st1	-0.459	0.0408246	0.999953	947.24	1135.51	1196.21	843.605	887.266	655.757
ENSRNOG00000014599	Dhx36	-0.415276	0.046399	0.999953	2070.21	1701.75	1563.59	1490.77	1192.8	1318.14
ENSRNOG00000004544	Ube2e3	-0.40306	0.00914478	0.525144	1974.85	2079.24	1814.48	1330.34	1504	1602.22
ENSRNOG00000019476	Agap1	-0.311991	0.0011743	0.155874	1513.01	1527.21	1500.86	1181.92	1262.79	1212.89
ENSRNOG00000006391	Smarcad1	-0.234468	0.0324028	0.971724	948.312	1014.76	943.081	823.961	839.024	808.104
ENSRNOG00000060120	Selenoo	0.237532	0.0483586	0.999953	1180.84	1120.29	1090.93	1394.73	1354.55	1251.9
ENSRNOG00000010537	Dis3l	0.246549	0.0157357	0.711799	1004.03	983.3	976.682	1137.17	1162.53	1215.1
ENSRNOG00000048870	St6galnac4	0.251184	0.0385378	0.999953	1825.9	2067.06	1880.56	2297.27	2195.46	2378.68
ENSRNOG00000010137	Xpo4	0.272829	0.023309	0.867635	713.645	658.577	733.632	829.417	849.429	864.039
ENSRNOG00000015206	Alad	0.289428	0.0379907	0.999953	2236.3	2407	2338.66	2756.72	2633.42	3141.16
ENSRNOG00000016965	Anapc1	0.305365	0.033933	0.990929	1800.18	1820.47	1583.75	2320.19	2061.14	2051.91
ENSRNOG00000003973	Cyb5r1	0.307554	0.0216523	0.841685	4013.98	4164.56	3581.91	4936.12	4558.35	5060.59
ENSRNOG00000027282	Cep68	0.36885	0.00692201	0.453303	1050.11	1011.71	1151.41	1307.42	1475.62	1365.24
ENSRNOG00000005886	Zscan20	0.373587	0.0345669	0.990929	263.598	289.206	244.171	338.315	373.635	321.623
ENSRNOG00000034026	Lclat1	0.374589	0.0321739	0.971601	426.472	453.596	434.579	642.798	504.171	558.608
ENSRNOG00000037430	Chfr	0.376137	0.0379311	0.999953	673.998	606.825	660.828	963.652	808.755	749.226
ENSRNOG00000020140	Pigq	0.388059	0.00837993	0.507263	2934.94	3413.64	2914.37	4285.69	3773.24	4064.07
ENSRNOG00000000531	Ccdc167	0.395583	0.0353433	0.999953	207.878	183.671	193.768	276.109	228.911	264.952
ENSRNOG00000028329	Zfp438	0.402981	0.041582	0.999953	325.748	265.866	294.573	353.594	379.311	437.171
ENSRNOG00000010940	Acad11	0.427371	0.0433197	0.999953	645.066	704.241	738.112	1080.43	771.864	955.3
ENSRNOG00000009545	Polr1a	0.427945	0.0279746	0.945763	468.262	519.556	551.064	782.49	598.762	689.612
ENSRNOG00000013459	Ints9	0.432614	0.0030944	0.293572	534.698	546.954	514.102	753.024	752.946	649.869
ENSRNOG00000005731	Birc3	0.449281	0.0446535	0.999953	500.408	616.972	499.541	612.241	819.16	775.721
ENSRNOG00000007485	Arfgef2	0.45455	0.0243456	0.876117	1458.36	1141.6	1211.89	1812.71	1514.41	1895.88
ENSRNOG00000029735	Pid1	0.458114	0.00404611	0.336014	1798.04	1807.28	1662.15	2256.89	2245.6	2731.95
ENSRNOG00000024402	Focad	0.474906	0.0362381	0.999953	1051.18	999.536	868.037	1398	1096.31	1561.75
ENSRNOG00000050348	LOC684270	0.481369	0.0128727	0.647312	909.736	831.086	840.036	1077.15	1108.61	1415.29
ENSRNOG00000052070	Aldh1a3	0.483703	0.000105279	0.0311703	772.579	700.182	729.151	1040.05	972.398	1065.7
ENSRNOG00000003307	Gcdh	0.490679	0.0163307	0.727128	2235.23	2249.72	2040.73	3663.62	2656.12	2851.18
ENSRNOG00000002839	Slc19a2	0.49488	0.0369983	0.999953	872.232	709.315	1080.85	1257.22	1171.04	1322.55
ENSRNOG00000004442	Dglucy	0.566176	0.040492	0.999953	1059.75	1203.5	855.717	1367.45	1328.06	1921.64
ENSRNOG00000020956	Bcat2	0.572046	0.0344372	0.990929	2076.64	2633.29	1659.91	3416.98	2692.07	3361.21
ENSRNOG00000027756	Usf3	0.573207	0.0158181	0.71187	76.0792	87.2691	101.924	125.504	136.211	132.476
ENSRNOG00000016828	Cmtm5	-0.689716	0.0433416	0.999953	1103.68	1597.23	1065.17	620.972	1031.04	682.988
ENSRNOG00000023803	Cmya5	3.54131	0.0423982	0.999953	1212.98	52.7674	115.365	14954.6	1092.53	32.383
ENSRNOG00000022838	Cnksr1	2.3468	0.0356159	0.999953	28.9315	6.08854	33.6014	280.474	34.0528	34.591
ENSRNOG00000012821	Cnmd	1.90476	0.00282572	0.277251	31.0746	45.6641	50.4022	94.9465	91.7535	288.504
ENSRNOG00000015365	Col4a3	0.707076	0.0250034	0.891679	174.661	123.8	112.005	178.98	246.883	243.609
ENSRNOG00000011181	Cpa3	-2.17889	0.0237726	0.867635	130.728	259.778	40.3217	51.2929	36.8906	7.35978
ENSRNOG00000033169	Cpeb4	0.801109	0.0326539	0.973844	103.939	60.8854	78.4034	181.162	127.698	115.549
ENSRNOG00000023633	Crabp1	-0.786495	0.0283546	0.946655	1705.89	3214.75	2805.72	1861.82	1294.95	1323.29
ENSRNOG00000021273	Crls1	-2.2385	0.00313622	0.293572	760.792	863.558	142.246	72.0283	154.184	147.932
ENSRNOG00000047175	Cryaa	2.15383	0.00694908	0.453303	174.661	254.704	553.304	2833.11	488.091	1051.71
ENSRNOG00000010524	Cryab	1.87579	0.00253266	0.262909	4683.69	5340.67	4613.48	28409.7	5654.66	19657.2
ENSRNOG00000008700	Cryba1	3.36605	0.000225616	0.0500496	48.2192	21.3099	81.7635	1060.78	120.131	378.293
ENSRNOG00000017996	Cryba2	3.07013	0.00277832	0.275174	24.6454	4.05903	48.1621	328.493	54.8629	261.272
ENSRNOG00000049770	Cryba4	3.23064	0.000105864	0.0311703	37.5038	21.3099	34.7215	492.194	55.8088	329.718
ENSRNOG00000050023	Crybb2	2.77444	0.00198977	0.225331	184.305	83.2101	584.665	2997.91	629.032	2202.78
ENSRNOG00000047673	Crybb3	2.47786	0.012951	0.647312	24.6454	6.08854	47.042	254.282	34.9988	143.516
ENSRNOG00000057957	Crybg2	3.92736	0.0259661	0.904289	10.7154	0	6.72029	237.912	2.83774	24.2873
ENSRNOG00000038355	Crygs	3.38646	0.000156534	0.0408278	61.0777	16.2361	87.3638	892.715	137.157	691.084
ENSRNOG00000016677	Csnk1g3	-1.07786	0.00114454	0.155652	455.404	495.201	292.333	189.893	234.586	164.859
ENSRNOG00000020455	Cst6	3.63527	0.00376401	0.3216	67.5069	25.3689	135.526	2194.68	37.8365	604.974
ENSRNOG00000023953	Csta	6.76181	0.00615975	0.437685	0	2.02951	0	135.326	0	88.3174
ENSRNOG00000005428	Ctbp1	-1.22882	0.0317409	0.968008	4812.28	5120.46	1336.22	1583.53	1779.26	1445.46
ENSRNOG00000002174	Cwh43	6.36165	1.25678e-05	0.00766812	9.64385	3.04427	4.48019	1225.57	7.5673	178.107
ENSRNOG00000022298	Cxcl11	-1.51894	0.00496921	0.38635	113.583	81.1806	165.767	63.2976	24.5937	38.2709
ENSRNOG00000022242	Cxcl9	-0.846834	0.00983889	0.545154	1556.95	1478.5	1373.18	527.116	930.778	992.099
ENSRNOG00000007433	Cyb561	2.373	0.033233	0.985669	376.11	276.014	766.113	888.35	259.18	6198.41
ENSRNOG00000016750	Cyp26a1	1.1776	0.00101856	0.140979	264.67	422.139	208.329	677.721	742.541	605.71
ENSRNOG00000012458	Cyp2e1	8.59413	9.66914e-05	0.0295438	0	0	0	51.2929	1.89182	174.427
ENSRNOG00000046643	Cyp3a9	7.51463	1.27985e-05	0.00766812	4.28615	18.2656	26.8812	8689.24	8.51321	340.022
ENSRNOG00000029478	Cyp4f39	1.5041	0.00361792	0.316265	63.2208	108.579	41.4418	257.556	136.211	211.962
ENSRNOG00000010600	Cysrt1	3.58679	0.0115574	0.597955	17.1446	10.1476	67.2029	818.504	5.67547	310.583
ENSRNOG00000052256	Dact3	-1.13468	0.0358289	0.999953	177.875	335.885	173.607	61.115	159.859	91.9973
ENSRNOG00000020383	Dapk3	-4.01672	8.67257e-05	0.02914	842.229	1643.91	62.7227	39.2882	68.1057	50.0465
ENSRNOG00000005743	Dapl1	3.22998	0.0230483	0.867635	78.2223	56.8264	378.576	605.693	38.7824	4173.73
ENSRNOG00000047712	Dcx	-1.62601	0.00667294	0.452141	37.5038	20.2951	31.3613	14.1874	8.51321	6.62381
ENSRNOG00000013768	Defb1	6.19772	0.000909986	0.13276	1.07154	1.01476	1.12005	121.139	0	114.077
ENSRNOG00000004328	Deptor	0.779468	0.0474533	0.999953	680.427	725.551	355.055	1251.77	901.454	870.662
ENSRNOG00000019810	Des	1.88854	0.0461903	0.999953	8542.3	8355.51	4563.08	63988.5	9480.88	5992.34
ENSRNOG00000026548	Dhrs7c	3.58357	0.00962618	0.543158	38.5754	65.9592	15.6807	1328.16	95.5371	18.3995
ENSRNOG00000058568	Dhrs9	1.64095	0.0255252	0.897733	10.7154	5.07379	10.0804	44.7449	17.0264	19.1354
ENSRNOG00000052017	Dio3	2.6996	0.0205801	0.814853	13.93	9.13281	30.2413	36.0142	17.9723	291.447
ENSRNOG00000015085	Dmpk	1.88113	0.0201262	0.806743	3439.64	3849.99	1802.16	24341.2	4005.94	5144.49
ENSRNOG00000014984	Dmwd	-1.81819	0.0069352	0.453303	2097	2004.15	472.66	403.795	610.113	283.352
ENSRNOG00000013734	Dnai1	-1.10065	0.0398427	0.999953	52.5054	32.4722	31.3613	25.1008	17.9723	11.7757
ENSRNOG00000039969	Dsc2	4.0928	0.000479403	0.0808693	57.8631	29.428	59.3626	2177.22	68.1057	256.856
ENSRNOG00000017159	Dsc3	7.7793	0.0021333	0.239908	0	1.01476	0	207.354	0	44.8947
ENSRNOG00000016526	Dsg2	6.20339	0.000196388	0.045433	2.14308	2.02951	2.2401	422.348	0.945912	49.3106
ENSRNOG00000016632	Dsg3	4.8726	0.000695781	0.106297	10.7154	12.1771	17.9208	1105.53	7.5673	82.4296
ENSRNOG00000013928	Dsp	1.61948	0.00423617	0.350002	444.688	302.398	202.729	1627.19	692.408	599.822
ENSRNOG00000003722	Dusp27	4.02968	0.0279208	0.945763	138.228	4.05903	5.60024	2295.08	111.618	8.83174
ENSRNOG00000047741	E2f2	0.627221	0.02639	0.913646	217.522	261.807	207.209	378.694	415.255	267.896
ENSRNOG00000029333	Echdc2	1.15605	0.00851716	0.51084	446.832	586.53	299.053	1337.98	642.274	989.891
ENSRNOG00000007484	Ehf	5.90364	0.00018481	0.0450697	2.14308	4.05903	2.2401	451.814	1.89182	52.9904
ENSRNOG00000019310	Eid2	-2.68792	0.000291088	0.0620248	115.726	77.1215	30.2413	18.5528	7.5673	8.83174
ENSRNOG00000006330	Elf3	7.82234	3.76146e-07	0.00129549	6.42923	15.2214	10.0804	6300.3	10.405	875.078
ENSRNOG00000015800	Elmo3	1.70588	0.0236795	0.867635	103.939	69.0035	203.849	365.598	139.995	722.731
ENSRNOG00000030127	Eml2	0.921344	0.0444161	0.999953	1268.7	660.607	1342.94	1630.46	1586.29	2979.24
ENSRNOG00000008676	Emp1	0.793044	0.00128328	0.164309	5393.05	6535.04	4817.33	11671.9	8929.41	8415.91
ENSRNOG00000031934	Enah	-0.815644	0.0315893	0.967026	210.022	270.94	131.046	126.595	120.131	101.565
ENSRNOG00000009660	Enpp6	2.3173	0.0433259	0.999953	43.9331	20.2951	48.1621	106.951	13.2428	439.379
ENSRNOG00000003284	Epn3	3.01444	0.0313188	0.962385	52.5054	8.11806	148.966	1106.62	16.0805	570.383
ENSRNOG00000027942	Eps8l1	5.19394	0.000646365	0.101624	1.07154	1.01476	10.0804	366.69	6.62139	69.9179
ENSRNOG00000018336	Eps8l2	2.55657	0.0207115	0.818053	375.038	179.612	785.154	6092.94	251.613	1537.46
ENSRNOG00000002771	Ereg	6.82761	0.0112168	0.591676	0	2.02951	0	222.633	0	11.0397
ENSRNOG00000019358	Esr1	1.64752	0.0498214	0.999953	24.6454	19.2804	28.0012	86.2157	15.1346	123.644
ENSRNOG00000008184	Esrp1	4.93341	0.00264046	0.267629	4.28615	1.01476	1.12005	163.701	0.945912	31.6471
ENSRNOG00000023177	Esrp2	2.96289	0.00364541	0.316265	8.57231	29.428	33.6014	350.32	25.5396	182.523
ENSRNOG00000009343	Evpl	7.52551	3.95605e-07	0.00129549	11.7869	5.07379	8.96039	3923.36	9.45912	822.088
ENSRNOG00000007590	Eya1	1.15603	0.0252223	0.89456	175.732	197.878	137.766	635.159	227.965	277.464
ENSRNOG00000057855	F5	2.48235	0.0318775	0.968525	382.539	212.084	374.096	450.723	172.156	4789.75
ENSRNOG00000018950	Fa2h	1.24914	0.0241134	0.875543	36.4323	54.7969	43.6819	140.783	131.482	49.3106
ENSRNOG00000012879	Fabp3	2.34662	0.0374716	0.999953	990.102	243.542	857.957	8980.62	450.254	1207.74
ENSRNOG00000009399	Fads2l1	5.93523	0.00139429	0.17236	2.14308	4.05903	0	336.132	0.945912	44.8947
ENSRNOG00000002403	Fam129a	1.44843	0.0308513	0.962385	729.718	973.152	577.945	1160.09	979.965	4083.94
ENSRNOG00000017225	Fam160b1	-0.953658	0.026404	0.913646	1097.26	1231.92	573.465	404.887	661.193	432.755
ENSRNOG00000025676	Fam198a	0.965058	0.0414025	0.999953	62.1492	148.155	114.245	145.148	249.721	238.457
ENSRNOG00000001962	Fam3b	2.07603	0.00662521	0.452141	26.7885	76.1068	71.6831	457.271	94.5912	184.731
ENSRNOG00000061246	Fam49b	-0.631351	0.0236954	0.867635	1328.71	1681.45	1179.41	1005.12	1001.72	699.179
ENSRNOG00000058439	Fam50a	0.984784	0.0443	0.999953	15.0015	17.2509	22.401	29.4661	29.3233	48.5746
ENSRNOG00000021039	Fam83e	3.31155	0.0344992	0.990929	8.57231	1.01476	3.36014	115.682	1.89182	11.0397
ENSRNOG00000027924	Fam83g	1.96725	0.0476399	0.999953	28.9315	5.07379	26.8812	41.4709	30.2692	165.595
ENSRNOG00000030264	Fam83h	2.28228	0.0150864	0.700024	132.871	148.155	64.9628	1296.51	120.131	267.16
ENSRNOG00000004084	Fam84a	4.08133	0.00239832	0.253845	195.02	84.2248	487.221	6586.23	58.6466	6328.68
ENSRNOG00000026120	Fam8a1	-1.39433	0.0285706	0.946924	222.88	175.553	58.2425	66.5716	69.9975	37.5349
ENSRNOG00000012575	Fat2	8.81026	0.00562269	0.415975	0	0	0	9.82205	0	254.649
ENSRNOG00000010106	Faxc	-1.6833	0.044441	0.999953	69.65	113.653	22.401	8.73071	33.1069	22.0794
ENSRNOG00000017637	Fbp2	2.79703	0.0242508	0.876117	88.9377	37.546	20.1609	903.628	78.5107	37.5349
ENSRNOG00000042728	Fbrs	-1.32828	0.040493	0.999953	83.58	97.4167	56.0024	13.0961	53.917	27.2312
ENSRNOG00000025300	Fer1l6	2.5835	0.00891028	0.518846	3.21462	2.02951	3.36014	31.6488	7.5673	12.5116
ENSRNOG00000021274	Fermt1	7.10391	0.00396526	0.334445	0	0	1.12005	91.6724	0	66.2381
ENSRNOG00000016374	Fgfr2	1.69644	0.0165632	0.730858	1039.39	1423.7	1634.15	2207.78	1976.01	9094.48
ENSRNOG00000025074	Fgg	3.52505	0.0322325	0.971601	4.28615	1.01476	0	3.27402	7.5673	50.0465
ENSRNOG00000024594	Fhdc1	1.26283	0.0433915	0.999953	236.81	238.468	198.249	270.652	318.772	1025.95
ENSRNOG00000007541	Fhl3	0.929549	0.0454215	0.999953	598.99	788.466	506.262	1881.47	755.784	970.755
ENSRNOG00000019019	Fitm1	3.46216	0.0307287	0.962385	168.232	19.2804	20.1609	2168.49	104.996	15.4555
ENSRNOG00000005347	Fjx1	-1.19679	0.0119519	0.612496	98.5815	188.745	126.565	36.0142	71.8893	72.1259
ENSRNOG00000022523	Fkbp5	-2.85017	0.00896196	0.518846	7058.22	8256.06	428.978	303.392	1463.33	416.564
ENSRNOG00000002053	Fras1	1.89	0.00629931	0.445463	17.1446	21.3099	25.7611	89.4898	27.4315	120.7
ENSRNOG00000000543	Frk	1.02223	0.014927	0.699562	260.384	439.39	203.849	673.356	455.93	706.539
ENSRNOG00000021011	Fut2	2.9628	0.0135156	0.657274	9.64385	8.11806	5.60024	151.696	6.62139	24.2873
ENSRNOG00000014578	Fxyd4	5.0213	0.00088536	0.130359	12.8585	3.04427	2.2401	474.732	2.83774	111.869
ENSRNOG00000016412	Fxyd6	1.00059	0.0266495	0.920174	3670.02	2947.87	2605.23	9330.94	3493.25	5630.23
ENSRNOG00000008099	Galnt12	1.74649	0.00167908	0.196481	146.801	147.14	118.725	794.494	228.911	362.101
ENSRNOG00000050485	Gas1	-3.33907	0.0061623	0.437685	530.412	1818.44	44.8019	29.4661	157.021	50.0465
ENSRNOG00000006302	Gclc	-1.14931	0.0100406	0.547701	1178.69	1084.78	539.863	301.209	542.954	419.508
ENSRNOG00000000805	Gja1	2.35486	0.0215186	0.839691	4582.97	3329.42	7756.33	4905.57	8293.76	66952
ENSRNOG00000014372	Gjb3	1.79389	0.0179651	0.756942	41.79	19.2804	23.521	186.619	41.6201	65.5021
ENSRNOG00000012183	Glrx	2.50756	0.00218758	0.244315	1268.7	1910.79	1582.63	14535.5	1419.81	11125
ENSRNOG00000056457	Gpd1	3.1504	0.0224022	0.858274	1373.71	537.821	476.02	19909.3	1024.42	265.688
ENSRNOG00000010718	Gpr153	-2.16781	0.0185545	0.766507	330.034	355.165	40.3217	33.8315	33.1069	94.2052
ENSRNOG00000024030	Gpr35	1.28371	0.0369009	0.999953	5.35769	12.1771	6.72029	17.4614	22.7019	19.1354
ENSRNOG00000013894	Gpr87	7.21297	0.00135244	0.168472	1.07154	0	2.2401	444.175	0	43.4227
ENSRNOG00000033915	Gpt	2.74663	0.00890939	0.518846	126.442	49.7231	58.2425	1183.01	54.8629	335.606
ENSRNOG00000015225	Gramd3	0.706328	0.0148092	0.699562	855.088	1076.66	917.319	2011.34	1210.77	1427.8
ENSRNOG00000001251	Grifin	1.40657	0.0310161	0.962385	105.011	96.4019	146.726	553.309	118.239	251.705
ENSRNOG00000020310	Grik5	-2.1569	0.000724013	0.109576	226.095	221.217	64.9628	34.9228	27.4315	52.2545
ENSRNOG00000014915	Gsr	-1.03211	0.0189431	0.774658	985.815	1034.04	487.221	302.301	533.495	390.069
ENSRNOG00000002266	Gsx2	2.7838	0.0113404	0.592006	15.0015	6.08854	7.84034	18.5528	18.9182	161.179
ENSRNOG00000005621	Gxylt2	-2.25148	0.0397284	0.999953	128.585	172.509	7.84034	10.9134	34.0528	19.8714
ENSRNOG00000011146	Gyg1	0.722115	0.0289529	0.946924	2833.15	3112.26	2499.95	5793.92	3048.68	5089.29
ENSRNOG00000047321	Hba-a2	2.46316	0.0104693	0.568923	1371.57	1566.79	2126.97	5128.2	1252.39	21550.2
ENSRNOG00000029886	Hba-a2	2.51974	0.00959754	0.543158	3483.57	3653.13	4960.69	12691.2	2900.17	53783.8
ENSRNOG00000058105	Hbb	2.39123	0.0113693	0.592006	1638.38	1962.54	2278.18	5604.02	1482.24	23755.2
ENSRNOG00000019740	Hdgfl3	-0.971484	0.0283441	0.946655	1562.3	1488.65	761.633	519.477	899.563	525.489
ENSRNOG00000009436	Hemgn	3.11533	0.03586	0.999953	1.07154	3.04427	1.12005	1.09134	10.405	33.855
ENSRNOG00000001720	Hes1	-2.66807	0.0111677	0.591012	3629.3	5246.29	366.256	133.143	910.914	409.94
ENSRNOG00000002292	Hnrnpd	-0.896036	0.0346342	0.990929	2061.64	2124.9	1285.82	590.414	1071.72	1277.66
ENSRNOG00000061450	Homer2	2.15447	0.0141292	0.676949	30.0031	31.4575	29.1213	302.301	39.7283	61.8222
ENSRNOG00000001711	Hrasls	2.74094	0.0209583	0.821789	155.373	70.0182	118.725	2048.44	181.615	70.6539
ENSRNOG00000047966	Hspa1l	2.38404	0.0321959	0.971601	23.5738	17.2509	29.1213	306.666	42.5661	16.1915
ENSRNOG00000010402	Hspb2	1.79334	0.00790275	0.496035	364.323	419.095	288.972	2205.6	383.094	1128.99
ENSRNOG00000022392	Hspb8	1.69725	0.00278674	0.275174	711.502	950.827	778.434	4676.39	1268.47	1970.95
ENSRNOG00000016099	Id4	-1.77585	0.0074356	0.475937	996.531	2115.77	517.462	187.71	443.633	428.339
ENSRNOG00000013949	Idh2	0.856101	0.0152388	0.703071	7731.15	8533.09	6166.99	17156.9	8766.72	14680.6
ENSRNOG00000036603	Ifit1bl	1.18842	0.00824462	0.503824	70.7215	66.974	77.2833	240.094	96.4831	153.819
ENSRNOG00000036604	Ifit2	1.50723	0.00658968	0.452141	2129.15	1042.16	1462.78	7427.65	2965.44	2780.53
ENSRNOG00000022839	Ifit3	0.912995	0.0231964	0.867635	1879.48	1700.73	1499.74	4838.99	2216.27	2511.16
ENSRNOG00000001525	Igsf11	-1.01788	0.00686472	0.453303	1949.13	1412.54	1017	797.768	836.186	529.168
ENSRNOG00000023851	Igsf3	0.775088	0.0408869	0.999953	571.13	477.951	627.227	760.663	710.38	1396.15
ENSRNOG00000051120	Il17d	-2.31622	0.00839486	0.507263	255.026	385.608	76.1633	13.0961	81.3485	49.3106
ENSRNOG00000009204	Il17re	1.54622	0.0422782	0.999953	441.474	220.202	974.442	1721.04	610.113	2446.39
ENSRNOG00000014835	Il1rl1	-1.34479	0.0177949	0.754892	46.0762	125.83	66.0828	21.8268	37.8365	33.855
ENSRNOG00000005871	Il1rn	1.52457	0.031316	0.962385	117.869	86.2544	192.648	733.379	172.156	236.249
ENSRNOG00000027976	Il22ra1	5.80985	0.00436327	0.355069	0	0	1.12005	43.6535	0.945912	19.8714
ENSRNOG00000002289	Ildr1	2.91375	0.00521485	0.396752	12.8585	19.2804	17.9208	283.748	15.1346	78.7497
ENSRNOG00000007700	Inhbc	5.0564	0.0232193	0.867635	2.14308	0	2.2401	132.052	13.2428	0
ENSRNOG00000019730	Inppl1	1.09301	0.0312535	0.962385	1037.25	524.629	462.58	2125.93	1137.93	1055.39
ENSRNOG00000025406	Iqgap2	1.75914	0.0371443	0.999953	397.541	350.091	467.06	496.559	467.281	3147.04
ENSRNOG00000058975	Iqsec2	2.05829	0.0463643	0.999953	150.015	110.609	122.085	1348.89	151.346	94.2052
ENSRNOG00000017414	Irf7	0.79932	0.0175149	0.751264	4440.46	4391.87	3212.3	8564.82	4731.45	7665.21
ENSRNOG00000012742	Irx2	-1.4839	0.0345792	0.990929	58.9346	139.022	57.1225	20.7354	52.9711	17.6635
ENSRNOG00000021802	Isg15	0.928112	0.0173633	0.749819	1701.6	2039.66	1629.67	3792.4	1978.85	4448.25
ENSRNOG00000054561	Isg20	0.964952	0.0250534	0.891679	174.661	274.999	248.651	678.813	332.015	353.27
ENSRNOG00000050312	Ism2	2.3954	0.0290876	0.946924	38.5754	29.428	68.3229	115.682	24.5937	576.271
ENSRNOG00000008346	Itgb6	3.63788	0.0305836	0.962385	113.583	3.04427	5.60024	1400.19	96.4831	25.0233
ENSRNOG00000006110	Jph1	2.72285	0.0281103	0.946619	225.023	112.638	73.9232	2460.97	174.994	81.6936
ENSRNOG00000008170	Jph2	2.45655	0.00697002	0.453303	132.871	118.727	36.9616	1110.98	131.482	342.23
ENSRNOG00000032951	Jsrp1	3.72063	0.00480422	0.37951	193.948	48.7083	79.5234	3898.26	263.91	85.3735
ENSRNOG00000019568	Jund	-1.19149	0.0325431	0.97233	413.614	226.291	129.926	78.5764	139.049	119.228
ENSRNOG00000016023	Kank1	0.960259	0.0340993	0.990929	1457.29	1399.35	1217.49	2286.35	1504.95	4134.73
ENSRNOG00000053640	Kcng2	-1.52309	0.00229082	0.250082	40.7185	90.3134	56.0024	25.1008	22.7019	17.6635
ENSRNOG00000021128	Kcnj11	3.12075	0.0197182	0.796295	144.658	11.1623	49.2821	1576.98	140.941	66.2381
ENSRNOG00000020706	Kcnn3	2.80182	0.00453085	0.361442	64.2923	35.5165	67.2029	899.263	58.6466	206.81
ENSRNOG00000060435	Kcnq4	2.32619	0.00285914	0.277251	32.1462	15.2214	42.5618	120.047	53.917	275.992
ENSRNOG00000016760	Kctd19	1.72671	9.59908e-05	0.0295438	9.64385	18.2656	15.6807	42.5622	50.1334	51.5185
ENSRNOG00000007461	Klhl41	3.7179	0.0416681	0.999953	347.178	12.1771	32.4814	4845.54	304.584	5.88783
ENSRNOG00000032857	Klk1b3	6.66028	0.000400067	0.0727941	0	5.07379	0	443.083	67.1598	8.83174
ENSRNOG00000014070	Krt13	5.48264	7.40299e-05	0.0270326	70.7215	96.4019	110.885	11311.7	68.1057	1050.98
ENSRNOG00000014099	Krt15	5.95255	3.47854e-05	0.0170701	233.595	48.7083	169.127	26212.9	237.424	1505.08
ENSRNOG00000032332	Krt4	7.56903	5.78808e-06	0.00700101	20.3592	77.1215	4.48019	17841.2	38.7824	1492.56
ENSRNOG00000050420	Krt5	7.82952	0.000172283	0.0429223	15.0015	17.2509	2.2401	7231.21	0	619.694
ENSRNOG00000008057	Krt7	6.25097	1.00033e-05	0.00700101	27.86	24.3542	15.6807	4500.68	17.9723	653.549
ENSRNOG00000049495	Krt71	5.24482	0.0372998	0.999953	3.21462	0	0	62.2063	0	59.6142
ENSRNOG00000043203	Krt75	6.44336	2.28923e-06	0.00371012	10.7154	32.4722	13.4406	4003.03	26.4855	902.309
ENSRNOG00000059790	Krt78	7.3909	0.000467696	0.0799263	0	0	1.12005	150.605	0.945912	41.2148
ENSRNOG00000025994	Krt80	5.43199	6.81293e-06	0.00700101	30.0031	43.6346	19.0408	2834.21	39.7283	1128.99
ENSRNOG00000019629	Lamp1	-2.09547	0.00989719	0.545154	29576.6	45676.2	7001.42	2770.91	10350.2	6125.55
ENSRNOG00000059166	Ldb3	2.94346	0.0277076	0.942641	1199.05	500.275	211.689	13527.1	858.888	314.999
ENSRNOG00000012557	Lgals5	2.00761	0.0349391	0.996133	5.35769	7.1033	16.8007	19.6441	17.0264	80.2216
ENSRNOG00000012205	Lgsn	3.98034	7.51184e-05	0.0270326	8.57231	9.13281	14.5606	104.768	27.4315	376.085
ENSRNOG00000017681	Lim2	4.2883	0.000617566	0.0980477	2.14308	5.07379	3.36014	38.1968	6.62139	161.915
ENSRNOG00000018694	Lipg	3.58441	8.10198e-05	0.0285225	9.64385	2.02951	10.0804	58.9323	37.8365	162.651
ENSRNOG00000019301	Lipm	7.00049	0.00876171	0.517836	0	0	1.12005	137.509	0	9.56772
ENSRNOG00000060775	Lmo7	0.897082	3.45753e-11	5.59913e-07	1060.82	1162.91	1109.97	1909.84	2231.41	2066.63
ENSRNOG00000011132	LOC100362814	1.38027	0.0442721	0.999953	45.0046	71.033	33.6014	207.354	47.2956	135.42
ENSRNOG00000000156	LOC100911486	2.24521	0.0300333	0.959287	35.3608	12.1771	36.9616	42.5622	37.8365	319.415
ENSRNOG00000009768	LOC100912228	2.61305	0.0413198	0.999953	49.2908	64.9445	51.5222	17.4614	71.8893	924.389
ENSRNOG00000030807	LOC100912427	-1.78467	0.036824	0.999953	80.3654	101.476	12.3205	15.2787	18.9182	22.0794
ENSRNOG00000062119	LOC102551453	6.56359	9.00792e-05	0.02914	2.14308	8.11806	5.60024	1293.24	0.945912	207.546
ENSRNOG00000059697	LOC102557137	2.81638	0.0294649	0.948618	6.42923	6.08854	5.60024	113.499	5.67547	8.83174
ENSRNOG00000047098	LOC103694857	2.62251	0.0231193	0.867635	15.0015	14.2066	30.2413	56.7496	11.3509	297.335
ENSRNOG00000051039	LOC108349594	-1.49806	0.0139727	0.67353	1611.59	1140.59	358.415	404.887	402.959	293.655
ENSRNOG00000045733	LOC298139	4.72019	0.0410494	0.999953	116.798	6.08854	2.2401	3185.62	112.564	0
ENSRNOG00000057443	LOC497963	4.5499	0.00498623	0.38635	4.28615	0	2.2401	128.778	3.78365	19.8714
ENSRNOG00000004341	LOC498222	7.22108	0.00116638	0.155874	3.21462	7.1033	0	1319.43	0	224.473
ENSRNOG00000010594	LOC500124	1.40564	0.0187516	0.77072	37.5038	24.3542	36.9616	72.0283	45.4038	143.516
ENSRNOG00000061299	LOC689064	2.35756	0.0222817	0.857079	107.154	143.081	171.367	388.517	73.7812	1697.9
ENSRNOG00000053706	Lonrf1	-1.50264	0.0399908	0.999953	517.553	246.586	76.1633	100.403	111.618	84.6375
ENSRNOG00000024508	Lpal2	3.99109	0.00356607	0.316265	1.07154	10.1476	5.60024	228.09	8.51321	31.6471
ENSRNOG00000015260	Lpar3	3.00747	0.0238171	0.867635	23.5738	7.1033	4.48019	232.455	5.67547	44.8947
ENSRNOG00000012181	Lpl	0.881475	0.0386977	0.999953	2326.31	2707.37	2594.03	4245.31	2731.79	7074.22
ENSRNOG00000019356	Lrfn4	-1.06207	0.012289	0.623848	181.09	198.892	89.6039	80.759	77.5648	66.974
ENSRNOG00000015285	Lrp4	1.03463	0.0108704	0.584832	261.455	266.881	301.293	648.255	317.827	733.034
ENSRNOG00000020080	Lrrc18	3.58514	0.0355932	0.999953	2.14308	6.08854	0	3.27402	7.5673	88.3174
ENSRNOG00000030688	Lrrc2	2.89179	0.0386996	0.999953	6.42923	22.3247	4.48019	210.628	33.1069	3.67989
ENSRNOG00000000560	Lrrc20	2.36236	0.0253	0.89456	93.2238	126.845	72.8031	1280.14	141.887	84.6375
ENSRNOG00000027971	Lrrc31	5.97636	0.00328766	0.300793	1.07154	0	0	9.82205	1.89182	60.3502
ENSRNOG00000006802	Lrrn1	2.44402	0.0159411	0.715098	252.883	69.0035	486.101	2646.5	233.64	1516.12
ENSRNOG00000052634	Lsmem2	1.83574	0.0359293	0.999953	36.4323	37.546	38.0816	300.118	61.4843	39.0069
ENSRNOG00000003950	Lvrn	2.01642	0.0197629	0.796295	4.28615	15.2214	6.72029	63.2976	17.0264	26.4952
ENSRNOG00000000843	Ly6g6c	1.96873	0.0131343	0.652495	17.1446	43.6346	24.6411	118.956	32.161	183.259
ENSRNOG00000019999	Lypd3	4.55153	0.000344536	0.0664216	34.2892	34.5017	19.0408	1883.65	44.4579	132.476
ENSRNOG00000037436	Macc1	6.32481	0.000392349	0.0722012	1.07154	1.01476	0	140.783	2.83774	25.7592
ENSRNOG00000010092	Magix	2.23723	0.0133511	0.657166	32.1462	21.3099	33.6014	312.123	43.512	55.1984
ENSRNOG00000015445	Mal	1.5514	0.0113636	0.592006	1944.84	3286.8	1221.97	10769.3	4182.82	3964.72
ENSRNOG00000008615	Mal2	3.08519	0.0344077	0.990929	117.869	9.13281	191.528	1521.33	14.1887	1167.26
ENSRNOG00000015599	Mall	1.62089	0.0049495	0.38635	226.095	143.081	392.017	1233.21	531.603	576.271
ENSRNOG00000024580	Mamstr	0.920289	0.00694462	0.453303	140.372	201.937	141.126	396.156	240.262	279.672
ENSRNOG00000025443	Map1lc3a	-1.21522	0.0209337	0.821789	4975.15	7564	2367.78	1656.65	2815.04	1948.87
ENSRNOG00000001515	Map3k20	1.46199	0.0318393	0.968525	588.275	551.013	370.736	2761.09	755.784	643.981
ENSRNOG00000017981	Mcm10	-1.34304	0.0186063	0.766694	34.2892	23.3394	17.9208	12.0047	7.5673	10.3037
ENSRNOG00000020625	Mcpt1	-4.38899	7.36109e-06	0.00700101	23.5738	53.7821	34.7215	0	3.78365	1.47196
ENSRNOG00000020029	Mcrip2	1.1863	0.0426783	0.999953	304.317	208.025	230.73	1017.13	297.016	377.557
ENSRNOG00000009932	Mctp2	-0.798467	0.0400438	0.999953	79.2938	90.3134	58.2425	39.2882	56.7547	35.327
ENSRNOG00000000536	Mdga1	1.74969	0.0109333	0.586272	58.9346	43.6346	73.9232	345.954	68.1057	179.579
ENSRNOG00000039107	Mfrp	2.25407	0.0368014	0.999953	1131.54	507.379	3996.33	4331.52	2060.2	20488.9
ENSRNOG00000050251	MGC105649	1.89087	0.0131468	0.652495	631.136	808.761	617.147	5124.93	652.679	1851.72
ENSRNOG00000015434	Midn	-1.24236	0.0429239	0.999953	77.1508	107.564	30.2413	38.1968	26.4855	26.4952
ENSRNOG00000003132	Mip	2.68516	0.00307346	0.293572	4.28615	7.1033	10.0804	40.3795	13.2428	83.9015
ENSRNOG00000035568	Mir3074	1.24629	0.0303961	0.962385	7.50077	10.1476	13.4406	20.7354	33.1069	19.8714
ENSRNOG00000010423	Misp	5.3387	0.000305268	0.0633794	3.21462	3.04427	3.36014	319.762	1.89182	67.71
ENSRNOG00000042668	Msrb3	0.807767	0.0205623	0.814853	3212.47	5005.8	2978.21	6813.23	4912.12	7874.23
ENSRNOG00000000527	Mtch1	-1.25273	0.0148235	0.699562	5026.59	10057.3	3376.95	1906.57	2727.07	3113.19
ENSRNOG00000010833	Mthfd2	-0.739319	0.0333909	0.988541	888.305	451.567	566.744	356.868	417.147	367.989
ENSRNOG00000020539	Muc1	3.63476	0.00516847	0.396674	4.28615	4.05903	2.2401	112.408	5.67547	13.9836
ENSRNOG00000001776	Muc20	6.39118	0.00067168	0.103592	3.21462	16.2361	10.0804	1870.55	0	609.39
ENSRNOG00000033567	Musk	0.687562	0.0248674	0.88897	100.725	101.476	103.044	212.811	151.346	128.796
ENSRNOG00000001963	Mx2	0.822482	0.0132159	0.652495	1853.76	1476.47	1569.19	2615.94	2094.25	3952.94
ENSRNOG00000034078	Mxi1	-1.02774	0.0324867	0.97233	1919.13	2595.75	873.638	900.354	1005.5	737.45
ENSRNOG00000019627	Mybpc2	4.56667	0.0150774	0.700024	2535.26	101.476	40.3217	60882.5	2351.54	206.074
ENSRNOG00000042912	Mycbpap	1.08345	0.0286996	0.946924	208.95	253.689	138.886	389.608	245.937	638.829
ENSRNOG00000004768	Myf5	8.02679	0.003339	0.303774	1.07154	0	0	288.113	11.3509	0
ENSRNOG00000061038	Myh15	7.96139	8.86345e-06	0.00700101	6.42923	14.2066	8.96039	7002.03	376.473	1.47196
ENSRNOG00000016983	Myh7	6.25191	6.76078e-05	0.0260676	131.799	23.3394	141.126	20145	2394.1	36.7989
ENSRNOG00000013262	Myl1	4.20069	0.0365248	0.999953	12534.9	658.577	168.007	236479	9094.95	114.813
ENSRNOG00000030848	Myl2	8.64084	2.5904e-05	0.013109	6.42923	2.02951	0	3053.57	326.34	0.735978
ENSRNOG00000020955	Myl3	5.10035	0.000186468	0.0450697	28.9315	14.2066	15.6807	1747.23	258.234	12.5116
ENSRNOG00000008235	Mylk2	4.06089	0.0291985	0.947576	318.247	12.1771	12.3205	5387.94	324.448	8.09576
ENSRNOG00000017645	Mylpf	4.13775	0.0217851	0.843991	4935.51	300.368	199.369	90732.8	4760.78	183.259
ENSRNOG00000006142	Mymk	3.40665	0.0431279	0.999953	1.07154	6.08854	1.12005	82.9417	1.89182	3.67989
ENSRNOG00000008356	Myo5c	3.41485	0.00581345	0.425986	54.6485	6.08854	64.9628	300.118	37.8365	1001.67
ENSRNOG00000013641	Myo7a	1.59407	0.0268279	0.922123	153.23	153.228	292.333	605.693	176.886	1024.48
ENSRNOG00000023208	Myorg	1.12436	0.0191898	0.780802	392.183	344.003	204.969	959.287	395.391	697.707
ENSRNOG00000014815	Myoz2	4.46667	0.0100449	0.547701	84.6515	4.05903	12.3205	2072.45	157.021	4.41587
ENSRNOG00000000383	Mypn	3.03128	0.025519	0.897733	66.4354	11.1623	8.96039	596.962	95.5371	15.4555
ENSRNOG00000014192	Naa30	-0.624895	0.0338311	0.990929	911.879	716.419	519.702	456.179	501.334	435.699
ENSRNOG00000015416	Nabp1	1.22465	0.0317107	0.968008	315.032	373.431	295.693	644.981	337.691	1316.67
ENSRNOG00000054506	Nccrp1	5.68055	0.000320554	0.0633794	20.3592	2.02951	17.9208	1752.69	4.72956	308.375
ENSRNOG00000004029	Nectin4	4.03754	0.000442201	0.077837	28.9315	44.6493	23.521	1343.44	41.6201	210.49
ENSRNOG00000016962	Neu2	1.82301	0.0297184	0.951105	84.6515	33.487	99.6843	515.112	77.5648	178.107
ENSRNOG00000010886	Nfe2l3	2.1274	0.0284553	0.946655	2.14308	9.13281	8.96039	57.8409	17.0264	13.9836
ENSRNOG00000042702	Nipa1	-0.648037	0.0494899	0.999953	305.388	211.069	272.172	220.45	137.157	146.46
ENSRNOG00000026842	Nnt	1.52354	0.00982793	0.545154	3935.76	3354.79	2819.16	15810.2	3612.44	9642.79
ENSRNOG00000036680	Notum	5.22596	0.00837747	0.507263	15.0015	2.02951	0	34.9228	1.89182	600.558
ENSRNOG00000048706	Nox1	2.47099	0.0246921	0.884653	3.21462	8.11806	3.36014	61.115	8.51321	12.5116
ENSRNOG00000003067	Npffr2	3.76219	0.037904	0.999953	0	0	4.48019	16.3701	3.78365	39.7428
ENSRNOG00000052873	Npnt	1.45644	0.0334799	0.989368	214.308	182.656	125.445	300.118	203.371	929.541
ENSRNOG00000014149	Npy1r	-0.710866	0.0343411	0.990929	415.757	568.264	552.184	283.748	419.039	236.249
ENSRNOG00000016892	Nr2f6	-2.06701	0.00264423	0.267629	1237.63	1731.18	313.613	187.71	342.42	253.177
ENSRNOG00000009354	Nrarp	-1.72498	0.0342522	0.990929	828.299	760.053	170.247	79.6677	323.502	128.796
ENSRNOG00000015149	Nrg4	2.99787	0.0204353	0.814154	7.50077	2.02951	4.48019	52.3842	1.89182	57.4063
ENSRNOG00000031343	Nxpe5	3.19191	0.00794653	0.496858	26.7885	6.08854	6.72029	300.118	20.8101	41.2148
ENSRNOG00000009243	Oaf	-2.1441	0.00987513	0.545154	3568.22	5176.28	857.957	245.551	1060.37	866.247
ENSRNOG00000001369	Oas1a	0.816526	0.0141744	0.677109	889.377	923.429	799.714	1679.57	995.1	1926.06
ENSRNOG00000059207	Oas3	2.87219	0.00358129	0.316265	28.9315	33.487	22.401	482.372	34.0528	105.245
ENSRNOG00000001187	Oasl	1.58948	0.0138808	0.673011	595.775	660.607	453.62	3170.34	645.112	1331.38
ENSRNOG00000058068	Obscn	3.47658	0.0189404	0.774658	424.329	55.8116	43.6819	5303.91	455.93	71.3899
ENSRNOG00000018297	Ocln	0.896533	0.0256565	0.898325	350.393	377.49	473.78	1040.05	456.876	740.394
ENSRNOG00000001031	Ocm2	4.94899	0.00585681	0.427231	0	16.2361	2.2401	502.016	5.67547	64.7661
ENSRNOG00000003059	Optc	4.12521	0.000885483	0.130359	57.8631	77.1215	148.966	447.449	97.429	4409.25
ENSRNOG00000010011	Osbpl3	0.786644	0.0446782	0.999953	457.547	595.662	368.496	619.88	673.49	1158.43
ENSRNOG00000030462	Ostn	2.93251	0.0311794	0.962385	12.8585	9.13281	10.0804	223.724	17.0264	4.41587
ENSRNOG00000016950	Otud1	-1.63801	0.0380512	0.999953	216.451	256.734	67.2029	19.6441	92.6994	61.0862
ENSRNOG00000012017	Otulin	-1.61447	0.0311254	0.962385	789.724	934.591	165.767	136.417	319.718	161.179
ENSRNOG00000059469	Otx1	5.17134	0.00128858	0.164309	5.35769	8.11806	24.6411	102.586	2.83774	1266.62
ENSRNOG00000020669	Ovol1	2.21699	0.0211397	0.826898	36.4323	28.4132	25.7611	312.123	22.7019	86.8454
ENSRNOG00000043094	Oxct1	0.628091	0.00687344	0.453303	3164.25	3285.78	3372.47	5513.44	3879.19	5787.73
ENSRNOG00000004172	Pdk2	1.10556	0.0361041	0.999953	4375.09	4094.55	4455.55	14196.1	3872.56	9744.35
ENSRNOG00000009565	Pdk4	1.99356	0.0456404	0.999953	545.413	359.224	174.728	3456.27	540.116	302.487
ENSRNOG00000013140	Pdzd2	1.06367	0.0306954	0.962385	587.203	242.527	546.584	1023.68	629.978	1222.46
ENSRNOG00000008161	Pdzk1ip1	4.86559	0.000132878	0.0377514	21.4308	23.3394	12.3205	1484.22	27.4315	153.819
ENSRNOG00000011994	Perp	5.02454	4.74834e-05	0.0197166	55.72	82.1953	114.245	7077.33	110.672	1019.33
ENSRNOG00000000165	Pfkfb1	3.63821	0.0110316	0.587652	21.4308	29.428	4.48019	638.433	39.7283	11.7757
ENSRNOG00000013532	Pgam2	4.07503	0.0235799	0.867635	2834.22	197.878	84.0036	49984.4	2398.83	136.156
ENSRNOG00000015406	Pgm5	1.45322	0.00221994	0.246231	695.428	394.741	404.337	1116.44	909.022	2065.89
ENSRNOG00000018044	Phyh	1.11685	0.0484529	0.999953	3620.73	3120.38	3186.54	12684.6	3259.61	5586.81
ENSRNOG00000014675	Pi4k2a	-1.05533	0.0115018	0.59699	286.101	351.106	164.647	97.1291	141.887	146.46
ENSRNOG00000004405	Pigr	7.23039	0.000409523	0.0736868	0	1.01476	0	152.787	2.83774	16.9275
ENSRNOG00000013309	Pik3ap1	1.01465	1.62605e-05	0.00886126	596.847	573.338	610.426	1404.55	931.724	1261.47
ENSRNOG00000000529	Pim1	1.03933	0.00900306	0.518846	56.7915	55.8116	58.2425	72.0283	142.833	135.42
ENSRNOG00000019862	Pinlyp	6.28674	8.04854e-06	0.00700101	13.93	4.05903	5.60024	1688.3	22.7019	130.268
ENSRNOG00000000811	Pkib	-0.97539	0.0408671	0.999953	196.092	441.419	252.011	103.677	197.696	150.876
ENSRNOG00000010076	Pkp1	2.06181	0.0485245	0.999953	65.3638	58.8559	148.966	858.883	42.5661	239.193
ENSRNOG00000015152	Pkp3	2.80306	0.000467641	0.0799263	38.5754	22.3247	26.8812	425.622	71.8893	115.549
ENSRNOG00000025691	Pla2g7	2.08811	0.00229349	0.250082	73.9362	71.033	35.8415	479.098	125.806	164.859
ENSRNOG00000024602	Plekha7	1.39957	0.0329894	0.98024	243.239	109.594	255.371	811.956	201.479	590.991
ENSRNOG00000020295	Plekhn1	3.27211	0.0032853	0.300793	41.79	15.2214	20.1609	606.784	29.3233	109.661
ENSRNOG00000016926	Plekhs1	6.83565	0.000192143	0.0450951	0	18.2656	5.60024	2127.02	4.72956	598.35
ENSRNOG00000024346	Plet1	4.6176	0.000144349	0.039889	38.5754	55.8116	63.8427	2782.91	32.161	1069.38
ENSRNOG00000047046	Plin4	3.2876	0.00650705	0.450338	21.4308	14.2066	6.72029	345.954	12.2969	55.9344
ENSRNOG00000016558	Pllp	1.24828	0.00753033	0.480103	312.889	416.05	313.613	1279.05	469.173	729.355
ENSRNOG00000015268	Plpp6	-1.36629	0.0344933	0.990929	1468.01	1060.42	357.295	272.835	564.71	281.88
ENSRNOG00000039745	Pm20d1	1.28279	0.00801363	0.499126	199.306	189.76	191.528	365.598	276.206	769.833
ENSRNOG00000004795	Pof1b	7.90672	4.72384e-05	0.0197166	0	2.02951	0	414.709	4.72956	78.7497
ENSRNOG00000009096	Pon3	3.68706	0.00133067	0.167492	279.672	108.579	818.755	3919	488.091	11137.6
ENSRNOG00000058752	Popdc2	1.69452	0.0243246	0.876117	293.602	239.483	148.966	1464.58	233.64	510.033
ENSRNOG00000047102	Popdc3	4.50682	0.00245263	0.256244	83.58	2.02951	19.0408	2039.71	52.9711	286.296
ENSRNOG00000012653	Ppp1r13b	-0.828987	0.0386776	0.999953	900.092	914.296	543.223	287.022	505.117	534.32
ENSRNOG00000024990	Ppp1r1c	2.98882	0.00603335	0.43424	63.2208	31.4575	32.4814	859.975	91.7535	58.1423
ENSRNOG00000016940	Ppp2r2d	-1.07165	0.00350828	0.315629	834.728	858.485	433.459	295.753	353.771	362.101
ENSRNOG00000000323	Prdm1	0.893676	0.0493885	0.999953	369.681	432.287	524.183	1285.6	664.03	515.185
ENSRNOG00000007706	Prkaa2	2.03766	0.017301	0.749122	360.037	140.036	285.612	2330.01	297.016	599.086
ENSRNOG00000018166	Prkab2	1.75691	0.0403885	0.999953	423.258	463.744	306.893	3093.94	536.332	405.524
ENSRNOG00000049388	Prr32	3.18564	0.0106858	0.578131	13.93	14.2066	14.5606	194.258	2.83774	191.354
ENSRNOG00000039698	Prss22	6.0907	0.00012278	0.0355054	7.50077	1.01476	2.2401	539.121	1.89182	191.354
ENSRNOG00000005336	Prss27	9.58366	4.06858e-05	0.0183018	0	5.07379	5.60024	6991.11	0	1198.91
ENSRNOG00000033266	Prss30	4.72998	5.80165e-05	0.0229151	4.28615	5.07379	4.48019	268.469	9.45912	89.7894
ENSRNOG00000029223	Prss32	9.15495	0.000147792	0.039889	0	0	0	296.844	0.945912	38.2709
ENSRNOG00000019616	Prss8	7.30503	2.28481e-05	0.0119356	2.14308	3.04427	11.2005	2076.82	0.945912	508.561
ENSRNOG00000055251	Prtg	1.37108	0.0257393	0.898325	63.2208	47.6936	51.5222	89.4898	76.6189	253.177
ENSRNOG00000006845	Psapl1	3.97075	0.00100471	0.140262	7.50077	6.08854	4.48019	218.268	6.62139	58.8783
ENSRNOG00000060098	Ptms	-1.95758	0.00730659	0.469535	4330.09	4961.15	1022.6	416.891	1151.18	1087.04
ENSRNOG00000020358	Ptov1	-1.97764	0.00165025	0.196481	4705.13	5864.28	1271.25	747.567	1097.26	1161.37
ENSRNOG00000011425	Ptpn3	2.96124	0.00120367	0.157436	118.941	116.697	96.3241	2064.81	265.801	255.384
ENSRNOG00000021223	Ptpra	-1.33275	0.0431049	0.999953	3502.86	4626.28	1448.22	524.934	1706.43	1570.58
ENSRNOG00000058906	Ptprh	3.10145	0.0369422	0.999953	5.35769	11.1623	34.7215	396.156	3.78365	39.7428
ENSRNOG00000006471	Pvalb	3.34888	0.046726	0.999953	1402.64	94.3724	779.554	21955.5	1200.36	39.0069
ENSRNOG00000037446	Pxmp2	1.3425	0.042414	0.999953	268.956	252.675	381.936	1490.77	369.852	431.283
ENSRNOG00000058940	Rab11fip1	2.04088	0.0184605	0.765996	722.217	288.191	1196.21	4216.93	620.518	4242.18
ENSRNOG00000023640	Rab25	2.49258	0.0172586	0.749122	13.93	17.2509	30.2413	278.291	22.7019	44.8947
ENSRNOG00000011208	Rapsn	1.3218	0.0120749	0.614908	448.975	439.39	482.741	1180.83	489.983	1756.04
ENSRNOG00000023812	Raver2	2.37483	0.0293558	0.948618	42.8615	16.2361	98.5642	432.17	27.4315	357.685
ENSRNOG00000014705	Rbm20	3.14685	0.000366189	0.0689542	141.443	45.6641	89.6039	1241.94	136.211	1072.32
ENSRNOG00000046547	Rbm24	2.19821	0.00561836	0.415975	103.939	30.4427	57.1225	493.285	88.9158	296.599
ENSRNOG00000024878	Rbm44	2.3214	0.0230599	0.867635	3.21462	7.1033	7.84034	64.389	17.9723	8.83174
ENSRNOG00000006579	Reg3g	-2.98117	0.0344245	0.990929	4.28615	50.7379	34.7215	0	3.78365	7.35978
ENSRNOG00000042492	Rfwd2	-1.49927	0.00822197	0.503824	2042.35	2965.12	909.479	455.088	969.56	668.268
ENSRNOG00000042918	RGD1304770	3.50122	0.0235631	0.867635	3.21462	1.01476	0	4.36535	6.62139	36.7989
ENSRNOG00000048275	RGD1309350	2.36435	0.00466915	0.370648	51.4338	89.2986	69.443	772.668	94.5912	215.642
ENSRNOG00000000589	RGD1310495	3.24909	0.00429581	0.353128	6.42923	6.08854	3.36014	19.6441	10.405	120.7
ENSRNOG00000025948	RGD1311892	3.75938	0.0127715	0.644303	12.8585	7.1033	3.36014	293.57	2.83774	19.8714
ENSRNOG00000015297	RGD1561662	1.64927	0.0149105	0.699562	107.154	155.258	132.166	809.773	180.669	248.025
ENSRNOG00000009203	RGD1561795	4.32818	0.0178966	0.756705	0	2.02951	1.12005	8.73071	0.945912	53.7264
ENSRNOG00000023557	RGD1563692	7.56861	6.31707e-06	0.00700101	1.07154	8.11806	6.72029	2320.19	1.89182	699.915
ENSRNOG00000055564	RGD1564664	-1.38999	0.0301154	0.960017	159.659	363.283	179.208	37.1055	133.374	97.1491
ENSRNOG00000003784	Rilp	0.861747	0.0203549	0.813896	226.095	188.745	131.046	437.627	274.315	281.144
ENSRNOG00000057589	Rnf11l1	-1.47561	0.0077424	0.487862	968.671	1178.13	313.613	302.301	303.638	278.936
ENSRNOG00000000781	Rnf39	2.13288	0.0231395	0.867635	115.726	66.974	151.207	1093.52	87.0239	284.088
ENSRNOG00000020836	Rorc	1.6603	0.00650121	0.450338	57.8631	45.6641	50.4022	288.113	77.5648	121.436
ENSRNOG00000007539	Rsad2	1.71016	0.0134583	0.657274	396.469	305.442	459.22	2224.15	362.284	1212.89
ENSRNOG00000032991	Rufy4	-0.977827	0.0434779	0.999953	27.86	20.2951	25.7611	9.82205	14.1887	13.2476
ENSRNOG00000004537	Rxrg	1.05752	0.0165233	0.730858	602.205	656.548	556.664	2004.79	840.916	933.957
ENSRNOG00000020557	Ryr1	3.09634	0.0387355	0.999953	534.698	14.2066	44.8019	4368.63	519.306	189.882
ENSRNOG00000033352	S100a7a	4.84444	0.0158252	0.71187	2.14308	0	0	5.45669	2.83774	52.9904
ENSRNOG00000014524	S1pr3	-0.736486	0.0352381	0.999953	11646.6	10515.9	6211.79	4956.86	6903.27	5170.25
ENSRNOG00000013552	Scd	2.40974	0.0336526	0.990635	936.525	159.317	508.502	3701.82	173.102	4649.91
ENSRNOG00000024237	Scel	5.33453	0.000427484	0.0760734	40.7185	5.07379	7.84034	1862.91	10.405	290.711
ENSRNOG00000021812	Scx	1.69607	0.0408733	0.999953	100.725	89.2986	200.489	308.849	107.834	847.847
ENSRNOG00000006526	Sema3c	0.719328	0.0274455	0.935688	1745.54	1689.57	1516.55	3795.68	2094.25	2263.87
ENSRNOG00000002583	Serpinb11	8.36607	0.00638082	0.44732	0	0	0	172.431	0	22.0794
ENSRNOG00000002460	Serpinb2	5.9856	0.038363	0.999953	0	1.01476	0	70.937	1.89182	0
ENSRNOG00000002640	Serpinb5	7.77726	8.94791e-05	0.02914	2.14308	5.07379	0	1466.76	0.945912	123.644
ENSRNOG00000002396	Serpinb8	1.68959	0.0436647	0.999953	7.50077	10.1476	8.96039	56.7496	14.1887	15.4555
ENSRNOG00000009814	Serpine3	3.94734	8.14494e-07	0.00188427	25.7169	26.3837	112.005	1000.76	1163.47	365.045
ENSRNOG00000033153	Sfn	4.25553	0.000656834	0.102277	36.4323	43.6346	36.9616	2005.88	37.8365	192.09
ENSRNOG00000014603	Sgcg	1.51105	0.0451469	0.999953	307.532	217.158	209.449	1472.22	360.393	260.536
ENSRNOG00000011284	Sgms2	0.844174	0.0423929	0.999953	80.3654	61.9002	91.844	114.591	104.996	199.45
ENSRNOG00000005175	Sgpp1	-1.08008	0.039897	0.999953	2610.27	2107.65	992.363	822.869	1291.17	587.311
ENSRNOG00000013541	Sh2d4a	2.59749	0.0153328	0.705394	17.1446	20.2951	39.2017	336.132	15.1346	112.605
ENSRNOG00000008030	Shc2	-1.13308	0.0267757	0.922123	137.157	163.376	61.6027	69.8457	50.1334	45.6307
ENSRNOG00000005275	Shmt1	0.765796	0.00607828	0.435538	200.378	308.486	238.57	451.814	355.663	463.666
ENSRNOG00000015143	Siah1	-0.764439	0.0290892	0.946924	1005.1	946.768	562.264	437.627	609.168	433.491
ENSRNOG00000013703	Siah2	-1.30119	0.00020194	0.0460593	88.9377	100.461	71.6831	44.7449	30.2692	31.6471
ENSRNOG00000024125	Slain1	-1.22555	0.00241912	0.254384	153.23	153.228	77.2833	52.3842	55.8088	55.9344
ENSRNOG00000019118	Slc13a3	2.74402	0.0182467	0.76132	87.8662	9.13281	87.3638	229.181	65.2679	939.844
ENSRNOG00000058692	Slc26a4	5.20957	0.000521691	0.0862068	148.944	41.605	152.327	676.63	54.8629	11954.5
ENSRNOG00000058193	Slc27a6	3.24756	0.00031797	0.0633794	1.07154	9.13281	6.72029	37.1055	33.1069	90.5253
ENSRNOG00000018853	Slc28a3	3.0403	0.0199875	0.803169	3.21462	5.07379	10.0804	128.778	4.72956	17.6635
ENSRNOG00000007284	Slc2a1	1.93958	0.0374498	0.999953	4422.24	2740.86	7844.82	10125.4	3945.4	43497.8
ENSRNOG00000011161	Slc2a12	0.71311	0.0310099	0.962385	229.309	270.94	199.369	375.42	277.152	493.841
ENSRNOG00000004626	Slc34a2	2.52803	0.0149468	0.699562	17.1446	17.2509	14.5606	221.542	14.1887	47.1026
ENSRNOG00000001169	Slc37a1	0.720662	0.01815	0.76132	324.676	322.693	267.692	616.606	357.555	534.32
ENSRNOG00000006653	Slc38a4	4.52282	0.000317949	0.0633794	8.57231	5.07379	11.2005	453.997	8.51321	108.189
ENSRNOG00000025503	Slc38a8	4.05105	0.0304456	0.962385	3.21462	1.01476	0	1.09134	5.67547	63.2941
ENSRNOG00000014314	Slc39a4	3.00571	0.0120583	0.614908	279.672	151.199	1136.85	10151.6	469.173	1970.21
ENSRNOG00000012508	Slc39a8	0.910455	0.0410969	0.999953	594.704	913.281	506.262	1869.46	934.561	983.267
ENSRNOG00000042320	Slc41a1	1.30039	0.0305456	0.962385	1736.96	1184.22	819.875	4283.5	1202.25	3728.47
ENSRNOG00000000878	Slc44a4	3.25772	0.00855319	0.511108	28.9315	55.8116	12.3205	766.12	18.9182	144.252
ENSRNOG00000010378	Slc4a5	2.08744	0.0452598	0.999953	712.573	118.727	1377.66	2470.79	751.054	6165.29
ENSRNOG00000018525	Slc4a9	2.66822	0.0345398	0.990929	2.14308	8.11806	7.84034	89.4898	3.78365	22.0794
ENSRNOG00000017775	Slc5a1	6.85775	8.64764e-05	0.02914	8.57231	4.05903	1.12005	1504.96	1.89182	89.7894
ENSRNOG00000002616	Slc5a10	2.31349	0.0170219	0.743528	12.8585	6.08854	2.2401	21.8268	17.0264	66.2381
ENSRNOG00000018822	Slc5a5	1.52747	0.0390468	0.999953	182.162	134.963	341.615	452.905	237.424	1207.74
ENSRNOG00000005687	Slc6a14	10.4164	3.78764e-06	0.00511142	0	1.01476	0	1455.85	1.89182	111.133
ENSRNOG00000010210	Slc7a11	3.46726	0.0177304	0.754892	127.513	45.6641	254.251	566.405	17.9723	4142.09
ENSRNOG00000011016	Slc7a2	1.24251	0.0466199	0.999953	96.4385	62.9149	94.084	127.687	105.942	365.045
ENSRNOG00000015567	Slc9a2	4.16252	0.0177123	0.754892	12.8585	1.01476	2.2401	273.926	13.2428	1.47196
ENSRNOG00000026065	Slit1	2.95164	0.037885	0.999953	168.232	17.2509	244.171	446.357	35.9447	2840.88
ENSRNOG00000049127	Smap1	-0.600703	0.00682529	0.453303	701.858	903.134	880.358	476.915	628.086	533.584
ENSRNOG00000018149	Smarca5	-0.969586	0.0287874	0.946924	1818.4	2152.3	1136.85	532.573	1159.69	915.557
ENSRNOG00000010557	Smarcd2	-1.51254	0.0292954	0.948618	3019.6	3676.47	922.92	459.454	1435.89	774.985
ENSRNOG00000042344	Smim22	3.40164	0.00148184	0.181795	11.7869	11.1623	32.4814	184.436	19.8642	380.501
ENSRNOG00000013586	Snai3	1.78576	0.0388895	0.999953	11.7869	17.2509	13.4406	99.3118	33.1069	14.7196
ENSRNOG00000048831	Sowahc	0.694954	0.0442741	0.999953	478.978	582.471	604.826	952.739	589.303	1154.75
ENSRNOG00000038793	Spink13	5.47308	0.0308567	0.962385	0	1.01476	0	18.5528	0	32.383
ENSRNOG00000012811	Spint1	1.73486	0.0139747	0.67353	225.023	268.911	236.33	1656.65	320.664	454.099
ENSRNOG00000025324	Spire1	-1.36324	0.0297007	0.951105	2447.39	3045.29	909.479	455.088	1256.17	777.193
ENSRNOG00000024028	Sprr1a	4.42892	0.00450641	0.361271	1.07154	11.1623	21.2809	541.304	2.83774	177.371
ENSRNOG00000011078	Srm	-3.98878	0.00596991	0.433528	33.2177	72.0478	3.36014	0	3.78365	2.94391
ENSRNOG00000004641	Sstr4	2.8389	0.0216736	0.841685	63.2208	57.8412	71.6831	36.0142	83.2403	1259.26
ENSRNOG00000056243	ST7	-0.791866	0.0296201	0.951105	948.312	1228.87	832.196	413.617	794.566	529.904
ENSRNOG00000002218	Stbd1	0.874158	0.0237266	0.867635	493.979	463.744	538.743	1365.26	720.785	657.965
ENSRNOG00000016913	Stk36	0.622234	0.00666458	0.452141	130.728	107.564	123.205	159.335	198.642	197.242
ENSRNOG00000001139	Suds3	-1.74183	0.00987361	0.545154	2724.92	3132.56	728.031	686.452	915.643	367.253
ENSRNOG00000008118	Sync	1.36097	0.00818842	0.503824	439.331	298.339	287.852	1215.75	405.796	1012.71
ENSRNOG00000020830	Syne4	2.93292	0.01236	0.625494	5.35769	5.07379	26.8812	81.8504	12.2969	189.882
ENSRNOG00000014867	Synpo2	2.05084	0.024343	0.876117	915.094	1429.79	413.298	8565.92	1076.45	1786.96
ENSRNOG00000020245	Syt8	-0.95207	0.0152169	0.703071	64.2923	49.7231	53.7623	32.7402	34.0528	20.6074
ENSRNOG00000020457	Tacc2	0.615896	0.0483556	0.999953	2198.8	2147.23	1798.8	2934.61	2303.3	4178.15
ENSRNOG00000007740	Tacstd2	7.51965	1.68268e-06	0.00340617	4.28615	15.2214	4.48019	4011.76	10.405	387.125
ENSRNOG00000052840	Tanc2	-0.639999	0.00399962	0.335595	472.548	616.972	443.539	307.757	343.366	332.662
ENSRNOG00000009370	Tbkbp1	-0.984735	0.0278408	0.945186	200.378	186.715	91.844	62.2063	96.4831	83.1656
ENSRNOG00000001399	Tbx5	2.93613	0.040988	0.999953	23.5738	4.05903	2.2401	38.1968	4.72956	185.467
ENSRNOG00000011794	Tcea3	1.83581	0.00440993	0.356084	290.387	264.852	215.049	1705.76	352.825	691.82
ENSRNOG00000037645	Tceal7	5.40471	0.00163354	0.19637	22.5023	1.01476	6.72029	1175.37	102.159	2.94391
ENSRNOG00000027212	Tekt3	3.20096	0.00681785	0.453303	7.50077	1.01476	4.48019	85.1244	8.51321	25.7592
ENSRNOG00000002414	Tfcp2l1	5.77558	0.000573141	0.0928144	0	1.01476	0	38.1968	5.67547	19.1354
ENSRNOG00000002085	Thegl	-1.34775	0.0357461	0.999953	31.0746	36.5313	21.2809	19.6441	8.51321	7.35978
ENSRNOG00000010741	Tigd4	5.2547	0.00377325	0.3216	8.57231	0	1.12005	318.671	48.2415	2.94391
ENSRNOG00000059741	Tmc4	9.37864	0.00255501	0.26354	0	0	0	373.238	0	19.1354
ENSRNOG00000036760	Tmc5	9.30018	8.28051e-06	0.00700101	0	0	0	316.488	6.62139	48.5746
ENSRNOG00000010081	Tmem144	0.79739	0.00650729	0.450338	116.798	84.2248	114.245	149.513	183.507	213.434
ENSRNOG00000004757	Tmem158	-3.75712	0.00707973	0.45677	2052	2917.43	45.922	44.7449	302.692	23.5513
ENSRNOG00000015449	Tmem171	4.63066	0.000355393	0.0677086	17.1446	9.13281	22.401	937.46	9.45912	258.328
ENSRNOG00000001275	Tmem184a	5.57107	0.0094284	0.538603	0	4.05903	0	182.254	1.89182	11.0397
ENSRNOG00000042758	Tmem243	-2.07029	0.00163703	0.19637	373.967	582.471	128.806	55.6583	106.888	95.6772
ENSRNOG00000028063	Tmem38b	0.880618	0.0433253	0.999953	1079.04	976.196	1260.05	2139.02	1095.37	2868.84
ENSRNOG00000010430	Tmem40	6.12056	0.0154517	0.705684	0	1.01476	0	57.8409	0	22.0794
ENSRNOG00000008515	Tmem45b	1.69615	0.000944617	0.135373	26.7885	65.9592	44.8019	206.263	107.834	132.476
ENSRNOG00000016618	Tmem52	4.17266	0.0308227	0.962385	124.298	7.1033	1.12005	2275.44	108.78	5.88783
ENSRNOG00000004032	Tmem94	0.738535	0.0335529	0.989717	43.9331	60.8854	41.4418	76.3937	98.3749	69.9179
ENSRNOG00000021088	Tmod4	3.71037	0.00880586	0.518553	705.072	132.933	132.166	11810.5	686.732	202.394
ENSRNOG00000022255	Tmprss11e	7.76589	0.000235231	0.0514775	0	0	2.2401	451.814	3.78365	23.5513
ENSRNOG00000002005	Tmprss11f	3.02946	0.0255561	0.897733	7.50077	1.01476	10.0804	121.139	4.72956	25.7592
ENSRNOG00000029964	Tmprss11g	5.7753	0.00122654	0.1589	7.50077	0	2.2401	429.987	1.89182	100.829
ENSRNOG00000001976	Tmprss2	4.17582	0.0226911	0.86461	2.14308	7.1033	1.12005	150.605	0	37.5349
ENSRNOG00000026650	Tmprss4	5.80444	0.000150739	0.0400176	23.5738	10.1476	2.2401	1775.61	9.45912	225.945
ENSRNOG00000014265	Tnfrsf19	0.938969	0.0132108	0.652495	518.625	470.847	360.656	571.861	834.295	1181.25
ENSRNOG00000011517	Tnfrsf21	1.25806	0.0420099	0.999953	825.085	876.75	1381.02	3101.58	838.078	3433.34
ENSRNOG00000018943	Tnnc1	6.18387	4.78022e-07	0.00129549	45.0046	71.033	54.8824	10971.2	1258.06	197.978
ENSRNOG00000009073	Tnni1	5.94763	9.55485e-06	0.00700101	67.5069	43.6346	8.96039	6407.25	909.022	98.6211
ENSRNOG00000028041	Tnnt1	5.35429	7.40003e-05	0.0270326	72.8646	108.579	56.0024	8550.64	1106.72	57.4063
ENSRNOG00000033734	Tnnt2	4.00685	0.000590991	0.0947575	8.57231	7.1033	14.5606	359.05	10.405	116.285
ENSRNOG00000048795	Top2b	-0.630913	0.0490022	0.999953	4441.53	3827.66	2433.86	2164.12	2659.91	2087.97
ENSRNOG00000001924	Tp63	2.76744	0.0357246	0.999953	23.5738	15.2214	8.96039	295.753	8.51321	21.3434
ENSRNOG00000011672	Tph1	6.48193	9.17711e-05	0.02914	31.0746	17.2509	54.8824	8143.57	1075.5	3.67989
ENSRNOG00000018184	Tpm1	1.68876	0.0111034	0.589534	12885.3	18117.5	9709.7	82500.8	17452.1	31296
ENSRNOG00000016731	Tpm2	1.81469	0.0154698	0.705684	5643.79	8064.27	3469.91	41240.6	7984.45	11205.3
ENSRNOG00000001923	Tprg1	7.73465	0.00182109	0.207681	0	2.02951	0	296.844	0	142.044
ENSRNOG00000024181	Tpsab1	-2.29815	0.00986802	0.545154	332.177	332.84	33.6014	40.3795	67.1598	34.591
ENSRNOG00000018611	Tpsb2	-2.12828	0.0237841	0.867635	251.812	359.224	39.2017	68.7543	63.3761	16.9275
ENSRNOG00000012609	Trdn	3.67109	0.0236737	0.867635	919.38	219.188	53.7623	14221.2	906.184	61.0862
ENSRNOG00000021771	Trim29	7.43804	2.29105e-06	0.00371012	5.35769	10.1476	11.2005	4137.26	5.67547	487.954
ENSRNOG00000008215	Trim47	-2.29046	0.00486025	0.382072	2473.11	3938.27	854.597	157.153	853.213	474.706
ENSRNOG00000016543	Trim63	1.10595	0.00808374	0.501564	758.649	386.622	349.455	1282.32	977.127	958.244
ENSRNOG00000002469	Trim7	1.99851	0.0116937	0.603081	31.0746	38.5608	31.3613	281.565	75.673	47.1026
ENSRNOG00000022099	Trim72	4.27089	0.0147259	0.699328	263.598	14.2066	25.7611	5601.84	243.099	15.4555
ENSRNOG00000011398	Trmt61a	0.767436	0.0483231	0.999953	21.4308	18.2656	28.0012	38.1968	36.8906	39.7428
ENSRNOG00000054902	Trpc1	-0.852856	0.00232559	0.250082	312.889	241.512	196.008	139.691	146.616	129.532
ENSRNOG00000016070	Trpc3	-1.19995	0.00168648	0.196481	196.092	109.594	116.485	68.7543	62.4302	52.9904
ENSRNOG00000024998	Trps1	0.631878	0.0110259	0.587652	340.749	250.645	330.414	437.627	431.336	557.872
ENSRNOG00000045612	Try5	-3.63193	0.00233188	0.250082	55.72	31.4575	13.4406	0	1.89182	5.88783
ENSRNOG00000023320	Tspan1	5.3306	0.000162784	0.0411895	43.9331	27.3984	103.044	5990.36	29.3233	995.779
ENSRNOG00000002977	Ttc19	-1.19883	0.0358585	0.999953	687.928	399.814	268.812	293.57	189.182	108.925
ENSRNOG00000007189	Ttc22	6.31117	2.62678e-06	0.0038671	4.28615	4.05903	8.96039	1119.71	12.2969	239.929
ENSRNOG00000020923	Tuft1	1.14238	0.00390209	0.33084	135.014	149.169	164.647	419.074	194.858	376.821
ENSRNOG00000029073	Txndc8	7.05315	0.0289213	0.946924	0	0	0	68.7543	0	9.56772
ENSRNOG00000000768	Ubd	-1.43452	0.000468877	0.0799263	606.491	298.339	554.424	229.181	165.535	145.724
ENSRNOG00000000921	Ubl3	-1.07181	0.0182879	0.76132	5650.22	9287.06	3427.35	2545	3494.2	2697.36
ENSRNOG00000018740	Ugt1a7c	0.809094	0.0140365	0.6745	876.518	1062.45	715.711	1784.34	1084.02	1783.28
ENSRNOG00000002763	Ulk2	-1.07871	0.0281753	0.946619	1674.81	1754.52	692.19	455.088	811.593	684.46
ENSRNOG00000027380	Upk1b	2.4048	0.00851274	0.51084	125.37	153.228	290.092	2277.62	227.019	507.089
ENSRNOG00000038896	Upk3bl1	6.58077	1.07402e-05	0.00700101	24.6454	28.4132	34.7215	7919.84	27.4315	454.835
ENSRNOG00000011446	Vill	2.16908	0.0160507	0.718023	10.7154	16.2361	14.5606	38.1968	17.0264	131.004
ENSRNOG00000004706	Vit	2.07457	0.00133423	0.167492	50.3623	42.6198	22.401	214.994	65.2679	206.074
ENSRNOG00000015279	Vtcn1	4.35697	0.00402894	0.336014	6.42923	1.01476	5.60024	246.643	15.1346	5.15185
ENSRNOG00000023566	Vwa3b	1.4355	0.0457178	0.999953	50.3623	63.9297	61.6027	319.762	86.078	70.6539
ENSRNOG00000054889	Wdr72	1.63508	0.00705666	0.45677	41.79	22.3247	81.7635	202.989	113.509	136.156
ENSRNOG00000014739	Wfdc2	1.02482	0.0309391	0.962385	162.874	209.04	152.327	570.77	236.478	260.536
ENSRNOG00000002831	Wfikkn2	2.4728	0.0356028	0.999953	157.516	51.7526	343.855	668.991	79.4566	2321.28
ENSRNOG00000005108	Wfs1	1.1179	0.0456782	0.999953	1746.61	1502.86	1624.07	5164.21	1315.76	4097.19
ENSRNOG00000005781	Wnt16	5.99551	3.82341e-05	0.0180859	20.3592	3.04427	8.96039	272.835	12.2969	1778.12
ENSRNOG00000015618	Wnt5a	1.41777	0.0171694	0.747425	171.446	103.505	203.849	259.739	270.531	747.754
ENSRNOG00000008065	Wwc1	2.86977	0.0252622	0.89456	81.4369	37.546	179.208	241.186	38.7824	1898.82
ENSRNOG00000037085	Xirp1	2.03502	0.0469934	0.999953	126.442	149.169	140.006	1423.11	193.912	86.8454
ENSRNOG00000034258	Xirp2	4.69796	0.0272119	0.929682	319.318	8.11806	3.36014	8138.11	446.471	1.47196
ENSRNOG00000001729	Xxylt1	-1.96378	0.0314981	0.96606	485.407	641.327	82.8836	38.1968	183.507	88.3174
ENSRNOG00000023786	Ybx1	-1.84349	0.00546448	0.41159	5012.66	6633.47	1370.94	760.663	1497.38	1368.92
ENSRNOG00000032902	Ybx1-ps3	-1.4793	0.0184948	0.765996	982.601	1440.96	353.935	201.898	420.931	373.141
ENSRNOG00000002224	Yipf7	3.60783	0.035811	0.999953	46.0762	2.02951	4.48019	606.784	29.3233	5.15185
ENSRNOG00000001996	Ythdc1	-0.880208	0.0481576	0.999953	1785.18	1726.1	885.958	566.405	1095.37	727.147
ENSRNOG00000042465	Zbtb32	1.5852	0.030581	0.962385	12.8585	28.4132	13.4406	38.1968	29.3233	96.4132
ENSRNOG00000051704	Zfp185	2.96852	0.0036716	0.316265	16.0731	31.4575	8.96039	305.575	22.7019	114.813
ENSRNOG00000001094	Zfp316	-2.58541	0.00894111	0.518846	162.874	88.2839	11.2005	20.7354	11.3509	11.7757
ENSRNOG00000030160	Zfp819	-0.791105	0.0430957	0.999953	52.5054	41.605	58.2425	22.9181	36.8906	27.9672
ENSRNOG00000057127	Zg16b	3.50445	0.00684838	0.453303	10.7154	6.08854	10.0804	22.9181	8.51321	273.048
ENSRNOG00000000861	Zic3	2.99974	0.0393113	0.999953	12.8585	8.11806	21.2809	36.0142	1.89182	299.543
ENSRNOG00000007752	Zmynd19	-1.42299	0.0268768	0.922123	102.868	77.1215	28.0012	20.7354	34.0528	22.8153
ENSRNOG00000046482	Znf750	4.32276	0.00760934	0.483238	11.7869	0	14.5606	391.791	6.62139	128.06
ENSRNOG00000004101	2023-03-01	-0.642172	0.42233	0.999953	121.084	152.214	104.164	20.7354	163.643	57.4063
ENSRNOG00000026310	2023-03-01	0.515689	0.610043	0.999953	130.728	40.5903	150.086	362.324	54.8629	42.6867
ENSRNOG00000007769	2023-03-02	-0.27139	0.459058	0.999953	10377.9	14046.3	7470.72	6649.53	10847.7	8928.15
ENSRNOG00000037850	2023-03-02	-0.216922	0.707843	0.999953	5399.48	7796.38	3469.91	2057.17	6474.77	5806.87
ENSRNOG00000023013	2023-03-03	-0.0282746	0.930082	0.999953	182.162	250.645	306.893	194.258	260.126	270.104
ENSRNOG00000016472	2023-03-04	0.864084	NA	NA	47.1477	4.05903	43.6819	162.609	6.62139	3.67989
ENSRNOG00000017396	2023-03-05	-0.893541	0.114209	0.999953	1728.39	1855.99	642.908	719.192	1078.34	478.386
ENSRNOG00000011066	2023-03-06	0.655861	0.185587	0.999953	1081.18	723.522	667.549	2100.83	822.944	972.227
ENSRNOG00000006241	2023-03-07	0.227578	0.61848	0.999953	1399.43	833.116	1500.86	2172.85	1224.01	975.171
ENSRNOG00000012297	2023-03-08	-0.0945716	0.831685	0.999953	1909.48	2215.21	952.041	1209.2	2050.74	1494.77
ENSRNOG00000007084	2023-03-10	0.0143909	0.973696	0.999953	35.3608	25.3689	20.1609	28.3748	29.3233	24.2873
ENSRNOG00000017804	2023-09-01	-0.150857	0.827938	0.999953	702.929	1046.21	842.276	200.806	1224.01	908.933
ENSRNOG00000017952	2023-09-02	-0.055516	0.91792	0.999953	13883.9	15792.7	9869.86	5357.38	17949.6	14746.1
ENSRNOG00000007686	2023-09-03	-0.0639887	0.95482	0.999953	132.871	46.6788	260.971	351.411	34.9988	35.327
ENSRNOG00000007367	2023-09-04	-0.139827	0.813568	0.999953	9685.64	13802.7	8429.48	3458.45	12883.3	12627.2
ENSRNOG00000029912	2023-09-05	0.0906751	0.906683	0.999953	1280.49	765.127	2051.93	3005.55	645.112	713.163
ENSRNOG00000043182	2023-09-06	-0.1449	0.787842	0.999953	934.382	831.086	1633.03	1663.2	790.783	620.43
ENSRNOG00000006545	2023-09-07	-0.0643762	0.544631	0.999953	11039	12249.1	11238.6	11113.1	11300.8	10607.7
ENSRNOG00000007462	2023-09-08	-0.41349	0.33884	0.999953	5145.53	6561.42	4356.99	2295.08	5666.01	4099.4
ENSRNOG00000002807	2023-09-09	-0.167105	0.780901	0.999953	191.805	365.313	135.526	101.494	258.234	256.856
ENSRNOG00000049507	2023-09-10	-0.219517	0.76601	0.999953	1092.97	1492.71	820.995	221.542	1295.9	1407.93
ENSRNOG00000002182	2023-09-11	-0.114945	0.755245	0.999953	5383.41	5261.52	3966.09	2873.49	5976.27	4641.82
ENSRNOG00000020272	5330417C22Rik	0.379021	0.66166	0.999953	140.372	50.7379	171.367	329.584	87.0239	55.1984
ENSRNOG00000028896	A2m	-0.175855	0.888235	0.999953	139.3	57.8412	556.664	494.376	17.0264	156.027
ENSRNOG00000007247	A2ml1	6.81014	NA	NA	2.14308	6.08854	1.12005	2.18268	0	1049.51
ENSRNOG00000005935	A3galt2	-0.153782	0.843954	0.999953	1266.56	2438.46	1255.57	305.575	2118.84	2034.24
ENSRNOG00000000478	AA926063	1.08829	0.468863	0.999953	1106.9	97.4167	1432.54	5324.64	126.752	155.291
ENSRNOG00000013445	Aaas	0.0212084	0.884648	0.999953	576.488	616.972	650.748	673.356	587.412	611.598
ENSRNOG00000023659	AABR07000147.1	-0.72178	0.595421	0.999953	21.4308	18.2656	11.2005	0	22.7019	8.09576
ENSRNOG00000014431	AABR07000222.1	0.270184	0.503044	0.999953	21.4308	22.3247	20.1609	26.1921	28.3774	22.8153
ENSRNOG00000047746	AABR07000398.1	-0.165678	0.783461	0.999953	94.2954	87.2691	146.726	38.1968	122.023	131.74
ENSRNOG00000055789	AABR07000411.1	0.441348	0.36692	0.999953	75.0077	54.7969	49.2821	43.6535	100.267	98.6211
ENSRNOG00000055111	AABR07000658.1	-0.0971877	0.888535	0.999953	49.2908	86.2544	51.5222	18.5528	75.673	80.2216
ENSRNOG00000054246	AABR07000747.1	0.112405	0.946788	0.999953	9.64385	1.01476	43.6819	51.2929	0.945912	6.62381
ENSRNOG00000017678	AABR07001064.1	0.0207949	0.964669	0.999953	52.5054	25.3689	51.5222	51.2929	34.9988	44.8947
ENSRNOG00000058077	AABR07001068.1	0.0504993	0.945754	0.999953	48.2192	47.6936	81.7635	120.047	38.7824	25.7592
ENSRNOG00000017963	AABR07001099.1	0.0356271	0.939043	0.999953	349.322	376.475	366.256	598.054	304.584	217.85
ENSRNOG00000051377	AABR07001099.2	0.120362	0.597591	0.999953	682.57	660.607	842.276	936.368	715.11	724.939
ENSRNOG00000056694	AABR07001100.1	0.0429201	0.946283	0.999953	11.7869	25.3689	25.7611	12.0047	23.6478	28.7032
ENSRNOG00000018960	AABR07001382.1	0.102112	0.76518	0.999953	3739.67	2652.58	3150.7	4474.49	3416.64	2352.92
ENSRNOG00000053113	AABR07001389.1	-0.296372	0.779048	0.999953	241.096	328.781	336.014	13.0961	441.741	282.616
ENSRNOG00000004144	AABR07001435.1	-0.252639	0.506914	0.999953	36.4323	55.8116	53.7623	49.1102	34.0528	39.7428
ENSRNOG00000017412	AABR07001512.1	0.197285	0.379324	0.999953	198.235	189.76	185.928	259.739	187.291	211.962
ENSRNOG00000055547	AABR07001519.1	0.880672	0.321227	0.999953	146.801	61.9002	72.8031	385.242	74.7271	58.8783
ENSRNOG00000051938	AABR07001591.1	-0.872926	0.39677	0.999953	21.4308	14.2066	19.0408	5.45669	1.89182	22.0794
ENSRNOG00000060438	AABR07001634.1	0.42754	0.197759	0.999953	133.942	124.815	116.485	126.595	152.292	224.473
ENSRNOG00000042347	AABR07001896.1	-0.271052	0.328301	0.999953	218.594	283.117	248.651	168.066	256.342	197.242
ENSRNOG00000042547	AABR07001902.1	-0.458735	0.444208	0.999953	37.5038	92.3429	71.6831	25.1008	65.2679	55.9344
ENSRNOG00000057250	AABR07001905.1	0.0795776	0.919632	0.999953	52.5054	101.476	62.7227	18.5528	80.4025	129.532
ENSRNOG00000058030	AABR07001905.2	0.20447	0.386489	0.999953	308.603	256.734	328.174	282.657	370.798	374.613
ENSRNOG00000051570	AABR07001910.1	-0.0732388	0.905686	0.999953	175.732	211.069	82.8836	67.663	209.993	168.539
ENSRNOG00000047884	AABR07001923.1	0.472672	0.121464	0.999953	131.799	166.42	101.924	157.153	194.858	203.13
ENSRNOG00000061533	AABR07001926.3	0.247792	0.582858	0.999953	91.0808	160.332	99.6843	88.3984	182.561	145.724
ENSRNOG00000059824	AABR07001929.1	0.866224	0.436061	0.999953	3.21462	16.2361	4.48019	3.27402	18.9182	21.3434
ENSRNOG00000058538	AABR07002001.1	-0.161746	0.847565	0.999953	31.0746	47.6936	26.8812	6.54803	35.9447	51.5185
ENSRNOG00000056327	AABR07002010.1	0.150678	0.83326	0.999953	16.0731	9.13281	11.2005	20.7354	6.62139	13.2476
ENSRNOG00000019623	AABR07002065.1	-0.0861595	0.895353	0.999953	182.162	92.3429	231.85	283.748	93.6453	100.093
ENSRNOG00000060429	AABR07002065.2	-0.121951	0.790572	0.999953	312.889	172.509	296.813	354.685	184.453	180.315
ENSRNOG00000026861	AABR07002071.1	-0.726838	0.180546	0.999953	116.798	90.3134	189.288	125.504	58.6466	55.9344
ENSRNOG00000047230	AABR07002134.1	-0.753677	0.542875	0.999953	46.0762	10.1476	100.804	76.3937	10.405	6.62381
ENSRNOG00000050476	AABR07002247.1	0.16542	0.605902	0.999953	69.65	62.9149	54.8824	87.3071	64.322	59.6142
ENSRNOG00000051384	AABR07002337.1	0.341966	0.581492	0.999953	11.7869	7.1033	16.8007	17.4614	16.0805	11.7757
ENSRNOG00000061661	AABR07002493.1	-0.515123	0.425913	0.999953	17.1446	11.1623	19.0408	6.54803	16.0805	10.3037
ENSRNOG00000022227	AABR07002564.1	-1.23865	0.10249	0.999953	15.0015	14.2066	19.0408	12.0047	2.83774	5.88783
ENSRNOG00000059266	AABR07002674.1	0.305955	0.640966	0.999953	97.51	58.8559	183.688	216.085	71.8893	132.476
ENSRNOG00000029745	AABR07002677.1	2.52533	NA	NA	12.8585	5.07379	22.401	226.998	3.78365	1.47196
ENSRNOG00000060041	AABR07002677.2	-1.27149	0.362636	0.999953	41.79	77.1215	22.401	0	37.8365	20.6074
ENSRNOG00000054609	AABR07002683.1	-0.284849	0.558206	0.999953	93.2238	161.346	166.887	64.389	138.103	142.78
ENSRNOG00000020125	AABR07002700.1	-0.946387	0.330756	0.999953	30.0031	56.8264	17.9208	3.27402	34.0528	16.9275
ENSRNOG00000055096	AABR07002768.1	-0.185522	0.577912	0.999953	493.979	513.467	395.377	275.017	464.443	493.106
ENSRNOG00000018928	AABR07002774.1	-0.104236	0.712703	0.999953	186.448	199.907	262.091	170.249	241.208	191.354
ENSRNOG00000029805	AABR07002774.2	0.232667	0.6989	0.999953	150.015	117.712	163.527	305.575	117.293	84.6375
ENSRNOG00000048765	AABR07002774.3	-0.0146075	0.983108	0.999953	19.2877	8.11806	11.2005	18.5528	10.405	9.56772
ENSRNOG00000050995	AABR07002774.4	0.517652	0.570531	0.999953	24.6454	15.2214	3.36014	31.6488	11.3509	19.1354
ENSRNOG00000054614	AABR07002779.1	-6.85478e-05	0.999903	0.999953	26.7885	30.4427	13.4406	16.3701	24.5937	29.4391
ENSRNOG00000053366	AABR07002784.1	-0.225055	NA	NA	311.818	155.258	344.975	587.14	55.8088	52.2545
ENSRNOG00000062225	AABR07002792.2	-0.706686	0.353189	0.999953	21.4308	26.3837	32.4814	4.36535	24.5937	19.8714
ENSRNOG00000050453	AABR07002848.1	0.0293175	0.940028	0.999953	123.227	104.52	206.089	174.614	130.536	137.628
ENSRNOG00000057222	AABR07002868.2	-1.06249	0.117629	0.999953	16.0731	13.1918	13.4406	7.63937	9.45912	3.67989
ENSRNOG00000056429	AABR07002902.1	-0.0594276	0.932992	0.999953	24.6454	7.1033	23.521	20.7354	12.2969	19.8714
ENSRNOG00000048484	AABR07002908.1	0.522947	0.503491	0.999953	5.35769	11.1623	8.96039	13.0961	17.9723	5.88783
ENSRNOG00000061315	AABR07002928.2	0.07856	0.844696	0.999953	30.0031	23.3394	25.7611	30.5575	22.7019	30.1751
ENSRNOG00000023296	AABR07002945.1	-0.23733	0.627066	0.999953	82.5085	148.155	101.924	53.4756	126.752	101.565
ENSRNOG00000051284	AABR07002945.2	0.0169933	0.971188	0.999953	45.0046	48.7083	52.6423	28.3748	69.9975	49.3106
ENSRNOG00000032733	AABR07002966.1	0.316619	0.579107	0.999953	18.2162	18.2656	14.5606	31.6488	13.2428	19.1354
ENSRNOG00000052945	AABR07002969.1	-0.0900335	0.615261	0.999953	1366.21	1584.04	1300.38	1181.92	1368.74	1441.78
ENSRNOG00000057350	AABR07002997.1	-0.337576	0.390111	0.999953	136.085	85.2396	135.526	118.956	67.1598	96.4132
ENSRNOG00000055070	AABR07003030.2	-0.43532	0.624097	0.999953	30.0031	12.1771	70.563	49.1102	16.0805	18.3995
ENSRNOG00000037364	AABR07003049.1	0.0251303	0.966279	0.999953	12.8585	12.1771	13.4406	9.82205	10.405	18.3995
ENSRNOG00000037360	AABR07003173.1	-0.0209393	0.973507	0.999953	9.64385	28.4132	15.6807	19.6441	18.9182	14.7196
ENSRNOG00000022640	AABR07003235.1	-0.0734933	0.92323	0.999953	276.457	333.855	198.249	55.6583	294.179	418.036
ENSRNOG00000030089	AABR07003235.2	0.947399	0.190865	0.999953	5.35769	11.1623	4.48019	17.4614	13.2428	10.3037
ENSRNOG00000058637	AABR07003304.2	-0.132393	0.812509	0.999953	16.0731	17.2509	14.5606	12.0047	20.8101	11.0397
ENSRNOG00000036300	AABR07003344.1	-0.52114	0.56171	0.999953	46.0762	53.7821	44.8019	4.36535	48.2415	47.8386
ENSRNOG00000062283	AABR07003492.2	0.373263	0.502424	0.999953	43.9331	32.4722	72.8031	93.8551	40.6742	58.8783
ENSRNOG00000015503	AABR07004100.1	0.129857	0.921186	0.999953	10.7154	8.11806	25.7611	36.0142	12.2969	0.735978
ENSRNOG00000016498	AABR07004112.1	0.0746718	0.900372	0.999953	92.1523	48.7083	124.325	148.422	70.9434	60.3502
ENSRNOG00000053064	AABR07004130.1	0.771944	0.699456	0.999953	46.0762	1.01476	25.7611	115.682	0	8.83174
ENSRNOG00000059662	AABR07004228.1	-0.438098	0.651403	0.999953	258.241	410.977	197.128	19.6441	344.312	275.256
ENSRNOG00000051332	AABR07004259.1	0.0415907	0.947886	0.999953	13.93	11.1623	22.401	18.5528	9.45912	20.6074
ENSRNOG00000051102	AABR07004269.3	0.0172727	0.951893	0.999953	139.3	129.889	157.927	114.591	178.777	138.364
ENSRNOG00000051226	AABR07004269.4	1.17408	0.221809	0.999953	5.35769	11.1623	6.72029	4.36535	16.0805	31.6471
ENSRNOG00000058004	AABR07004269.6	0.213882	0.771565	0.999953	39.6469	28.4132	59.3626	21.8268	92.6994	33.119
ENSRNOG00000051304	AABR07004272.1	-0.0602112	0.858445	0.999953	103.939	85.2396	110.885	76.3937	125.806	85.3735
ENSRNOG00000030679	AABR07004397.1	0.408168	0.530749	0.999953	12.8585	12.1771	21.2809	32.7402	15.1346	13.9836
ENSRNOG00000060197	AABR07004404.1	-0.202835	0.667842	0.999953	75.0077	85.2396	110.885	57.8409	56.7547	119.964
ENSRNOG00000022941	AABR07004746.1	-0.317877	0.613798	0.999953	312.889	468.818	308.013	96.0378	356.609	420.98
ENSRNOG00000036296	AABR07004746.3	-1.39661	0.0741632	0.999953	9.64385	18.2656	17.9208	2.18268	7.5673	7.35978
ENSRNOG00000051568	AABR07004776.1	0.0575665	0.968768	0.999953	30.0031	5.07379	32.4814	62.2063	0.945912	7.35978
ENSRNOG00000010769	AABR07004799.1	-0.265741	0.850245	0.999953	8.57231	17.2509	6.72029	0	18.9182	8.09576
ENSRNOG00000052319	AABR07004881.1	-0.558019	0.503749	0.999953	40.7185	27.3984	75.0432	53.4756	8.51321	35.327
ENSRNOG00000042292	AABR07004993.1	-0.193415	0.876753	0.999953	69.65	30.4427	44.8019	1.09134	87.9698	37.5349
ENSRNOG00000029082	AABR07005031.1	-0.258713	0.685373	0.999953	102.868	207.01	87.3638	46.9276	145.67	139.1
ENSRNOG00000036293	AABR07005031.2	-0.162912	0.834182	0.999953	48.2192	66.974	47.042	10.9134	57.7007	75.8058
ENSRNOG00000025122	AABR07005506.1	-0.0875787	0.831143	0.999953	34.2892	46.6788	48.1621	29.4661	52.0252	39.7428
ENSRNOG00000020477	AABR07005533.1	-0.38238	0.410874	0.999953	22.5023	24.3542	31.3613	24.0094	21.756	14.7196
ENSRNOG00000051825	AABR07005535.1	0.99356	0.390428	0.999953	27.86	4.05903	33.6014	90.5811	7.5673	32.383
ENSRNOG00000062071	AABR07005572.2	-0.0307897	0.927922	0.999953	49.2908	70.0182	52.6423	53.4756	48.2415	66.2381
ENSRNOG00000046147	AABR07005579.1	0.314887	0.337494	0.999953	117.869	67.9887	82.8836	120.047	103.104	111.133
ENSRNOG00000014946	AABR07005588.1	0.142043	0.534854	0.999953	2083.07	1839.75	2154.97	2645.4	1796.29	2265.34
ENSRNOG00000054843	AABR07005593.1	3.08523	0.0720669	0.999953	6.42923	7.1033	0	31.6488	0.945912	82.4296
ENSRNOG00000061844	AABR07005618.1	0.229798	0.458881	0.999953	281.815	210.055	287.852	377.603	230.803	306.167
ENSRNOG00000055297	AABR07005633.1	-0.0468616	0.898951	0.999953	39.6469	41.605	29.1213	34.9228	40.6742	31.6471
ENSRNOG00000047124	AABR07005775.1	4.01248	NA	NA	10159.3	222.232	52.6423	163167	5158.06	69.9179
ENSRNOG00000018518	AABR07005779.1	0.068372	0.748345	0.999953	1031.89	842.248	815.395	1074.97	922.264	824.296
ENSRNOG00000020000	AABR07005779.2	-0.0760229	0.805991	0.999953	1009.39	1400.36	1062.93	806.499	1134.15	1352.73
ENSRNOG00000046480	AABR07005779.3	-0.112117	0.601217	0.999953	486.478	385.608	359.535	413.617	366.068	360.629
ENSRNOG00000050338	AABR07005779.4	0.327068	0.823972	0.999953	9.64385	1.01476	19.0408	31.6488	2.83774	2.94391
ENSRNOG00000054418	AABR07005779.5	-0.323665	0.732862	0.999953	10.7154	5.07379	25.7611	17.4614	4.72956	11.0397
ENSRNOG00000054961	AABR07005779.6	-0.248467	0.673276	0.999953	17.1446	20.2951	30.2413	20.7354	25.5396	11.0397
ENSRNOG00000056571	AABR07005779.7	-0.158005	0.86485	0.999953	11.7869	15.2214	7.84034	21.8268	4.72956	5.15185
ENSRNOG00000020560	AABR07005821.1	-0.249099	0.789035	0.999953	1023.32	1191.32	1137.97	105.86	1936.28	778.665
ENSRNOG00000054093	AABR07005837.2	-0.232294	0.742191	0.999953	75.0077	131.918	144.486	30.5575	160.805	107.453
ENSRNOG00000034038	AABR07005844.1	-0.391029	0.709133	0.999953	122.155	165.405	118.725	7.63937	220.398	81.6936
ENSRNOG00000027374	AABR07005985.1	-0.247406	0.8712	0.999953	12.8585	0	23.521	18.5528	8.51321	3.67989
ENSRNOG00000059125	AABR07005985.3	-0.342128	0.840826	0.999953	9.64385	0	44.8019	28.3748	2.83774	11.7757
ENSRNOG00000019293	AABR07006025.1	0.418992	0.306571	0.999953	31.0746	46.6788	62.7227	67.663	52.9711	66.974
ENSRNOG00000055996	AABR07006032.1	20.9916	NA	NA	0	0	0	117.865	0	0
ENSRNOG00000058420	AABR07006033.1	4.34803	NA	NA	24.6454	14.2066	7.84034	925.455	0	25.7592
ENSRNOG00000061963	AABR07006076.1	-0.642518	0.199179	0.999953	22.5023	33.487	39.2017	17.4614	27.4315	16.1915
ENSRNOG00000017884	AABR07006160.1	0.284911	0.622988	0.999953	19.2877	12.1771	22.401	31.6488	18.9182	15.4555
ENSRNOG00000055023	AABR07006258.2	0.0738923	0.782394	0.999953	991.173	1485.6	1206.29	1059.69	1398.06	1418.23
ENSRNOG00000061597	AABR07006264.2	-0.319374	0.605863	0.999953	95.3669	141.051	98.5642	32.7402	135.265	100.093
ENSRNOG00000047349	AABR07006269.1	-1.00915	0.280928	0.999953	290.387	545.939	234.09	21.8268	320.664	189.146
ENSRNOG00000042133	AABR07006275.1	-0.330391	0.676264	0.999953	174.661	553.043	206.089	81.8504	437.011	223.737
ENSRNOG00000020980	AABR07006278.1	-0.229111	0.776132	0.999953	811.155	1904.7	507.382	294.661	1664.81	790.441
ENSRNOG00000020998	AABR07006283.1	1.04365	0.393035	0.999953	32.1462	11.1623	10.0804	91.6724	4.72956	13.9836
ENSRNOG00000021084	AABR07006310.1	-0.0271879	0.948757	0.999953	1226.91	1250.18	721.311	648.255	1187.12	1302.68
ENSRNOG00000060420	AABR07006311.1	0.0326988	0.982989	0.999953	23.5738	29.428	7.84034	0	48.2415	13.9836
ENSRNOG00000050414	AABR07006333.1	0.0325571	0.923811	0.999953	148.944	88.2839	107.525	140.783	107.834	104.509
ENSRNOG00000046420	AABR07006458.1	0.243998	0.585055	0.999953	132.871	80.1658	58.2425	103.677	129.59	88.3174
ENSRNOG00000058389	AABR07006475.1	0.296386	0.838987	0.999953	10.7154	5.07379	19.0408	0	22.7019	19.8714
ENSRNOG00000042788	AABR07006480.1	0.44369	0.789456	0.999953	10.7154	0	22.401	34.9228	2.83774	7.35978
ENSRNOG00000030351	AABR07006627.1	-0.0641666	0.852834	0.999953	1101.54	1622.6	1071.89	856.701	1478.46	1295.32
ENSRNOG00000053728	AABR07006724.1	-0.164343	0.766433	0.999953	122.155	72.0478	157.927	134.235	126.752	53.7264
ENSRNOG00000052057	AABR07006727.1	-0.450398	0.360978	0.999953	25.7169	23.3394	15.6807	17.4614	17.0264	13.2476
ENSRNOG00000042679	AABR07006860.1	-0.0480334	0.816338	0.999953	223.952	216.143	238.57	186.619	222.289	245.817
ENSRNOG00000051256	AABR07006873.1	0.0724106	0.77815	0.999953	529.34	402.859	374.096	445.266	530.657	398.164
ENSRNOG00000051771	AABR07006894.1	0.20531	0.532072	0.999953	54.6485	42.6198	48.1621	67.663	48.2415	52.2545
ENSRNOG00000013993	AABR07007000.1	-0.251843	0.731675	0.999953	58.9346	102.49	45.922	17.4614	77.5648	78.7497
ENSRNOG00000052188	AABR07007026.1	0.475566	0.777563	0.999953	7.50077	0	20.1609	30.5575	2.83774	5.15185
ENSRNOG00000046333	AABR07007032.1	0.487251	0.114375	0.999953	2427.03	1899.63	1388.86	3149.6	2449.91	2413.27
ENSRNOG00000061365	AABR07007055.1	0.516963	0.337424	0.999953	40.7185	51.7526	67.2029	117.865	42.5661	68.446
ENSRNOG00000017438	AABR07007068.1	0.249149	0.30912	0.999953	710.43	852.396	967.722	1192.83	864.564	950.884
ENSRNOG00000032668	AABR07007130.1	-0.245771	0.428064	0.999953	256.098	208.025	184.808	136.417	220.398	189.882
ENSRNOG00000042665	AABR07007130.2	0.00465015	0.99381	0.999953	24.6454	24.3542	17.9208	17.4614	35.9447	13.9836
ENSRNOG00000048823	AABR07007146.1	-0.347757	0.820049	0.999953	26.7885	80.1658	15.6807	0	55.8088	40.4788
ENSRNOG00000050701	AABR07007385.1	0.0323505	0.987948	0.999953	20.3592	1.01476	34.7215	56.7496	0	0.735978
ENSRNOG00000055958	AABR07007584.3	1.33709	0.0746175	0.999953	11.7869	11.1623	3.36014	13.0961	24.5937	28.7032
ENSRNOG00000056151	AABR07007642.1	0.0966615	0.710766	0.999953	925.809	691.05	757.153	886.167	982.803	670.476
ENSRNOG00000029988	AABR07007675.1	-0.170916	0.717372	0.999953	309.675	533.762	461.46	205.172	468.227	485.01
ENSRNOG00000018045	AABR07007730.1	0.222476	0.552558	0.999953	92.1523	110.609	124.325	177.888	103.104	101.565
ENSRNOG00000025377	AABR07007758.1	-0.0661485	0.910532	0.999953	63.2208	42.6198	35.8415	26.1921	73.7812	35.327
ENSRNOG00000013389	AABR07007916.1	-0.110076	0.867358	0.999953	625.778	1415.59	775.073	301.209	1253.33	1054.66
ENSRNOG00000050795	AABR07008016.1	0.100944	0.833793	0.999953	30.0031	53.7821	61.6027	36.0142	64.322	55.1984
ENSRNOG00000051672	AABR07008030.1	1.07733	0.110819	0.999953	41.79	51.7526	25.7611	44.7449	54.8629	151.612
ENSRNOG00000047236	AABR07008066.2	0.101222	0.815112	0.999953	98.5815	104.52	131.046	178.98	82.2944	97.8851
ENSRNOG00000026928	AABR07008097.1	0.986256	0.211473	0.999953	16.0731	20.2951	30.2413	87.3071	20.8101	24.2873
ENSRNOG00000042327	AABR07008370.1	-0.0474324	0.974454	0.999953	21.4308	62.9149	45.922	0	69.9975	55.9344
ENSRNOG00000036432	AABR07008505.1	-0.492625	0.458674	0.999953	485.407	846.307	468.18	132.052	594.033	552.72
ENSRNOG00000055439	AABR07008608.1	-0.125041	0.816077	0.999953	670.783	883.853	415.538	307.757	886.32	612.334
ENSRNOG00000025157	AABR07008904.1	-0.0184226	0.954367	0.999953	43.9331	40.5903	39.2017	34.9228	42.5661	44.1587
ENSRNOG00000053325	AABR07009105.1	0.115257	0.902919	0.999953	26.7885	24.3542	8.96039	4.36535	34.0528	26.4952
ENSRNOG00000051606	AABR07009106.1	0.0289209	0.91207	0.999953	358.965	364.298	341.615	462.728	327.286	298.071
ENSRNOG00000042602	AABR07009224.1	-0.526138	0.761786	0.999953	34.2892	0	96.3241	70.937	6.62139	13.2476
ENSRNOG00000038752	AABR07009538.1	-0.395049	0.844789	0.999953	4.28615	3.04427	32.4814	29.4661	0.945912	0
ENSRNOG00000031378	AABR07009715.1	-0.518469	0.452137	0.999953	26.7885	17.2509	25.7611	8.73071	11.3509	27.9672
ENSRNOG00000061630	AABR07009834.1	0.171493	0.796939	0.999953	52.5054	24.3542	84.0036	79.6677	32.161	69.182
ENSRNOG00000041989	AABR07010030.1	0.213255	0.787569	0.999953	13.93	14.2066	42.5618	43.6535	24.5937	13.9836
ENSRNOG00000051193	AABR07010030.2	0.528161	0.448833	0.999953	8.57231	7.1033	10.0804	6.54803	17.0264	13.2476
ENSRNOG00000061443	AABR07010460.1	-0.135803	0.732075	0.999953	173.589	232.379	150.086	115.682	229.857	160.443
ENSRNOG00000052002	AABR07010468.1	0.311049	0.732765	0.999953	25.7169	11.1623	51.5222	66.5716	12.2969	30.9111
ENSRNOG00000048907	AABR07010563.1	-0.10551	0.862266	0.999953	113.583	132.933	70.563	44.7449	160.805	89.0534
ENSRNOG00000058402	AABR07010570.1	0.655109	0.210815	0.999953	18.2162	11.1623	22.401	32.7402	28.3774	20.6074
ENSRNOG00000055814	AABR07010583.1	0.46638	0.369618	0.999953	12.8585	11.1623	16.8007	22.9181	15.1346	18.3995
ENSRNOG00000055760	AABR07010649.1	-0.0240258	0.908341	0.999953	1513.01	2117.8	1899.6	1679.57	1821.83	1937.1
ENSRNOG00000054340	AABR07011013.1	0.505364	0.362111	0.999953	18.2162	18.2656	11.2005	15.2787	30.2692	22.0794
ENSRNOG00000059120	AABR07011031.1	0.812391	0.325998	0.999953	23.5738	30.4427	16.8007	12.0047	33.1069	78.7497
ENSRNOG00000000889	AABR07011057.1	-0.00942714	0.989441	0.999953	16.0731	12.1771	5.60024	9.82205	15.1346	8.83174
ENSRNOG00000060521	AABR07011084.2	-0.602443	0.575092	0.999953	8.57231	8.11806	34.7215	22.9181	3.78365	7.35978
ENSRNOG00000058126	AABR07011682.1	-0.517521	0.126205	0.999953	47.1477	53.7821	48.1621	34.9228	28.3774	40.4788
ENSRNOG00000054429	AABR07011697.1	0.0974026	0.916109	0.999953	26.7885	14.2066	80.6435	76.3937	17.0264	36.7989
ENSRNOG00000034093	AABR07011951.1	-0.172251	0.670492	0.999953	45.0046	64.9445	62.7227	68.7543	46.3497	39.0069
ENSRNOG00000047434	AABR07011977.1	-0.0592268	0.929478	0.999953	17.1446	11.1623	20.1609	25.1008	12.2969	9.56772
ENSRNOG00000061272	AABR07011996.1	-0.206659	0.654249	0.999953	1876.26	2507.46	1566.95	891.624	2112.22	2152
ENSRNOG00000049530	AABR07012054.1	0.275732	0.671777	0.999953	611.848	334.87	474.9	1095.7	310.259	315.735
ENSRNOG00000062291	AABR07012058.2	0.215584	0.8157	0.999953	3.21462	13.1918	13.4406	19.6441	5.67547	9.56772
ENSRNOG00000062260	AABR07012061.2	0.724074	0.602914	0.999953	18.2162	1.01476	60.4826	98.2205	15.1346	18.3995
ENSRNOG00000062204	AABR07012097.1	0.228484	0.770427	0.999953	46.0762	49.7231	26.8812	12.0047	57.7007	73.5978
ENSRNOG00000054907	AABR07012100.2	0.44018	0.606696	0.999953	5.35769	34.5017	11.2005	17.4614	28.3774	23.5513
ENSRNOG00000016146	AABR07012129.1	0.237802	0.524561	0.999953	183.233	122.786	217.289	241.186	150.4	225.209
ENSRNOG00000060439	AABR07012131.1	-0.0885372	0.918293	0.999953	10.7154	18.2656	17.9208	3.27402	19.8642	20.6074
ENSRNOG00000059093	AABR07012583.2	0.858257	0.316691	0.999953	15.0015	10.1476	19.0408	54.5669	14.1887	11.7757
ENSRNOG00000055862	AABR07012762.1	4.33647	NA	NA	3.21462	11.1623	3.36014	1.09134	2.83774	354.742
ENSRNOG00000053044	AABR07012775.1	-0.843839	0.431748	0.999953	28.9315	5.07379	26.8812	4.36535	23.6478	5.88783
ENSRNOG00000049591	AABR07012785.1	-0.469746	0.504178	0.999953	6.42923	21.3099	19.0408	9.82205	11.3509	12.5116
ENSRNOG00000017695	AABR07012795.1	0.116509	0.675908	0.999953	286.101	292.25	288.972	272.835	258.234	407.732
ENSRNOG00000042814	AABR07012856.1	-0.205011	0.847773	0.999953	11.7869	4.05903	30.2413	26.1921	6.62139	7.35978
ENSRNOG00000023365	AABR07013086.1	0.709854	0.605375	0.999953	9.64385	1.01476	14.5606	31.6488	7.5673	2.20794
ENSRNOG00000053852	AABR07013147.1	-0.458874	0.498247	0.999953	39.6469	18.2656	23.521	10.9134	16.0805	31.6471
ENSRNOG00000058153	AABR07013202.1	0.639238	0.0590401	0.999953	81.4369	54.7969	73.9232	97.1291	93.6453	135.42
ENSRNOG00000000001	AABR07013255.1	-0.629361	0.382635	0.999953	69.65	74.0773	88.4838	17.4614	96.4831	36.0629
ENSRNOG00000053387	AABR07013288.4	-0.105335	0.820668	0.999953	19.2877	26.3837	19.0408	20.7354	23.6478	16.1915
ENSRNOG00000023943	AABR07013651.1	0.629281	0.374396	0.999953	285.029	125.83	122.085	517.294	162.697	144.988
ENSRNOG00000058696	AABR07013701.1	-0.31577	0.82646	0.999953	4.28615	19.2804	16.8007	0	16.0805	16.1915
ENSRNOG00000050050	AABR07013801.1	-0.722958	0.401359	0.999953	32.1462	44.6493	41.4418	4.36535	43.512	23.5513
ENSRNOG00000058222	AABR07013802.1	-0.0519211	0.906642	0.999953	56.7915	48.7083	52.6423	40.3795	36.8906	74.3338
ENSRNOG00000060973	AABR07013843.1	0.128626	0.946178	0.999953	6.42923	3.04427	31.3613	42.5622	0	2.20794
ENSRNOG00000040213	AABR07014114.1	0.0054756	0.993913	0.999953	16.0731	26.3837	8.96039	24.0094	9.45912	18.3995
ENSRNOG00000057207	AABR07014239.1	0.0198066	0.971897	0.999953	21.4308	21.3099	43.6819	30.5575	19.8642	36.7989
ENSRNOG00000002040	AABR07014392.1	-0.113265	0.68772	0.999953	335.392	427.213	266.571	285.931	360.393	305.431
ENSRNOG00000003606	AABR07014550.1	0.569458	0.410569	0.999953	67.5069	86.2544	107.525	253.191	65.2679	69.9179
ENSRNOG00000024829	AABR07014804.1	-0.571897	0.178375	0.999953	22.5023	34.5017	31.3613	20.7354	18.9182	19.8714
ENSRNOG00000054855	AABR07014855.1	0.579782	0.36713	0.999953	10.7154	26.3837	8.96039	20.7354	25.5396	22.8153
ENSRNOG00000052298	AABR07014974.1	1.56959	0.0531043	0.999953	21.4308	8.11806	20.1609	64.389	15.1346	67.71
ENSRNOG00000032160	AABR07014996.1	-0.070984	0.872934	0.999953	22.5023	20.2951	17.9208	17.4614	17.9723	22.0794
ENSRNOG00000021986	AABR07015006.1	-0.149636	0.797662	0.999953	49.2908	41.605	53.7623	74.211	23.6478	33.119
ENSRNOG00000056778	AABR07015040.1	-0.239433	0.698529	0.999953	8.57231	10.1476	14.5606	10.9134	8.51321	8.83174
ENSRNOG00000061254	AABR07015042.1	-0.163802	0.557164	0.999953	316.104	399.814	241.93	306.666	268.639	280.408
ENSRNOG00000057811	AABR07015055.2	-0.230531	0.406467	0.999953	75.0077	87.2691	66.0828	58.9323	70.9434	64.7661
ENSRNOG00000060518	AABR07015057.1	0.0794722	0.660121	0.999953	6532.1	7816.67	6048.26	6725.92	7044.21	7781.5
ENSRNOG00000059586	AABR07015080.2	-0.0710462	0.879106	0.999953	42.8615	47.6936	21.2809	36.0142	36.8906	33.855
ENSRNOG00000047351	AABR07015081.1	-0.147421	0.640989	0.999953	200.378	293.265	203.849	161.518	233.64	234.041
ENSRNOG00000054945	AABR07015081.2	0.137556	0.524718	0.999953	1172.26	1469.37	1170.45	1199.38	1408.46	1584.56
ENSRNOG00000057821	AABR07015165.1	-0.668853	0.104618	0.999953	163.945	306.457	224.01	102.586	188.237	145.724
ENSRNOG00000022882	AABR07015294.1	0.3788	0.570145	0.999953	7.50077	25.3689	20.1609	16.3701	23.6478	28.7032
ENSRNOG00000027791	AABR07015346.1	0.733917	0.0898306	0.999953	161.802	170.479	164.647	424.531	176.886	225.945
ENSRNOG00000051190	AABR07015507.1	0.442118	0.240799	0.999953	3120.32	3249.25	3633.44	6164.97	2729.9	4695.54
ENSRNOG00000058688	AABR07015517.2	-0.288581	0.602878	0.999953	28.9315	15.2214	28.0012	27.2835	15.1346	16.9275
ENSRNOG00000049999	AABR07015531.1	0.288375	0.731626	0.999953	112.512	45.6641	175.848	261.921	45.4038	100.829
ENSRNOG00000005077	AABR07015719.1	0.0750011	0.917933	0.999953	9.64385	16.2361	13.4406	19.6441	5.67547	16.1915
ENSRNOG00000057056	AABR07015729.1	0.00835593	0.948216	0.999953	1907.34	1885.42	1725.99	1895.65	1940.07	1717.04
ENSRNOG00000029107	AABR07015743.1	-0.156757	0.867718	0.999953	7.50077	14.2066	25.7611	6.54803	7.5673	27.9672
ENSRNOG00000046246	AABR07015881.1	0.154046	0.858855	0.999953	10.7154	22.3247	6.72029	5.45669	21.756	16.9275
ENSRNOG00000059624	AABR07015889.1	-0.0312337	0.95462	0.999953	24.6454	11.1623	20.1609	18.5528	20.8101	15.4555
ENSRNOG00000058474	AABR07015941.1	-0.288717	0.47811	0.999953	421.115	606.825	544.343	248.825	512.684	524.753
ENSRNOG00000046536	AABR07016141.1	0.237853	0.64133	0.999953	169.303	150.184	320.334	351.411	155.13	248.025
ENSRNOG00000061005	AABR07016572.1	-0.431999	0.559127	0.999953	304.317	321.678	147.846	52.3842	311.205	209.754
ENSRNOG00000042277	AABR07016578.1	0.973308	0.627579	0.999953	40.7185	0	19.0408	112.408	2.83774	2.20794
ENSRNOG00000054531	AABR07016578.2	-0.0142057	0.991893	0.999953	25.7169	32.4722	26.8812	0	47.2956	36.7989
ENSRNOG00000056722	AABR07016578.3	-0.298596	0.371648	0.999953	86.7946	99.4462	71.6831	52.3842	75.673	80.9576
ENSRNOG00000006051	AABR07016841.1	-0.443534	0.758191	0.999953	47.1477	3.04427	88.4838	85.1244	3.78365	13.2476
ENSRNOG00000060365	AABR07016845.1	-0.021086	0.975232	0.999953	109.297	181.642	120.965	43.6535	137.157	224.473
ENSRNOG00000061888	AABR07016856.1	-0.0809526	0.900866	0.999953	80.3654	159.317	73.9232	41.4709	102.159	152.348
ENSRNOG00000032690	AABR07017046.1	-0.544783	0.21867	0.999953	986.887	1433.85	919.56	437.627	786.999	1064.22
ENSRNOG00000005869	AABR07017110.1	0.0300528	0.908644	0.999953	80.3654	85.2396	89.6039	77.485	80.4025	101.565
ENSRNOG00000060863	AABR07017145.1	-0.166453	0.886636	0.999953	285.029	54.7969	771.713	729.014	57.7007	203.866
ENSRNOG00000060406	AABR07017159.1	-0.340645	0.541284	0.999953	26.7885	35.5165	42.5618	14.1874	38.7824	29.4391
ENSRNOG00000061047	AABR07017159.2	0.0254662	0.988946	0.999953	15.0015	0	34.7215	44.7449	3.78365	2.20794
ENSRNOG00000057837	AABR07017236.2	-0.740468	0.0508318	0.999953	79.2938	64.9445	62.7227	30.5575	54.8629	38.2709
ENSRNOG00000031307	AABR07017241.1	-0.127004	0.916107	0.999953	377.182	385.608	189.288	6.54803	482.415	382.709
ENSRNOG00000049099	AABR07017250.1	0.0100671	0.989337	0.999953	4.28615	14.2066	12.3205	9.82205	13.2428	8.09576
ENSRNOG00000055328	AABR07017268.1	0.498101	0.586257	0.999953	68.5785	32.4722	253.131	293.57	112.564	94.2052
ENSRNOG00000048808	AABR07017624.2	-1.22219	0.37346	0.999953	6.42923	25.3689	11.2005	0	5.67547	12.5116
ENSRNOG00000049030	AABR07017789.1	-0.0344332	0.980289	0.999953	8.57231	16.2361	19.0408	0	16.0805	26.4952
ENSRNOG00000048578	AABR07017901.1	-0.19605	0.836703	0.999953	20.3592	7.1033	12.3205	3.27402	21.756	9.56772
ENSRNOG00000009074	AABR07017902.1	-0.632177	0.529069	0.999953	865.803	1997.04	1583.75	79.6677	1842.64	946.468
ENSRNOG00000061157	AABR07017999.1	-0.598248	0.228691	0.999953	54.6485	55.8116	25.7611	24.0094	34.9988	30.9111
ENSRNOG00000051196	AABR07018038.1	-0.365527	0.425778	0.999953	298.959	410.977	245.291	139.691	338.637	262.744
ENSRNOG00000061152	AABR07018038.2	-0.238904	0.739561	0.999953	64.2923	21.3099	31.3613	52.3842	30.2692	16.9275
ENSRNOG00000057750	AABR07018058.1	-0.213298	0.732034	0.999953	13.93	11.1623	8.96039	13.0961	8.51321	8.09576
ENSRNOG00000061921	AABR07018064.1	0.811884	0.580504	0.999953	11.7869	2.02951	23.521	57.8409	5.67547	2.20794
ENSRNOG00000053891	AABR07018078.1	0.346853	0.135574	0.999953	262.527	326.752	266.571	341.589	320.664	425.396
ENSRNOG00000050046	AABR07018226.1	-0.0117694	0.994321	0.999953	63.2208	1.01476	51.5222	105.86	4.72956	4.41587
ENSRNOG00000048585	AABR07018244.1	0.0244429	0.962207	0.999953	19.2877	40.5903	42.5618	40.3795	25.5396	38.2709
ENSRNOG00000058011	AABR07018244.2	0.63789	0.10937	0.999953	25.7169	40.5903	38.0816	41.4709	62.4302	58.1423
ENSRNOG00000016777	AABR07018321.1	0.127489	0.633217	0.999953	2573.84	2571.39	2758.68	2139.02	2903.95	3589.37
ENSRNOG00000038483	AABR07018323.1	-0.556197	0.547887	0.999953	137.157	173.523	76.1633	10.9134	126.752	125.116
ENSRNOG00000048927	AABR07018533.1	0.108703	0.810686	0.999953	18.2162	32.4722	36.9616	29.4661	34.0528	30.9111
ENSRNOG00000057059	AABR07018857.1	0.49581	0.704393	0.999953	23.5738	13.1918	125.445	180.071	7.5673	41.2148
ENSRNOG00000009521	AABR07019061.1	0.876777	0.201529	0.999953	23.5738	37.546	32.4814	104.768	26.4855	41.2148
ENSRNOG00000024294	AABR07019083.1	-1.76561	0.185939	0.999953	255.026	409.962	24.6411	8.73071	174.994	19.1354
ENSRNOG00000059113	AABR07019085.1	0.190937	0.469463	0.999953	155.373	116.697	148.966	144.057	147.562	187.674
ENSRNOG00000053968	AABR07019086.1	-0.388345	0.144524	0.999953	279.672	189.76	192.648	163.701	174.994	167.067
ENSRNOG00000057291	AABR07019088.1	-1.04086	0.0957904	0.999953	12.8585	16.2361	15.6807	9.82205	4.72956	7.35978
ENSRNOG00000062248	AABR07019209.1	-0.207405	0.650833	0.999953	633.279	816.879	482.741	307.757	755.784	610.126
ENSRNOG00000062279	AABR07019209.2	-0.208206	0.675779	0.999953	206.807	274.999	163.527	100.403	276.206	181.787
ENSRNOG00000031960	AABR07019341.1	-0.433132	0.557837	0.999953	28.9315	25.3689	28.0012	5.45669	29.3233	25.7592
ENSRNOG00000008671	AABR07019383.1	-0.283788	0.778189	0.999953	428037	510622	179584	24488.5	448950	445115
ENSRNOG00000010144	AABR07019399.1	0.638495	0.355953	0.999953	5.35769	10.1476	20.1609	20.7354	17.0264	17.6635
ENSRNOG00000058057	AABR07019403.1	0.0128338	0.956242	0.999953	382.539	440.405	387.537	323.036	461.605	435.699
ENSRNOG00000057509	AABR07019663.1	0.119866	0.826576	0.999953	20.3592	23.3394	29.1213	15.2787	25.5396	37.5349
ENSRNOG00000062121	AABR07020663.2	0.0688799	0.915632	0.999953	100.725	24.3542	66.0828	77.485	77.5648	45.6307
ENSRNOG00000060611	AABR07020979.1	-0.267184	0.754826	0.999953	28.9315	15.2214	17.9208	31.6488	4.72956	15.4555
ENSRNOG00000058486	AABR07021220.1	-0.215947	0.692961	0.999953	15.0015	17.2509	22.401	12.0047	21.756	13.2476
ENSRNOG00000029859	AABR07021384.1	-0.000552975	0.99924	0.999953	30.0031	23.3394	20.1609	14.1874	37.8365	21.3434
ENSRNOG00000061961	AABR07021400.1	0.0723014	0.903997	0.999953	21.4308	17.2509	17.9208	17.4614	11.3509	30.1751
ENSRNOG00000062282	AABR07021453.1	-0.190286	0.910253	0.999953	3.21462	20.2951	8.96039	0	25.5396	2.94391
ENSRNOG00000058710	AABR07021465.2	-0.287519	0.510231	0.999953	30.0031	49.7231	57.1225	30.5575	36.8906	44.1587
ENSRNOG00000051166	AABR07021503.1	1.12205	0.0801171	0.999953	21.4308	31.4575	20.1609	80.759	22.7019	55.9344
ENSRNOG00000049537	AABR07021544.1	-0.0946419	0.909651	0.999953	1490.51	1678.41	1068.53	199.715	2159.52	1608.85
ENSRNOG00000051100	AABR07021547.1	0.635557	0.444405	0.999953	37.5038	19.2804	96.3241	140.783	50.1334	47.1026
ENSRNOG00000026917	AABR07021573.2	0.0805281	0.861599	0.999953	90.0092	194.833	199.369	142.965	144.725	223.737
ENSRNOG00000051354	AABR07021579.1	4.60019	0.0895627	0.999953	0	4.05903	0	0	8.51321	90.5253
ENSRNOG00000052673	AABR07021596.3	0.524932	0.549092	0.999953	4.28615	8.11806	15.6807	22.9181	10.405	7.35978
ENSRNOG00000054408	AABR07021687.1	0.479601	0.525366	0.999953	9.64385	4.05903	15.6807	9.82205	16.0805	14.7196
ENSRNOG00000059957	AABR07021734.1	-0.118767	0.868285	0.999953	7.50077	18.2656	13.4406	16.3701	6.62139	13.2476
ENSRNOG00000034300	AABR07021736.1	0.335539	0.69163	0.999953	12.8585	18.2656	8.96039	30.5575	5.67547	14.7196
ENSRNOG00000023269	AABR07021759.1	-0.173695	0.734975	0.999953	146.801	235.424	123.205	81.8504	209.993	156.027
ENSRNOG00000042990	AABR07021804.1	0.643827	0.305118	0.999953	35.3608	41.605	16.8007	25.1008	54.8629	66.2381
ENSRNOG00000061764	AABR07021812.1	-0.181983	0.77823	0.999953	41.79	23.3394	39.2017	26.1921	15.1346	50.0465
ENSRNOG00000052785	AABR07021823.1	-0.0732387	0.562317	0.999953	507.909	485.054	526.423	497.65	476.74	470.29
ENSRNOG00000004127	AABR07021840.1	-0.0944	0.685211	0.999953	749.005	659.592	570.105	642.798	698.083	513.713
ENSRNOG00000031864	AABR07021871.1	-0.180142	0.575823	0.999953	170.375	270.94	225.13	151.696	212.83	223.001
ENSRNOG00000061007	AABR07021888.1	0.0734167	0.877873	0.999953	42.8615	34.5017	61.6027	53.4756	31.2151	61.0862
ENSRNOG00000037928	AABR07021930.1	-0.222881	0.692026	0.999953	51.4338	53.7821	41.4418	18.5528	59.5925	47.1026
ENSRNOG00000059202	AABR07021988.1	-0.0310625	0.845038	0.999953	2083.07	2112.72	1986.97	1802.89	2276.81	1970.95
ENSRNOG00000051880	AABR07021996.1	-0.296806	0.508887	0.999953	475.763	527.674	355.055	206.263	526.873	372.405
ENSRNOG00000056214	AABR07022098.1	-0.740016	0.392735	0.999953	80.3654	143.081	48.1621	10.9134	71.8893	79.4857
ENSRNOG00000046460	AABR07022144.1	-0.0229641	0.96067	0.999953	249.668	185.701	168.007	303.392	169.318	122.172
ENSRNOG00000053159	AABR07022162.1	-0.509481	0.42145	0.999953	17.1446	16.2361	11.2005	6.54803	15.1346	9.56772
ENSRNOG00000046132	AABR07024439.1	0.299754	0.665738	0.999953	30.0031	13.1918	31.3613	51.2929	17.9723	22.8153
ENSRNOG00000056629	AABR07024500.1	-0.815021	0.250423	0.999953	12.8585	14.2066	29.1213	6.54803	9.45912	15.4555
ENSRNOG00000058571	AABR07024542.1	0.103279	0.938244	0.999953	82.5085	14.2066	189.288	230.272	5.67547	71.3899
ENSRNOG00000048176	AABR07024593.2	-0.17783	0.535101	0.999953	91.0808	86.2544	71.6831	73.1197	85.1321	62.5582
ENSRNOG00000029131	AABR07024637.1	0.811707	0.616341	0.999953	276.457	12.1771	180.328	790.129	10.405	22.8153
ENSRNOG00000055192	AABR07024641.1	0.962967	NA	NA	64.2923	2.02951	64.9628	251.008	2.83774	2.20794
ENSRNOG00000030299	AABR07024742.1	0.0701498	0.896705	0.999953	13.93	27.3984	17.9208	17.4614	17.9723	26.4952
ENSRNOG00000033894	AABR07024769.1	-0.674772	0.768028	0.999953	6.42923	0	48.1621	22.9181	11.3509	0
ENSRNOG00000051631	AABR07024907.1	0.215855	0.600238	0.999953	27.86	31.4575	19.0408	28.3748	30.2692	32.383
ENSRNOG00000055634	AABR07024908.1	0.228389	0.647115	0.999953	22.5023	49.7231	26.8812	41.4709	43.512	31.6471
ENSRNOG00000049177	AABR07024972.1	0.755445	0.317976	0.999953	21.4308	11.1623	14.5606	9.82205	26.4855	42.6867
ENSRNOG00000033057	AABR07025010.1	1.057	0.265615	0.999953	770.436	591.603	1450.46	4669.84	544.845	637.357
ENSRNOG00000056947	AABR07025272.1	1.50455	0.07497	0.999953	35.3608	27.3984	15.6807	156.061	34.0528	33.119
ENSRNOG00000042312	AABR07025277.1	3.55691	NA	NA	12.8585	0	0	146.239	0	5.15185
ENSRNOG00000043057	AABR07025284.1	2.04252	0.140473	0.999953	9.64385	3.04427	1.12005	46.9276	6.62139	3.67989
ENSRNOG00000010107	AABR07025295.1	0.046586	0.941979	0.999953	2383.1	5245.28	3332.14	1487.49	3479.07	6352.97
ENSRNOG00000059212	AABR07025303.1	0.906565	0.302911	0.999953	16.0731	2.02951	12.3205	20.7354	13.2428	22.8153
ENSRNOG00000043076	AABR07025328.1	0.276169	0.518307	0.999953	189.662	218.173	198.249	372.146	155.13	207.546
ENSRNOG00000047809	AABR07025358.1	0.367627	0.745404	0.999953	16.0731	13.1918	2.2401	15.2787	22.7019	2.94391
ENSRNOG00000038976	AABR07025368.1	0.0338671	0.956652	0.999953	60.0062	29.428	47.042	70.937	47.2956	22.0794
ENSRNOG00000038744	AABR07025819.1	0.526324	0.403063	0.999953	12.8585	13.1918	16.8007	32.7402	17.0264	12.5116
ENSRNOG00000032376	AABR07026002.1	-0.0766146	0.846304	0.999953	90.0092	65.9592	73.9232	55.6583	101.213	61.0862
ENSRNOG00000055187	AABR07026002.2	-0.289641	0.695302	0.999953	31.0746	31.4575	16.8007	7.63937	34.9988	22.0794
ENSRNOG00000022358	AABR07026012.1	-0.483988	0.53629	0.999953	407.185	328.781	168.007	54.5669	384.04	207.546
ENSRNOG00000050067	AABR07026058.1	0.270259	0.670907	0.999953	12.8585	12.1771	8.96039	7.63937	16.0805	16.9275
ENSRNOG00000023473	AABR07026112.1	0.427223	0.462959	0.999953	1516.23	885.883	1349.66	3012.09	1090.64	942.788
ENSRNOG00000014275	AABR07026291.1	-0.0193709	0.951324	0.999953	830.442	869.647	810.915	599.145	1123.74	754.378
ENSRNOG00000059911	AABR07026294.1	-0.258059	0.371563	0.999953	1837.69	2374.53	1960.08	1277.96	2134.92	1747.95
ENSRNOG00000050771	AABR07026300.1	0.252685	0.677539	0.999953	53.5769	58.8559	138.886	147.331	62.4302	89.7894
ENSRNOG00000038375	AABR07026311.1	0.116946	0.639367	0.999953	336.463	423.154	511.862	471.458	415.255	491.634
ENSRNOG00000049442	AABR07026317.1	-0.62695	0.392238	0.999953	889.377	1444	980.042	170.249	1195.63	779.401
ENSRNOG00000038106	AABR07026424.1	-0.019437	0.939849	0.999953	138.228	144.096	134.406	169.157	117.293	125.852
ENSRNOG00000019504	AABR07026536.1	2.14901	0.062886	0.999953	41.79	17.2509	22.401	309.94	17.0264	34.591
ENSRNOG00000053136	AABR07026557.1	-0.419694	0.55812	0.999953	20.3592	26.3837	43.6819	8.73071	34.9988	23.5513
ENSRNOG00000014745	AABR07026654.1	0.946626	0.163204	0.999953	713.645	837.175	557.784	2715.25	652.679	696.972
ENSRNOG00000018554	AABR07026797.1	-0.363974	0.261934	0.999953	42.8615	39.5755	44.8019	34.9228	34.0528	30.1751
ENSRNOG00000027309	AABR07026805.1	-0.466052	0.702722	0.999953	32.1462	5.07379	109.765	73.1197	11.3509	22.0794
ENSRNOG00000040101	AABR07026805.2	1.03744	0.0719955	0.999953	15.0015	22.3247	12.3205	49.1102	21.756	31.6471
ENSRNOG00000050796	AABR07026893.1	0.0923945	0.791351	0.999953	171.446	234.409	266.571	316.488	199.587	201.658
ENSRNOG00000059954	AABR07026924.1	3.36619	0.0576401	0.999953	0	2.02951	4.48019	9.82205	0.945912	55.9344
ENSRNOG00000019533	AABR07026957.1	0.245113	0.643436	0.999953	151.087	61.9002	152.327	91.6724	168.372	172.219
ENSRNOG00000011955	AABR07026997.1	-0.00591393	0.989003	0.999953	125.37	264.852	183.688	136.417	204.317	230.361
ENSRNOG00000033625	AABR07027015.1	-0.0773206	0.830674	0.999953	40.7185	64.9445	50.4022	44.7449	45.4038	57.4063
ENSRNOG00000053981	AABR07027039.1	0.56118	0.718539	0.999953	0	11.1623	12.3205	2.18268	9.45912	22.8153
ENSRNOG00000058611	AABR07027137.1	0.282214	0.605042	0.999953	15.0015	29.428	32.4814	20.7354	37.8365	34.591
ENSRNOG00000060391	AABR07027190.2	1.28175	0.316213	0.999953	16.0731	2.02951	11.2005	31.6488	1.89182	37.5349
ENSRNOG00000057683	AABR07027212.1	0.280498	0.639728	0.999953	34.2892	18.2656	29.1213	46.9276	17.0264	35.327
ENSRNOG00000051772	AABR07027272.1	0.684713	0.376879	0.999953	18.2162	5.07379	16.8007	33.8315	16.0805	14.7196
ENSRNOG00000014264	AABR07027306.1	-0.229757	0.493961	0.999953	600.062	463.744	812.035	651.529	510.793	437.907
ENSRNOG00000060680	AABR07027309.1	0.0992543	0.786726	0.999953	109.297	118.727	129.926	81.8504	139.995	160.443
ENSRNOG00000030442	AABR07027322.1	-0.0584578	0.915294	0.999953	58.9346	56.8264	60.4826	24.0094	70.9434	73.5978
ENSRNOG00000057161	AABR07027407.1	0.3663	0.443738	0.999953	36.4323	66.974	53.7623	96.0378	59.5925	47.8386
ENSRNOG00000045599	AABR07027450.1	0.32308	0.89779	0.999953	0	111.623	13.4406	0	151.346	5.15185
ENSRNOG00000045968	AABR07027545.1	-0.160252	0.693769	0.999953	146.801	205.996	286.732	140.783	189.182	241.401
ENSRNOG00000052667	AABR07027555.1	0.0741793	0.907919	0.999953	18.2162	56.8264	38.0816	22.9181	51.0793	44.8947
ENSRNOG00000018381	AABR07027567.1	0.184819	0.572072	0.999953	392.183	464.759	498.421	703.913	412.418	425.396
ENSRNOG00000058289	AABR07027575.1	0.151157	0.810964	0.999953	16.0731	40.5903	14.5606	20.7354	27.4315	30.9111
ENSRNOG00000057433	AABR07027581.1	0.12046	0.91143	0.999953	51.4338	39.5755	8.96039	5.45669	35.9447	66.974
ENSRNOG00000045963	AABR07027718.1	-0.314152	0.395754	0.999953	76.0792	140.036	98.5642	69.8457	91.7535	91.2613
ENSRNOG00000036397	AABR07027722.1	-0.122445	0.823125	0.999953	155.373	211.069	165.767	70.937	168.372	248.761
ENSRNOG00000056731	AABR07027799.1	-0.00137454	0.998502	0.999953	12.8585	6.08854	15.6807	17.4614	8.51321	8.83174
ENSRNOG00000060574	AABR07027819.2	0.535212	0.729538	0.999953	10.7154	2.02951	25.7611	49.1102	0.945912	5.88783
ENSRNOG00000057759	AABR07027854.1	0.196909	0.696195	0.999953	35.3608	27.3984	50.4022	55.6583	47.2956	27.2312
ENSRNOG00000053140	AABR07027866.1	-1.29306	0.338566	0.999953	22.5023	5.07379	16.8007	0	11.3509	6.62381
ENSRNOG00000059510	AABR07027870.1	-0.00506521	0.996218	0.999953	948.312	298.339	1908.56	2526.45	274.315	343.702
ENSRNOG00000055197	AABR07027872.1	-0.0234935	0.980123	0.999953	123.227	325.737	288.972	31.6488	448.362	245.817
ENSRNOG00000053712	AABR07027910.1	-0.00870322	0.981601	0.999953	126.442	153.228	220.649	171.34	122.969	202.394
ENSRNOG00000013237	AABR07027925.1	-0.133556	0.916205	0.999953	28.9315	11.1623	81.7635	94.9465	7.5673	8.83174
ENSRNOG00000061359	AABR07028009.1	-0.63965	0.250757	0.999953	32.1462	43.6346	40.3217	12.0047	26.4855	35.327
ENSRNOG00000059319	AABR07028013.1	-0.0778854	0.72874	0.999953	207.878	272.97	234.09	235.729	244.045	198.714
ENSRNOG00000021292	AABR07028027.1	0.165904	0.460547	0.999953	126.442	133.948	120.965	158.244	122.023	147.932
ENSRNOG00000046403	AABR07028137.1	0.699282	0.758253	0.999953	4.28615	0	21.2809	34.9228	0	6.62381
ENSRNOG00000018685	AABR07028237.1	0.498745	0.615964	0.999953	33.2177	15.2214	56.0024	109.134	25.5396	13.2476
ENSRNOG00000021584	AABR07028349.1	-0.756915	0.188511	0.999953	21.4308	17.2509	14.5606	7.63937	9.45912	13.9836
ENSRNOG00000049614	AABR07028488.1	0.840809	0.217478	0.999953	307.532	205.996	422.258	439.809	210.938	1024.48
ENSRNOG00000018500	AABR07028615.1	-0.356583	0.417003	0.999953	779.008	942.709	603.706	362.324	882.536	571.119
ENSRNOG00000016670	AABR07028769.1	-0.465374	0.384822	0.999953	766.15	1302.95	829.956	340.498	1087.8	671.212
ENSRNOG00000061514	AABR07028795.1	-0.574671	0.47807	0.999953	23.5738	38.5608	36.9616	5.45669	38.7824	22.0794
ENSRNOG00000040024	AABR07028805.1	-0.184859	0.662021	0.999953	45.0046	34.5017	31.3613	33.8315	23.6478	39.7428
ENSRNOG00000048958	AABR07028816.1	-0.410422	0.258358	0.999953	48.2192	82.1953	73.9232	44.7449	55.8088	52.9904
ENSRNOG00000005017	AABR07028839.1	-0.104825	0.776523	0.999953	41.79	49.7231	57.1225	41.4709	58.6466	38.2709
ENSRNOG00000046845	AABR07028887.1	0.645446	0.110589	0.999953	32.1462	30.4427	42.5618	72.0283	43.512	49.3106
ENSRNOG00000058094	AABR07028902.1	0.065103	0.870462	0.999953	546.485	303.412	359.535	420.165	546.737	298.807
ENSRNOG00000055317	AABR07028908.2	-0.192883	0.642401	0.999953	88.9377	58.8559	85.1237	44.7449	87.0239	71.3899
ENSRNOG00000056130	AABR07028970.2	-0.208591	0.773216	0.999953	133.942	86.2544	119.845	27.2835	170.264	96.4132
ENSRNOG00000045696	AABR07028979.1	-0.298796	0.28373	0.999953	148.944	169.464	202.729	139.691	167.426	117.021
ENSRNOG00000057978	AABR07028997.1	-0.258886	0.583909	0.999953	176.804	168.45	161.287	68.7543	192.02	161.915
ENSRNOG00000048121	AABR07029002.2	-0.0319992	0.882182	0.999953	499.337	489.113	491.701	385.242	518.36	542.416
ENSRNOG00000003401	AABR07029195.1	0.353289	0.445281	0.999953	20.3592	38.5608	33.6014	44.7449	29.3233	44.1587
ENSRNOG00000003542	AABR07029198.1	0.0601069	0.783596	0.999953	2041.28	2637.35	2850.52	2874.59	2361	2614.2
ENSRNOG00000032329	AABR07029269.1	-0.096605	0.935527	0.999953	16.0731	7.1033	48.1621	49.1102	14.1887	3.67989
ENSRNOG00000006932	AABR07029272.1	0.227873	0.730549	0.999953	102.868	95.3872	66.0828	33.8315	159.859	115.549
ENSRNOG00000030106	AABR07029275.1	-0.1055	0.826336	0.999953	70.7215	94.3724	44.8019	42.5622	75.673	76.5418
ENSRNOG00000053479	AABR07029417.1	0.690103	0.484116	0.999953	24.6454	7.1033	38.0816	74.211	11.3509	27.2312
ENSRNOG00000049032	AABR07029573.1	-0.583499	0.149429	0.999953	253.955	253.689	188.168	94.9465	209.993	158.971
ENSRNOG00000046330	AABR07029581.1	-0.556832	0.449186	0.999953	1207.62	1886.43	903.879	223.724	1403.73	1089.98
ENSRNOG00000046195	AABR07029596.1	0.32173	0.744161	0.999953	30.0031	12.1771	64.9628	85.1244	11.3509	37.5349
ENSRNOG00000009104	AABR07029605.1	-0.151376	0.619597	0.999953	573.273	516.511	321.454	420.165	410.526	440.115
ENSRNOG00000038478	AABR07029613.1	-0.037855	0.907951	0.999953	370.752	508.393	431.219	292.479	479.578	503.409
ENSRNOG00000002423	AABR07029651.1	0.32893	0.0653129	0.999953	953.669	949.813	1020.36	1411.1	1181.44	1081.89
ENSRNOG00000027259	AABR07029661.1	-0.0718231	0.922071	0.999953	1877.34	2733.76	1121.17	472.55	2625.85	2355.13
ENSRNOG00000003214	AABR07029742.1	-0.143497	0.71906	0.999953	745.791	964.019	831.076	435.444	930.778	933.221
ENSRNOG00000052646	AABR07029836.1	3.40208	NA	NA	113.583	3.04427	16.8007	1346.71	29.3233	34.591
ENSRNOG00000058245	AABR07029863.3	-0.049264	0.902316	0.999953	61.0777	65.9592	66.0828	87.3071	42.5661	57.4063
ENSRNOG00000061976	AABR07029970.1	-0.166723	0.829143	0.999953	21.4308	8.11806	44.8019	17.4614	22.7019	25.7592
ENSRNOG00000050113	AABR07030019.1	-0.0502195	0.939191	0.999953	60.0062	48.7083	16.8007	54.5669	40.6742	26.4952
ENSRNOG00000022699	AABR07030039.1	0.311844	0.811513	0.999953	8.57231	1.01476	45.922	28.3748	9.45912	30.9111
ENSRNOG00000056575	AABR07030086.2	-0.187572	0.822873	0.999953	103.939	77.1215	152.327	17.4614	154.184	120.7
ENSRNOG00000046383	AABR07030156.2	-0.123726	0.801666	0.999953	198.235	452.582	269.932	172.431	332.961	339.286
ENSRNOG00000031560	AABR07030162.1	-0.66582	0.266595	0.999953	18.2162	19.2804	24.6411	12.0047	7.5673	19.1354
ENSRNOG00000055324	AABR07030386.2	-0.554997	0.585336	0.999953	17.1446	13.1918	7.84034	1.09134	11.3509	13.2476
ENSRNOG00000060511	AABR07030443.2	3.09279	NA	NA	3051.74	109.594	82.8836	25871.3	1312.93	493.841
ENSRNOG00000049929	AABR07030494.1	-0.658822	0.297181	0.999953	48.2192	36.5313	95.2041	19.6441	44.4579	49.3106
ENSRNOG00000062197	AABR07030514.1	-0.203449	0.705273	0.999953	18.2162	43.6346	47.042	30.5575	36.8906	27.2312
ENSRNOG00000042833	AABR07030521.1	0.0809909	0.823485	0.999953	77.1508	52.7674	89.6039	93.8551	67.1598	71.3899
ENSRNOG00000028427	AABR07030524.1	0.792084	0.17105	0.999953	11.7869	19.2804	10.0804	32.7402	20.8101	18.3995
ENSRNOG00000062049	AABR07030527.1	0.887688	0.51856	0.999953	27.86	4.05903	8.96039	63.2976	10.405	2.20794
ENSRNOG00000059304	AABR07030529.1	0.128514	0.768997	0.999953	31.0746	38.5608	39.2017	27.2835	53.917	37.5349
ENSRNOG00000029597	AABR07030544.1	0.206826	0.843085	0.999953	103.939	89.2986	87.3638	7.63937	220.398	95.6772
ENSRNOG00000042524	AABR07030590.1	0.590118	0.553619	0.999953	70.7215	107.564	49.2821	15.2787	76.6189	250.233
ENSRNOG00000050188	AABR07030603.1	0.0205416	0.971753	0.999953	90.0092	73.0625	24.6411	63.2976	66.2139	61.0862
ENSRNOG00000052459	AABR07030603.2	0.124786	0.716437	0.999953	68.5785	62.9149	68.3229	77.485	88.9158	52.2545
ENSRNOG00000033613	AABR07030647.1	0.077851	0.928929	0.999953	3.21462	12.1771	14.5606	14.1874	5.67547	11.7757
ENSRNOG00000030224	AABR07030729.1	-0.26097	0.851872	0.999953	22.5023	1.01476	29.1213	30.5575	11.3509	2.20794
ENSRNOG00000050974	AABR07030773.1	-0.581424	0.618257	0.999953	12.8585	25.3689	6.72029	1.09134	20.8101	8.09576
ENSRNOG00000052940	AABR07030791.1	-0.388684	0.679617	0.999953	39.6469	74.0773	35.8415	5.45669	40.6742	67.71
ENSRNOG00000046121	AABR07030793.1	0.178911	0.878804	0.999953	18.2162	14.2066	2.2401	4.36535	6.62139	27.9672
ENSRNOG00000046001	AABR07030823.1	0.902729	0.398159	0.999953	9.64385	7.1033	6.72029	15.2787	1.89182	26.4952
ENSRNOG00000053469	AABR07030861.1	-0.230484	0.779251	0.999953	2088.43	2618.07	1295.9	294.661	2824.49	1996.71
ENSRNOG00000049552	AABR07030903.1	-0.325646	0.631863	0.999953	63.2208	82.1953	30.2413	19.6441	64.322	55.9344
ENSRNOG00000057080	AABR07030926.1	-0.12674	0.797906	0.999953	48.2192	70.0182	26.8812	48.0189	38.7824	46.3666
ENSRNOG00000037220	AABR07031089.1	-0.311969	0.417912	0.999953	43.9331	53.7821	67.2029	33.8315	44.4579	53.7264
ENSRNOG00000011300	AABR07031193.1	0.0278928	0.94687	0.999953	414.685	455.626	379.696	230.272	549.575	493.841
ENSRNOG00000060341	AABR07031399.1	-0.19729	0.818041	0.999953	38.5754	22.3247	52.6423	67.663	20.8101	11.0397
ENSRNOG00000047261	AABR07031445.1	-0.024031	0.945927	0.999953	53.5769	58.8559	45.922	60.0236	57.7007	39.0069
ENSRNOG00000015645	AABR07031480.1	0.0155004	0.940827	0.999953	204.664	241.512	278.892	241.186	251.613	239.929
ENSRNOG00000052389	AABR07031489.1	2.07415	NA	NA	20.3592	0	4.48019	100.403	2.83774	1.47196
ENSRNOG00000049681	AABR07031491.2	-0.0784842	0.756031	0.999953	5059.8	5291.96	6337.23	6371.23	5264	4171.53
ENSRNOG00000030131	AABR07031494.1	-0.418716	0.206553	0.999953	489.693	302.398	333.774	332.858	289.449	220.794
ENSRNOG00000062247	AABR07031521.1	0.0738181	0.815864	0.999953	1195.84	1459.22	1467.26	1969.87	1241.98	1128.25
ENSRNOG00000049802	AABR07031533.1	-0.276713	0.861178	0.999953	648.281	29.428	1701.35	1836.72	59.5925	67.71
ENSRNOG00000052914	AABR07031533.2	0.114219	0.955036	0.999953	40.7185	2.02951	76.1633	124.413	0	4.41587
ENSRNOG00000030364	AABR07031666.1	-0.20682	0.563691	0.999953	64.2923	84.2248	91.844	50.2016	74.7271	82.4296
ENSRNOG00000042264	AABR07031734.13	-0.376991	0.467169	0.999953	20.3592	35.5165	36.9616	16.3701	23.6478	30.9111
ENSRNOG00000042376	AABR07031734.14	-0.592678	0.0599777	0.999953	210.022	189.76	291.213	178.98	157.021	122.908
ENSRNOG00000027253	AABR07031734.3	0.44837	0.436835	0.999953	220.737	113.653	173.607	383.06	119.185	191.354
ENSRNOG00000027290	AABR07031734.5	-0.111943	0.555243	0.999953	430.758	385.608	339.375	354.685	330.123	384.181
ENSRNOG00000034126	AABR07031734.9	-0.0992417	0.843312	0.999953	313.961	141.051	368.496	344.863	192.966	231.097
ENSRNOG00000019799	AABR07031735.1	0.00573036	0.986207	0.999953	3527.5	3845.93	2097.85	2732.71	3638.92	3137.48
ENSRNOG00000014096	AABR07031756.1	-0.111705	0.812088	0.999953	2053.07	2319.73	1773.04	946.19	2776.25	1965.06
ENSRNOG00000048800	AABR07031756.2	0.116813	0.81137	0.999953	1402.64	971.123	852.357	616.606	1733.86	1147.39
ENSRNOG00000053112	AABR07031767.1	0.448461	0.812847	0.999953	10.7154	0	32.4814	53.4756	1.89182	3.67989
ENSRNOG00000046899	AABR07031972.1	0.194602	0.807409	0.999953	11.7869	3.04427	14.5606	10.9134	12.2969	10.3037
ENSRNOG00000019744	AABR07032097.1	-0.34218	0.662961	0.999953	180.018	80.1658	435.699	308.849	107.834	132.476
ENSRNOG00000054920	AABR07032135.1	-0.93852	0.261357	0.999953	63.2208	25.3689	12.3205	12.0047	27.4315	13.2476
ENSRNOG00000028381	AABR07032255.1	1.22856	0.275333	0.999953	10.7154	7.1033	4.48019	2.18268	15.1346	34.591
ENSRNOG00000031591	AABR07032255.2	0.226606	0.744298	0.999953	50.3623	98.4314	59.3626	29.4661	76.6189	136.892
ENSRNOG00000024536	AABR07032338.1	0.601456	0.321698	0.999953	37.5038	16.2361	45.922	63.2976	30.2692	57.4063
ENSRNOG00000048704	AABR07032392.1	1.23678	0.263176	0.999953	12.8585	10.1476	33.6014	106.951	14.1887	12.5116
ENSRNOG00000024426	AABR07032520.1	0.303711	0.746539	0.999953	16.0731	5.07379	26.8812	37.1055	11.3509	11.0397
ENSRNOG00000061786	AABR07032724.3	3.0299	0.0632701	0.999953	20.3592	8.11806	2.2401	234.638	15.1346	1.47196
ENSRNOG00000060359	AABR07032751.1	0.621279	0.178049	0.999953	55.72	65.9592	36.9616	112.408	55.8088	76.5418
ENSRNOG00000013622	AABR07032821.1	-0.62628	0.143888	0.999953	45.0046	69.0035	42.5618	29.4661	43.512	28.7032
ENSRNOG00000038211	AABR07032856.1	-0.362617	0.580139	0.999953	9.64385	14.2066	10.0804	7.63937	12.2969	6.62381
ENSRNOG00000046450	AABR07032904.1	0.107973	0.792354	0.999953	50.3623	52.7674	62.7227	81.8504	40.6742	56.6703
ENSRNOG00000018224	AABR07033020.1	0.4248	0.451603	0.999953	49.2908	42.6198	42.5618	101.494	34.0528	45.6307
ENSRNOG00000029956	AABR07033023.1	0.312685	0.613396	0.999953	503.623	198.892	403.217	785.764	325.394	262.744
ENSRNOG00000061099	AABR07033324.1	0.105188	0.701824	0.999953	531.483	568.264	777.313	796.677	646.058	577.007
ENSRNOG00000055484	AABR07033465.1	0.0484564	0.908672	0.999953	23.5738	38.5608	25.7611	32.7402	32.161	26.4952
ENSRNOG00000059467	AABR07033564.1	-0.137349	0.767841	0.999953	146.801	163.376	124.325	67.663	175.94	150.876
ENSRNOG00000056964	AABR07033570.2	-0.263863	0.464277	0.999953	56.7915	80.1658	68.3229	41.4709	67.1598	61.8222
ENSRNOG00000049380	AABR07033657.1	-0.496023	0.422954	0.999953	15.0015	29.428	17.9208	8.73071	19.8642	15.4555
ENSRNOG00000057895	AABR07033745.1	0.0569937	0.929811	0.999953	15.0015	17.2509	6.72029	16.3701	10.405	13.9836
ENSRNOG00000029184	AABR07033882.1	0.476315	0.747139	0.999953	79.2938	2.02951	168.007	276.109	14.1887	56.6703
ENSRNOG00000045728	AABR07033887.1	-0.488899	0.438329	0.999953	196.092	108.579	44.8019	66.5716	95.5371	86.8454
ENSRNOG00000056146	AABR07033925.1	-0.230017	0.780447	0.999953	9.64385	26.3837	11.2005	6.54803	22.7019	11.0397
ENSRNOG00000039562	AABR07033987.1	0.535848	0.53955	0.999953	3.21462	13.1918	15.6807	7.63937	21.756	16.9275
ENSRNOG00000062192	AABR07034263.1	0.227464	0.561637	0.999953	37.5038	50.7379	38.0816	62.2063	36.8906	49.3106
ENSRNOG00000062175	AABR07034274.1	0.217655	0.766874	0.999953	16.0731	7.1033	14.5606	22.9181	13.2428	8.09576
ENSRNOG00000033603	AABR07034315.1	-0.485802	0.276485	0.999953	28.9315	44.6493	28.0012	22.9181	29.3233	20.6074
ENSRNOG00000023917	AABR07034362.1	0.602498	0.319099	0.999953	7.50077	7.1033	10.0804	10.9134	12.2969	13.9836
ENSRNOG00000046969	AABR07034438.1	0.0142171	0.956428	0.999953	347.178	312.545	249.771	333.95	334.853	250.969
ENSRNOG00000038610	AABR07034445.1	1.10823	0.259382	0.999953	890.448	552.028	1572.55	5247.16	515.522	737.45
ENSRNOG00000031273	AABR07034639.1	-0.291497	0.615283	0.999953	27.86	72.0478	28.0012	31.6488	40.6742	32.383
ENSRNOG00000047894	AABR07034648.1	0.491185	0.70979	0.999953	30.0031	10.1476	80.6435	149.513	9.45912	11.0397
ENSRNOG00000039674	AABR07034657.1	-0.59349	0.367901	0.999953	11.7869	28.4132	12.3205	9.82205	13.2428	11.7757
ENSRNOG00000056559	AABR07034669.1	-0.0688765	0.710098	0.999953	544.342	638.282	698.91	558.765	588.357	645.453
ENSRNOG00000038119	AABR07034706.1	0.489636	0.755155	0.999953	1607.31	52.7674	1308.22	3956.1	95.5371	116.285
ENSRNOG00000042193	AABR07034729.1	8.9675	NA	NA	2.14308	0	0	0	1070.77	1.47196
ENSRNOG00000050898	AABR07034730.2	-2.68502	0.260159	0.999953	0	180.627	10.0804	0	3.78365	25.7592
ENSRNOG00000057165	AABR07034730.3	8.20088	NA	NA	0	1.01476	1.12005	0	628.086	0
ENSRNOG00000050000	AABR07034739.1	0.297339	0.862375	0.999953	458.618	1621.58	3533.75	3.27402	6350.86	544.624
ENSRNOG00000058590	AABR07034739.2	-0.774832	0.544955	0.999953	61.0777	247.601	73.9232	2.18268	155.13	66.2381
ENSRNOG00000060228	AABR07034750.1	-0.269831	0.536935	0.999953	23.5738	21.3099	19.0408	18.5528	16.0805	18.3995
ENSRNOG00000001825	AABR07034767.1	1.31713	0.107732	0.999953	428.615	147.14	418.898	1232.12	182.561	1063.49
ENSRNOG00000028592	AABR07035074.1	0.0885831	0.825518	0.999953	33.2177	29.428	26.8812	39.2882	24.5937	31.6471
ENSRNOG00000001071	AABR07035091.1	0.3229	0.639211	0.999953	10.7154	19.2804	25.7611	37.1055	19.8642	13.2476
ENSRNOG00000000887	AABR07035098.1	0.0880305	0.772296	0.999953	56.7915	79.1511	66.0828	78.5764	60.5384	75.8058
ENSRNOG00000000891	AABR07035107.1	-0.144497	0.646861	0.999953	439.331	523.615	448.019	290.296	520.252	465.138
ENSRNOG00000029813	AABR07035218.1	0.020745	0.949077	0.999953	3255.33	4483.2	3445.27	2596.29	4384.3	4364.35
ENSRNOG00000055687	AABR07035273.1	0.325771	0.612255	0.999953	125.37	33.487	71.6831	132.052	60.5384	96.4132
ENSRNOG00000039819	AABR07035338.1	-0.451157	0.202413	0.999953	172.518	256.734	201.609	105.86	179.723	175.163
ENSRNOG00000054485	AABR07035412.2	-0.231864	0.754636	0.999953	47.1477	11.1623	22.401	15.2787	31.2151	22.0794
ENSRNOG00000001107	AABR07035428.1	-0.123613	0.733553	0.999953	231.452	308.486	173.607	171.34	272.423	211.226
ENSRNOG00000056768	AABR07035428.2	-0.287468	0.368298	0.999953	816.512	972.137	714.591	479.098	845.646	725.675
ENSRNOG00000001103	AABR07035437.1	0.130895	0.822191	0.999953	1120.83	1076.66	576.825	439.809	1041.45	1555.86
ENSRNOG00000024277	AABR07035470.1	0.0281147	0.956758	0.999953	330.034	572.323	526.423	228.09	602.546	625.582
ENSRNOG00000062094	AABR07035471.1	0.164046	0.811834	0.999953	18.2162	7.1033	11.2005	15.2787	17.0264	8.83174
ENSRNOG00000039249	AABR07035539.1	-0.511443	0.385265	0.999953	174.661	380.534	285.612	84.0331	257.288	248.025
ENSRNOG00000051906	AABR07035561.2	-0.315537	0.767612	0.999953	12.8585	28.4132	8.96039	2.18268	11.3509	26.4952
ENSRNOG00000045875	AABR07035650.1	-0.520284	0.700285	0.999953	13.93	30.4427	24.6411	0	23.6478	24.2873
ENSRNOG00000056359	AABR07035722.1	-0.29058	0.730507	0.999953	101.796	157.287	107.525	16.3701	164.589	118.493
ENSRNOG00000057201	AABR07035782.1	-0.808099	0.420563	0.999953	26.7885	14.2066	8.96039	2.18268	18.9182	7.35978
ENSRNOG00000048277	AABR07035787.1	0.125298	0.520439	0.999953	948.312	1154.79	1225.33	1342.35	1178.61	1110.59
ENSRNOG00000057927	AABR07035796.1	0.708119	0.575577	0.999953	10.7154	18.2656	3.36014	1.09134	23.6478	27.9672
ENSRNOG00000052918	AABR07035802.1	0.459514	0.56661	0.999953	17.1446	7.1033	15.6807	30.5575	7.5673	16.9275
ENSRNOG00000059116	AABR07035818.1	0.213232	0.408178	0.999953	833.657	1088.83	913.959	1346.71	1035.77	907.461
ENSRNOG00000055795	AABR07035832.1	-0.186483	0.650597	0.999953	411.471	379.519	619.387	590.414	303.638	345.91
ENSRNOG00000046171	AABR07035839.1	0.852949	0.366014	0.999953	107.154	27.3984	21.2809	184.436	57.7007	39.7428
ENSRNOG00000034287	AABR07035916.1	0.52458	0.41944	0.999953	21.4308	13.1918	8.96039	25.1008	25.5396	12.5116
ENSRNOG00000024435	AABR07035946.1	0.577045	0.662183	0.999953	245.382	29.428	359.535	838.148	40.6742	67.71
ENSRNOG00000053790	AABR07036007.1	0.321697	0.291094	0.999953	889.377	1148.71	1034.92	1669.75	958.209	1213.63
ENSRNOG00000060882	AABR07036010.1	-0.258193	0.649496	0.999953	23.5738	40.5903	64.9628	42.5622	40.6742	25.0233
ENSRNOG00000062277	AABR07036010.2	-0.451019	0.491577	0.999953	15.0015	14.2066	23.521	15.2787	17.0264	6.62381
ENSRNOG00000062191	AABR07036016.1	0.0386652	0.964248	0.999953	5.35769	21.3099	14.5606	22.9181	13.2428	6.62381
ENSRNOG00000051442	AABR07036019.1	0.0892491	0.628768	0.999953	742.576	602.766	682.109	700.639	655.517	799.273
ENSRNOG00000000964	AABR07036087.1	-0.8572	0.129942	0.999953	16.0731	23.3394	32.4814	15.2787	15.1346	9.56772
ENSRNOG00000057941	AABR07036331.2	-0.297898	0.566521	0.999953	41.79	17.2509	33.6014	28.3748	22.7019	24.2873
ENSRNOG00000037801	AABR07036374.1	1.18142	0.354408	0.999953	19.2877	6.08854	44.8019	136.417	10.405	12.5116
ENSRNOG00000054829	AABR07036640.1	-2.11297	0.331022	0.999953	16.0731	0	40.3217	10.9134	0	2.20794
ENSRNOG00000060291	AABR07036723.1	-0.787417	0.310436	0.999953	12.8585	30.4427	13.4406	14.1874	4.72956	13.9836
ENSRNOG00000052909	AABR07036746.1	-0.0335673	0.932802	0.999953	38.5754	38.5608	58.2425	34.9228	43.512	52.9904
ENSRNOG00000056398	AABR07036855.1	0.157065	0.517779	0.999953	517.553	565.22	665.309	762.846	531.603	655.021
ENSRNOG00000002975	AABR07037243.1	-0.0145685	0.978538	0.999953	16.0731	19.2804	19.0408	12.0047	25.5396	16.1915
ENSRNOG00000003158	AABR07037343.1	-0.438817	0.394588	0.999953	53.5769	95.3872	90.7239	31.6488	74.7271	69.9179
ENSRNOG00000062226	AABR07037407.1	0.569999	0.13571	0.999953	27.86	25.3689	21.2809	36.0142	42.5661	32.383
ENSRNOG00000038970	AABR07037410.1	0.844075	0.127592	0.999953	11.7869	29.428	14.5606	39.2882	31.2151	30.1751
ENSRNOG00000049908	AABR07037436.1	-0.0714899	0.737525	0.999953	922.595	1162.91	1116.69	854.518	1084.02	1107.65
ENSRNOG00000050700	AABR07037451.1	0.0674476	0.889912	0.999953	23.5738	16.2361	19.0408	15.2787	20.8101	25.0233
ENSRNOG00000062231	AABR07037451.2	0.108788	0.839345	0.999953	702.929	648.43	937.48	1425.29	480.523	563.023
ENSRNOG00000060137	AABR07037489.1	-0.318798	0.553226	0.999953	49.2908	35.5165	60.4826	54.5669	20.8101	41.2148
ENSRNOG00000047491	AABR07037520.1	0.0121725	0.989437	0.999953	261.455	154.243	601.466	756.298	118.239	151.612
ENSRNOG00000061366	AABR07037528.1	-0.118985	0.877144	0.999953	8.57231	10.1476	20.1609	7.63937	8.51321	19.1354
ENSRNOG00000056810	AABR07037536.1	-0.130448	0.901396	0.999953	8.57231	12.1771	15.6807	1.09134	14.1887	17.6635
ENSRNOG00000054904	AABR07037698.1	0.140118	0.848589	0.999953	23.5738	14.2066	8.96039	17.4614	25.5396	8.83174
ENSRNOG00000051958	AABR07037943.1	-0.165034	0.867877	0.999953	3.21462	10.1476	30.2413	9.82205	10.405	18.3995
ENSRNOG00000004319	AABR07038019.1	-0.091829	0.864911	0.999953	13.93	29.428	23.521	20.7354	16.0805	25.7592
ENSRNOG00000056631	AABR07038021.1	1.35876	0.127597	0.999953	10.7154	33.487	15.6807	104.768	27.4315	22.0794
ENSRNOG00000030048	AABR07038355.1	-0.482488	0.720163	0.999953	21.4308	9.13281	11.2005	0	17.9723	11.7757
ENSRNOG00000051159	AABR07038578.1	-0.302324	0.65665	0.999953	16.0731	9.13281	7.84034	9.82205	6.62139	10.3037
ENSRNOG00000051341	AABR07038849.1	0.471704	0.656155	0.999953	27.86	19.2804	76.1633	133.143	22.7019	15.4555
ENSRNOG00000051346	AABR07038849.2	-0.134589	0.750208	0.999953	24.6454	33.487	35.8415	21.8268	29.3233	33.855
ENSRNOG00000051252	AABR07038873.1	-0.0844592	0.84392	0.999953	25.7169	44.6493	32.4814	30.5575	38.7824	27.9672
ENSRNOG00000051249	AABR07038895.2	-0.259313	0.638928	0.999953	15.0015	18.2656	11.2005	10.9134	11.3509	14.7196
ENSRNOG00000022607	AABR07038926.1	-0.260656	0.630657	0.999953	85.7231	123.8	59.3626	39.2882	96.4831	88.3174
ENSRNOG00000038169	AABR07038930.1	-0.373811	0.654223	0.999953	71.7931	96.4019	19.0408	18.5528	72.8352	52.9904
ENSRNOG00000051036	AABR07038948.1	-0.0271954	0.95915	0.999953	11.7869	13.1918	13.4406	10.9134	14.1887	12.5116
ENSRNOG00000055020	AABR07038948.2	0.283398	0.583386	0.999953	49.2908	25.3689	54.8824	39.2882	45.4038	72.1259
ENSRNOG00000051216	AABR07038983.1	-0.685006	0.470753	0.999953	43.9331	80.1658	38.0816	5.45669	68.1057	27.2312
ENSRNOG00000051080	AABR07039104.1	-0.280397	0.585208	0.999953	121.084	106.549	57.1225	54.5669	114.455	65.5021
ENSRNOG00000031517	AABR07039133.2	-0.220405	0.506868	0.999953	76.0792	99.4462	81.7635	56.7496	71.8893	91.2613
ENSRNOG00000051321	AABR07039153.2	-0.226287	0.769269	0.999953	18.2162	62.9149	41.4418	13.0961	43.512	47.8386
ENSRNOG00000037951	AABR07039210.1	0.165463	0.831975	0.999953	490.765	629.149	337.135	112.408	906.184	615.278
ENSRNOG00000045779	AABR07039210.2	-0.316649	0.583954	0.999953	41.79	52.7674	56.0024	17.4614	59.5925	43.4227
ENSRNOG00000003062	AABR07039218.1	0.106359	0.89935	0.999953	25.7169	43.6346	84.0036	110.225	30.2692	25.0233
ENSRNOG00000051047	AABR07039218.2	0.931271	0.347435	0.999953	1.07154	10.1476	10.0804	7.63937	15.1346	17.6635
ENSRNOG00000048295	AABR07039229.2	0.30103	0.541564	0.999953	24.6454	32.4722	40.3217	36.0142	27.4315	55.9344
ENSRNOG00000055330	AABR07039234.1	-0.217112	0.597056	0.999953	23.5738	22.3247	23.521	21.8268	18.9182	19.1354
ENSRNOG00000048213	AABR07039304.1	0.503797	0.0993621	0.999953	324.676	408.947	325.934	639.524	373.635	490.162
ENSRNOG00000046832	AABR07039307.1	0.0122215	0.984977	0.999953	13.93	9.13281	8.96039	15.2787	8.51321	8.83174
ENSRNOG00000022286	AABR07039316.1	0.0326474	0.943036	0.999953	107.154	126.845	225.13	206.263	116.347	147.196
ENSRNOG00000003025	AABR07039336.2	0.221201	0.797095	0.999953	343.964	197.878	770.593	1072.79	224.181	233.305
ENSRNOG00000051310	AABR07039345.1	-0.213416	0.596973	0.999953	38.5754	66.974	57.1225	36.0142	53.917	50.0465
ENSRNOG00000051257	AABR07039356.2	-0.221733	0.659593	0.999953	222.88	196.863	268.812	93.8551	288.503	207.546
ENSRNOG00000032807	AABR07039448.1	-0.0495681	0.915167	0.999953	62.1492	125.83	105.285	61.115	106.888	114.813
ENSRNOG00000002321	AABR07039541.1	0.899863	0.132441	0.999953	15.0015	13.1918	14.5606	40.3795	24.5937	15.4555
ENSRNOG00000004869	AABR07039806.1	-0.234614	0.593306	0.999953	107.154	92.3429	89.6039	44.7449	99.3208	100.829
ENSRNOG00000030330	AABR07040095.1	-0.11193	0.768857	0.999953	169.303	108.579	159.047	164.792	147.562	92.7333
ENSRNOG00000057826	AABR07040412.1	-0.337823	0.578104	0.999953	52.5054	91.3281	54.8824	26.1921	86.078	44.8947
ENSRNOG00000058183	AABR07040624.1	0.233498	0.710191	0.999953	7.50077	15.2214	10.0804	16.3701	12.2969	10.3037
ENSRNOG00000052831	AABR07040629.1	1.09268	0.4262	0.999953	33.2177	4.05903	79.5234	213.902	13.2428	22.0794
ENSRNOG00000060899	AABR07040840.1	-0.708024	0.328506	0.999953	498.265	778.319	124.325	190.984	367.014	299.543
ENSRNOG00000051669	AABR07040855.1	2.74841e-05	0.999891	0.999953	935.453	1004.61	891.558	831.6	1119.96	880.23
ENSRNOG00000050960	AABR07040864.1	0.0438151	0.922052	0.999953	983.672	1484.59	710.111	778.124	1527.65	970.755
ENSRNOG00000046790	AABR07040887.1	6.76476	NA	NA	0	0	0	0	0	64.0301
ENSRNOG00000018923	AABR07041089.1	0.0844062	0.881236	0.999953	10.7154	10.1476	14.5606	14.1874	13.2428	10.3037
ENSRNOG00000054795	AABR07041096.1	0.749564	0.366108	0.999953	71.7931	30.4427	49.2821	29.4661	50.1334	174.427
ENSRNOG00000006459	AABR07041140.1	-0.728494	0.0849576	0.999953	48.2192	52.7674	30.2413	29.4661	22.7019	27.2312
ENSRNOG00000034150	AABR07041778.1	-0.230609	0.708543	0.999953	109.297	129.889	82.8836	32.7402	122.023	119.228
ENSRNOG00000047856	AABR07041778.2	0.202387	0.772209	0.999953	57.8631	55.8116	40.3217	17.4614	87.9698	71.3899
ENSRNOG00000052271	AABR07041794.1	-0.472826	0.527955	0.999953	12.8585	15.2214	7.84034	7.63937	4.72956	13.2476
ENSRNOG00000002734	AABR07042077.1	0.224619	0.853808	0.999953	35.3608	17.2509	81.7635	135.326	9.45912	12.5116
ENSRNOG00000051836	AABR07042454.1	-0.156481	0.814571	0.999953	10.7154	11.1623	25.7611	17.4614	15.1346	10.3037
ENSRNOG00000061056	AABR07042514.3	-0.324884	0.83472	0.999953	4.28615	24.3542	4.48019	0	16.0805	10.3037
ENSRNOG00000045837	AABR07042611.1	0.655693	0.641393	0.999953	16.0731	2.02951	28.0012	61.115	2.83774	8.83174
ENSRNOG00000049312	AABR07042633.1	5.2157	NA	NA	2.14308	8.11806	20.1609	9.82205	3.78365	1115.74
ENSRNOG00000051791	AABR07042668.1	-0.530017	0.68301	0.999953	41.79	49.7231	6.72029	1.09134	42.5661	24.2873
ENSRNOG00000054489	AABR07042821.1	-0.118282	0.751099	0.999953	966.528	1531.27	1189.49	735.562	1313.87	1346.84
ENSRNOG00000030174	AABR07042903.1	-0.211012	0.64216	0.999953	210.022	283.117	175.848	106.951	222.289	248.025
ENSRNOG00000058341	AABR07042999.1	0.196781	0.896461	0.999953	13.93	13.1918	3.36014	0	24.5937	10.3037
ENSRNOG00000030864	AABR07043031.1	1.52477	0.220473	0.999953	9.64385	7.1033	12.3205	73.1197	5.67547	5.15185
ENSRNOG00000054562	AABR07043098.1	-0.162112	0.922619	0.999953	31.0746	0	75.0432	72.0283	10.405	12.5116
ENSRNOG00000024754	AABR07043169.1	-0.806578	0.179585	0.999953	18.2162	29.428	15.6807	7.63937	15.1346	13.2476
ENSRNOG00000058276	AABR07043200.1	0.576175	0.748474	0.999953	5.35769	2.02951	20.1609	36.0142	0	5.15185
ENSRNOG00000046533	AABR07043421.1	0.435849	0.262083	0.999953	466.119	439.39	484.981	917.816	558.088	406.26
ENSRNOG00000049674	AABR07043428.1	0.35054	0.81628	0.999953	64.2923	4.05903	63.8427	110.225	0.945912	57.4063
ENSRNOG00000053751	AABR07043453.1	-0.437124	0.754645	0.999953	15.0015	4.05903	34.7215	34.9228	2.83774	2.20794
ENSRNOG00000033226	AABR07043557.1	0.374348	0.505586	0.999953	11.7869	13.1918	19.0408	26.1921	14.1887	16.9275
ENSRNOG00000059734	AABR07043564.1	-0.186441	0.922776	0.999953	4.28615	1.01476	33.6014	28.3748	0	5.88783
ENSRNOG00000042410	AABR07043601.1	0.626536	0.336009	0.999953	24.6454	11.1623	17.9208	41.4709	26.4855	15.4555
ENSRNOG00000027022	AABR07043654.1	0.155143	0.728828	0.999953	60.0062	47.6936	79.5234	55.6583	53.917	97.8851
ENSRNOG00000029317	AABR07043659.1	-0.0116535	0.989736	0.999953	6.42923	32.4722	14.5606	10.9134	31.2151	11.0397
ENSRNOG00000046621	AABR07043748.1	-0.0681756	0.770998	0.999953	483.264	530.718	599.226	411.435	556.196	569.647
ENSRNOG00000055745	AABR07043748.2	-0.0796592	0.707571	0.999953	207.878	193.819	249.771	207.354	188.237	220.058
ENSRNOG00000059155	AABR07043844.1	-0.0697204	0.895481	0.999953	37.5038	33.487	33.6014	24.0094	52.9711	22.8153
ENSRNOG00000012030	AABR07043897.1	0.247746	0.375078	0.999953	200.378	126.845	168.007	195.35	177.832	214.17
ENSRNOG00000011422	AABR07043951.1	0.0917839	0.850628	0.999953	570.058	441.419	616.027	933.094	471.064	331.19
ENSRNOG00000056656	AABR07044049.1	-0.419639	0.577727	0.999953	143.586	44.6493	90.7239	41.4709	129.59	37.5349
ENSRNOG00000057601	AABR07044080.2	-0.722442	0.0613247	0.999953	39.6469	67.9887	61.6027	36.0142	35.9447	30.9111
ENSRNOG00000000748	AABR07044273.1	-0.0700871	0.905149	0.999953	33.2177	60.8854	30.2413	22.9181	36.8906	58.1423
ENSRNOG00000048140	AABR07044322.1	-0.533496	0.530405	0.999953	33.2177	58.8559	53.7623	6.54803	58.6466	35.327
ENSRNOG00000062015	AABR07044346.1	-0.580278	0.681428	0.999953	33.2177	40.5903	70.563	0	52.9711	43.4227
ENSRNOG00000061971	AABR07044354.1	-0.49332	0.650414	0.999953	11.7869	23.3394	20.1609	1.09134	25.5396	12.5116
ENSRNOG00000026051	AABR07044362.1	0.0479206	0.916744	0.999953	1345.85	1887.45	1403.42	828.326	2234.24	1730.29
ENSRNOG00000032664	AABR07044362.2	0.251064	0.643487	0.999953	23.5738	23.3394	28.0012	20.7354	46.3497	22.0794
ENSRNOG00000058784	AABR07044362.4	-0.016009	0.971372	0.999953	196.092	182.656	268.812	326.31	165.535	149.404
ENSRNOG00000060523	AABR07044362.6	0.00379374	0.994964	0.999953	55.72	46.6788	97.4442	109.134	52.0252	39.7428
ENSRNOG00000062036	AABR07044362.7	-0.0822374	0.90776	0.999953	69.65	55.8116	51.5222	15.2787	82.2944	69.182
ENSRNOG00000000787	AABR07044364.1	-0.616846	0.425384	0.999953	46.0762	56.8264	30.2413	7.63937	47.2956	31.6471
ENSRNOG00000052122	AABR07044366.1	-0.131024	0.724224	0.999953	93.2238	156.273	134.406	89.4898	147.562	113.341
ENSRNOG00000050215	AABR07044375.1	-0.247122	0.649408	0.999953	131.799	210.055	362.896	145.148	286.611	161.915
ENSRNOG00000057822	AABR07044375.2	0.0311494	0.963902	0.999953	30.0031	19.2804	76.1633	38.1968	56.7547	33.119
ENSRNOG00000059770	AABR07044383.1	0.11318	0.781158	0.999953	979.386	830.071	593.626	530.391	1084.96	983.267
ENSRNOG00000000423	AABR07044388.1	-0.378978	0.449529	0.999953	210.022	300.368	221.77	89.4898	261.072	211.962
ENSRNOG00000033581	AABR07044388.2	-0.429202	0.625901	0.999953	4926.93	8918.7	4484.67	612.241	7440.55	5560.32
ENSRNOG00000052039	AABR07044388.3	0.238762	0.772742	0.999953	392.183	428.228	216.169	69.8457	585.52	567.439
ENSRNOG00000048929	AABR07044389.1	-0.398394	0.377616	0.999953	181.09	248.615	216.169	86.2157	187.291	215.642
ENSRNOG00000050998	AABR07044397.1	0.27559	0.766317	0.999953	9.64385	10.1476	7.84034	2.18268	17.0264	13.9836
ENSRNOG00000061639	AABR07044404.1	-0.269386	0.620729	0.999953	430.758	476.936	532.023	156.061	537.278	500.465
ENSRNOG00000058987	AABR07044408.3	0.730961	0.296984	0.999953	8.57231	10.1476	6.72029	8.73071	21.756	11.7757
ENSRNOG00000061483	AABR07044412.1	0.616673	0.541543	0.999953	20.3592	11.1623	38.0816	79.6677	10.405	16.9275
ENSRNOG00000059927	AABR07044414.1	-0.302558	0.548344	0.999953	54.6485	73.0625	54.8824	25.1008	56.7547	65.5021
ENSRNOG00000061996	AABR07044420.1	0.328382	0.625718	0.999953	34.2892	24.3542	15.6807	14.1874	47.2956	31.6471
ENSRNOG00000062039	AABR07044420.2	-0.140804	0.859701	0.999953	155.373	200.922	124.325	27.2835	214.722	193.562
ENSRNOG00000061998	AABR07044421.1	-0.196224	0.681858	0.999953	2350.96	2665.77	2233.38	964.743	2707.2	2655.41
ENSRNOG00000062206	AABR07044460.2	0.517131	0.757917	0.999953	76.0792	1.01476	95.2041	229.181	9.45912	8.09576
ENSRNOG00000048426	AABR07044509.1	-0.271008	0.486989	0.999953	63.2208	85.2396	68.3229	43.6535	54.8629	80.2216
ENSRNOG00000053658	AABR07044569.1	-0.717844	0.40538	0.999953	22.5023	4.05903	16.8007	10.9134	6.62139	8.83174
ENSRNOG00000049970	AABR07044570.1	0.0349332	0.946008	0.999953	73.9362	31.4575	36.9616	37.1055	53.917	54.4624
ENSRNOG00000051612	AABR07044570.2	-0.637226	0.576153	0.999953	26.7885	22.3247	7.84034	1.09134	23.6478	11.7757
ENSRNOG00000001226	AABR07044593.1	-0.795445	0.159217	0.999953	15.0015	18.2656	15.6807	8.73071	12.2969	7.35978
ENSRNOG00000053588	AABR07044631.1	-0.461416	0.656962	0.999953	18.2162	10.1476	12.3205	1.09134	10.405	17.6635
ENSRNOG00000062276	AABR07044631.2	-0.500057	0.511948	0.999953	351.465	469.833	330.414	60.0236	486.199	267.896
ENSRNOG00000058683	AABR07044635.1	0.0519626	0.94885	0.999953	12.8585	52.7674	32.4814	13.0961	39.7283	48.5746
ENSRNOG00000062185	AABR07044635.2	-0.404931	0.638832	0.999953	15.0015	38.5608	38.0816	5.45669	30.2692	33.119
ENSRNOG00000055480	AABR07044668.1	0.324127	NA	NA	103.939	2.02951	107.525	237.912	10.405	19.1354
ENSRNOG00000047276	AABR07044711.1	0.582597	0.372095	0.999953	822.942	580.441	1219.73	2465.33	687.678	775.721
ENSRNOG00000049063	AABR07044759.1	0.604968	0.166656	0.999953	546.485	471.862	275.532	541.304	925.102	501.937
ENSRNOG00000000373	AABR07044900.1	-0.427426	0.573302	0.999953	64.2923	140.036	43.6819	28.3748	109.726	46.3666
ENSRNOG00000000378	AABR07044914.1	0.749821	0.218402	0.999953	27.86	34.5017	11.2005	49.1102	47.2956	27.9672
ENSRNOG00000051592	AABR07044925.1	-0.699072	0.246655	0.999953	168.232	279.058	142.246	51.2929	183.507	128.06
ENSRNOG00000026813	AABR07044933.1	-0.124625	0.735082	0.999953	95.3669	115.682	59.3626	77.485	82.2944	88.3174
ENSRNOG00000049045	AABR07045032.1	-0.00719567	0.996348	0.999953	87.8662	7.1033	140.006	217.176	2.83774	13.9836
ENSRNOG00000033891	AABR07045058.1	0.193769	0.628775	0.999953	55.72	84.2248	67.2029	52.3842	92.6994	91.2613
ENSRNOG00000025179	AABR07045322.1	-0.178679	0.712627	0.999953	200.378	320.663	284.492	122.23	329.177	259.8
ENSRNOG00000051272	AABR07045350.1	0.0113961	0.988659	0.999953	12.8585	11.1623	38.0816	17.4614	12.2969	32.383
ENSRNOG00000059487	AABR07045405.1	-0.271942	0.640796	0.999953	144.658	165.405	61.6027	157.153	78.5107	72.8619
ENSRNOG00000061978	AABR07045427.1	0.553848	0.289152	0.999953	24.6454	19.2804	22.401	49.1102	24.5937	24.2873
ENSRNOG00000043033	AABR07045431.1	0.132924	0.769224	0.999953	155.373	142.066	162.407	266.287	114.455	124.38
ENSRNOG00000031969	AABR07045632.1	0.5334	0.412941	0.999953	16.0731	20.2951	29.1213	53.4756	22.7019	19.1354
ENSRNOG00000056040	AABR07045680.1	0.0266712	0.95511	0.999953	30.0031	27.3984	17.9208	28.3748	18.9182	29.4391
ENSRNOG00000052347	AABR07045684.1	0.239371	0.742667	0.999953	61.0777	33.487	105.285	141.874	47.2956	47.1026
ENSRNOG00000047922	AABR07046628.1	0.0805248	0.841203	0.999953	132.871	127.859	124.325	79.6677	147.562	178.843
ENSRNOG00000042458	AABR07046707.1	0.324364	0.561418	0.999953	770.436	527.674	762.753	1525.69	541.062	514.449
ENSRNOG00000058589	AABR07046778.1	-0.106727	0.850363	0.999953	33.2177	34.5017	51.5222	60.0236	25.5396	25.7592
ENSRNOG00000060709	AABR07046866.1	0.0988854	0.939359	0.999953	23.5738	8.11806	25.7611	54.5669	2.83774	4.41587
ENSRNOG00000008861	AABR07047011.1	0.33459	0.314179	0.999953	137.157	107.564	159.047	218.268	153.238	138.364
ENSRNOG00000053937	AABR07047189.1	0.9229	0.508589	0.999953	2.14308	4.05903	17.9208	21.8268	0.945912	22.8153
ENSRNOG00000059459	AABR07047256.1	-0.674935	0.193735	0.999953	49.2908	64.9445	31.3613	19.6441	39.7283	31.6471
ENSRNOG00000047513	AABR07047789.1	-0.272716	0.335493	0.999953	253.955	210.055	248.651	171.34	251.613	167.067
ENSRNOG00000005634	AABR07047872.1	1.14067	0.535875	0.999953	67.5069	0	208.329	220.45	8.51321	379.029
ENSRNOG00000049016	AABR07048012.1	0.4414	0.198545	0.999953	41.79	44.6493	60.4826	54.5669	76.6189	67.71
ENSRNOG00000048698	AABR07048031.1	-0.0443077	0.92401	0.999953	66.4354	160.332	127.685	97.1291	101.213	144.988
ENSRNOG00000027547	AABR07048308.1	-0.0338787	0.918954	0.999953	32.1462	36.5313	34.7215	34.9228	33.1069	33.119
ENSRNOG00000031590	AABR07048308.2	0.956401	0.347387	0.999953	100.725	38.5608	146.726	441.992	59.5925	53.7264
ENSRNOG00000057406	AABR07048321.1	-0.633517	0.630326	0.999953	25.7169	28.4132	17.9208	0	22.7019	23.5513
ENSRNOG00000038905	AABR07048397.1	0.629685	0.18453	0.999953	33.2177	19.2804	31.3613	32.7402	57.7007	39.0069
ENSRNOG00000046629	AABR07048419.2	-0.202601	0.616816	0.999953	61.0777	57.8412	39.2017	51.2929	33.1069	52.9904
ENSRNOG00000013609	AABR07048421.1	0.184047	0.437322	0.999953	98.5815	80.1658	103.044	111.317	104.996	103.773
ENSRNOG00000051058	AABR07048463.2	0.255792	0.59868	0.999953	40.7185	29.428	20.1609	39.2882	42.5661	26.4952
ENSRNOG00000051345	AABR07048469.2	-0.398677	0.630262	0.999953	20.3592	10.1476	25.7611	6.54803	26.4855	9.56772
ENSRNOG00000051164	AABR07048473.1	0.360241	0.559367	0.999953	18.2162	8.11806	10.0804	17.4614	12.2969	16.9275
ENSRNOG00000047928	AABR07048653.1	-0.0490581	0.966454	0.999953	79.2938	71.033	21.2809	3.27402	108.78	53.7264
ENSRNOG00000032585	AABR07048992.1	0.136156	0.674726	0.999953	168.232	228.32	202.729	285.931	206.209	167.803
ENSRNOG00000060051	AABR07049038.1	0.139777	0.759093	0.999953	45.0046	37.546	50.4022	69.8457	32.161	44.8947
ENSRNOG00000033445	AABR07049060.1	0.241866	0.58703	0.999953	174.661	111.623	162.407	258.647	157.967	114.813
ENSRNOG00000006721	AABR07049064.1	-0.13931	0.832871	0.999953	240.025	166.42	178.088	55.6583	288.503	186.203
ENSRNOG00000006956	AABR07049085.1	-0.0958601	0.765744	0.999953	481.121	588.559	375.216	461.636	547.683	343.702
ENSRNOG00000058472	AABR07049292.1	-0.705162	0.401563	0.999953	5.35769	26.3837	19.0408	6.54803	10.405	13.9836
ENSRNOG00000032944	AABR07049320.1	-0.362529	0.449859	0.999953	137.157	223.247	171.367	72.0283	166.481	174.427
ENSRNOG00000050670	AABR07049326.1	0.150062	0.918074	0.999953	18.2162	6.08854	15.6807	0	30.2692	13.9836
ENSRNOG00000030107	AABR07049329.1	-0.265353	0.509987	0.999953	247.525	387.637	397.617	182.254	354.717	321.623
ENSRNOG00000008953	AABR07049353.1	-0.0531868	0.937524	0.999953	8.57231	26.3837	23.521	13.0961	25.5396	17.6635
ENSRNOG00000054826	AABR07049389.1	-0.923246	0.437857	0.999953	128.585	115.682	29.1213	2.18268	78.5107	63.2941
ENSRNOG00000008516	AABR07049516.1	-0.0834351	0.862639	0.999953	47.1477	90.3134	56.0024	39.2882	77.5648	65.5021
ENSRNOG00000049469	AABR07049554.2	-0.88153	0.375134	0.999953	25.7169	11.1623	12.3205	19.6441	3.78365	3.67989
ENSRNOG00000051636	AABR07049695.2	-0.148927	0.885932	0.999953	249.668	269.925	172.487	13.0961	384.986	225.945
ENSRNOG00000052757	AABR07049695.3	-0.199706	0.85527	0.999953	199.306	250.645	124.325	9.82205	354.717	135.42
ENSRNOG00000019236	AABR07049755.1	-0.472374	0.228594	0.999953	4019.34	3062.54	2459.63	2778.55	2664.63	1435.16
ENSRNOG00000008560	AABR07049790.1	-0.0766567	0.782075	0.999953	184.305	144.096	209.449	181.162	187.291	142.044
ENSRNOG00000011484	AABR07049821.1	-0.465308	0.47011	0.999953	11.7869	34.5017	33.6014	17.4614	15.1346	25.0233
ENSRNOG00000028662	AABR07049821.2	0.0494071	0.940046	0.999953	103.939	102.49	133.286	36.0142	175.94	139.1
ENSRNOG00000037368	AABR07049862.1	0.228626	0.858909	0.999953	16.0731	1.01476	28.0012	37.1055	8.51321	7.35978
ENSRNOG00000061538	AABR07049892.1	0.554154	0.819693	0.999953	3.21462	0	23.521	37.1055	0	2.20794
ENSRNOG00000047185	AABR07049994.1	-0.0199795	0.91131	0.999953	1959.84	2472.96	2455.15	2088.82	2307.08	2396.35
ENSRNOG00000052537	AABR07050265.1	-0.346909	0.812739	0.999953	153.23	19.2804	234.09	299.027	11.3509	9.56772
ENSRNOG00000054390	AABR07050283.1	0.793231	0.32286	0.999953	13.93	27.3984	32.4814	84.0331	20.8101	23.5513
ENSRNOG00000060181	AABR07050321.2	0.62487	0.474318	0.999953	6.42923	11.1623	6.72029	24.0094	6.62139	7.35978
ENSRNOG00000058695	AABR07050391.2	0.228797	0.542875	0.999953	48.2192	46.6788	60.4826	52.3842	49.1874	79.4857
ENSRNOG00000055770	AABR07050399.1	-0.20431	0.658631	0.999953	38.5754	31.4575	44.8019	24.0094	28.3774	46.3666
ENSRNOG00000059160	AABR07050399.2	0.555561	0.487347	0.999953	7.50077	9.13281	8.96039	7.63937	22.7019	7.35978
ENSRNOG00000054302	AABR07050423.1	-0.163435	0.565674	0.999953	65.3638	87.2691	82.8836	65.4803	79.4566	65.5021
ENSRNOG00000023452	AABR07050449.1	5.64304	NA	NA	2.14308	1.01476	4.48019	366.69	12.2969	1.47196
ENSRNOG00000027694	AABR07050545.1	-0.383292	0.387406	0.999953	275.385	567.249	416.658	208.446	404.85	351.798
ENSRNOG00000053592	AABR07050646.1	1.50099	0.0656765	0.999953	6.42923	3.04427	10.0804	29.4661	14.1887	11.7757
ENSRNOG00000024412	AABR07051240.1	-0.185065	0.81766	0.999953	23.5738	30.4427	48.1621	7.63937	47.2956	34.591
ENSRNOG00000027193	AABR07051376.1	0.181739	0.754179	0.999953	288.244	149.169	215.049	416.891	128.644	195.034
ENSRNOG00000048676	AABR07051445.1	-0.269711	0.892718	0.999953	3.21462	0	51.5222	30.5575	14.1887	0.735978
ENSRNOG00000049056	AABR07051450.1	1.38665	0.0705557	0.999953	765.078	559.131	908.359	4045.59	577.952	1214.36
ENSRNOG00000058364	AABR07051515.1	0.197791	0.778002	0.999953	72.8646	119.741	59.3626	38.1968	174.994	75.8058
ENSRNOG00000059518	AABR07051515.2	0.387114	0.506122	0.999953	28.9315	38.5608	45.922	27.2835	80.4025	40.4788
ENSRNOG00000019339	AABR07051518.1	-0.412545	0.705637	0.999953	110.368	20.2951	34.7215	96.0378	16.0805	12.5116
ENSRNOG00000049009	AABR07051532.1	3.52831	0.119987	0.999953	0	3.04427	13.4406	0	16.0805	173.691
ENSRNOG00000049299	AABR07051532.2	1.28613	0.587541	0.999953	31.0746	0	20.1609	7.63937	117.293	0
ENSRNOG00000043155	AABR07051533.2	-2.36254	NA	NA	4.28615	2411.06	1.12005	0	0.945912	468.818
ENSRNOG00000049755	AABR07051534.1	-2.37994	0.155867	0.999953	94.2954	3.04427	28.0012	0	4.72956	19.1354
ENSRNOG00000045966	AABR07051548.1	-0.33947	0.886319	0.999953	0	51.7526	13.4406	0	2.83774	48.5746
ENSRNOG00000057376	AABR07051548.2	-1.33353	NA	NA	2.14308	1412.54	1.12005	2.18268	548.629	11.0397
ENSRNOG00000047915	AABR07051550.1	0.821111	0.686759	0.999953	3.21462	92.3429	2.2401	0	38.7824	133.948
ENSRNOG00000048167	AABR07051551.1	-1.05201	0.674008	0.999953	76.0792	503.32	40.3217	0	298.908	0
ENSRNOG00000058460	AABR07051551.2	1.52323	0.409586	0.999953	0	33.487	40.3217	1.09134	124.86	86.1095
ENSRNOG00000042083	AABR07051562.1	-0.207054	0.913273	0.999953	4.28615	1288.74	200.489	1.09134	438.903	853.735
ENSRNOG00000048070	AABR07051563.1	-3.77247	NA	NA	0	1729.15	52.6423	2.18268	69.9975	58.1423
ENSRNOG00000052953	AABR07051592.1	-0.972661	0.546885	0.999953	0	14.2066	59.3626	4.36535	16.0805	16.9275
ENSRNOG00000054125	AABR07051592.2	3.23437	NA	NA	0	1.01476	30.2413	0	10.405	283.352
ENSRNOG00000049024	AABR07051611.1	-0.567506	0.750399	0.999953	9.64385	933.577	112.005	2.18268	618.627	91.2613
ENSRNOG00000050889	AABR07051626.2	1.66842	0.47934	0.999953	0	9.13281	5.60024	0	45.4038	1.47196
ENSRNOG00000058342	AABR07051639.1	-2.92175	NA	NA	17.1446	511.438	15.6807	4.36535	58.6466	8.83174
ENSRNOG00000057526	AABR07051642.1	0.2111	0.923017	0.999953	0	11.1623	24.6411	0	34.0528	7.35978
ENSRNOG00000058261	AABR07051646.1	-8.58381	NA	NA	2.14308	4.05903	187.048	0	0	0
ENSRNOG00000055193	AABR07051652.1	-2.55546	0.189984	0.999953	13.93	2710.42	389.777	1.09134	511.739	16.9275
ENSRNOG00000056447	AABR07051658.1	-2.11519	0.373297	0.999953	51.4338	1.01476	8.96039	0	14.1887	0
ENSRNOG00000047535	AABR07051670.1	1.86724	NA	NA	21.4308	684.961	131.046	0	3055.3	0
ENSRNOG00000048541	AABR07051678.1	1.20366	0.603874	0.999953	105.011	2.02951	52.6423	0	367.014	0.735978
ENSRNOG00000048182	AABR07051684.1	-3.3858	0.270754	0.999953	761.864	0	92.964	0	0	81.6936
ENSRNOG00000059910	AABR07051689.1	-1.5751	0.518626	0.999953	58.9346	0	1.12005	0	7.5673	12.5116
ENSRNOG00000056273	AABR07051692.1	0.0329448	0.989907	0.999953	69.65	1.01476	56.0024	0	129.59	0
ENSRNOG00000054828	AABR07051708.1	1.61947	0.443272	0.999953	93.2238	1.01476	118.725	0	603.492	50.7825
ENSRNOG00000060408	AABR07051716.1	2.53544	0.274059	0.999953	266.813	96.4019	0	1.09134	41.6201	2062.95
ENSRNOG00000054128	AABR07051730.1	2.57974	0.195933	0.999953	1.07154	11.1623	54.8824	0	65.2679	335.606
ENSRNOG00000053899	AABR07051731.1	-2.74719	NA	NA	0	954.886	3.36014	0	139.049	3.67989
ENSRNOG00000057280	AABR07051733.1	3.5597	0.106204	0.999953	0	17.2509	2.2401	0	148.508	81.6936
ENSRNOG00000057344	AABR07051733.2	-6.34469	NA	NA	0	5020	69.443	0	0	62.5582
ENSRNOG00000058552	AABR07051733.3	-3.65629	NA	NA	1569.8	11.1623	0	0	117.293	8.09576
ENSRNOG00000057548	AABR07051741.1	-2.1773	0.199855	0.999953	6.42923	145.11	32.4814	0	6.62139	33.855
ENSRNOG00000059243	AABR07051787.1	-0.29374	0.399853	0.999953	1162.62	905.163	1322.78	1239.76	862.672	664.588
ENSRNOG00000030143	AABR07051796.1	-0.890329	0.0770585	0.999953	20.3592	24.3542	25.7611	12.0047	9.45912	16.1915
ENSRNOG00000015854	AABR07051831.1	-0.208359	0.696711	0.999953	25.7169	23.3394	23.521	31.6488	13.2428	18.3995
ENSRNOG00000030243	AABR07051892.1	2.30717	0.263505	0.999953	5.35769	0	7.84034	30.5575	0	34.591
ENSRNOG00000039025	AABR07051947.1	-0.300845	0.576757	0.999953	130.728	229.335	235.21	76.3937	215.668	190.618
ENSRNOG00000007605	AABR07052430.1	-0.18521	0.606081	0.999953	40.7185	50.7379	54.8824	32.7402	48.2415	47.1026
ENSRNOG00000009382	AABR07052486.1	0.340236	0.226454	0.999953	311.818	365.313	312.493	532.573	394.445	327.51
ENSRNOG00000029423	AABR07052519.1	-0.335548	0.504279	0.999953	15.0015	22.3247	17.9208	17.4614	14.1887	12.5116
ENSRNOG00000028543	AABR07052523.1	0.292311	0.532369	0.999953	237.882	209.04	420.018	508.564	268.639	284.824
ENSRNOG00000022637	AABR07052585.1	3.65504	0.10546	0.999953	999.745	10.1476	1.12005	11902.1	829.565	4.41587
ENSRNOG00000023227	AABR07052585.2	3.35548	0.100402	0.999953	698.643	18.2656	4.48019	7058.78	316.881	8.09576
ENSRNOG00000055689	AABR07052611.2	-0.051878	0.958308	0.999953	34.2892	33.487	31.3613	3.27402	60.5384	31.6471
ENSRNOG00000060951	AABR07052613.1	1.00209	0.619079	0.999953	18.2162	0	42.5618	116.773	2.83774	2.20794
ENSRNOG00000060414	AABR07052730.2	-0.333947	0.738458	0.999953	16.0731	3.04427	26.8812	19.6441	6.62139	10.3037
ENSRNOG00000056421	AABR07052897.2	0.173072	0.913263	0.999953	16.0731	2.02951	41.4418	61.115	4.72956	1.47196
ENSRNOG00000060635	AABR07052897.3	0.185781	NA	NA	78.2223	2.02951	72.8031	162.609	9.45912	2.20794
ENSRNOG00000060735	AABR07053136.1	-0.505074	0.141984	0.999953	238.953	244.556	154.567	147.331	184.453	118.493
ENSRNOG00000041826	AABR07053152.1	0.428042	0.37654	0.999953	237.882	220.202	109.765	328.493	275.26	161.179
ENSRNOG00000029262	AABR07053166.1	0.168805	0.768504	0.999953	13.93	27.3984	22.401	14.1874	28.3774	28.7032
ENSRNOG00000004787	AABR07053185.1	0.786529	0.197046	0.999953	292.53	171.494	359.535	420.165	212.83	786.761
ENSRNOG00000005366	AABR07053472.1	0.345118	0.229869	0.999953	64.2923	56.8264	80.6435	76.3937	90.8076	88.3174
ENSRNOG00000050552	AABR07053516.1	0.243252	0.390746	0.999953	537.912	569.279	478.261	459.454	771.864	644.717
ENSRNOG00000060187	AABR07053516.2	0.386067	0.255167	0.999953	75.0077	70.0182	76.1633	127.687	73.7812	88.3174
ENSRNOG00000048310	AABR07053518.1	-0.0368472	0.951815	0.999953	11.7869	11.1623	8.96039	10.9134	7.5673	12.5116
ENSRNOG00000051627	AABR07053580.1	0.217353	0.641901	0.999953	30.0031	25.3689	21.2809	25.1008	40.6742	23.5513
ENSRNOG00000031585	AABR07053635.2	-0.151552	0.79252	0.999953	25.7169	30.4427	66.0828	26.1921	44.4579	39.0069
ENSRNOG00000031598	AABR07053650.1	-0.133486	0.865635	0.999953	110.368	46.6788	77.2833	19.6441	126.752	66.974
ENSRNOG00000015188	AABR07053681.1	0.167182	0.734772	0.999953	181.09	126.845	175.848	293.57	120.131	130.268
ENSRNOG00000015756	AABR07053687.1	0.313954	0.124957	0.999953	2001.63	1870.2	2068.73	2882.22	2461.26	2043.08
ENSRNOG00000033913	AABR07053734.2	-0.260105	0.810976	0.999953	11.7869	15.2214	7.84034	1.09134	8.51321	19.1354
ENSRNOG00000053270	AABR07053741.1	0.416579	0.137662	0.999953	416.828	471.862	427.858	768.302	489.983	500.465
ENSRNOG00000038259	AABR07053749.1	0.583207	0.327975	0.999953	10.7154	8.11806	12.3205	20.7354	11.3509	14.7196
ENSRNOG00000053070	AABR07053749.2	0.455498	0.182336	0.999953	204.664	193.819	246.411	195.35	349.988	337.814
ENSRNOG00000054840	AABR07053837.1	-0.527707	0.0907815	0.999953	81.4369	94.3724	84.0036	46.9276	58.6466	73.5978
ENSRNOG00000027574	AABR07053879.1	1.43556	0.245085	0.999953	3.21462	4.05903	12.3205	42.5622	4.72956	5.88783
ENSRNOG00000050784	AABR07054000.1	0.415325	0.529558	0.999953	221.808	155.258	222.89	517.294	153.238	130.268
ENSRNOG00000057476	AABR07054045.1	-0.641852	0.380042	0.999953	8.57231	23.3394	13.4406	7.63937	14.1887	7.35978
ENSRNOG00000011028	AABR07054096.1	1.34028	0.175179	0.999953	41.79	7.1033	53.7623	168.066	29.3233	62.5582
ENSRNOG00000033100	AABR07054189.1	0.00956267	0.97901	0.999953	1154.05	1745.38	1338.46	936.368	1548.46	1780.33
ENSRNOG00000056526	AABR07054262.1	-0.664107	0.542067	0.999953	11.7869	21.3099	5.60024	1.09134	11.3509	11.7757
ENSRNOG00000050337	AABR07054264.1	0.0227	0.97443	0.999953	9.64385	17.2509	10.0804	9.82205	19.8642	8.09576
ENSRNOG00000005920	AABR07054266.1	-0.235686	0.739142	0.999953	77.1508	102.49	86.2437	19.6441	107.834	97.8851
ENSRNOG00000031167	AABR07054319.1	-0.530945	0.497481	0.999953	1106.9	969.093	523.063	147.331	1133.2	518.129
ENSRNOG00000048471	AABR07054355.1	0.446437	0.361571	0.999953	10.7154	15.2214	16.8007	18.5528	18.9182	20.6074
ENSRNOG00000048094	AABR07054358.1	0.342256	0.513729	0.999953	13.93	15.2214	10.0804	19.6441	14.1887	16.1915
ENSRNOG00000031275	AABR07054361.1	0.585083	0.354854	0.999953	11.7869	7.1033	10.0804	18.5528	9.45912	15.4555
ENSRNOG00000050899	AABR07054362.1	0.272325	0.682014	0.999953	11.7869	43.6346	30.2413	22.9181	36.8906	43.4227
ENSRNOG00000017086	AABR07054367.1	-0.371408	0.705472	0.999953	16.0731	8.11806	13.4406	18.5528	1.89182	8.83174
ENSRNOG00000029996	AABR07054368.1	-0.341818	0.531995	0.999953	180.018	344.003	248.651	92.7638	257.288	259.064
ENSRNOG00000046585	AABR07054370.1	-0.635955	0.400272	0.999953	22.5023	53.7821	20.1609	10.9134	34.9988	16.1915
ENSRNOG00000019992	AABR07054400.1	0.0478858	0.808374	0.999953	4015.05	3365.95	3557.27	4080.51	4074.04	3154.4
ENSRNOG00000049208	AABR07054456.2	0.370209	0.5538	0.999953	11.7869	24.3542	14.5606	32.7402	17.9723	15.4555
ENSRNOG00000058515	AABR07054460.4	-0.522124	0.160066	0.999953	79.2938	91.3281	57.1225	55.6583	62.4302	41.2148
ENSRNOG00000029227	AABR07054469.1	-0.139315	0.833234	0.999953	15.0015	33.487	20.1609	10.9134	20.8101	30.1751
ENSRNOG00000061347	AABR07054490.1	-0.534218	0.518533	0.999953	131.799	339.944	231.85	31.6488	217.56	236.249
ENSRNOG00000019099	AABR07054578.1	-0.297252	0.0801636	0.999953	338.606	315.589	278.892	259.739	250.667	249.497
ENSRNOG00000008245	AABR07054614.1	-0.592432	0.354177	0.999953	2117.36	2480.07	1569.19	484.554	2398.83	1206.27
ENSRNOG00000049484	AABR07054639.1	0.536668	0.457041	0.999953	1287.99	699.168	2200.89	3815.32	961.993	1298.27
ENSRNOG00000028440	AABR07054850.1	-1.14776	0.176005	0.999953	42.8615	63.9297	30.2413	4.36535	35.9447	21.3434
ENSRNOG00000052044	AABR07054979.1	0.325374	0.428029	0.999953	41.79	38.5608	33.6014	65.4803	40.6742	37.5349
ENSRNOG00000046183	AABR07055280.1	0.191213	0.752213	0.999953	21.4308	32.4722	20.1609	38.1968	33.1069	13.9836
ENSRNOG00000056878	AABR07055492.1	0.145436	0.834303	0.999953	8.57231	10.1476	10.0804	5.45669	15.1346	11.0397
ENSRNOG00000039997	AABR07055527.1	-0.52243	0.444229	0.999953	8.57231	13.1918	20.1609	9.82205	6.62139	12.5116
ENSRNOG00000031216	AABR07055776.1	-0.156821	0.691098	0.999953	396.469	602.766	346.095	270.652	478.632	457.043
ENSRNOG00000021900	AABR07055834.1	-0.311872	0.199558	0.999953	227.166	214.114	229.61	142.965	211.884	184.731
ENSRNOG00000033056	AABR07055917.1	-0.134563	0.808041	0.999953	138.228	88.2839	155.687	180.071	110.672	58.1423
ENSRNOG00000007076	AABR07055919.1	-0.227864	0.365521	0.999953	159.659	182.656	128.806	121.139	138.103	142.78
ENSRNOG00000059181	AABR07055919.2	0.165774	0.780636	0.999953	10.7154	10.1476	13.4406	17.4614	9.45912	11.7757
ENSRNOG00000000958	AABR07055943.1	-0.919405	0.26278	0.999953	19.2877	15.2214	24.6411	20.7354	6.62139	4.41587
ENSRNOG00000009072	AABR07056013.1	0.102272	0.802941	0.999953	47.1477	30.4427	41.4418	39.2882	34.0528	53.7264
ENSRNOG00000048017	AABR07056026.1	0.566583	0.85961	0.999953	0	2.02951	28.0012	0	44.4579	0
ENSRNOG00000024494	AABR07056633.1	0.598173	0.711888	0.999953	27.86	2.02951	24.6411	77.485	3.78365	1.47196
ENSRNOG00000029837	AABR07056636.1	0.86615	0.40699	0.999953	13.93	6.08854	38.0816	73.1197	12.2969	20.6074
ENSRNOG00000021688	AABR07056686.1	0.373507	0.270032	0.999953	72.8646	64.9445	82.8836	122.23	72.8352	91.2613
ENSRNOG00000029115	AABR07057190.1	-0.259916	0.573738	0.999953	82.5085	185.701	152.327	81.8504	130.536	138.364
ENSRNOG00000005546	AABR07057196.1	0.0839818	0.877978	0.999953	28.9315	34.5017	59.3626	62.2063	39.7283	28.7032
ENSRNOG00000057241	AABR07057233.2	0.484998	0.708009	0.999953	9.64385	3.04427	24.6411	41.4709	2.83774	8.09576
ENSRNOG00000054306	AABR07057421.5	0.399256	0.594421	0.999953	13.93	11.1623	28.0012	9.82205	26.4855	33.119
ENSRNOG00000046245	AABR07057423.1	-0.335738	0.609326	0.999953	18.2162	44.6493	32.4814	29.4661	34.0528	12.5116
ENSRNOG00000051838	AABR07057491.1	0.275631	0.687317	0.999953	70.7215	64.9445	52.6423	142.965	54.8629	30.9111
ENSRNOG00000058166	AABR07057495.1	0.0650188	0.846764	0.999953	150.015	122.786	124.325	157.153	163.643	95.6772
ENSRNOG00000024507	AABR07057678.1	-0.0297331	0.985088	0.999953	87.8662	8.11806	424.498	471.458	17.9723	20.6074
ENSRNOG00000060927	AABR07057683.1	-0.0966138	0.91445	0.999953	19.2877	43.6346	49.2821	6.54803	43.512	54.4624
ENSRNOG00000004937	AABR07057765.1	-0.995525	0.593095	0.999953	22.5023	2.02951	32.4814	27.2835	0	1.47196
ENSRNOG00000054801	AABR07057997.1	1.20102	0.115855	0.999953	17.1446	56.8264	21.2809	125.504	39.7283	54.4624
ENSRNOG00000055178	AABR07058124.4	0.63101	0.407234	0.999953	94.2954	49.7231	67.2029	221.542	60.5384	45.6307
ENSRNOG00000062170	AABR07058158.1	-0.0932396	0.901773	0.999953	56.7915	74.0773	40.3217	17.4614	100.267	42.6867
ENSRNOG00000054367	AABR07058287.1	0.407202	0.446317	0.999953	12.8585	13.1918	22.401	27.2835	17.9723	19.1354
ENSRNOG00000031474	AABR07058360.1	-0.271436	0.646674	0.999953	37.5038	77.1215	69.443	24.0094	66.2139	61.8222
ENSRNOG00000007795	AABR07058410.1	-0.750322	0.202547	0.999953	64.2923	164.391	101.924	33.8315	81.3485	80.9576
ENSRNOG00000029450	AABR07058422.1	-0.411805	0.64383	0.999953	91.0808	27.3984	71.6831	100.403	24.5937	18.3995
ENSRNOG00000058042	AABR07058423.4	0.436306	0.529165	0.999953	32.1462	10.1476	17.9208	38.1968	27.4315	16.1915
ENSRNOG00000023122	AABR07058476.1	-0.478924	0.358517	0.999953	1483.01	1037.08	1103.25	372.146	1163.47	1063.49
ENSRNOG00000047414	AABR07058479.1	-0.372486	0.739523	0.999953	49.2908	76.1068	67.2029	2.18268	92.6994	53.7264
ENSRNOG00000032777	AABR07058519.1	-0.11043	0.772401	0.999953	43.9331	73.0625	60.4826	42.5622	63.3761	58.1423
ENSRNOG00000000190	AABR07058539.1	-0.352762	0.180326	0.999953	400.755	396.77	309.133	237.912	348.096	280.408
ENSRNOG00000053803	AABR07058656.1	0.402333	0.590137	0.999953	24.6454	27.3984	23.521	18.5528	65.2679	16.1915
ENSRNOG00000057791	AABR07058699.1	0.388624	0.82266	0.999953	9.64385	1.01476	21.2809	19.6441	0	22.0794
ENSRNOG00000060211	AABR07058699.2	-0.369942	0.74229	0.999953	218.594	69.0035	463.7	479.098	51.0793	51.5185
ENSRNOG00000045691	AABR07058795.1	-0.354346	0.621287	0.999953	17.1446	18.2656	50.4022	18.5528	33.1069	15.4555
ENSRNOG00000002475	AABR07058831.1	-0.0553398	0.922866	0.999953	42.8615	95.3872	66.0828	33.8315	74.7271	87.5814
ENSRNOG00000056338	AABR07058884.1	-1.44016	0.0773274	0.999953	11.7869	22.3247	14.5606	8.73071	1.89182	7.35978
ENSRNOG00000057943	AABR07058884.2	0.104867	0.741828	0.999953	139.3	85.2396	115.365	138.6	104.05	122.908
ENSRNOG00000055307	AABR07058886.1	0.324983	0.374493	0.999953	188.591	172.509	141.126	293.57	177.832	158.971
ENSRNOG00000059271	AABR07058985.2	0.110195	0.868138	0.999953	15.0015	15.2214	10.0804	7.63937	21.756	13.9836
ENSRNOG00000028311	AABR07058998.1	0.0936697	0.95647	0.999953	19.2877	4.05903	15.6807	37.1055	4.72956	0
ENSRNOG00000059626	AABR07059142.1	1.14854	0.570536	0.999953	9.64385	0	21.2809	65.4803	0.945912	2.20794
ENSRNOG00000061925	AABR07059159.1	0.328961	0.639324	0.999953	81.4369	57.8412	47.042	149.513	49.1874	36.0629
ENSRNOG00000061080	AABR07059168.2	-0.063376	0.809029	0.999953	1667.31	1166.97	1101.01	1251.77	1389.55	1125.31
ENSRNOG00000040214	AABR07059198.1	0.191966	0.753548	0.999953	136.085	37.546	82.8836	135.326	74.7271	83.1656
ENSRNOG00000048371	AABR07059232.1	0.00262631	0.992591	0.999953	91.0808	81.1806	71.6831	84.0331	92.6994	68.446
ENSRNOG00000060937	AABR07059258.1	1.1077	0.269556	0.999953	16.0731	5.07379	36.9616	42.5622	12.2969	69.9179
ENSRNOG00000031306	AABR07059563.1	-0.687769	0.623434	0.999953	80.3654	28.4132	285.612	221.542	6.62139	16.9275
ENSRNOG00000061046	AABR07059632.3	0.662324	0.189516	0.999953	25.7169	19.2804	20.1609	50.2016	25.5396	27.9672
ENSRNOG00000051922	AABR07059663.1	0.280454	0.452526	0.999953	1341.57	1681.45	1416.86	1132.81	1784.94	2473.62
ENSRNOG00000060069	AABR07059891.1	-0.0922483	0.748245	0.999953	1952.34	2817.98	2343.14	1683.94	2495.32	2492.76
ENSRNOG00000054990	AABR07060133.1	-0.00276138	0.995898	0.999953	61.0777	26.3837	62.7227	46.9276	66.2139	36.7989
ENSRNOG00000032847	AABR07060145.1	0.168687	0.596787	0.999953	70.7215	69.0035	80.6435	63.2976	102.159	81.6936
ENSRNOG00000048544	AABR07060165.1	-0.151794	0.793265	0.999953	13.93	21.3099	16.8007	10.9134	22.7019	13.2476
ENSRNOG00000054631	AABR07060350.1	-1.04858	0.275735	0.999953	5.35769	34.5017	13.4406	4.36535	9.45912	11.7757
ENSRNOG00000051999	AABR07060352.1	-0.12872	0.934527	0.999953	15.0015	49.7231	8.96039	0	48.2415	19.1354
ENSRNOG00000056059	AABR07060352.2	0.0161632	0.991473	0.999953	3.21462	14.2066	14.5606	0	22.7019	9.56772
ENSRNOG00000043164	AABR07060353.2	0.255005	0.826207	0.999953	11.7869	37.546	16.8007	4.36535	64.322	10.3037
ENSRNOG00000006617	AABR07060487.1	0.317246	0.803809	0.999953	380.396	28.4132	952.041	1220.12	89.8617	385.653
ENSRNOG00000059013	AABR07060519.1	0.10079	0.795206	0.999953	810.083	1149.72	665.309	636.25	979.965	1198.17
ENSRNOG00000057253	AABR07060560.3	1.70432	0.165474	0.999953	8.57231	11.1623	5.60024	70.937	4.72956	7.35978
ENSRNOG00000008611	AABR07060593.1	-0.448888	0.501186	0.999953	20.3592	10.1476	16.8007	16.3701	6.62139	11.7757
ENSRNOG00000033748	AABR07060610.1	-0.645263	0.311709	0.999953	17.1446	11.1623	14.5606	7.63937	13.2428	6.62381
ENSRNOG00000052491	AABR07060620.1	0.625582	0.325717	0.999953	112.512	37.546	128.806	161.518	81.3485	186.939
ENSRNOG00000005630	AABR07060778.1	0.263134	0.239814	0.999953	150.015	156.273	163.527	205.172	156.076	202.394
ENSRNOG00000057220	AABR07060792.1	-2.91625	NA	NA	0	438.375	12.3205	0	13.2428	46.3666
ENSRNOG00000006857	AABR07060833.1	0.520142	0.72327	0.999953	315.032	31.4575	1309.34	1030.22	24.5937	1319.61
ENSRNOG00000053679	AABR07060862.1	0.0814794	0.888198	0.999953	56.7915	31.4575	87.3638	89.4898	43.512	52.9904
ENSRNOG00000049829	AABR07060872.1	-0.722071	0.589472	0.999953	22171.2	96931.6	28870.4	427.805	58851.8	30424.6
ENSRNOG00000047464	AABR07060886.1	1.00566	0.55908	0.999953	48.2192	3.04427	19.0408	0	54.8629	86.1095
ENSRNOG00000055428	AABR07060963.1	3.12917	NA	NA	0	1.01476	73.9232	0	638.491	16.9275
ENSRNOG00000030177	AABR07060979.1	0.440964	0.835934	0.999953	0	15.2214	30.2413	0	25.5396	36.0629
ENSRNOG00000051739	AABR07061001.1	-2.67553	0.141239	0.999953	0	1771.77	1403.42	98.2205	311.205	87.5814
ENSRNOG00000053228	AABR07061036.1	-4.64359	0.125611	0.999953	0	0	66.0828	0	1.89182	0.735978
ENSRNOG00000061431	AABR07061134.1	3.15784	0.120243	0.999953	79.2938	175.553	4.48019	0	1976.96	337.814
ENSRNOG00000054121	AABR07061178.1	-0.167295	0.914932	0.999953	159.659	11.1623	501.782	553.309	14.1887	31.6471
ENSRNOG00000054709	AABR07061382.2	0.0388948	0.970551	0.999953	68.5785	73.0625	47.042	4.36535	120.131	69.182
ENSRNOG00000047151	AABR07061383.1	0.262901	0.493061	0.999953	47.1477	53.7821	71.6831	56.7496	89.8617	60.3502
ENSRNOG00000059421	AABR07061448.2	0.19465	0.893113	0.999953	10.7154	22.3247	6.72029	0	25.5396	19.8714
ENSRNOG00000049804	AABR07061513.1	-0.588467	0.557972	0.999953	10.7154	43.6346	8.96039	7.63937	26.4855	8.09576
ENSRNOG00000061726	AABR07061577.1	5.996	NA	NA	0	3.04427	1.12005	2.18268	2.83774	262.008
ENSRNOG00000053654	AABR07061614.2	0.646904	0.179335	0.999953	23.5738	21.3099	24.6411	50.2016	23.6478	35.327
ENSRNOG00000042732	AABR07061755.1	-0.774376	0.601753	0.999953	55.72	6.08854	152.327	111.317	3.78365	10.3037
ENSRNOG00000011606	AABR07061825.1	-0.0712068	0.886415	0.999953	26.7885	52.7674	68.3229	38.1968	49.1874	52.9904
ENSRNOG00000059964	AABR07061825.2	-0.343238	0.289571	0.999953	70.7215	63.9297	68.3229	42.5622	67.1598	50.0465
ENSRNOG00000023285	AABR07061842.1	0.213419	0.672003	0.999953	16.0731	31.4575	29.1213	31.6488	21.756	35.327
ENSRNOG00000000021	AABR07061902.1	-0.372384	0.576812	0.999953	306.46	355.165	147.846	80.759	340.528	203.866
ENSRNOG00000055966	AABR07062138.2	-0.987156	0.475222	0.999953	15.0015	16.2361	8.96039	0	3.78365	16.1915
ENSRNOG00000061420	AABR07062154.1	-0.510545	0.321599	0.999953	93.2238	55.8116	40.3217	31.6488	57.7007	43.4227
ENSRNOG00000057273	AABR07062157.1	-1.30356	0.174152	0.999953	25.7169	34.5017	28.0012	1.09134	18.9182	15.4555
ENSRNOG00000058993	AABR07062183.1	-0.297554	0.687434	0.999953	235.738	397.785	173.607	61.115	361.338	234.041
ENSRNOG00000059558	AABR07062344.2	0.199888	0.561009	0.999953	37.5038	28.4132	40.3217	41.4709	40.6742	39.7428
ENSRNOG00000033855	AABR07062466.1	-0.0761838	0.871079	0.999953	49.2908	95.3872	81.7635	53.4756	100.267	61.0862
ENSRNOG00000029308	AABR07062481.1	0.0263036	0.962788	0.999953	530.412	628.135	422.258	229.181	871.185	509.297
ENSRNOG00000053339	AABR07062512.1	-0.0448532	0.954509	0.999953	264.67	291.235	197.128	50.2016	438.903	240.665
ENSRNOG00000056041	AABR07062570.1	0.144709	0.522079	0.999953	1532.3	1659.13	1430.3	1348.89	1805.75	1953.29
ENSRNOG00000049378	AABR07062583.1	0.212705	0.602331	0.999953	941.882	630.164	947.561	1379.45	906.184	635.149
ENSRNOG00000033125	AABR07062694.1	0.0603135	0.949383	0.999953	10.7154	16.2361	6.72029	20.7354	2.83774	11.7757
ENSRNOG00000051824	AABR07062766.1	0.0949992	0.776218	0.999953	56.7915	89.2986	66.0828	63.2976	81.3485	81.6936
ENSRNOG00000060463	AABR07062799.2	-0.279081	0.717261	0.999953	43.9331	15.2214	54.8824	54.5669	19.8642	19.8714
ENSRNOG00000054861	AABR07062800.1	-0.283897	0.72175	0.999953	21.4308	42.6198	29.1213	6.54803	38.7824	30.9111
ENSRNOG00000031342	AABR07063082.1	-0.582076	0.42777	0.999953	75.0077	97.4167	44.8019	25.1008	93.6453	26.4952
ENSRNOG00000051056	AABR07063279.1	-0.176691	0.34999	0.999953	666.497	622.046	642.908	664.625	544.845	501.201
ENSRNOG00000057813	AABR07063281.1	0.373576	0.379742	0.999953	1432.65	645.386	1011.4	1763.6	1133.2	1106.18
ENSRNOG00000051471	AABR07063346.1	-0.283162	0.578381	0.999953	41.79	24.3542	25.7611	18.5528	34.0528	22.8153
ENSRNOG00000046707	AABR07063425.1	-0.162937	0.664805	0.999953	106.082	101.476	79.5234	94.9465	56.7547	104.509
ENSRNOG00000050156	AABR07063425.2	-0.136941	0.832954	0.999953	23.5738	13.1918	21.2809	16.3701	9.45912	26.4952
ENSRNOG00000052618	AABR07063740.1	-0.334471	0.719056	0.999953	15.0015	26.3837	29.1213	3.27402	34.0528	18.3995
ENSRNOG00000043366	AABR07063829.2	-0.437872	0.604893	0.999953	9.64385	20.2951	17.9208	3.27402	13.2428	18.3995
ENSRNOG00000011040	AABR07063855.1	0.16674	0.68827	0.999953	448.975	393.726	489.461	761.754	395.391	339.286
ENSRNOG00000055851	AABR07063901.2	0.320439	0.851546	0.999953	41.79	0	47.042	92.7638	9.45912	8.83174
ENSRNOG00000029594	AABR07064000.1	-0.0516956	0.928415	0.999953	16.0731	46.6788	32.4814	32.7402	35.9447	23.5513
ENSRNOG00000031285	AABR07064305.1	0.880946	0.216441	0.999953	12.8585	22.3247	29.1213	68.7543	19.8642	30.1751
ENSRNOG00000036504	AABR07064349.2	-0.0241192	0.971509	0.999953	208.95	249.63	197.128	60.0236	247.829	336.342
ENSRNOG00000051280	AABR07064502.1	0.821971	0.290105	0.999953	10.7154	5.07379	5.60024	6.54803	17.0264	13.9836
ENSRNOG00000051305	AABR07064503.1	0.200964	0.681494	0.999953	16.0731	17.2509	22.401	15.2787	25.5396	22.8153
ENSRNOG00000038771	AABR07064634.1	-0.0763247	0.885342	0.999953	20.3592	29.428	39.2017	17.4614	34.0528	32.383
ENSRNOG00000056128	AABR07064719.1	-0.1073	0.646079	0.999953	1313.71	1266.42	1242.13	910.176	1267.52	1368.92
ENSRNOG00000005568	AABR07064804.1	0.149708	0.772267	0.999953	1068.32	679.887	1297.02	1836.72	773.756	768.361
ENSRNOG00000033058	AABR07064810.1	-0.186642	0.751197	0.999953	41.79	72.0478	59.3626	21.8268	64.322	65.5021
ENSRNOG00000005323	AABR07064873.1	0.184147	0.686573	0.999953	3788.96	3130.53	2757.56	1835.63	4873.34	4284.87
ENSRNOG00000061968	AABR07064878.1	0.527332	0.284373	0.999953	21.4308	16.2361	22.401	25.1008	21.756	39.0069
ENSRNOG00000055777	AABR07064980.1	-0.114658	0.870681	0.999953	26.7885	52.7674	54.8824	14.1874	55.8088	53.7264
ENSRNOG00000002874	AABR07065078.1	-0.235027	0.285467	0.999953	247.525	270.94	268.812	185.528	224.181	257.592
ENSRNOG00000050817	AABR07065113.1	-0.198955	0.746569	0.999953	25.7169	17.2509	25.7611	15.2787	12.2969	31.6471
ENSRNOG00000055422	AABR07065124.1	0.936116	0.482059	0.999953	94.2954	11.1623	56.0024	271.743	9.45912	27.9672
ENSRNOG00000005718	AABR07065406.1	-0.273243	0.47762	0.999953	341.821	486.069	359.535	202.989	395.391	383.445
ENSRNOG00000060830	AABR07065406.2	0.346213	0.587278	0.999953	8.57231	13.1918	10.0804	19.6441	9.45912	11.7757
ENSRNOG00000055661	AABR07065420.1	0.0698982	0.847247	0.999953	336.463	236.438	301.293	420.165	276.206	222.265
ENSRNOG00000031889	AABR07065438.1	-0.324296	0.251013	0.999953	386.825	566.234	530.903	325.219	391.608	467.346
ENSRNOG00000051719	AABR07065498.1	0.913222	0.510842	0.999953	28.9315	2.02951	89.6039	99.3118	7.5673	119.964
ENSRNOG00000012677	AABR07065598.1	0.154131	0.819217	0.999953	9.64385	17.2509	38.0816	24.0094	24.5937	23.5513
ENSRNOG00000034190	AABR07065625.1	-0.510805	0.692235	0.999953	26749.9	90436.2	14320.9	801.042	59600	31893.6
ENSRNOG00000031848	AABR07065651.1	-1.66616	0.486407	0.999953	0	40.5903	6.72029	0	14.1887	0.735978
ENSRNOG00000056285	AABR07065693.3	-0.113737	0.946117	0.999953	31.0746	6.08854	3.36014	0	29.3233	8.09576
ENSRNOG00000050102	AABR07065699.1	-3.80432	0.0898204	0.999953	0	282.102	21.2809	0	11.3509	10.3037
ENSRNOG00000058352	AABR07065699.4	-1.98835	0.0618902	0.999953	190.734	95.3872	22.401	4.36535	37.8365	35.327
ENSRNOG00000059121	AABR07065714.1	0.171373	0.921041	0.999953	57.8631	4.05903	7.84034	0	34.9988	43.4227
ENSRNOG00000050118	AABR07065750.2	-1.73343	0.304577	0.999953	54.6485	537.821	109.765	0	165.535	45.6307
ENSRNOG00000050859	AABR07065772.1	-0.757649	0.801118	0.999953	12.8585	33.487	0	0	27.4315	0
ENSRNOG00000051653	AABR07065772.2	-4.77261	NA	NA	0	517.526	7.84034	0	0	19.1354
ENSRNOG00000048425	AABR07065776.3	-1.824	0.393393	0.999953	2828.86	741.787	8.96039	1.09134	1005.5	4.41587
ENSRNOG00000047308	AABR07065778.2	-9.95017	NA	NA	0	13.1918	484.981	0	0	0
ENSRNOG00000059613	AABR07065780.1	-4.26423	NA	NA	0	1114.2	1.12005	0	42.5661	15.4555
ENSRNOG00000033376	AABR07065782.1	3.35628	0.20743	0.999953	0	0	4.48019	0	16.0805	29.4391
ENSRNOG00000006333	AABR07065789.1	-4.74399	0.072286	0.999953	0	19.2804	81.7635	0	3.78365	0
ENSRNOG00000031918	AABR07065789.2	-2.29372	0.444438	0.999953	0	58.8559	0	0	7.5673	4.41587
ENSRNOG00000058824	AABR07065789.3	2.09609	0.516231	0.999953	0	390.681	0	0	499.442	1170.94
ENSRNOG00000060184	AABR07065808.1	-7.34283	NA	NA	0	0	81.7635	0	0	0
ENSRNOG00000042569	AABR07065811.1	3.29463	0.248604	0.999953	0	31.4575	0	0	214.722	94.2052
ENSRNOG00000049870	AABR07065812.2	0.271974	NA	NA	70.7215	0	4.48019	0	90.8076	0
ENSRNOG00000042319	AABR07065814.2	0.176588	NA	NA	0	233.394	0	0	260.126	3.67989
ENSRNOG00000055537	AABR07065814.6	6.74854	0.0844041	0.999953	0	0	0	0	63.3761	0
ENSRNOG00000050143	AABR07065815.2	-1.45511	0.452627	0.999953	100.725	71.033	2.2401	0	60.5384	2.94391
ENSRNOG00000050561	AABR07065821.1	-3.66692	0.213848	0.999953	8.57231	171.494	0	0	14.1887	0
ENSRNOG00000030235	AABR07065823.2	0.543686	0.70462	0.999953	7.50077	12.1771	4.48019	0	18.9182	16.1915
ENSRNOG00000050708	AABR07065823.3	0.39483	0.812877	0.999953	39.6469	3.04427	12.3205	0	43.512	28.7032
ENSRNOG00000049315	AABR07065827.1	1.28625	0.467987	0.999953	54.6485	3.04427	53.7623	0	129.59	142.044
ENSRNOG00000048384	AABR07065834.1	-3.22243	NA	NA	1.07154	205.996	1.12005	0	3.78365	18.3995
ENSRNOG00000055375	AABR07065837.1	4.21458	0.0951517	0.999953	4.28615	0	58.2425	0	1109.56	50.7825
ENSRNOG00000046401	AABR07065886.1	5.44297	NA	NA	0	2.02951	0	0	88.9158	0
ENSRNOG00000055113	AABR07065895.1	-6.07177	NA	NA	0	207.01	0	2.18268	0.945912	0
ENSRNOG00000011871	AABR07066180.1	0.173729	0.603166	0.999953	297.888	305.442	216.169	409.252	267.693	248.761
ENSRNOG00000048686	AABR07066379.1	0.261379	0.668291	0.999953	208.95	141.051	422.258	485.646	206.209	234.041
ENSRNOG00000031939	AABR07066416.1	0.00307997	0.995796	0.999953	26.7885	21.3099	49.2821	46.9276	27.4315	23.5513
ENSRNOG00000049194	AABR07066435.1	0.648237	0.507871	0.999953	5.35769	6.08854	24.6411	30.5575	7.5673	18.3995
ENSRNOG00000049123	AABR07066510.1	0.2536	0.493273	0.999953	107.154	75.092	100.804	76.3937	130.536	129.532
ENSRNOG00000031079	AABR07066516.1	0.0130433	0.977354	0.999953	26.7885	25.3689	35.8415	19.6441	33.1069	35.327
ENSRNOG00000049511	AABR07066522.1	0.129967	0.708723	0.999953	1006.17	602.766	889.318	672.265	1120.91	939.844
ENSRNOG00000048462	AABR07066529.1	-0.0518642	0.941568	0.999953	215.379	266.881	225.13	57.8409	247.829	376.085
ENSRNOG00000056941	AABR07066529.3	-0.405493	0.38078	0.999953	56.7915	88.2839	72.8031	32.7402	74.7271	56.6703
ENSRNOG00000049939	AABR07066677.1	0.154633	0.766466	0.999953	174.661	116.697	247.531	309.94	134.32	156.027
ENSRNOG00000047003	AABR07066693.1	0.190288	0.721307	0.999953	182.162	131.918	304.653	335.041	136.211	234.777
ENSRNOG00000047581	AABR07066700.1	-0.110589	0.855703	0.999953	43.9331	29.428	61.6027	67.663	24.5937	33.119
ENSRNOG00000042360	AABR07066752.1	-0.0809858	0.93321	0.999953	11.7869	27.3984	29.1213	3.27402	29.3233	31.6471
ENSRNOG00000022934	AABR07066818.1	-0.154221	0.708138	0.999953	107.154	151.199	123.205	68.7543	144.725	128.796
ENSRNOG00000039790	AABR07066826.1	0.0991289	0.85497	0.999953	57.8631	39.5755	26.8812	64.389	30.2692	39.0069
ENSRNOG00000020153	AABR07066830.1	-0.0436904	0.885963	0.999953	425.401	466.788	554.424	591.505	344.312	468.082
ENSRNOG00000054665	AABR07066861.1	-0.665686	0.227353	0.999953	116.798	104.52	86.2437	43.6535	110.672	39.7428
ENSRNOG00000056226	AABR07066944.1	0.320535	0.67065	0.999953	66.4354	58.8559	127.685	206.263	65.2679	44.8947
ENSRNOG00000011124	AABR07067267.1	0.24168	0.355882	0.999953	414.685	399.814	324.814	557.674	400.121	390.805
ENSRNOG00000057235	AABR07067355.1	1.87391	0.279438	0.999953	15.0015	0	25.7611	120.047	2.83774	26.4952
ENSRNOG00000046298	AABR07067401.1	0.910048	0.334893	0.999953	50.3623	47.6936	43.6819	10.9134	84.1862	170.747
ENSRNOG00000052328	AABR07067441.3	-0.219283	0.765992	0.999953	5.35769	13.1918	15.6807	10.9134	6.62139	11.7757
ENSRNOG00000016444	AABR07067506.1	0.343834	0.401869	0.999953	31.0746	28.4132	40.3217	53.4756	32.161	41.2148
ENSRNOG00000028330	AABR07067600.1	0.963831	0.28277	0.999953	27.86	17.2509	54.8824	137.509	28.3774	29.4391
ENSRNOG00000032947	AABR07067749.1	-0.66517	0.283511	0.999953	26.7885	47.6936	51.5222	12.0047	36.8906	30.1751
ENSRNOG00000060678	AABR07067763.1	-0.630389	0.447942	0.999953	12.8585	13.1918	15.6807	2.18268	14.1887	10.3037
ENSRNOG00000062154	AABR07067810.1	-0.776148	0.468463	0.999953	1084.4	1346.58	159.047	81.8504	1023.48	406.996
ENSRNOG00000046349	AABR07067829.1	-0.413549	0.422729	0.999953	53.5769	118.727	100.804	42.5622	90.8076	71.3899
ENSRNOG00000012961	AABR07067882.1	-0.0980748	0.894476	0.999953	36.4323	43.6346	21.2809	9.82205	42.5661	41.9508
ENSRNOG00000046343	AABR07067896.1	-0.155336	0.907479	0.999953	22.5023	11.1623	91.844	98.2205	6.62139	8.09576
ENSRNOG00000053007	AABR07067950.1	-0.168062	0.899717	0.999953	16.0731	2.02951	38.0816	20.7354	1.89182	27.2312
ENSRNOG00000059494	AABR07068046.1	-0.404672	0.491068	0.999953	13.93	15.2214	11.2005	7.63937	13.2428	9.56772
ENSRNOG00000025970	AABR07068127.1	-0.373914	0.407289	0.999953	690.071	300.368	817.635	470.367	482.415	442.323
ENSRNOG00000027719	AABR07068154.1	-0.100575	0.74676	0.999953	66.4354	65.9592	50.4022	53.4756	51.0793	65.5021
ENSRNOG00000053200	AABR07068161.1	-0.553437	0.483825	0.999953	1509.8	2197.96	926.28	235.729	1853.04	1068.64
ENSRNOG00000061442	AABR07068214.1	0.102142	0.862209	0.999953	424.329	497.231	286.732	164.792	602.546	529.168
ENSRNOG00000062183	AABR07068229.1	0.538518	0.77744	0.999953	27.86	9.13281	6.72029	62.2063	0	1.47196
ENSRNOG00000022614	AABR07068253.1	0.389486	0.65897	0.999953	4.28615	6.08854	16.8007	18.5528	7.5673	9.56772
ENSRNOG00000023577	AABR07068272.1	0.116258	0.593465	0.999953	2552.4	2180.71	2198.65	2017.88	2776.25	2717.97
ENSRNOG00000061524	AABR07068285.2	-0.419833	0.54661	0.999953	35.3608	34.5017	33.6014	46.9276	20.8101	10.3037
ENSRNOG00000019648	AABR07068316.1	-0.109416	0.906654	0.999953	1399.43	2571.39	1356.38	170.249	2168.03	2599.48
ENSRNOG00000059440	AABR07068316.2	-0.453606	0.403484	0.999953	65.3638	27.3984	56.0024	50.2016	29.3233	29.4391
ENSRNOG00000052493	AABR07068327.2	-0.504504	0.382925	0.999953	33.2177	63.9297	43.6819	16.3701	43.512	39.0069
ENSRNOG00000059110	AABR07068341.1	0.068029	0.836713	0.999953	353.608	319.648	536.503	509.655	357.555	401.108
ENSRNOG00000016974	AABR07068351.1	-0.00279334	0.992346	0.999953	2205.23	2129.98	2909.89	3087.4	2033.71	2110.79
ENSRNOG00000046623	AABR07068455.1	-0.138274	0.84708	0.999953	20.3592	15.2214	25.7611	33.8315	11.3509	11.0397
ENSRNOG00000032765	AABR07068536.1	-0.614547	0.355078	0.999953	15.0015	19.2804	17.9208	15.2787	14.1887	5.15185
ENSRNOG00000057499	AABR07068587.1	-0.134712	0.801985	0.999953	51.4338	52.7674	62.7227	43.6535	27.4315	80.2216
ENSRNOG00000057630	AABR07068590.2	-0.890275	0.312248	0.999953	5.35769	26.3837	13.4406	10.9134	4.72956	8.83174
ENSRNOG00000025273	AABR07068728.1	0.914779	0.479327	0.999953	8.57231	3.04427	51.5222	88.3984	12.2969	18.3995
ENSRNOG00000059237	AABR07068851.1	1.15163	0.506207	0.999953	513.267	28.4132	909.479	3139.78	68.1057	16.1915
ENSRNOG00000053409	AABR07068852.1	-0.510419	0.367804	0.999953	12.8585	15.2214	19.0408	12.0047	13.2428	8.09576
ENSRNOG00000033199	AABR07068955.1	0.339259	0.416285	0.999953	31.0746	59.8707	44.8019	50.2016	52.0252	69.182
ENSRNOG00000054478	AABR07069211.1	0.79867	0.476044	0.999953	19.2877	3.04427	63.8427	88.3984	28.3774	33.119
ENSRNOG00000024757	AABR07069219.1	-0.118526	0.76937	0.999953	1739.11	2076.19	1282.46	951.647	1767.91	1975.37
ENSRNOG00000051989	AABR07069227.1	-0.225945	0.267278	0.999953	240.025	224.261	212.809	214.994	197.696	167.803
ENSRNOG00000059163	AABR07069454.1	-0.00822453	0.980002	0.999953	293.602	327.767	216.169	205.172	294.179	332.662
ENSRNOG00000026979	AABR07069466.1	-0.0717519	0.923307	0.999953	277.528	96.4019	243.05	367.781	138.103	81.6936
ENSRNOG00000056108	AABR07069473.1	-0.0454479	0.920389	0.999953	133.942	163.376	109.765	189.893	127.698	78.0137
ENSRNOG00000033244	AABR07069969.1	0.30643	0.623587	0.999953	9.64385	10.1476	7.84034	8.73071	10.405	14.7196
ENSRNOG00000050630	AABR07070043.1	1.06628	0.235549	0.999953	349.322	268.911	638.427	2025.52	284.72	321.623
ENSRNOG00000060536	AABR07070078.1	-0.0517936	0.95861	0.999953	16.0731	5.07379	28.0012	27.2835	4.72956	15.4555
ENSRNOG00000059851	AABR07070117.1	-0.475605	0.468403	0.999953	62.1492	117.712	64.9628	21.8268	83.2403	70.6539
ENSRNOG00000053537	AABR07070131.1	0.13189	0.838794	0.999953	177.875	125.83	290.092	285.931	80.4025	284.088
ENSRNOG00000015333	AABR07070225.1	-0.66437	0.259145	0.999953	12.8585	21.3099	29.1213	13.0961	10.405	16.1915
ENSRNOG00000022382	AABR07070238.1	-0.0330483	0.908394	0.999953	173.589	193.819	161.287	130.961	174.048	210.49
ENSRNOG00000055900	AABR07070270.1	0.195509	0.74169	0.999953	9.64385	14.2066	13.4406	19.6441	13.2428	10.3037
ENSRNOG00000053753	AABR07070307.1	-0.184287	0.65519	0.999953	237.882	269.925	133.286	163.701	157.967	242.137
ENSRNOG00000051221	AABR07070310.1	0.174176	0.825722	0.999953	24.6454	11.1623	5.60024	16.3701	10.405	19.8714
ENSRNOG00000051285	AABR07070312.1	0.475769	0.626168	0.999953	50.3623	10.1476	5.60024	30.5575	20.8101	40.4788
ENSRNOG00000049584	AABR07070555.1	0.189674	0.741514	0.999953	24.6454	31.4575	41.4418	53.4756	18.9182	39.0069
ENSRNOG00000053544	AABR07070581.1	0.269165	0.850265	0.999953	16.0731	2.02951	12.3205	31.6488	3.78365	1.47196
ENSRNOG00000059112	AABR07070599.1	-0.147783	0.711937	0.999953	25.7169	22.3247	30.2413	24.0094	24.5937	22.0794
ENSRNOG00000060888	AABR07070689.1	-0.118048	0.886721	0.999953	5.35769	24.3542	15.6807	9.82205	10.405	21.3434
ENSRNOG00000053321	AABR07070720.1	-0.582412	0.849692	0.999953	11.7869	0	43.6819	37.1055	0	0
ENSRNOG00000051416	AABR07071000.1	0.0159718	0.972582	0.999953	25.7169	29.428	32.4814	40.3795	19.8642	28.7032
ENSRNOG00000030296	AABR07071195.1	-0.632462	0.449147	0.999953	34.2892	67.9887	36.9616	6.54803	49.1874	33.855
ENSRNOG00000060605	AABR07071208.2	0.316982	0.612989	0.999953	26.7885	29.428	13.4406	36.0142	35.9447	15.4555
ENSRNOG00000060723	AABR07071244.1	0.0490775	0.704312	0.999953	2978.88	3169.09	2735.16	3125.59	3170.7	2896.07
ENSRNOG00000046440	AABR07071393.1	-0.693259	0.308408	0.999953	19.2877	14.2066	7.84034	8.73071	10.405	6.62381
ENSRNOG00000052395	AABR07071395.1	0.699824	0.0663838	0.999953	122.155	93.3577	161.287	269.561	178.777	164.123
ENSRNOG00000053820	AABR07071661.1	0.193751	0.70599	0.999953	80.3654	51.7526	92.964	126.595	50.1334	80.9576
ENSRNOG00000059784	AABR07071697.1	0.331848	0.56749	0.999953	20.3592	19.2804	12.3205	15.2787	17.9723	31.6471
ENSRNOG00000047457	AABR07071765.1	-0.28473	0.656964	0.999953	68.5785	54.7969	26.8812	28.3748	67.1598	27.9672
ENSRNOG00000052222	AABR07071813.1	-0.426469	0.58694	0.999953	45.0046	29.428	39.2017	6.54803	34.0528	43.4227
ENSRNOG00000059979	AABR07071838.1	0.16477	0.87379	0.999953	8.57231	21.3099	13.4406	2.18268	29.3233	16.9275
ENSRNOG00000042372	AABR07071842.1	0.390336	0.371115	0.999953	25.7169	32.4722	43.6819	54.5669	46.3497	33.119
ENSRNOG00000017306	AABR07071876.1	0.0550089	0.822692	0.999953	773.651	838.189	929.64	710.461	854.159	1073.79
ENSRNOG00000018885	AABR07071891.1	-0.44521	0.188284	0.999953	102.868	72.0478	88.4838	72.0283	72.8352	49.3106
ENSRNOG00000037673	AABR07071891.2	0.0587893	0.850733	0.999953	169.303	161.346	182.568	126.595	183.507	223.001
ENSRNOG00000052237	AABR07071904.1	-0.658168	0.562035	0.999953	10.7154	11.1623	17.9208	20.7354	1.89182	2.94391
ENSRNOG00000043180	AABR07071966.1	1.35138	0.152388	0.999953	11.7869	31.4575	34.7215	19.6441	35.9447	142.78
ENSRNOG00000056322	AABR07071969.1	-1.06607	0.274832	0.999953	36.4323	75.092	21.2809	3.27402	31.2151	28.7032
ENSRNOG00000031947	AABR07071986.1	-0.28983	0.439175	0.999953	105.011	171.494	140.006	79.6677	128.644	131.74
ENSRNOG00000020996	AABR07072017.1	-0.0994633	0.695019	0.999953	1742.32	1817.43	2372.26	2215.42	1597.65	1724.4
ENSRNOG00000028883	AABR07072078.1	-0.140565	0.832035	0.999953	19.2877	48.7083	24.6411	14.1874	34.9988	34.591
ENSRNOG00000042579	AABR07072078.2	0.28559	0.712165	0.999953	45.0046	26.3837	82.8836	117.865	35.9447	34.591
ENSRNOG00000038894	AABR07072096.1	-0.620062	0.461582	0.999953	84.6515	197.878	60.4826	20.7354	132.428	69.9179
ENSRNOG00000006943	AABR07072108.1	-0.0901064	0.474017	0.999953	491.836	524.629	499.541	492.194	458.767	473.97
ENSRNOG00000057356	AABR07072112.1	6.26803	NA	NA	0	2.02951	3.36014	1.09134	0	413.62
ENSRNOG00000051188	AABR07072152.1	0.125547	0.819968	0.999953	31.0746	18.2656	51.5222	41.4709	29.3233	39.0069
ENSRNOG00000051065	AABR07072184.2	0.275418	0.719456	0.999953	5.35769	15.2214	11.2005	7.63937	11.3509	19.1354
ENSRNOG00000051098	AABR07072184.3	-0.811504	0.422383	0.999953	36.4323	44.6493	39.2017	2.18268	46.3497	19.8714
ENSRNOG00000011155	AABR07072207.1	0.215275	0.644509	0.999953	22.5023	37.546	43.6819	31.6488	51.0793	37.5349
ENSRNOG00000001680	AABR07072230.1	-0.160628	0.621255	0.999953	617.206	690.035	505.142	387.425	697.137	536.528
ENSRNOG00000062181	AABR07072236.1	-0.138268	0.787654	0.999953	1173.33	1620.57	997.963	522.751	1426.44	1495.51
ENSRNOG00000060328	AABR07072262.1	22.6327	NA	NA	0	0	0	0	384.04	0
ENSRNOG00000059673	AABR07072283.2	0.311626	0.58464	0.999953	20.3592	27.3984	24.6411	15.2787	31.2151	42.6867
ENSRNOG00000051337	AABR07072340.1	-0.117839	0.86744	0.999953	7.50077	11.1623	22.401	10.9134	10.405	16.1915
ENSRNOG00000022144	AABR07072356.1	0.0302488	0.929387	0.999953	459.69	806.732	599.226	486.737	684.841	733.034
ENSRNOG00000011809	AABR07072449.1	0.308588	0.799771	0.999953	1874.12	186.715	1280.22	3544.67	332.961	260.536
ENSRNOG00000062255	AABR07072646.1	6.81372	NA	NA	0	1.01476	0	115.682	0	0
ENSRNOG00000028765	AABR07072748.1	0.394482	0.791592	0.999953	182.162	7.1033	128.806	384.151	17.9723	16.1915
ENSRNOG00000062252	AABR07072853.4	2.7079	0.120606	0.999953	21.4308	0	5.60024	148.422	24.5937	3.67989
ENSRNOG00000017708	AABR07073038.1	-0.136022	0.646634	0.999953	2056.28	3055.43	2887.48	1965.5	2313.7	2999.11
ENSRNOG00000059100	AABR07073038.2	-0.0505793	0.873908	0.999953	341.821	266.881	291.213	375.42	282.828	211.962
ENSRNOG00000028747	AABR07073039.1	0.531398	0.318026	0.999953	13.93	29.428	17.9208	21.8268	31.2151	35.327
ENSRNOG00000060344	AABR07073045.1	0.0445277	0.893059	0.999953	155.373	140.036	203.849	127.687	176.886	209.018
ENSRNOG00000026594	AABR07073134.1	0.612151	0.14893	0.999953	171.446	191.789	208.329	164.792	303.638	404.052
ENSRNOG00000021437	AABR07073181.1	0.0370465	0.971319	0.999953	1107.97	1048.24	722.431	58.9323	1756.56	1137.82
ENSRNOG00000051701	AABR07073453.1	0.174803	0.773916	0.999953	60.0062	55.8116	114.245	141.874	48.2415	69.9179
ENSRNOG00000000967	Aacs	0.30787	0.716401	0.999953	1882.69	752.95	2816.92	4703.67	767.135	1279.13
ENSRNOG00000011861	Aadat	-0.431034	0.77245	0.999953	355.751	42.6198	1050.61	988.753	23.6478	62.5582
ENSRNOG00000018886	Aaed1	0.309012	0.0746122	0.999953	563.629	522.6	456.98	666.808	662.139	584.367
ENSRNOG00000008424	Aagab	0.240102	0.142849	0.999953	1167.98	1191.32	1308.22	1426.38	1294.01	1609.58
ENSRNOG00000018317	Aak1	0.552386	NA	NA	824.013	180.627	850.117	2356.2	194.858	169.275
ENSRNOG00000012584	Aamdc	0.308823	0.138647	0.999953	395.398	478.965	442.419	620.972	466.335	544.624
ENSRNOG00000014399	Aamp	0.00500877	0.966939	0.999953	9352.39	10067.4	10442.2	9501.19	9812.89	10649.6
ENSRNOG00000011182	Aanat	0.107278	0.918957	0.999953	52.5054	18.2656	230.73	205.172	58.6466	61.0862
ENSRNOG00000020086	Aar2	-0.000827949	0.997711	0.999953	2617.77	2372.5	3081.25	3515.2	2231.41	2321.28
ENSRNOG00000004708	Aard	-0.733483	0.450159	0.999953	36.4323	17.2509	23.521	31.6488	12.2969	2.94391
ENSRNOG00000018404	Aars	-0.0193082	0.971111	0.999953	6709.97	4307.64	9718.66	10954.9	4750.37	4755.89
ENSRNOG00000025808	Aars2	0.35661	0.266799	0.999953	675.069	507.379	687.71	1067.33	658.355	669.74
ENSRNOG00000020658	Aarsd1	0.254167	0.527583	0.999953	2425.96	2083.3	2819.16	4389.36	2075.33	2276.38
ENSRNOG00000002137	Aasdh	-0.0785934	0.834487	0.999953	428.615	260.793	404.337	453.997	330.123	252.441
ENSRNOG00000005795	Aasdhppt	0.0780995	0.734056	0.999953	963.313	1439.94	1189.49	1240.85	1200.36	1351.26
ENSRNOG00000039494	Aass	0.424953	0.265449	0.999953	394.326	325.737	510.742	664.625	353.771	633.677
ENSRNOG00000002778	Aatf	-0.120376	0.422553	0.999953	685.785	808.761	800.834	717.009	668.76	725.675
ENSRNOG00000004392	Aatk	0.327833	0.537021	0.999953	1136.9	735.699	1042.76	2026.62	1002.67	630.733
ENSRNOG00000002636	Abat	0.288622	0.803808	0.999953	313.961	106.549	692.19	1038.95	40.6742	279.672
ENSRNOG00000018126	Abca1	-0.28373	0.581143	0.999953	1015.82	1132.47	640.668	367.781	1063.21	859.623
ENSRNOG00000015783	Abca16	-0.943032	0.466694	0.999953	66.4354	7.1033	22.401	1.09134	30.2692	18.3995
ENSRNOG00000039656	Abca17	0.345909	0.580374	0.999953	13.93	24.3542	28.0012	14.1874	31.2151	38.2709
ENSRNOG00000014268	Abca2	0.0996875	0.789988	0.999953	4341.87	4432.46	3816	2969.53	4009.72	6510.46
ENSRNOG00000050057	Abca3	0.417406	0.132863	0.999953	1816.26	1354.7	1227.57	1879.28	1648.73	2345.56
ENSRNOG00000012892	Abca4	1.17171	0.345342	0.999953	3502.86	202.951	3569.59	12931.3	843.754	2614.93
ENSRNOG00000004378	Abca5	0.407144	0.589801	0.999953	151.087	64.9445	203.849	339.406	71.8893	145.724
ENSRNOG00000046890	Abca6	-0.797982	0.571884	0.999953	26.7885	20.2951	0	6.54803	9.45912	11.0397
ENSRNOG00000012939	Abca7	-0.0716375	0.666524	0.999953	728.646	630.164	582.425	641.707	613.897	592.463
ENSRNOG00000004040	Abca8	-0.391287	0.377173	0.999953	492.908	602.766	364.016	253.191	558.088	301.751
ENSRNOG00000004147	Abca8a	-0.340786	0.351461	0.999953	8315.14	10147.6	6700.13	5262.43	9323.86	5282.85
ENSRNOG00000059326	Abca9	-0.45608	0.581473	0.999953	78.2223	45.6641	14.5606	16.3701	31.2151	52.9904
ENSRNOG00000017993	Abcb10	0.110385	0.609486	0.999953	794.01	861.529	725.791	965.835	906.184	700.651
ENSRNOG00000008012	Abcb1b	0.647738	0.069338	0.999953	715.788	927.488	573.465	922.181	991.316	1558.8
ENSRNOG00000018697	Abcb6	0.478534	0.445408	0.999953	1230.13	856.455	1681.19	3244.55	1049.02	956.772
ENSRNOG00000002790	Abcb7	0.68488	0.293371	0.999953	268.956	214.114	299.053	814.139	202.425	241.401
ENSRNOG00000008557	Abcb8	0.223081	0.460443	0.999953	1342.64	1344.55	1640.87	2225.24	1285.49	1541.87
ENSRNOG00000001082	Abcb9	0.305142	0.716349	0.999953	535.769	276.014	809.795	1448.21	285.666	270.104
ENSRNOG00000022305	Abcc1	0.220531	0.349922	0.999953	1459.44	1278.59	1021.48	1306.33	1664.81	1409.4
ENSRNOG00000018863	Abcc10	0.163123	0.613082	0.999953	387.897	330.811	287.852	461.636	263.91	401.844
ENSRNOG00000002948	Abcc3	0.156026	0.748573	0.999953	478.978	593.633	491.701	266.287	751.054	724.939
ENSRNOG00000010064	Abcc4	0.860826	0.119045	0.999953	440.402	292.25	309.133	372.146	419.985	1098.82
ENSRNOG00000029178	Abcc5	0.274087	0.592073	0.999953	1013.68	595.662	1308.22	1767.97	1051.85	708.747
ENSRNOG00000028781	Abcc6	1.70799	0.0697864	0.999953	16.0731	3.04427	22.401	37.1055	19.8642	78.0137
ENSRNOG00000021130	Abcc8	1.13189	0.383165	0.999953	98.5815	5.07379	165.767	458.362	41.6201	90.5253
ENSRNOG00000036960	Abcc9	-0.338891	0.535865	0.999953	3077.46	5183.38	2387.94	1508.23	4358.76	2552.37
ENSRNOG00000056524	Abcd1	0.111464	0.844916	0.999953	1132.62	1450.09	782.914	490.011	1544.67	1600.75
ENSRNOG00000015538	Abcd2	-0.0852086	0.936139	0.999953	743.648	252.675	1451.58	1834.54	318.772	154.555
ENSRNOG00000011929	Abcd3	0.034913	0.847772	0.999953	953.669	930.532	797.474	814.139	918.481	1013.44
ENSRNOG00000011964	Abcd4	0.00913332	0.973104	0.999953	390.04	309.501	288.972	265.195	389.716	339.286
ENSRNOG00000018345	Abce1	0.112806	0.49277	0.999953	2764.57	2736.8	2897.56	3419.16	3011.78	2653.2
ENSRNOG00000000799	Abcf1	0.156566	0.0816072	0.999953	3602.51	3711.98	3835.05	4272.59	4068.37	4087.62
ENSRNOG00000010609	Abcf2	0.15748	0.670199	0.999953	4631.19	3890.58	5726.81	7538.97	4300.12	4053.77
ENSRNOG00000001710	Abcf3	0.0601669	0.862985	0.999953	4310.8	3535.41	5121.98	6238.09	3458.26	3824.88
ENSRNOG00000001158	Abcg1	0.209552	0.187183	0.999953	3462.14	2891.04	3476.63	3870.98	3992.7	3503.26
ENSRNOG00000007041	Abcg2	-0.279918	0.701751	0.999953	1487.3	2024.44	523.063	404.887	1594.81	1323.29
ENSRNOG00000030216	Abcg3l1	-0.275192	0.603168	0.999953	371.824	451.567	273.292	145.148	463.497	297.335
ENSRNOG00000039890	Abcg3l3	-0.0859206	0.889936	0.999953	433.973	410.977	257.611	122.23	520.252	395.956
ENSRNOG00000008862	Abcg4	0.27648	0.760152	0.999953	714.716	342.988	1227.57	2042.99	263.91	461.458
ENSRNOG00000005250	Abcg5	3.43423	NA	NA	26.7885	43.6346	17.9208	4.36535	28.3774	922.181
ENSRNOG00000025689	Abhd1	-0.100403	0.651696	0.999953	986.887	1303.96	1135.73	1012.76	1239.15	944.996
ENSRNOG00000018910	Abhd11	0.0734569	0.553339	0.999953	475.763	495.201	496.181	494.376	514.576	533.584
ENSRNOG00000036934	Abhd12	0.0261538	0.927517	0.999953	5148.74	4817.05	6051.62	7151.54	4672.81	4487.26
ENSRNOG00000014598	Abhd13	-0.270092	0.149847	0.999953	1956.63	2034.59	1564.71	1429.65	1650.62	1527.16
ENSRNOG00000011936	Abhd14a	-0.0313232	0.889799	0.999953	1474.44	1577.95	1188.37	1167.73	1434	1547.03
ENSRNOG00000012073	Abhd14b	0.223101	0.629514	0.999953	2149.51	2777.39	2573.87	1622.82	2568.15	4563.07
ENSRNOG00000015002	Abhd15	-0.588751	0.480198	0.999953	406.113	665.681	164.647	67.663	410.526	343.702
ENSRNOG00000056637	Abhd16a	0.0938615	0.669724	0.999953	5153.03	4724.71	5209.34	6603.69	4701.18	4797.84
ENSRNOG00000018212	Abhd17a	-0.392486	0.33707	0.999953	2109.86	2690.12	1482.94	1348.89	2249.38	1188.61
ENSRNOG00000012514	Abhd17b	-0.805189	0.0795924	0.999953	829.371	862.544	331.534	435.444	362.284	360.629
ENSRNOG00000012683	Abhd17c	-0.426712	0.274931	0.999953	111.44	149.169	132.166	61.115	104.996	125.116
ENSRNOG00000013692	Abhd18	0.876154	0.20172	0.999953	84.6515	39.5755	71.6831	211.72	98.3749	50.0465
ENSRNOG00000029370	Abhd3	-0.0981527	0.760513	0.999953	500.408	523.615	492.821	655.894	367.96	394.484
ENSRNOG00000009244	Abhd4	-0.162478	0.535793	0.999953	8795.19	11099.4	9102.63	6530.57	9793.98	9583.17
ENSRNOG00000000221	Abhd5	0.140213	0.699761	0.999953	1895.55	2392.8	1653.19	1427.47	2841.52	2278.59
ENSRNOG00000008167	Abhd6	-0.117438	0.310283	0.999953	3772.89	3688.64	3324.3	3419.16	3240.7	3283.94
ENSRNOG00000000054	Abhd8	0.503365	0.479619	0.999953	3472.86	1776.84	4857.65	8799.46	1824.66	3703.44
ENSRNOG00000031325	Abi1	-0.0304313	0.894828	0.999953	2347.74	2807.83	2288.26	2003.7	2875.57	2408.86
ENSRNOG00000017707	Abi2	0.100865	0.718625	0.999953	1555.87	1295.84	1827.92	2067	1346.03	1605.9
ENSRNOG00000005575	Abi3	-0.384223	0.643494	0.999953	1311.56	1804.24	1825.68	190.984	2103.71	1491.09
ENSRNOG00000001627	Abi3bp	0.164603	0.850152	0.999953	1955.56	5316.31	1686.79	656.986	3761.89	5622.14
ENSRNOG00000009371	Abl1	0.183673	0.824471	0.999953	47.1477	33.487	8.96039	17.4614	30.2692	53.7264
ENSRNOG00000004305	Abl2	0.214671	0.399169	0.999953	94.2954	72.0478	79.5234	91.6724	103.104	90.5253
ENSRNOG00000007882	Ablim2	1.05434	0.414496	0.999953	289.315	51.7526	422.258	1422.01	96.4831	66.974
ENSRNOG00000046958	Abo	-0.261103	0.535392	0.999953	441.474	506.364	389.777	205.172	416.201	493.841
ENSRNOG00000045801	Abo2	-0.555989	0.594132	0.999953	257.169	299.353	127.685	10.9134	282.828	171.483
ENSRNOG00000056837	Abr	0.0381681	0.823675	0.999953	1798.04	1531.27	1711.43	1925.12	1704.53	1547.76
ENSRNOG00000007999	Abra	3.15604	0.115774	0.999953	180.018	6.08854	5.60024	1625	83.2403	0.735978
ENSRNOG00000051450	Abracl	-0.387588	0.560925	0.999953	1266.56	2773.33	1611.75	469.276	2101.82	1748.68
ENSRNOG00000002165	Abraxas1	-0.174144	0.488174	0.999953	280.743	359.224	259.851	226.998	297.962	272.312
ENSRNOG00000017222	Abraxas2	-0.170328	0.338674	0.999953	1279.42	1330.35	1207.41	988.753	1293.06	1109.86
ENSRNOG00000017585	Abt1	-0.0192709	0.942732	0.999953	1065.11	1241.05	997.963	809.773	1204.15	1245.28
ENSRNOG00000015762	Abtb1	0.172532	0.524663	0.999953	1337.28	1303.96	1249.97	1865.1	1416.03	1106.18
ENSRNOG00000008510	Abtb2	0.0139182	0.96785	0.999953	788.652	731.64	537.623	832.691	774.702	471.762
ENSRNOG00000011234	AC091336.1	0.0863792	0.88114	0.999953	38.5754	49.7231	39.2017	55.6583	60.5384	19.8714
ENSRNOG00000032531	AC093965.1	-0.435818	0.380341	0.999953	208.95	448.523	352.815	140.783	311.205	294.391
ENSRNOG00000026891	AC093995.1	0.0613223	0.892896	0.999953	19.2877	17.2509	17.9208	16.3701	17.9723	22.0794
ENSRNOG00000030704	AC094053.1	0.136229	0.771956	0.999953	27.86	35.5165	16.8007	28.3748	27.4315	32.383
ENSRNOG00000055222	AC094212.1	0.201582	0.849187	0.999953	31.0746	23.3394	50.4022	97.1291	7.5673	16.1915
ENSRNOG00000039783	AC094217.1	-0.228547	0.63971	0.999953	62.1492	134.963	86.2437	52.3842	88.9158	100.093
ENSRNOG00000020492	AC094246.1	-0.0445673	0.941569	0.999953	10.7154	11.1623	17.9208	9.82205	11.3509	16.9275
ENSRNOG00000053040	AC094643.2	-0.750234	0.170143	0.999953	101.796	154.243	115.365	32.7402	105.942	81.6936
ENSRNOG00000020749	AC095278.1	0.0589733	0.936152	0.999953	7.50077	7.1033	17.9208	7.63937	14.1887	11.7757
ENSRNOG00000052761	AC095390.2	-0.210757	0.614211	0.999953	86.7946	82.1953	89.6039	42.5622	87.9698	91.9973
ENSRNOG00000051712	AC095852.2	-0.509365	0.639298	0.999953	6.42923	22.3247	25.7611	25.1008	11.3509	2.20794
ENSRNOG00000030291	AC095947.1	0.195855	0.429453	0.999953	1313.71	1393.26	1695.75	1872.74	1326.17	1843.63
ENSRNOG00000049105	AC095947.3	-0.182269	0.698471	0.999953	925.809	1470.38	1291.42	548.943	1389.55	1310.78
ENSRNOG00000051079	AC095947.4	0.260101	0.687133	0.999953	32.1462	22.3247	63.8427	33.8315	34.9988	72.1259
ENSRNOG00000034206	AC096024.2	0.368727	0.611572	0.999953	11.7869	14.2066	5.60024	16.3701	7.5673	16.9275
ENSRNOG00000056474	AC096239.2	-0.670919	0.301119	0.999953	139.3	201.937	129.926	31.6488	140.941	122.908
ENSRNOG00000061301	AC096239.3	-0.739085	0.188994	0.999953	100.725	136.992	75.0432	31.6488	97.429	58.1423
ENSRNOG00000000574	AC096404.1	0.668823	0.219955	0.999953	37.5038	40.5903	45.922	109.134	41.6201	47.1026
ENSRNOG00000024177	AC096601.1	-0.0499364	0.906963	0.999953	230.381	161.346	100.804	171.34	124.86	179.579
ENSRNOG00000033109	AC097037.1	0.080181	0.931661	0.999953	9.64385	12.1771	7.84034	2.18268	17.9723	11.0397
ENSRNOG00000036856	AC097183.1	2.35909	0.0715612	0.999953	10.7154	9.13281	6.72029	121.139	3.78365	11.7757
ENSRNOG00000055683	AC098125.3	-0.015628	0.96422	0.999953	46.0762	39.5755	50.4022	55.6583	39.7283	39.7428
ENSRNOG00000022738	AC098459.1	1.10442	0.292656	0.999953	121.084	54.7969	180.328	627.52	51.0793	87.5814
ENSRNOG00000045877	AC098547.1	-0.111885	0.758764	0.999953	43.9331	31.4575	33.6014	30.5575	33.1069	36.7989
ENSRNOG00000021123	AC098622.1	1.144	0.105908	0.999953	28.9315	18.2656	28.0012	101.494	24.5937	40.4788
ENSRNOG00000028926	AC098959.1	1.17432	0.510659	0.999953	3.21462	1.01476	14.5606	0	31.2151	11.0397
ENSRNOG00000053582	AC099089.1	0.174622	0.749568	0.999953	292.53	281.088	474.9	638.433	202.425	342.966
ENSRNOG00000029315	AC099294.1	-0.142992	0.83622	0.999953	20.3592	16.2361	7.84034	17.4614	15.1346	8.09576
ENSRNOG00000062218	AC099302.1	0.908443	0.412931	0.999953	3.21462	12.1771	13.4406	3.27402	15.1346	35.327
ENSRNOG00000056621	AC099384.2	-0.803516	0.499135	0.999953	42.8615	50.7379	13.4406	1.09134	38.7824	21.3434
ENSRNOG00000024617	AC099444.1	-0.17336	0.757308	0.999953	32.1462	34.5017	77.2833	56.7496	34.9988	36.0629
ENSRNOG00000056268	AC099449.1	-0.0759273	0.90494	0.999953	17.1446	19.2804	7.84034	10.9134	13.2428	17.6635
ENSRNOG00000020618	AC099450.1	0.186747	0.799414	0.999953	58.9346	59.8707	22.401	19.6441	77.5648	63.2941
ENSRNOG00000033024	AC099453.1	-0.398765	0.46945	0.999953	103.939	257.748	170.247	73.1197	170.264	159.707
ENSRNOG00000051299	AC099453.2	0.123844	0.839668	0.999953	28.9315	42.6198	44.8019	70.937	21.756	34.591
ENSRNOG00000031313	AC103024.1	-0.0138716	0.97797	0.999953	20.3592	38.5608	24.6411	19.6441	31.2151	31.6471
ENSRNOG00000014105	AC103056.1	-0.354046	0.4961	0.999953	22.5023	24.3542	40.3217	16.3701	21.756	29.4391
ENSRNOG00000053437	AC103090.1	0.0845137	0.806879	0.999953	249.668	228.32	194.888	174.614	213.776	323.83
ENSRNOG00000045960	AC103179.1	0.211803	0.861033	0.999953	46.0762	16.2361	81.7635	142.965	9.45912	14.7196
ENSRNOG00000017330	AC103221.1	0.0090593	0.968748	0.999953	309.675	320.663	271.052	244.46	338.637	323.095
ENSRNOG00000045749	AC105515.1	1.08568	0.108514	0.999953	8.57231	12.1771	14.5606	41.4709	17.0264	16.9275
ENSRNOG00000053814	AC105531.1	0.018998	0.943672	0.999953	2145.22	1767.71	1335.1	1942.58	1820.88	1555.12
ENSRNOG00000033015	AC105604.1	0.105844	0.746559	0.999953	108.225	107.564	133.286	94.9465	161.751	118.493
ENSRNOG00000030447	AC105662.1	0.252724	0.551751	0.999953	27.86	47.6936	28.0012	34.9228	43.512	44.8947
ENSRNOG00000042062	AC105662.2	-0.428666	0.408762	0.999953	135.014	119.741	196.008	154.97	54.8629	125.116
ENSRNOG00000060851	AC105662.3	0.0182732	0.971137	0.999953	48.2192	57.8412	45.922	81.8504	36.8906	36.0629
ENSRNOG00000059017	AC106292.2	0.184529	0.634062	0.999953	1032.96	1035.05	577.945	717.009	1066.99	1222.46
ENSRNOG00000047302	AC106605.1	-0.143614	0.833829	0.999953	77.1508	25.3689	66.0828	82.9417	40.6742	29.4391
ENSRNOG00000059859	AC106663.2	-0.155627	0.827435	0.999953	85.7231	36.5313	159.047	128.778	74.7271	49.3106
ENSRNOG00000029083	AC106932.1	-0.125496	0.836613	0.999953	12.8585	23.3394	26.8812	14.1874	15.1346	27.9672
ENSRNOG00000052586	AC108572.2	-0.182539	0.719557	0.999953	19.2877	16.2361	28.0012	21.8268	14.1887	19.8714
ENSRNOG00000062160	AC108616.2	1.2575	0.425076	0.999953	17.1446	5.07379	146.726	84.0331	3.78365	315.735
ENSRNOG00000018801	AC109048.1	-0.00503744	0.99009	0.999953	1037.25	751.935	1499.74	1461.3	862.672	953.828
ENSRNOG00000046560	AC109096.1	0.17743	0.688021	0.999953	2049.85	2348.15	2553.71	1333.62	3038.27	3488.54
ENSRNOG00000048562	AC109542.1	0.732691	0.117818	0.999953	15.0015	25.3689	17.9208	29.4661	27.4315	39.7428
ENSRNOG00000055574	AC109886.1	-1.30052	0.179483	0.999953	46.0762	44.6493	11.2005	4.36535	27.4315	9.56772
ENSRNOG00000059447	AC109901.2	-2.98975	NA	NA	24.6454	10.1476	871.398	7.63937	104.996	1.47196
ENSRNOG00000029416	AC109942.1	-0.0657637	0.865388	0.999953	265.742	170.479	207.209	283.748	182.561	149.404
ENSRNOG00000042851	AC109942.2	-0.102695	0.897002	0.999953	21.4308	8.11806	25.7611	20.7354	23.6478	7.35978
ENSRNOG00000021960	AC109958.1	-0.220863	0.510168	0.999953	1337.28	1908.76	1103.25	958.195	1416.98	1356.41
ENSRNOG00000056346	AC110102.1	-0.204704	0.890667	0.999953	19.2877	48.7083	11.2005	0	40.6742	27.9672
ENSRNOG00000058227	AC110102.2	-0.171015	0.865448	0.999953	7.50077	18.2656	6.72029	2.18268	17.0264	9.56772
ENSRNOG00000031220	AC110351.1	-0.352858	0.683884	0.999953	4.28615	19.2804	17.9208	6.54803	9.45912	16.1915
[truncated: 14,508 more rows]

## Sheet: upDEG 8AG-old P005 RPE
ID	Gene.name	fold_change	log2FoldChange	pvalue	padj	243L0-aged	243R0-aged	244R0-aged	248R0-aged8AG	609L0-aged8AG	612R0-aged8AG
ENSRNOG00000005687	Slc6a14	1366.67	10.4164	3.78764e-06	0.00511142	0	1.01476	0	1455.85	1.89182	111.133
ENSRNOG00000005336	Prss27	767.305	9.58366	4.06858e-05	0.0183018	0	5.07379	5.60024	6991.11	0	1198.91
ENSRNOG00000025037	Ankk1	671.813	9.39192	0.000212955	0.047897	0	1.01476	0	612.241	0	158.971
ENSRNOG00000059741	Tmc4	665.66	9.37864	0.00255501	0.26354	0	0	0	373.238	0	19.1354
ENSRNOG00000036760	Tmc5	630.426	9.30018	8.28051e-06	0.00700101	0	0	0	316.488	6.62139	48.5746
ENSRNOG00000036877	Clca4l	618.897	9.27356	3.10556e-08	0.000251457	1.07154	6.08854	2.2401	5022.34	6.62139	808.104
ENSRNOG00000029223	Prss32	570.052	9.15495	0.000147792	0.039889	0	0	0	296.844	0.945912	38.2709
ENSRNOG00000001777	AABR07034428.1	473.355	8.88678	1.0808e-05	0.00700101	3.21462	7.1033	1.12005	4315.15	0	1112.06
ENSRNOG00000012575	Fat2	448.901	8.81026	0.00562269	0.415975	0	0	0	9.82205	0	254.649
ENSRNOG00000061014	AABR07066870.1	445.571	8.79951	0.00359536	0.316265	0	0	0	230.272	0	32.383
ENSRNOG00000030848	Myl2	399.164	8.64084	2.5904e-05	0.013109	6.42923	2.02951	0	3053.57	326.34	0.735978
ENSRNOG00000012458	Cyp2e1	386.448	8.59413	9.66914e-05	0.0295438	0	0	0	51.2929	1.89182	174.427
ENSRNOG00000062012	AABR07044370.1	352.661	8.46214	4.7999e-07	0.00129549	6.42923	3.04427	3.36014	4058.69	2.83774	463.666
ENSRNOG00000002583	Serpinb11	329.942	8.36607	0.00638082	0.44732	0	0	0	172.431	0	22.0794
ENSRNOG00000046284	AABR07027451.1	315.516	8.30157	0.00120552	0.157436	0	2.02951	0	0	572.277	77.2777
ENSRNOG00000012535	Adgrf4	287.177	8.1658	0.00235982	0.251414	2.14308	0	0	587.14	0	27.9672
ENSRNOG00000004768	Myf5	260.797	8.02679	0.003339	0.303774	1.07154	0	0	288.113	11.3509	0
ENSRNOG00000061038	Myh15	249.24	7.96139	8.86345e-06	0.00700101	6.42923	14.2066	8.96039	7002.03	376.473	1.47196
ENSRNOG00000004795	Pof1b	239.971	7.90672	4.72384e-05	0.0197166	0	2.02951	0	414.709	4.72956	78.7497
ENSRNOG00000050420	Krt5	227.469	7.82952	0.000172283	0.0429223	15.0015	17.2509	2.2401	7231.21	0	619.694
ENSRNOG00000006330	Elf3	226.339	7.82234	3.76146e-07	0.00129549	6.42923	15.2214	10.0804	6300.3	10.405	875.078
ENSRNOG00000017159	Dsc3	219.686	7.7793	0.0021333	0.239908	0	1.01476	0	207.354	0	44.8947
ENSRNOG00000002640	Serpinb5	219.375	7.77726	8.94791e-05	0.02914	2.14308	5.07379	0	1466.76	0.945912	123.644
ENSRNOG00000022255	Tmprss11e	217.653	7.76589	0.000235231	0.0514775	0	0	2.2401	451.814	3.78365	23.5513
ENSRNOG00000001923	Tprg1	212.991	7.73465	0.00182109	0.207681	0	2.02951	0	296.844	0	142.044
ENSRNOG00000032332	Krt4	189.891	7.56903	5.78808e-06	0.00700101	20.3592	77.1215	4.48019	17841.2	38.7824	1492.56
ENSRNOG00000023557	RGD1563692	189.836	7.56861	6.31707e-06	0.00700101	1.07154	8.11806	6.72029	2320.19	1.89182	699.915
ENSRNOG00000009343	Evpl	184.248	7.52551	3.95605e-07	0.00129549	11.7869	5.07379	8.96039	3923.36	9.45912	822.088
ENSRNOG00000007740	Tacstd2	183.502	7.51965	1.68268e-06	0.00340617	4.28615	15.2214	4.48019	4011.76	10.405	387.125
ENSRNOG00000046643	Cyp3a9	182.864	7.51463	1.27985e-05	0.00766812	4.28615	18.2656	26.8812	8689.24	8.51321	340.022
ENSRNOG00000021771	Trim29	173.41	7.43804	2.29105e-06	0.00371012	5.35769	10.1476	11.2005	4137.26	5.67547	487.954
ENSRNOG00000054046	AC097791.3	171.224	7.41974	0.017536	0.751264	0	0	0	84.0331	0	16.9275
ENSRNOG00000059790	Krt78	167.835	7.3909	0.000467696	0.0799263	0	0	1.12005	150.605	0.945912	41.2148
ENSRNOG00000025603	Adgrf2	159.371	7.31625	0.0218491	0.844449	0	0	0	82.9417	0	11.0397
ENSRNOG00000019616	Prss8	158.137	7.30503	2.28481e-05	0.0119356	2.14308	3.04427	11.2005	2076.82	0.945912	508.561
ENSRNOG00000052016	AABR07010868.1	157.422	7.2985	0.000497024	0.0829774	0	1.01476	0	153.879	25.5396	1.47196
ENSRNOG00000059050	AABR07001416.1	157.346	7.2978	9.95383e-06	0.00700101	1.07154	14.2066	11.2005	3543.58	5.67547	618.958
ENSRNOG00000028576	AABR07028446.1	155.417	7.28	9.94426e-06	0.00700101	3.21462	25.3689	4.48019	4598.9	8.51321	539.472
ENSRNOG00000004405	Pigr	150.164	7.23039	0.000409523	0.0736868	0	1.01476	0	152.787	2.83774	16.9275
ENSRNOG00000004341	LOC498222	149.197	7.22108	0.00116638	0.155874	3.21462	7.1033	0	1319.43	0	224.473
ENSRNOG00000013894	Gpr87	148.361	7.21297	0.00135244	0.168472	1.07154	0	2.2401	444.175	0	43.4227
ENSRNOG00000060413	AABR07001416.3	146.194	7.19174	0.00105613	0.144941	0	5.07379	3.36014	1052.05	0	182.523
ENSRNOG00000021274	Fermt1	137.56	7.10391	0.00396526	0.334445	0	0	1.12005	91.6724	0	66.2381
ENSRNOG00000029073	Txndc8	132.804	7.05315	0.0289213	0.946924	0	0	0	68.7543	0	9.56772
ENSRNOG00000046007	Cldn3	131.853	7.04279	0.00018934	0.0450908	8.57231	1.01476	0	1198.29	7.5673	58.8783
ENSRNOG00000019301	Lipm	128.043	7.00049	0.00876171	0.517836	0	0	1.12005	137.509	0	9.56772
ENSRNOG00000017775	Slc5a1	115.982	6.85775	8.64764e-05	0.02914	8.57231	4.05903	1.12005	1504.96	1.89182	89.7894
ENSRNOG00000013823	Cers3	115.445	6.85106	0.0390069	0.999953	0	0	0	62.2063	0	5.88783
ENSRNOG00000016926	Plekhs1	114.218	6.83565	0.000192143	0.0450951	0	18.2656	5.60024	2127.02	4.72956	598.35
ENSRNOG00000002771	Ereg	113.584	6.82761	0.0112168	0.591676	0	2.02951	0	222.633	0	11.0397
ENSRNOG00000023953	Csta	108.519	6.76181	0.00615975	0.437685	0	2.02951	0	135.326	0	88.3174
ENSRNOG00000017325	Cldn7	105.957	6.72734	0.00233066	0.250082	0	0	0	52.3842	2.83774	7.35978
ENSRNOG00000052128	Clec2e	101.486	6.66513	0.0011534	0.155652	1.07154	0	0	99.3118	1.89182	15.4555
ENSRNOG00000032857	Klk1b3	101.145	6.66028	0.000400067	0.0727941	0	5.07379	0	443.083	67.1598	8.83174
ENSRNOG00000038896	Upk3bl1	95.7211	6.58077	1.07402e-05	0.00700101	24.6454	28.4132	34.7215	7919.84	27.4315	454.835
ENSRNOG00000062119	LOC102551453	94.5881	6.56359	9.00792e-05	0.02914	2.14308	8.11806	5.60024	1293.24	0.945912	207.546
ENSRNOG00000053446	AABR07051665.1	89.4592	6.48316	0.0031	0.293572	0	2.02951	11.2005	0	515.522	665.324
ENSRNOG00000009160	AABR07073350.1	89.3933	6.48209	1.64158e-05	0.00886126	4.28615	11.1623	19.0408	2542.82	6.62139	532.112
ENSRNOG00000011672	Tph1	89.3829	6.48193	9.17711e-05	0.02914	31.0746	17.2509	54.8824	8143.57	1075.5	3.67989
ENSRNOG00000043203	Krt75	87.0251	6.44336	2.28923e-06	0.00371012	10.7154	32.4722	13.4406	4003.03	26.4855	902.309
ENSRNOG00000001776	Muc20	83.9339	6.39118	0.00067168	0.103592	3.21462	16.2361	10.0804	1870.55	0	609.39
ENSRNOG00000002174	Cwh43	82.2334	6.36165	1.25678e-05	0.00766812	9.64385	3.04427	4.48019	1225.57	7.5673	178.107
ENSRNOG00000037436	Macc1	80.1598	6.32481	0.000392349	0.0722012	1.07154	1.01476	0	140.783	2.83774	25.7592
ENSRNOG00000007189	Ttc22	79.4059	6.31117	2.62678e-06	0.0038671	4.28615	4.05903	8.96039	1119.71	12.2969	239.929
ENSRNOG00000059981	AABR07065750.3	79.0316	6.30436	0.00999631	0.547701	0	2.02951	0	0	87.0239	75.8058
ENSRNOG00000019862	Pinlyp	78.0722	6.28674	8.04854e-06	0.00700101	13.93	4.05903	5.60024	1688.3	22.7019	130.268
ENSRNOG00000016983	Myh7	76.2099	6.25191	6.76078e-05	0.0260676	131.799	23.3394	141.126	20145	2394.1	36.7989
ENSRNOG00000008057	Krt7	76.1607	6.25097	1.00033e-05	0.00700101	27.86	24.3542	15.6807	4500.68	17.9723	653.549
ENSRNOG00000016526	Dsg2	73.6896	6.20339	0.000196388	0.045433	2.14308	2.02951	2.2401	422.348	0.945912	49.3106
ENSRNOG00000013768	Defb1	73.4004	6.19772	0.000909986	0.13276	1.07154	1.01476	1.12005	121.139	0	114.077
ENSRNOG00000018943	Tnnc1	72.6993	6.18387	4.78022e-07	0.00129549	45.0046	71.033	54.8824	10971.2	1258.06	197.978
ENSRNOG00000010430	Tmem40	69.5781	6.12056	0.0154517	0.705684	0	1.01476	0	57.8409	0	22.0794
ENSRNOG00000039698	Prss22	68.1529	6.0907	0.00012278	0.0355054	7.50077	1.01476	2.2401	539.121	1.89182	191.354
ENSRNOG00000005781	Wnt16	63.8011	5.99551	3.82341e-05	0.0180859	20.3592	3.04427	8.96039	272.835	12.2969	1778.12
ENSRNOG00000002460	Serpinb2	63.3642	5.9856	0.038363	0.999953	0	1.01476	0	70.937	1.89182	0
ENSRNOG00000027971	Lrrc31	62.9597	5.97636	0.00328766	0.300793	1.07154	0	0	9.82205	1.89182	60.3502
ENSRNOG00000019472	Ackr2	62.7876	5.97241	0.0228678	0.867635	0	0	1.12005	58.9323	13.2428	0
ENSRNOG00000053703	AABR07058918.1	62.1773	5.95832	3.9089e-05	0.0180859	9.64385	17.2509	59.3626	4413.37	22.7019	924.389
ENSRNOG00000014099	Krt15	61.9293	5.95255	3.47854e-05	0.0170701	233.595	48.7083	169.127	26212.9	237.424	1505.08
ENSRNOG00000009073	Tnni1	61.7186	5.94763	9.55485e-06	0.00700101	67.5069	43.6346	8.96039	6407.25	909.022	98.6211
ENSRNOG00000009399	Fads2l1	61.1901	5.93523	0.00139429	0.17236	2.14308	4.05903	0	336.132	0.945912	44.8947
ENSRNOG00000031955	Calml3	60.2336	5.9125	4.60308e-05	0.0197166	31.0746	25.3689	40.3217	5204.59	16.0805	607.182
ENSRNOG00000007484	Ehf	59.865	5.90364	0.00018481	0.0450697	2.14308	4.05903	2.2401	451.814	1.89182	52.9904
ENSRNOG00000056052	AABR07060980.1	59.317	5.89037	0.00510626	0.393765	0	7.1033	7.84034	0	428.498	457.779
ENSRNOG00000027976	Il22ra1	56.097	5.80985	0.00436327	0.355069	0	0	1.12005	43.6535	0.945912	19.8714
ENSRNOG00000026650	Tmprss4	55.8871	5.80444	0.000150739	0.0400176	23.5738	10.1476	2.2401	1775.61	9.45912	225.945
ENSRNOG00000002414	Tfcp2l1	54.7803	5.77558	0.000573141	0.0928144	0	1.01476	0	38.1968	5.67547	19.1354
ENSRNOG00000029964	Tmprss11g	54.7697	5.7753	0.00122654	0.1589	7.50077	0	2.2401	429.987	1.89182	100.829
ENSRNOG00000013840	Ankrd2	54.6135	5.77118	0.00365994	0.316265	8.57231	1.01476	0	492.194	30.2692	1.47196
ENSRNOG00000054506	Nccrp1	51.2879	5.68055	0.000320554	0.0633794	20.3592	2.02951	17.9208	1752.69	4.72956	308.375
ENSRNOG00000038254	AABR07042681.1	50.7892	5.66645	0.00600312	0.433994	0	1.01476	0	1.09134	45.4038	11.7757
ENSRNOG00000001275	Tmem184a	47.5399	5.57107	0.0094284	0.538603	0	4.05903	0	182.254	1.89182	11.0397
ENSRNOG00000001476	Cldn4	46.3598	5.5348	0.000146642	0.039889	8.57231	26.3837	44.8019	3301.3	17.9723	377.557
ENSRNOG00000014070	Krt13	44.7134	5.48264	7.40299e-05	0.0270326	70.7215	96.4019	110.885	11311.7	68.1057	1050.98
ENSRNOG00000047534	AABR07027447.1	44.483	5.47518	0.0194397	0.78899	1.07154	0	13.4406	0	570.385	73.5978
ENSRNOG00000038793	Spink13	44.4183	5.47308	0.0308567	0.962385	0	1.01476	0	18.5528	0	32.383
ENSRNOG00000003781	Atp10b	44.182	5.46539	0.000567637	0.0928144	1.07154	0	1.12005	72.0283	17.0264	6.62381
ENSRNOG00000025994	Krt80	43.171	5.43199	6.81293e-06	0.00700101	30.0031	43.6346	19.0408	2834.21	39.7283	1128.99
ENSRNOG00000037645	Tceal7	42.3623	5.40471	0.00163354	0.19637	22.5023	1.01476	6.72029	1175.37	102.159	2.94391
ENSRNOG00000028041	Tnnt1	40.9074	5.35429	7.40003e-05	0.0270326	72.8646	108.579	56.0024	8550.64	1106.72	57.4063
ENSRNOG00000010423	Misp	40.4678	5.3387	0.000305268	0.0633794	3.21462	3.04427	3.36014	319.762	1.89182	67.71
ENSRNOG00000024237	Scel	40.351	5.33453	0.000427484	0.0760734	40.7185	5.07379	7.84034	1862.91	10.405	290.711
ENSRNOG00000023320	Tspan1	40.241	5.3306	0.000162784	0.0411895	43.9331	27.3984	103.044	5990.36	29.3233	995.779
ENSRNOG00000010741	Tigd4	38.1788	5.2547	0.00377325	0.3216	8.57231	0	1.12005	318.671	48.2415	2.94391
ENSRNOG00000049495	Krt71	37.9183	5.24482	0.0372998	0.999953	3.21462	0	0	62.2063	0	59.6142
ENSRNOG00000036680	Notum	37.4258	5.22596	0.00837747	0.507263	15.0015	2.02951	0	34.9228	1.89182	600.558
ENSRNOG00000058692	Slc26a4	37.0031	5.20957	0.000521691	0.0862068	148.944	41.605	152.327	676.63	54.8629	11954.5
ENSRNOG00000027942	Eps8l1	36.6042	5.19394	0.000646365	0.101624	1.07154	1.01476	10.0804	366.69	6.62139	69.9179
ENSRNOG00000059469	Otx1	36.0353	5.17134	0.00128858	0.164309	5.35769	8.11806	24.6411	102.586	2.83774	1266.62
ENSRNOG00000060949	Anxa8	35.2743	5.14055	0.000247496	0.0534393	23.5738	30.4427	78.4034	4101.25	25.5396	543.152
ENSRNOG00000037495	AABR07065883.1	34.8655	5.12373	0.020824	0.820495	0	3.04427	1.12005	0	133.374	12.5116
ENSRNOG00000020955	Myl3	34.3051	5.10035	0.000186468	0.0450697	28.9315	14.2066	15.6807	1747.23	258.234	12.5116
ENSRNOG00000007700	Inhbc	33.2758	5.0564	0.0232193	0.867635	2.14308	0	2.2401	132.052	13.2428	0
ENSRNOG00000011994	Perp	32.5489	5.02454	4.74834e-05	0.0197166	55.72	82.1953	114.245	7077.33	110.672	1019.33
ENSRNOG00000014578	Fxyd4	32.476	5.0213	0.00088536	0.130359	12.8585	3.04427	2.2401	474.732	2.83774	111.869
ENSRNOG00000017556	Chrm4	31.935	4.99707	0.00342995	0.310305	12.8585	2.02951	28.0012	69.8457	2.83774	1295.32
ENSRNOG00000001031	Ocm2	30.8884	4.94899	0.00585681	0.427231	0	16.2361	2.2401	502.016	5.67547	64.7661
ENSRNOG00000008184	Esrp1	30.5565	4.93341	0.00264046	0.267629	4.28615	1.01476	1.12005	163.701	0.945912	31.6471
ENSRNOG00000016632	Dsg3	29.2953	4.8726	0.000695781	0.106297	10.7154	12.1771	17.9208	1105.53	7.5673	82.4296
ENSRNOG00000008161	Pdzk1ip1	29.1534	4.86559	0.000132878	0.0377514	21.4308	23.3394	12.3205	1484.22	27.4315	153.819
ENSRNOG00000033352	S100a7a	28.7291	4.84444	0.0158252	0.71187	2.14308	0	0	5.45669	2.83774	52.9904
ENSRNOG00000019745	Actn3	28.1657	4.81587	0.0153787	0.705503	2157.01	118.727	21.2809	61834.1	2815.98	47.1026
ENSRNOG00000009736	A4galt	28.0179	4.80828	0.0030704	0.293572	0	3.04427	5.60024	28.3748	4.72956	208.282
ENSRNOG00000033266	Prss30	26.5379	4.72998	5.80165e-05	0.0229151	4.28615	5.07379	4.48019	268.469	9.45912	89.7894
ENSRNOG00000043093	Ap1m2	26.3758	4.72114	0.00441971	0.356084	8.57231	1.01476	6.72029	402.704	1.89182	25.0233
ENSRNOG00000045733	LOC298139	26.3584	4.72019	0.0410494	0.999953	116.798	6.08854	2.2401	3185.62	112.564	0
ENSRNOG00000005023	Agr2	26.1809	4.71044	0.00260911	0.267418	2.14308	6.08854	2.2401	253.191	19.8642	2.20794
ENSRNOG00000034258	Xirp2	25.9553	4.69796	0.0272119	0.929682	319.318	8.11806	3.36014	8138.11	446.471	1.47196
ENSRNOG00000016151	Ankrd23	25.6215	4.67928	0.0224188	0.858274	1158.33	44.6493	10.0804	29831.7	1233.47	15.4555
ENSRNOG00000015449	Tmem171	24.7724	4.63066	0.000355393	0.0677086	17.1446	9.13281	22.401	937.46	9.45912	258.328
ENSRNOG00000024346	Plet1	24.5492	4.6176	0.000144349	0.039889	38.5754	55.8116	63.8427	2782.91	32.161	1069.38
ENSRNOG00000042317	Cd209f	23.9187	4.58007	0.00153639	0.18707	2.14308	1.01476	2.2401	113.499	6.62139	8.83174
ENSRNOG00000019627	Mybpc2	23.6977	4.56667	0.0150774	0.700024	2535.26	101.476	40.3217	60882.5	2351.54	206.074
ENSRNOG00000019999	Lypd3	23.4502	4.55153	0.000344536	0.0664216	34.2892	34.5017	19.0408	1883.65	44.4579	132.476
ENSRNOG00000057443	LOC497963	23.4238	4.5499	0.00498623	0.38635	4.28615	0	2.2401	128.778	3.78365	19.8714
ENSRNOG00000006653	Slc38a4	22.9881	4.52282	0.000317949	0.0633794	8.57231	5.07379	11.2005	453.997	8.51321	108.189
ENSRNOG00000062013	Adprhl1	22.8198	4.51221	0.00812229	0.502032	28.9315	2.02951	11.2005	905.811	53.917	2.20794
ENSRNOG00000047102	Popdc3	22.7346	4.50682	0.00245263	0.256244	83.58	2.02951	19.0408	2039.71	52.9711	286.296
ENSRNOG00000014815	Myoz2	22.1106	4.46667	0.0100449	0.547701	84.6515	4.05903	12.3205	2072.45	157.021	4.41587
ENSRNOG00000024028	Sprr1a	21.5396	4.42892	0.00450641	0.361271	1.07154	11.1623	21.2809	541.304	2.83774	177.371
ENSRNOG00000017786	Acta1	21.0297	4.39435	0.0225504	0.861278	21344	551.013	347.215	443158	23750.9	835.335
ENSRNOG00000015279	Vtcn1	20.4918	4.35697	0.00402894	0.336014	6.42923	1.01476	5.60024	246.643	15.1346	5.15185
ENSRNOG00000009203	RGD1561795	20.0868	4.32818	0.0178966	0.756705	0	2.02951	1.12005	8.73071	0.945912	53.7264
ENSRNOG00000046482	Znf750	20.0115	4.32276	0.00760934	0.483238	11.7869	0	14.5606	391.791	6.62139	128.06
ENSRNOG00000017681	Lim2	19.5391	4.2883	0.000617566	0.0980477	2.14308	5.07379	3.36014	38.1968	6.62139	161.915
ENSRNOG00000022099	Trim72	19.3048	4.27089	0.0147259	0.699328	263.598	14.2066	25.7611	5601.84	243.099	15.4555
ENSRNOG00000033153	Sfn	19.1004	4.25553	0.000656834	0.102277	36.4323	43.6346	36.9616	2005.88	37.8365	192.09
ENSRNOG00000058510	AC127140.1	19.0049	4.2483	0.00553753	0.415161	4.28615	1.01476	0	78.5764	5.67547	16.9275
ENSRNOG00000021116	Bnipl	18.695	4.22458	0.0283054	0.946655	1.07154	7.1033	4.48019	221.542	0	15.4555
ENSRNOG00000013262	Myl1	18.388	4.20069	0.0365248	0.999953	12534.9	658.577	168.007	236479	9094.95	114.813
ENSRNOG00000001976	Tmprss2	18.0737	4.17582	0.0226911	0.86461	2.14308	7.1033	1.12005	150.605	0	37.5349
ENSRNOG00000016618	Tmem52	18.0342	4.17266	0.0308227	0.962385	124.298	7.1033	1.12005	2275.44	108.78	5.88783
ENSRNOG00000015567	Slc9a2	17.9079	4.16252	0.0177123	0.754892	12.8585	1.01476	2.2401	273.926	13.2428	1.47196
ENSRNOG00000017645	Mylpf	17.6031	4.13775	0.0217851	0.843991	4935.51	300.368	199.369	90732.8	4760.78	183.259
ENSRNOG00000003059	Optc	17.4507	4.12521	0.000885483	0.130359	57.8631	77.1215	148.966	447.449	97.429	4409.25
ENSRNOG00000039969	Dsc2	17.063	4.0928	0.000479403	0.0808693	57.8631	29.428	59.3626	2177.22	68.1057	256.856
ENSRNOG00000009197	Asb4	17.0556	4.09217	0.0165577	0.730858	4.28615	4.05903	1.12005	152.787	8.51321	0.735978
ENSRNOG00000004084	Fam84a	16.9279	4.08133	0.00239832	0.253845	195.02	84.2248	487.221	6586.23	58.6466	6328.68
ENSRNOG00000013532	Pgam2	16.8542	4.07503	0.0235799	0.867635	2834.22	197.878	84.0036	49984.4	2398.83	136.156
ENSRNOG00000008235	Mylk2	16.6898	4.06089	0.0291985	0.947576	318.247	12.1771	12.3205	5387.94	324.448	8.09576
ENSRNOG00000025503	Slc38a8	16.5763	4.05105	0.0304456	0.962385	3.21462	1.01476	0	1.09134	5.67547	63.2941
ENSRNOG00000004029	Nectin4	16.4217	4.03754	0.000442201	0.077837	28.9315	44.6493	23.521	1343.44	41.6201	210.49
ENSRNOG00000003722	Dusp27	16.3326	4.02968	0.0279208	0.945763	138.228	4.05903	5.60024	2295.08	111.618	8.83174
ENSRNOG00000033734	Tnnt2	16.0762	4.00685	0.000590991	0.0947575	8.57231	7.1033	14.5606	359.05	10.405	116.285
ENSRNOG00000024508	Lpal2	15.9015	3.99109	0.00356607	0.316265	1.07154	10.1476	5.60024	228.09	8.51321	31.6471
ENSRNOG00000012205	Lgsn	15.7834	3.98034	7.51184e-05	0.0270326	8.57231	9.13281	14.5606	104.768	27.4315	376.085
ENSRNOG00000006845	Psapl1	15.6788	3.97075	0.00100471	0.140262	7.50077	6.08854	4.48019	218.268	6.62139	58.8783
ENSRNOG00000009814	Serpine3	15.4265	3.94734	8.14494e-07	0.00188427	25.7169	26.3837	112.005	1000.76	1163.47	365.045
ENSRNOG00000057957	Crybg2	15.2144	3.92736	0.0259661	0.904289	10.7154	0	6.72029	237.912	2.83774	24.2873
ENSRNOG00000013808	Ces2g	14.8094	3.88845	0.0129136	0.647312	11.7869	23.3394	3.36014	536.939	3.78365	30.1751
ENSRNOG00000036794	Asb16	14.5999	3.86789	0.0167226	0.735885	154.302	15.2214	16.8007	2584.29	116.347	19.8714
ENSRNOG00000016243	Casq2	14.5726	3.86518	0.00176506	0.204167	40.7185	70.0182	30.2413	1841.09	166.481	47.8386
ENSRNOG00000051534	AC132720.2	14.2514	3.83304	0.0232949	0.867635	102.868	13.1918	8.96039	1702.49	72.8352	6.62381
ENSRNOG00000053391	AABR07032724.1	13.8195	3.78863	0.023842	0.867635	6.42923	6.08854	2.2401	194.258	9.45912	0.735978
ENSRNOG00000003067	Npffr2	13.5685	3.76219	0.037904	0.999953	0	0	4.48019	16.3701	3.78365	39.7428
ENSRNOG00000025948	RGD1311892	13.5421	3.75938	0.0127715	0.644303	12.8585	7.1033	3.36014	293.57	2.83774	19.8714
ENSRNOG00000032951	Jsrp1	13.1832	3.72063	0.00480422	0.37951	193.948	48.7083	79.5234	3898.26	263.91	85.3735
ENSRNOG00000007461	Klhl41	13.1583	3.7179	0.0416681	0.999953	347.178	12.1771	32.4814	4845.54	304.584	5.88783
ENSRNOG00000021088	Tmod4	13.0898	3.71037	0.00880586	0.518553	705.072	132.933	132.166	11810.5	686.732	202.394
ENSRNOG00000012303	Apobec2	13.0153	3.70214	0.0271663	0.929682	470.405	53.7821	45.922	7059.87	337.691	22.8153
ENSRNOG00000028805	Cfap77	12.9468	3.69453	0.00272199	0.272098	4.28615	4.05903	3.36014	125.504	6.62139	19.8714
ENSRNOG00000009096	Pon3	12.88	3.68706	0.00133067	0.167492	279.672	108.579	818.755	3919	488.091	11137.6
ENSRNOG00000012609	Trdn	12.7382	3.67109	0.0236737	0.867635	919.38	219.188	53.7623	14221.2	906.184	61.0862
ENSRNOG00000000165	Pfkfb1	12.4512	3.63821	0.0110316	0.587652	21.4308	29.428	4.48019	638.433	39.7283	11.7757
ENSRNOG00000008346	Itgb6	12.4483	3.63788	0.0305836	0.962385	113.583	3.04427	5.60024	1400.19	96.4831	25.0233
ENSRNOG00000018953	Cblc	12.4284	3.63557	0.016344	0.727128	43.9331	4.05903	21.2809	802.134	9.45912	49.3106
ENSRNOG00000020455	Cst6	12.4258	3.63527	0.00376401	0.3216	67.5069	25.3689	135.526	2194.68	37.8365	604.974
ENSRNOG00000020539	Muc1	12.4215	3.63476	0.00516847	0.396674	4.28615	4.05903	2.2401	112.408	5.67547	13.9836
ENSRNOG00000002224	Yipf7	12.1917	3.60783	0.035811	0.999953	46.0762	2.02951	4.48019	606.784	29.3233	5.15185
ENSRNOG00000005798	Cav3	12.093	3.5961	0.0118086	0.607075	145.729	3.04427	48.1621	1963.32	76.6189	341.494
ENSRNOG00000004743	Cdcp1	12.0794	3.59448	0.000979131	0.137879	4.28615	16.2361	11.2005	297.935	22.7019	63.2941
ENSRNOG00000010600	Cysrt1	12.0152	3.58679	0.0115574	0.597955	17.1446	10.1476	67.2029	818.504	5.67547	310.583
ENSRNOG00000020080	Lrrc18	12.0015	3.58514	0.0355932	0.999953	2.14308	6.08854	0	3.27402	7.5673	88.3174
ENSRNOG00000018694	Lipg	11.9954	3.58441	8.10198e-05	0.0285225	9.64385	2.02951	10.0804	58.9323	37.8365	162.651
ENSRNOG00000026548	Dhrs7c	11.9884	3.58357	0.00962618	0.543158	38.5754	65.9592	15.6807	1328.16	95.5371	18.3995
ENSRNOG00000017899	Akr7a3	11.7901	3.5595	0.0134714	0.657274	41.79	30.4427	144.486	135.326	28.3774	2390.46
ENSRNOG00000023803	Cmya5	11.6424	3.54131	0.0423982	0.999953	1212.98	52.7674	115.365	14954.6	1092.53	32.383
ENSRNOG00000025074	Fgg	11.5119	3.52505	0.0322325	0.971601	4.28615	1.01476	0	3.27402	7.5673	50.0465
ENSRNOG00000057852	Cacng6	11.469	3.51967	0.0323387	0.971601	92.1523	5.07379	16.8007	1237.58	61.4843	8.83174
ENSRNOG00000007922	Cldn19	11.3869	3.5093	0.00663044	0.452141	25.7169	46.6788	50.4022	29.4661	80.4025	1287.96
ENSRNOG00000057127	Zg16b	11.3486	3.50445	0.00684838	0.453303	10.7154	6.08854	10.0804	22.9181	8.51321	273.048
ENSRNOG00000042918	RGD1304770	11.3233	3.50122	0.0235631	0.867635	3.21462	1.01476	0	4.36535	6.62139	36.7989
ENSRNOG00000058068	Obscn	11.1315	3.47658	0.0189404	0.774658	424.329	55.8116	43.6819	5303.91	455.93	71.3899
ENSRNOG00000010210	Slc7a11	11.0599	3.46726	0.0177304	0.754892	127.513	45.6641	254.251	566.405	17.9723	4142.09
ENSRNOG00000019019	Fitm1	11.0208	3.46216	0.0307287	0.962385	168.232	19.2804	20.1609	2168.49	104.996	15.4555
ENSRNOG00000008356	Myo5c	10.6653	3.41485	0.00581345	0.425986	54.6485	6.08854	64.9628	300.118	37.8365	1001.67
ENSRNOG00000006142	Mymk	10.6049	3.40665	0.0431279	0.999953	1.07154	6.08854	1.12005	82.9417	1.89182	3.67989
ENSRNOG00000042344	Smim22	10.5681	3.40164	0.00148184	0.181795	11.7869	11.1623	32.4814	184.436	19.8642	380.501
ENSRNOG00000038355	Crygs	10.4575	3.38646	0.000156534	0.0408278	61.0777	16.2361	87.3638	892.715	137.157	691.084
ENSRNOG00000008700	Cryba1	10.3106	3.36605	0.000225616	0.0500496	48.2192	21.3099	81.7635	1060.78	120.131	378.293
ENSRNOG00000006471	Pvalb	10.1886	3.34888	0.046726	0.999953	1402.64	94.3724	779.554	21955.5	1200.36	39.0069
ENSRNOG00000011424	Cldn23	10.1615	3.34505	0.031022	0.962385	33.2177	3.04427	140.006	1308.51	13.2428	468.818
ENSRNOG00000021134	Anxa9	10.0994	3.3362	0.0291199	0.946924	91.0808	6.08854	39.2017	1207.02	7.5673	162.651
ENSRNOG00000021039	Fam83e	9.9283	3.31155	0.0344992	0.990929	8.57231	1.01476	3.36014	115.682	1.89182	11.0397
ENSRNOG00000047046	Plin4	9.76485	3.2876	0.00650705	0.450338	21.4308	14.2066	6.72029	345.954	12.2969	55.9344
ENSRNOG00000020295	Plekhn1	9.66059	3.27211	0.0032853	0.300793	41.79	15.2214	20.1609	606.784	29.3233	109.661
ENSRNOG00000000878	Slc44a4	9.56467	3.25772	0.00855319	0.511108	28.9315	55.8116	12.3205	766.12	18.9182	144.252
ENSRNOG00000000589	RGD1310495	9.50764	3.24909	0.00429581	0.353128	6.42923	6.08854	3.36014	19.6441	10.405	120.7
ENSRNOG00000058193	Slc27a6	9.49759	3.24756	0.00031797	0.0633794	1.07154	9.13281	6.72029	37.1055	33.1069	90.5253
ENSRNOG00000049770	Cryba4	9.38683	3.23064	0.000105864	0.0311703	37.5038	21.3099	34.7215	492.194	55.8088	329.718
ENSRNOG00000005743	Dapl1	9.38258	3.22998	0.0230483	0.867635	78.2223	56.8264	378.576	605.693	38.7824	4173.73
ENSRNOG00000027212	Tekt3	9.19568	3.20096	0.00681785	0.453303	7.50077	1.01476	4.48019	85.1244	8.51321	25.7592
ENSRNOG00000031343	Nxpe5	9.13822	3.19191	0.00794653	0.496858	26.7885	6.08854	6.72029	300.118	20.8101	41.2148
ENSRNOG00000049388	Prr32	9.0986	3.18564	0.0106858	0.578131	13.93	14.2066	14.5606	194.258	2.83774	191.354
ENSRNOG00000042084	Acsm2	9.08479	3.18345	0.00869233	0.515618	9.64385	4.05903	10.0804	158.244	4.72956	52.9904
ENSRNOG00000011460	Arfgef3	9.0397	3.17628	0.0462452	0.999953	96.4385	6.08854	166.887	330.676	9.45912	2094.59
ENSRNOG00000056457	Gpd1	8.879	3.1504	0.0224022	0.858274	1373.71	537.821	476.02	19909.3	1024.42	265.688
ENSRNOG00000014705	Rbm20	8.8572	3.14685	0.000366189	0.0689542	141.443	45.6641	89.6039	1241.94	136.211	1072.32
ENSRNOG00000021128	Kcnj11	8.69839	3.12075	0.0197182	0.796295	144.658	11.1623	49.2821	1576.98	140.941	66.2381
ENSRNOG00000009436	Hemgn	8.66581	3.11533	0.03586	0.999953	1.07154	3.04427	1.12005	1.09134	10.405	33.855
ENSRNOG00000058906	Ptprh	8.58279	3.10145	0.0369422	0.999953	5.35769	11.1623	34.7215	396.156	3.78365	39.7428
ENSRNOG00000020557	Ryr1	8.55245	3.09634	0.0387355	0.999953	534.698	14.2066	44.8019	4368.63	519.306	189.882
ENSRNOG00000008615	Mal2	8.48665	3.08519	0.0344077	0.990929	117.869	9.13281	191.528	1521.33	14.1887	1167.26
ENSRNOG00000017996	Cryba2	8.3985	3.07013	0.00277832	0.275174	24.6454	4.05903	48.1621	328.493	54.8629	261.272
ENSRNOG00000018853	Slc28a3	8.22662	3.0403	0.0199875	0.803169	3.21462	5.07379	10.0804	128.778	4.72956	17.6635
ENSRNOG00000000383	Mypn	8.17536	3.03128	0.025519	0.897733	66.4354	11.1623	8.96039	596.962	95.5371	15.4555
ENSRNOG00000002005	Tmprss11f	8.16504	3.02946	0.0255561	0.897733	7.50077	1.01476	10.0804	121.139	4.72956	25.7592
ENSRNOG00000003284	Epn3	8.08046	3.01444	0.0313188	0.962385	52.5054	8.11806	148.966	1106.62	16.0805	570.383
ENSRNOG00000015260	Lpar3	8.04151	3.00747	0.0238171	0.867635	23.5738	7.1033	4.48019	232.455	5.67547	44.8947
ENSRNOG00000014314	Slc39a4	8.03172	3.00571	0.0120583	0.614908	279.672	151.199	1136.85	10151.6	469.173	1970.21
ENSRNOG00000000861	Zic3	7.99857	2.99974	0.0393113	0.999953	12.8585	8.11806	21.2809	36.0142	1.89182	299.543
ENSRNOG00000015149	Nrg4	7.9882	2.99787	0.0204353	0.814154	7.50077	2.02951	4.48019	52.3842	1.89182	57.4063
ENSRNOG00000024990	Ppp1r1c	7.93826	2.98882	0.00603335	0.43424	63.2208	31.4575	32.4814	859.975	91.7535	58.1423
ENSRNOG00000051704	Zfp185	7.82732	2.96852	0.0036716	0.316265	16.0731	31.4575	8.96039	305.575	22.7019	114.813
ENSRNOG00000023177	Esrp2	7.79682	2.96289	0.00364541	0.316265	8.57231	29.428	33.6014	350.32	25.5396	182.523
ENSRNOG00000021011	Fut2	7.79634	2.9628	0.0135156	0.657274	9.64385	8.11806	5.60024	151.696	6.62139	24.2873
ENSRNOG00000011425	Ptpn3	7.78792	2.96124	0.00120367	0.157436	118.941	116.697	96.3241	2064.81	265.801	255.384
ENSRNOG00000026065	Slit1	7.73628	2.95164	0.037885	0.999953	168.232	17.2509	244.171	446.357	35.9447	2840.88
ENSRNOG00000059166	Ldb3	7.69255	2.94346	0.0277076	0.942641	1199.05	500.275	211.689	13527.1	858.888	314.999
ENSRNOG00000001399	Tbx5	7.65353	2.93613	0.040988	0.999953	23.5738	4.05903	2.2401	38.1968	4.72956	185.467
ENSRNOG00000020830	Syne4	7.63657	2.93292	0.01236	0.625494	5.35769	5.07379	26.8812	81.8504	12.2969	189.882
ENSRNOG00000030462	Ostn	7.63436	2.93251	0.0311794	0.962385	12.8585	9.13281	10.0804	223.724	17.0264	4.41587
ENSRNOG00000002289	Ildr1	7.53577	2.91375	0.00521485	0.396752	12.8585	19.2804	17.9208	283.748	15.1346	78.7497
ENSRNOG00000030688	Lrrc2	7.42192	2.89179	0.0386996	0.999953	6.42923	22.3247	4.48019	210.628	33.1069	3.67989
ENSRNOG00000043199	Bves	7.34995	2.87774	0.0197672	0.796295	51.4338	19.2804	4.48019	439.809	26.4855	86.8454
ENSRNOG00000059207	Oas3	7.32174	2.87219	0.00358129	0.316265	28.9315	33.487	22.401	482.372	34.0528	105.245
ENSRNOG00000008065	Wwc1	7.30948	2.86977	0.0252622	0.89456	81.4369	37.546	179.208	241.186	38.7824	1898.82
ENSRNOG00000004641	Sstr4	7.15475	2.8389	0.0216736	0.841685	63.2208	57.8412	71.6831	36.0142	83.2403	1259.26
ENSRNOG00000059697	LOC102557137	7.04394	2.81638	0.0294649	0.948618	6.42923	6.08854	5.60024	113.499	5.67547	8.83174
ENSRNOG00000015152	Pkp3	6.9792	2.80306	0.000467641	0.0799263	38.5754	22.3247	26.8812	425.622	71.8893	115.549
ENSRNOG00000020706	Kcnn3	6.97318	2.80182	0.00453085	0.361442	64.2923	35.5165	67.2029	899.263	58.6466	206.81
ENSRNOG00000017637	Fbp2	6.95007	2.79703	0.0242508	0.876117	88.9377	37.546	20.1609	903.628	78.5107	37.5349
ENSRNOG00000002266	Gsx2	6.88662	2.7838	0.0113404	0.592006	15.0015	6.08854	7.84034	18.5528	18.9182	161.179
ENSRNOG00000050023	Crybb2	6.84212	2.77444	0.00198977	0.225331	184.305	83.2101	584.665	2997.91	629.032	2202.78
ENSRNOG00000001924	Tp63	6.80898	2.76744	0.0357246	0.999953	23.5738	15.2214	8.96039	295.753	8.51321	21.3434
ENSRNOG00000033915	Gpt	6.7115	2.74663	0.00890939	0.518846	126.442	49.7231	58.2425	1183.01	54.8629	335.606
ENSRNOG00000019118	Slc13a3	6.69934	2.74402	0.0182467	0.76132	87.8662	9.13281	87.3638	229.181	65.2679	939.844
ENSRNOG00000001711	Hrasls	6.68506	2.74094	0.0209583	0.821789	155.373	70.0182	118.725	2048.44	181.615	70.6539
ENSRNOG00000006110	Jph1	6.60178	2.72285	0.0281103	0.946619	225.023	112.638	73.9232	2460.97	174.994	81.6936
ENSRNOG00000000167	Alas2	6.51432	2.70361	0.00434807	0.355069	80.3654	61.9002	62.7227	279.383	63.3761	992.099
ENSRNOG00000052017	Dio3	6.4962	2.6996	0.0205801	0.814853	13.93	9.13281	30.2413	36.0142	17.9723	291.447
ENSRNOG00000032375	Capn13	6.43685	2.68636	0.0134785	0.657274	92.1523	140.036	49.2821	1540.97	103.104	168.539
ENSRNOG00000003132	Mip	6.4315	2.68516	0.00307346	0.293572	4.28615	7.1033	10.0804	40.3795	13.2428	83.9015
ENSRNOG00000020129	Cdh3	6.42119	2.68284	0.00862616	0.513574	32.1462	16.2361	95.2041	257.556	57.7007	605.71
ENSRNOG00000024917	Als2cr12	6.41609	2.68169	0.0450814	0.999953	0	8.11806	4.48019	55.6583	16.0805	9.56772
ENSRNOG00000018525	Slc4a9	6.35646	2.66822	0.0345398	0.990929	2.14308	8.11806	7.84034	89.4898	3.78365	22.0794
ENSRNOG00000010899	Bfsp2	6.1802	2.62765	0.0362721	0.999953	247.525	67.9887	360.656	652.62	67.1598	3458.36
ENSRNOG00000047098	LOC103694857	6.1582	2.62251	0.0231193	0.867635	15.0015	14.2066	30.2413	56.7496	11.3509	297.335
ENSRNOG00000009768	LOC100912228	6.11797	2.61305	0.0413198	0.999953	49.2908	64.9445	51.5222	17.4614	71.8893	924.389
ENSRNOG00000013541	Sh2d4a	6.05233	2.59749	0.0153328	0.705394	17.1446	20.2951	39.2017	336.132	15.1346	112.605
ENSRNOG00000025300	Fer1l6	5.99393	2.5835	0.00891028	0.518846	3.21462	2.02951	3.36014	31.6488	7.5673	12.5116
ENSRNOG00000061127	AABR07057844.2	5.95816	2.57487	0.0349274	0.996133	7.50077	2.02951	2.2401	37.1055	2.83774	30.1751
ENSRNOG00000018336	Eps8l2	5.88308	2.55657	0.0207115	0.818053	375.038	179.612	785.154	6092.94	251.613	1537.46
ENSRNOG00000004626	Slc34a2	5.76783	2.52803	0.0149468	0.699562	17.1446	17.2509	14.5606	221.542	14.1887	47.1026
ENSRNOG00000029886	Hba-a2	5.73479	2.51974	0.00959754	0.543158	3483.57	3653.13	4960.69	12691.2	2900.17	53783.8
ENSRNOG00000012183	Glrx	5.68659	2.50756	0.00218758	0.244315	1268.7	1910.79	1582.63	14535.5	1419.81	11125
ENSRNOG00000023640	Rab25	5.62785	2.49258	0.0172586	0.749122	13.93	17.2509	30.2413	278.291	22.7019	44.8947
ENSRNOG00000057855	F5	5.58806	2.48235	0.0318775	0.968525	382.539	212.084	374.096	450.723	172.156	4789.75
ENSRNOG00000047673	Crybb3	5.57071	2.47786	0.012951	0.647312	24.6454	6.08854	47.042	254.282	34.9988	143.516
ENSRNOG00000002831	Wfikkn2	5.55121	2.4728	0.0356028	0.999953	157.516	51.7526	343.855	668.991	79.4566	2321.28
ENSRNOG00000048706	Nox1	5.54425	2.47099	0.0246921	0.884653	3.21462	8.11806	3.36014	61.115	8.51321	12.5116
ENSRNOG00000000321	Cd24	5.52948	2.46714	0.00769459	0.486743	336.463	175.553	555.544	4547.61	595.925	759.53
ENSRNOG00000047321	Hba-a2	5.51425	2.46316	0.0104693	0.568923	1371.57	1566.79	2126.97	5128.2	1252.39	21550.2
ENSRNOG00000008170	Jph2	5.48902	2.45655	0.00697002	0.453303	132.871	118.727	36.9616	1110.98	131.482	342.23
ENSRNOG00000006802	Lrrn1	5.44155	2.44402	0.0159411	0.715098	252.883	69.0035	486.101	2646.5	233.64	1516.12
ENSRNOG00000013552	Scd	5.3138	2.40974	0.0336526	0.990635	936.525	159.317	508.502	3701.82	173.102	4649.91
ENSRNOG00000027380	Upk1b	5.29563	2.4048	0.00851274	0.51084	125.37	153.228	290.092	2277.62	227.019	507.089
ENSRNOG00000050312	Ism2	5.26124	2.3954	0.0290876	0.946924	38.5754	29.428	68.3229	115.682	24.5937	576.271
ENSRNOG00000058105	Hbb	5.24606	2.39123	0.0113693	0.592006	1638.38	1962.54	2278.18	5604.02	1482.24	23755.2
ENSRNOG00000047966	Hspa1l	5.21997	2.38404	0.0321959	0.971601	23.5738	17.2509	29.1213	306.666	42.5661	16.1915
ENSRNOG00000023812	Raver2	5.18676	2.37483	0.0293558	0.948618	42.8615	16.2361	98.5642	432.17	27.4315	357.685
ENSRNOG00000007433	Cyb561	5.18018	2.373	0.033233	0.985669	376.11	276.014	766.113	888.35	259.18	6198.41
ENSRNOG00000048275	RGD1309350	5.1492	2.36435	0.00466915	0.370648	51.4338	89.2986	69.443	772.668	94.5912	215.642
ENSRNOG00000000560	Lrrc20	5.14211	2.36236	0.0253	0.89456	93.2238	126.845	72.8031	1280.14	141.887	84.6375
ENSRNOG00000054495	Cldn2	5.13953	2.36164	0.00951784	0.540813	146.801	57.8412	230.73	617.698	155.13	1463.86
ENSRNOG00000061299	LOC689064	5.12504	2.35756	0.0222817	0.857079	107.154	143.081	171.367	388.517	73.7812	1697.9
ENSRNOG00000000805	Gja1	5.11544	2.35486	0.0215186	0.839691	4582.97	3329.42	7756.33	4905.57	8293.76	66952
ENSRNOG00000022838	Cnksr1	5.08695	2.3468	0.0356159	0.999953	28.9315	6.08854	33.6014	280.474	34.0528	34.591
ENSRNOG00000012879	Fabp3	5.0863	2.34662	0.0374716	0.999953	990.102	243.542	857.957	8980.62	450.254	1207.74
ENSRNOG00000060435	Kcnq4	5.01479	2.32619	0.00285914	0.277251	32.1462	15.2214	42.5618	120.047	53.917	275.992
ENSRNOG00000024878	Rbm44	4.99816	2.3214	0.0230599	0.867635	3.21462	7.1033	7.84034	64.389	17.9723	8.83174
ENSRNOG00000009660	Enpp6	4.98398	2.3173	0.0433259	0.999953	43.9331	20.2951	48.1621	106.951	13.2428	439.379
ENSRNOG00000002616	Slc5a10	4.97084	2.31349	0.0170219	0.743528	12.8585	6.08854	2.2401	21.8268	17.0264	66.2381
ENSRNOG00000030264	Fam83h	4.86445	2.28228	0.0150864	0.700024	132.871	148.155	64.9628	1296.51	120.131	267.16
ENSRNOG00000039107	Mfrp	4.77026	2.25407	0.0368014	0.999953	1131.54	507.379	3996.33	4331.52	2060.2	20488.9
ENSRNOG00000000156	LOC100911486	4.74107	2.24521	0.0300333	0.959287	35.3608	12.1771	36.9616	42.5622	37.8365	319.415
ENSRNOG00000010092	Magix	4.71491	2.23723	0.0133511	0.657166	32.1462	21.3099	33.6014	312.123	43.512	55.1984
ENSRNOG00000020669	Ovol1	4.64921	2.21699	0.0211397	0.826898	36.4323	28.4132	25.7611	312.123	22.7019	86.8454
ENSRNOG00000037957	Aifm3	4.63433	2.21236	0.0146643	0.698454	67.5069	65.9592	47.042	150.605	57.7007	627.79
ENSRNOG00000046547	Rbm24	4.58908	2.19821	0.00561836	0.415975	103.939	30.4427	57.1225	493.285	88.9158	296.599
ENSRNOG00000011446	Vill	4.49737	2.16908	0.0160507	0.718023	10.7154	16.2361	14.5606	38.1968	17.0264	131.004
ENSRNOG00000061450	Homer2	4.45205	2.15447	0.0141292	0.676949	30.0031	31.4575	29.1213	302.301	39.7283	61.8222
ENSRNOG00000047175	Cryaa	4.45007	2.15383	0.00694908	0.453303	174.661	254.704	553.304	2833.11	488.091	1051.71
ENSRNOG00000000781	Rnf39	4.38591	2.13288	0.0231395	0.867635	115.726	66.974	151.207	1093.52	87.0239	284.088
ENSRNOG00000010886	Nfe2l3	4.36929	2.1274	0.0284553	0.946655	2.14308	9.13281	8.96039	57.8409	17.0264	13.9836
ENSRNOG00000010079	Car3	4.30774	2.10693	0.0182213	0.76132	1087.61	929.518	1515.43	11712.2	1110.5	2394.87
ENSRNOG00000025691	Pla2g7	4.2519	2.08811	0.00229349	0.250082	73.9362	71.033	35.8415	479.098	125.806	164.859
ENSRNOG00000010378	Slc4a5	4.24994	2.08744	0.0452598	0.999953	712.573	118.727	1377.66	2470.79	751.054	6165.29
ENSRNOG00000001962	Fam3b	4.21646	2.07603	0.00662521	0.452141	26.7885	76.1068	71.6831	457.271	94.5912	184.731
ENSRNOG00000004706	Vit	4.21219	2.07457	0.00133423	0.167492	50.3623	42.6198	22.401	214.994	65.2679	206.074
ENSRNOG00000010076	Pkp1	4.1751	2.06181	0.0485245	0.999953	65.3638	58.8559	148.966	858.883	42.5661	239.193
ENSRNOG00000058975	Iqsec2	4.16494	2.05829	0.0463643	0.999953	150.015	110.609	122.085	1348.89	151.346	94.2052
ENSRNOG00000014867	Synpo2	4.14347	2.05084	0.024343	0.876117	915.094	1429.79	413.298	8565.92	1076.45	1786.96
ENSRNOG00000058940	Rab11fip1	4.11498	2.04088	0.0184605	0.765996	722.217	288.191	1196.21	4216.93	620.518	4242.18
ENSRNOG00000007706	Prkaa2	4.10578	2.03766	0.017301	0.749122	360.037	140.036	285.612	2330.01	297.016	599.086
ENSRNOG00000037085	Xirp1	4.09829	2.03502	0.0469934	0.999953	126.442	149.169	140.006	1423.11	193.912	86.8454
ENSRNOG00000057082	AABR07031740.1	4.0779	2.02783	0.0463674	0.999953	25.7169	12.1771	20.1609	187.71	30.2692	19.1354
ENSRNOG00000003950	Lvrn	4.04579	2.01642	0.0197629	0.796295	4.28615	15.2214	6.72029	63.2976	17.0264	26.4952
ENSRNOG00000002381	Bmp3	4.02913	2.01047	0.0149995	0.700008	95.3669	97.4167	48.1621	105.86	171.21	693.292
ENSRNOG00000012557	Lgals5	4.02115	2.00761	0.0349391	0.996133	5.35769	7.1033	16.8007	19.6441	17.0264	80.2216
ENSRNOG00000002469	Trim7	3.99588	1.99851	0.0116937	0.603081	31.0746	38.5608	31.3613	281.565	75.673	47.1026
ENSRNOG00000009565	Pdk4	3.98218	1.99356	0.0456404	0.999953	545.413	359.224	174.728	3456.27	540.116	302.487
ENSRNOG00000030868	AABR07037307.1	3.9563	1.98415	0.0191223	0.780017	4.28615	21.3099	10.0804	49.1102	20.8101	71.3899
ENSRNOG00000000843	Ly6g6c	3.91423	1.96873	0.0131343	0.652495	17.1446	43.6346	24.6411	118.956	32.161	183.259
ENSRNOG00000027924	Fam83g	3.91023	1.96725	0.0476399	0.999953	28.9315	5.07379	26.8812	41.4709	30.2692	165.595
ENSRNOG00000007284	Slc2a1	3.83595	1.93958	0.0374498	0.999953	4422.24	2740.86	7844.82	10125.4	3945.4	43497.8
ENSRNOG00000033570	Arhgap8	3.74869	1.90638	0.0458691	0.999953	65.3638	55.8116	104.164	139.691	52.9711	651.341
ENSRNOG00000012821	Cnmd	3.74447	1.90476	0.00282572	0.277251	31.0746	45.6641	50.4022	94.9465	91.7535	288.504
ENSRNOG00000043465	Arc	3.71931	1.89503	0.0031677	0.294814	161.802	100.461	97.4442	153.879	496.604	686.668
ENSRNOG00000050251	MGC105649	3.70858	1.89087	0.0131468	0.652495	631.136	808.761	617.147	5124.93	652.679	1851.72
ENSRNOG00000002053	Fras1	3.70636	1.89	0.00629931	0.445463	17.1446	21.3099	25.7611	89.4898	27.4315	120.7
ENSRNOG00000019810	Des	3.7026	1.88854	0.0461903	0.999953	8542.3	8355.51	4563.08	63988.5	9480.88	5992.34
ENSRNOG00000015085	Dmpk	3.68364	1.88113	0.0201262	0.806743	3439.64	3849.99	1802.16	24341.2	4005.94	5144.49
ENSRNOG00000010524	Cryab	3.67003	1.87579	0.00253266	0.262909	4683.69	5340.67	4613.48	28409.7	5654.66	19657.2
ENSRNOG00000042445	AC130970.1	3.61568	1.85427	0.0400925	0.999953	25.7169	21.3099	8.96039	142.965	25.5396	34.591
ENSRNOG00000027037	Alox12	3.56998	1.83592	0.0245226	0.88053	50.3623	55.8116	62.7227	440.901	72.8352	89.7894
ENSRNOG00000011794	Tcea3	3.56971	1.83581	0.00440993	0.356084	290.387	264.852	215.049	1705.76	352.825	691.82
ENSRNOG00000052634	Lsmem2	3.56954	1.83574	0.0359293	0.999953	36.4323	37.546	38.0816	300.118	61.4843	39.0069
ENSRNOG00000016962	Neu2	3.5382	1.82301	0.0297184	0.951105	84.6515	33.487	99.6843	515.112	77.5648	178.107
ENSRNOG00000016731	Tpm2	3.51784	1.81469	0.0154698	0.705684	5643.79	8064.27	3469.91	41240.6	7984.45	11205.3
ENSRNOG00000014372	Gjb3	3.46748	1.79389	0.0179651	0.756942	41.79	19.2804	23.521	186.619	41.6201	65.5021
ENSRNOG00000010402	Hspb2	3.46616	1.79334	0.00790275	0.496035	364.323	419.095	288.972	2205.6	383.094	1128.99
ENSRNOG00000013586	Snai3	3.44801	1.78576	0.0388895	0.999953	11.7869	17.2509	13.4406	99.3118	33.1069	14.7196
ENSRNOG00000025406	Iqgap2	3.38497	1.75914	0.0371443	0.999953	397.541	350.091	467.06	496.559	467.281	3147.04
ENSRNOG00000018166	Prkab2	3.37973	1.75691	0.0403885	0.999953	423.258	463.744	306.893	3093.94	536.332	405.524
ENSRNOG00000000536	Mdga1	3.36285	1.74969	0.0109333	0.586272	58.9346	43.6346	73.9232	345.954	68.1057	179.579
ENSRNOG00000008099	Galnt12	3.35542	1.74649	0.00167908	0.196481	146.801	147.14	118.725	794.494	228.911	362.101
ENSRNOG00000011260	Cmbl	3.34667	1.74273	0.041202	0.999953	414.685	257.748	398.737	2650.86	283.774	650.605
ENSRNOG00000012811	Spint1	3.32848	1.73486	0.0139747	0.67353	225.023	268.911	236.33	1656.65	320.664	454.099
ENSRNOG00000016760	Kctd19	3.30973	1.72671	9.59908e-05	0.0295438	9.64385	18.2656	15.6807	42.5622	50.1334	51.5185
ENSRNOG00000007539	Rsad2	3.27197	1.71016	0.0134583	0.657274	396.469	305.442	459.22	2224.15	362.284	1212.89
ENSRNOG00000015800	Elmo3	3.26228	1.70588	0.0236795	0.867635	103.939	69.0035	203.849	365.598	139.995	722.731
ENSRNOG00000022392	Hspb8	3.24281	1.69725	0.00278674	0.275174	711.502	950.827	778.434	4676.39	1268.47	1970.95
ENSRNOG00000016374	Fgfr2	3.241	1.69644	0.0165632	0.730858	1039.39	1423.7	1634.15	2207.78	1976.01	9094.48
ENSRNOG00000008515	Tmem45b	3.24036	1.69615	0.000944617	0.135373	26.7885	65.9592	44.8019	206.263	107.834	132.476
ENSRNOG00000021812	Scx	3.24018	1.69607	0.0408733	0.999953	100.725	89.2986	200.489	308.849	107.834	847.847
ENSRNOG00000058752	Popdc2	3.23668	1.69452	0.0243246	0.876117	293.602	239.483	148.966	1464.58	233.64	510.033
ENSRNOG00000002396	Serpinb8	3.22564	1.68959	0.0436647	0.999953	7.50077	10.1476	8.96039	56.7496	14.1887	15.4555
ENSRNOG00000018184	Tpm1	3.22379	1.68876	0.0111034	0.589534	12885.3	18117.5	9709.7	82500.8	17452.1	31296
ENSRNOG00000006807	Aldob	3.16249	1.66106	0.0494971	0.999953	15.0015	18.2656	7.84034	62.2063	11.3509	56.6703
ENSRNOG00000020836	Rorc	3.16082	1.6603	0.00650121	0.450338	57.8631	45.6641	50.4022	288.113	77.5648	121.436
ENSRNOG00000015297	RGD1561662	3.13675	1.64927	0.0149105	0.699562	107.154	155.258	132.166	809.773	180.669	248.025
ENSRNOG00000019358	Esr1	3.13295	1.64752	0.0498214	0.999953	24.6454	19.2804	28.0012	86.2157	15.1346	123.644
ENSRNOG00000058568	Dhrs9	3.11872	1.64095	0.0255252	0.897733	10.7154	5.07379	10.0804	44.7449	17.0264	19.1354
ENSRNOG00000054889	Wdr72	3.10606	1.63508	0.00705666	0.45677	41.79	22.3247	81.7635	202.989	113.509	136.156
ENSRNOG00000049873	Ap1s3	3.09187	1.62848	0.0281265	0.946619	83.58	52.7674	114.245	433.261	72.8352	268.632
ENSRNOG00000006170	Bach2	3.07827	1.62212	0.0113288	0.592006	17.1446	16.2361	20.1609	88.3984	52.0252	25.0233
ENSRNOG00000015599	Mall	3.07564	1.62089	0.0049495	0.38635	226.095	143.081	392.017	1233.21	531.603	576.271
ENSRNOG00000013928	Dsp	3.07265	1.61948	0.00423617	0.350002	444.688	302.398	202.729	1627.19	692.408	599.822
ENSRNOG00000018598	Ankrd1	3.0612	1.6141	0.0107101	0.578131	48.2192	74.0773	67.2029	356.868	104.05	119.964
ENSRNOG00000013641	Myo7a	3.01899	1.59407	0.0268279	0.922123	153.23	153.228	292.333	605.693	176.886	1024.48
ENSRNOG00000001187	Oasl	3.0094	1.58948	0.0138808	0.673011	595.775	660.607	453.62	3170.34	645.112	1331.38
ENSRNOG00000042465	Zbtb32	3.0005	1.5852	0.030581	0.962385	12.8585	28.4132	13.4406	38.1968	29.3233	96.4132
ENSRNOG00000015445	Mal	2.93102	1.5514	0.0113636	0.592006	1944.84	3286.8	1221.97	10769.3	4182.82	3964.72
ENSRNOG00000009204	Il17re	2.92051	1.54622	0.0422782	0.999953	441.474	220.202	974.442	1721.04	610.113	2446.39
ENSRNOG00000008056	Ankrd9	2.90817	1.54011	0.0488986	0.999953	281.815	167.435	238.57	1439.48	261.072	300.279
ENSRNOG00000059097	AABR07025140.1	2.90701	1.53954	0.0204619	0.814154	206.807	75.092	103.044	628.611	181.615	309.111
ENSRNOG00000018822	Slc5a5	2.88281	1.52747	0.0390468	0.999953	182.162	134.963	341.615	452.905	237.424	1207.74
ENSRNOG00000005871	Il1rn	2.87701	1.52457	0.031316	0.962385	117.869	86.2544	192.648	733.379	172.156	236.249
ENSRNOG00000026842	Nnt	2.87496	1.52354	0.00982793	0.545154	3935.76	3354.79	2819.16	15810.2	3612.44	9642.79
ENSRNOG00000014603	Sgcg	2.85018	1.51105	0.0451469	0.999953	307.532	217.158	209.449	1472.22	360.393	260.536
ENSRNOG00000036604	Ifit2	2.84264	1.50723	0.00658968	0.452141	2129.15	1042.16	1462.78	7427.65	2965.44	2780.53
ENSRNOG00000029478	Cyp4f39	2.83647	1.5041	0.00361792	0.316265	63.2208	108.579	41.4418	257.556	136.211	211.962
ENSRNOG00000007290	Atp1a2	2.82871	1.50014	0.0440157	0.999953	1472.29	851.381	725.791	5361.75	808.755	2455.96
ENSRNOG00000001515	Map3k20	2.75488	1.46199	0.0318393	0.968525	588.275	551.013	370.736	2761.09	755.784	643.981
ENSRNOG00000052873	Npnt	2.74431	1.45644	0.0334799	0.989368	214.308	182.656	125.445	300.118	203.371	929.541
ENSRNOG00000015406	Pgm5	2.73818	1.45322	0.00221994	0.246231	695.428	394.741	404.337	1116.44	909.022	2065.89
ENSRNOG00000032609	AY172581.18	2.73178	1.44984	0.000968281	0.137547	65.3638	47.6936	72.8031	246.643	120.131	141.308
ENSRNOG00000002403	Fam129a	2.72911	1.44843	0.0308513	0.962385	729.718	973.152	577.945	1160.09	979.965	4083.94
ENSRNOG00000023566	Vwa3b	2.70476	1.4355	0.0457178	0.999953	50.3623	63.9297	61.6027	319.762	86.078	70.6539
ENSRNOG00000015618	Wnt5a	2.67173	1.41777	0.0171694	0.747425	171.446	103.505	203.849	259.739	270.531	747.754
ENSRNOG00000001251	Grifin	2.65106	1.40657	0.0310161	0.962385	105.011	96.4019	146.726	553.309	118.239	251.705
ENSRNOG00000010594	LOC500124	2.64936	1.40564	0.0187516	0.77072	37.5038	24.3542	36.9616	72.0283	45.4038	143.516
ENSRNOG00000024602	Plekha7	2.63823	1.39957	0.0329894	0.98024	243.239	109.594	255.371	811.956	201.479	590.991
ENSRNOG00000003457	Bicdl2	2.63241	1.39638	0.0290339	0.946924	95.3669	108.579	114.245	530.391	130.536	177.371
ENSRNOG00000011132	LOC100362814	2.60318	1.38027	0.0442721	0.999953	45.0046	71.033	33.6014	207.354	47.2956	135.42
ENSRNOG00000055251	Prtg	2.58664	1.37108	0.0257393	0.898325	63.2208	47.6936	51.5222	89.4898	76.6189	253.177
ENSRNOG00000008118	Sync	2.56857	1.36097	0.00818842	0.503824	439.331	298.339	287.852	1215.75	405.796	1012.71
ENSRNOG00000010238	Chmp4c	2.55235	1.35182	0.0284686	0.946655	217.522	318.634	198.249	667.899	226.073	980.323
ENSRNOG00000037446	Pxmp2	2.5359	1.3425	0.042414	0.999953	268.956	252.675	381.936	1490.77	369.852	431.283
ENSRNOG00000012709	Bag2	2.50163	1.32287	0.0179957	0.756942	249.668	95.3872	249.771	660.26	289.449	538
ENSRNOG00000011208	Rapsn	2.49978	1.3218	0.0120749	0.614908	448.975	439.39	482.741	1180.83	489.983	1756.04
ENSRNOG00000042320	Slc41a1	2.46295	1.30039	0.0305456	0.962385	1736.96	1184.22	819.875	4283.5	1202.25	3728.47
ENSRNOG00000024030	Gpr35	2.43464	1.28371	0.0369009	0.999953	5.35769	12.1771	6.72029	17.4614	22.7019	19.1354
ENSRNOG00000039745	Pm20d1	2.4331	1.28279	0.00801363	0.499126	199.306	189.76	191.528	365.598	276.206	769.833
ENSRNOG00000024594	Fhdc1	2.39966	1.26283	0.0433915	0.999953	236.81	238.468	198.249	270.652	318.772	1025.95
ENSRNOG00000011517	Tnfrsf21	2.39174	1.25806	0.0420099	0.999953	825.085	876.75	1381.02	3101.58	838.078	3433.34
ENSRNOG00000018950	Fa2h	2.377	1.24914	0.0241134	0.875543	36.4323	54.7969	43.6819	140.783	131.482	49.3106
ENSRNOG00000016558	Pllp	2.37558	1.24828	0.00753033	0.480103	312.889	416.05	313.613	1279.05	469.173	729.355
ENSRNOG00000035568	Mir3074	2.37231	1.24629	0.0303961	0.962385	7.50077	10.1476	13.4406	20.7354	33.1069	19.8714
ENSRNOG00000011016	Slc7a2	2.3661	1.24251	0.0466199	0.999953	96.4385	62.9149	94.084	127.687	105.942	365.045
ENSRNOG00000019217	Adrb2	2.35503	1.23575	0.0404802	0.999953	368.609	486.069	232.97	1462.39	409.58	690.348
ENSRNOG00000015416	Nabp1	2.33699	1.22465	0.0317107	0.968008	315.032	373.431	295.693	644.981	337.691	1316.67
ENSRNOG00000059997	Brip1	2.28107	1.18971	0.0416576	0.999953	10.7154	23.3394	21.2809	30.5575	34.0528	61.0862
ENSRNOG00000036603	Ifit1bl	2.27903	1.18842	0.00824462	0.503824	70.7215	66.974	77.2833	240.094	96.4831	153.819
ENSRNOG00000020029	Mcrip2	2.27568	1.1863	0.0426783	0.999953	304.317	208.025	230.73	1017.13	297.016	377.557
ENSRNOG00000016750	Cyp26a1	2.26201	1.1776	0.00101856	0.140979	264.67	422.139	208.329	677.721	742.541	605.71
ENSRNOG00000029333	Echdc2	2.22846	1.15605	0.00851716	0.51084	446.832	586.53	299.053	1337.98	642.274	989.891
ENSRNOG00000007590	Eya1	2.22843	1.15603	0.0252223	0.89456	175.732	197.878	137.766	635.159	227.965	277.464
ENSRNOG00000034200	Atp8a1	2.22786	1.15566	0.0337063	0.990635	363.252	237.453	227.37	748.658	265.801	830.184
ENSRNOG00000020923	Tuft1	2.20744	1.14238	0.00390209	0.33084	135.014	149.169	164.647	419.074	194.858	376.821
ENSRNOG00000023208	Myorg	2.18005	1.12436	0.0191898	0.780802	392.183	344.003	204.969	959.287	395.391	697.707
ENSRNOG00000001177	Acads	2.1743	1.12055	0.0287353	0.946924	945.097	837.175	730.271	3065.57	983.749	1414.55
ENSRNOG00000005108	Wfs1	2.17031	1.1179	0.0456782	0.999953	1746.61	1502.86	1624.07	5164.21	1315.76	4097.19
ENSRNOG00000018044	Phyh	2.16873	1.11685	0.0484529	0.999953	3620.73	3120.38	3186.54	12684.6	3259.61	5586.81
ENSRNOG00000032997	AY172581.20	2.15859	1.11009	0.0471318	0.999953	15.0015	12.1771	15.6807	41.4709	17.9723	33.119
ENSRNOG00000016543	Trim63	2.15241	1.10595	0.00808374	0.501564	758.649	386.622	349.455	1282.32	977.127	958.244
ENSRNOG00000004172	Pdk2	2.15183	1.10556	0.0361041	0.999953	4375.09	4094.55	4455.55	14196.1	3872.56	9744.35
ENSRNOG00000019730	Inppl1	2.13319	1.09301	0.0312535	0.962385	1037.25	524.629	462.58	2125.93	1137.93	1055.39
ENSRNOG00000042912	Mycbpap	2.1191	1.08345	0.0286996	0.946924	208.95	253.689	138.886	389.608	245.937	638.829
ENSRNOG00000007102	Acss1	2.11739	1.08229	0.000931009	0.134614	1134.76	1047.23	825.476	2451.15	1446.3	2470.68
ENSRNOG00000013140	Pdzd2	2.09024	1.06367	0.0306954	0.962385	587.203	242.527	546.584	1023.68	629.978	1222.46
ENSRNOG00000025998	AABR07045485.1	2.08414	1.05945	0.00944567	0.538603	199.306	202.951	224.01	345.954	300.8	657.229
ENSRNOG00000004537	Rxrg	2.08136	1.05752	0.0165233	0.730858	602.205	656.548	556.664	2004.79	840.916	933.957
ENSRNOG00000000529	Pim1	2.05528	1.03933	0.00900306	0.518846	56.7915	55.8116	58.2425	72.0283	142.833	135.42
ENSRNOG00000015285	Lrp4	2.04859	1.03463	0.0108704	0.584832	261.455	266.881	301.293	648.255	317.827	733.034
ENSRNOG00000018603	Carns1	2.04389	1.03131	0.0169916	0.743528	117.869	86.2544	58.2425	239.003	139.049	158.971
ENSRNOG00000014739	Wfdc2	2.0347	1.02482	0.0309391	0.962385	162.874	209.04	152.327	570.77	236.478	260.536
ENSRNOG00000000543	Frk	2.03105	1.02223	0.014927	0.699562	260.384	439.39	203.849	673.356	455.93	706.539
ENSRNOG00000021384	Ankrd44	2.02705	1.01938	0.017034	0.743528	529.34	432.287	360.656	636.25	682.949	1360.09
ENSRNOG00000013309	Pik3ap1	2.02041	1.01465	1.62605e-05	0.00886126	596.847	573.338	610.426	1404.55	931.724	1261.47
ENSRNOG00000016412	Fxyd6	2.00081	1.00059	0.0266495	0.920174	3670.02	2947.87	2605.23	9330.94	3493.25	5630.23
ENSRNOG00000023536	Adgrd1	1.99684	0.997717	0.000317185	0.0633794	68.5785	84.2248	58.2425	153.879	124.86	143.516
ENSRNOG00000058439	Fam50a	1.97902	0.984784	0.0443	0.999953	15.0015	17.2509	22.401	29.4661	29.3233	48.5746
ENSRNOG00000025676	Fam198a	1.95214	0.965058	0.0414025	0.999953	62.1492	148.155	114.245	145.148	249.721	238.457
ENSRNOG00000054561	Isg20	1.952	0.964952	0.0250534	0.891679	174.661	274.999	248.651	678.813	332.015	353.27
ENSRNOG00000016023	Kank1	1.94566	0.960259	0.0340993	0.990929	1457.29	1399.35	1217.49	2286.35	1504.95	4134.73
ENSRNOG00000014265	Tnfrsf19	1.91716	0.938969	0.0132108	0.652495	518.625	470.847	360.656	571.861	834.295	1181.25
ENSRNOG00000007541	Fhl3	1.90468	0.929549	0.0454215	0.999953	598.99	788.466	506.262	1881.47	755.784	970.755
ENSRNOG00000052981	AABR07058464.1	1.90377	0.928859	0.000334244	0.0652139	425.401	403.873	338.255	723.557	596.871	901.574
ENSRNOG00000021802	Isg15	1.90278	0.928112	0.0173633	0.749819	1701.6	2039.66	1629.67	3792.4	1978.85	4448.25
ENSRNOG00000030127	Eml2	1.89388	0.921344	0.0444161	0.999953	1268.7	660.607	1342.94	1630.46	1586.29	2979.24
ENSRNOG00000024580	Mamstr	1.89249	0.920289	0.00694462	0.453303	140.372	201.937	141.126	396.156	240.262	279.672
ENSRNOG00000022839	Ifit3	1.88295	0.912995	0.0231964	0.867635	1879.48	1700.73	1499.74	4838.99	2216.27	2511.16
ENSRNOG00000012508	Slc39a8	1.87964	0.910455	0.0410969	0.999953	594.704	913.281	506.262	1869.46	934.561	983.267
ENSRNOG00000002331	Aldh3a1	1.87624	0.907848	0.00899715	0.518846	1680.17	1047.23	899.399	2356.2	1877.64	2570.77
ENSRNOG00000017469	Anxa1	1.87407	0.906174	0.0460914	0.999953	14132.5	25867.2	12351.9	43728.8	22305.6	32076.9
ENSRNOG00000060775	Lmo7	1.8623	0.897082	3.45753e-11	5.59913e-07	1060.82	1162.91	1109.97	1909.84	2231.41	2066.63
ENSRNOG00000018297	Ocln	1.86159	0.896533	0.0256565	0.898325	350.393	377.49	473.78	1040.05	456.876	740.394
ENSRNOG00000000323	Prdm1	1.8579	0.893676	0.0493885	0.999953	369.681	432.287	524.183	1285.6	664.03	515.185
ENSRNOG00000012181	Lpl	1.84226	0.881475	0.0386977	0.999953	2326.31	2707.37	2594.03	4245.31	2731.79	7074.22
ENSRNOG00000028063	Tmem38b	1.84116	0.880618	0.0433253	0.999953	1079.04	976.196	1260.05	2139.02	1095.37	2868.84
ENSRNOG00000002218	Stbd1	1.83294	0.874158	0.0237266	0.867635	493.979	463.744	538.743	1365.26	720.785	657.965
ENSRNOG00000003784	Rilp	1.81724	0.861747	0.0203549	0.813896	226.095	188.745	131.046	437.627	274.315	281.144
ENSRNOG00000013949	Idh2	1.81014	0.856101	0.0152388	0.703071	7731.15	8533.09	6166.99	17156.9	8766.72	14680.6
ENSRNOG00000011284	Sgms2	1.79524	0.844174	0.0423929	0.999953	80.3654	61.9002	91.844	114.591	104.996	199.45
ENSRNOG00000007862	Acat1	1.77279	0.826025	0.0229965	0.867635	5010.51	4356.35	5001.02	11494	5285.76	8691.9
ENSRNOG00000001963	Mx2	1.76845	0.822482	0.0132159	0.652495	1853.76	1476.47	1569.19	2615.94	2094.25	3952.94
ENSRNOG00000001369	Oas1a	1.76116	0.816526	0.0141744	0.677109	889.377	923.429	799.714	1679.57	995.1	1926.06
ENSRNOG00000018740	Ugt1a7c	1.75211	0.809094	0.0140365	0.6745	876.518	1062.45	715.711	1784.34	1084.02	1783.28
ENSRNOG00000042668	Msrb3	1.7505	0.807767	0.0205623	0.814853	3212.47	5005.8	2978.21	6813.23	4912.12	7874.23
ENSRNOG00000033169	Cpeb4	1.74244	0.801109	0.0326539	0.973844	103.939	60.8854	78.4034	181.162	127.698	115.549
ENSRNOG00000017414	Irf7	1.74028	0.79932	0.0175149	0.751264	4440.46	4391.87	3212.3	8564.82	4731.45	7665.21
ENSRNOG00000010081	Tmem144	1.73795	0.79739	0.00650729	0.450338	116.798	84.2248	114.245	149.513	183.507	213.434
ENSRNOG00000008676	Emp1	1.73273	0.793044	0.00128328	0.164309	5393.05	6535.04	4817.33	11671.9	8929.41	8415.91
ENSRNOG00000007984	Amer1	1.72919	0.790092	0.0178071	0.754892	90.0092	50.7379	68.3229	132.052	119.185	110.397
ENSRNOG00000010011	Osbpl3	1.72506	0.786644	0.0446782	0.999953	457.547	595.662	368.496	619.88	673.49	1158.43
ENSRNOG00000004328	Deptor	1.7165	0.779468	0.0474533	0.999953	680.427	725.551	355.055	1251.77	901.454	870.662
ENSRNOG00000023851	Igsf3	1.71129	0.775088	0.0408869	0.999953	571.13	477.951	627.227	760.663	710.38	1396.15
ENSRNOG00000017120	Abhd2	1.70961	0.773663	0.0363196	0.999953	636.494	413.006	492.821	1166.64	603.492	866.983
ENSRNOG00000011398	Trmt61a	1.70224	0.767436	0.0483231	0.999953	21.4308	18.2656	28.0012	38.1968	36.8906	39.7428
ENSRNOG00000005275	Shmt1	1.70031	0.765796	0.00607828	0.435538	200.378	308.486	238.57	451.814	355.663	463.666
ENSRNOG00000037815	Acad10	1.67386	0.743178	0.00521849	0.396752	754.363	629.149	623.867	1259.4	839.024	1261.47
ENSRNOG00000004032	Tmem94	1.66848	0.738535	0.0335529	0.989717	43.9331	60.8854	41.4418	76.3937	98.3749	69.9179
ENSRNOG00000011146	Gyg1	1.6496	0.722115	0.0289529	0.946924	2833.15	3112.26	2499.95	5793.92	3048.68	5089.29
ENSRNOG00000001169	Slc37a1	1.64794	0.720662	0.01815	0.76132	324.676	322.693	267.692	616.606	357.555	534.32
ENSRNOG00000006526	Sema3c	1.64641	0.719328	0.0274455	0.935688	1745.54	1689.57	1516.55	3795.68	2094.25	2263.87
ENSRNOG00000011161	Slc2a12	1.63933	0.71311	0.0310099	0.962385	229.309	270.94	199.369	375.42	277.152	493.841
ENSRNOG00000015365	Col4a3	1.63249	0.707076	0.0250034	0.891679	174.661	123.8	112.005	178.98	246.883	243.609
ENSRNOG00000015225	Gramd3	1.63165	0.706328	0.0148092	0.699562	855.088	1076.66	917.319	2011.34	1210.77	1427.8
ENSRNOG00000048831	Sowahc	1.61883	0.694954	0.0442741	0.999953	478.978	582.471	604.826	952.739	589.303	1154.75
ENSRNOG00000033567	Musk	1.61056	0.687562	0.0248674	0.88897	100.725	101.476	103.044	212.811	151.346	128.796
ENSRNOG00000019365	Ablim3	1.59962	0.677732	0.000158834	0.0408278	683.642	585.515	676.509	1077.15	1125.64	910.405
ENSRNOG00000024998	Trps1	1.54958	0.631878	0.0110259	0.587652	340.749	250.645	330.414	437.627	431.336	557.872
ENSRNOG00000043094	Oxct1	1.54552	0.628091	0.00687344	0.453303	3164.25	3285.78	3372.47	5513.44	3879.19	5787.73
ENSRNOG00000047741	E2f2	1.54459	0.627221	0.02639	0.913646	217.522	261.807	207.209	378.694	415.255	267.896
ENSRNOG00000016913	Stk36	1.53926	0.622234	0.00666458	0.452141	130.728	107.564	123.205	159.335	198.642	197.242
ENSRNOG00000020457	Tacc2	1.53251	0.615896	0.0483556	0.999953	2198.8	2147.23	1798.8	2934.61	2303.3	4178.15
ENSRNOG00000023410	Apol9a	1.52062	0.604657	0.0392418	0.999953	1540.87	1297.87	1365.34	2338.74	1494.54	2559

## Sheet: down DEG 8AG-Old P005 RPE
ID	Gene.name	Fold_change	log2FoldChange	pvalue	padj	243L0-aged	243R0-aged	244R0-aged	248R0-aged8AG	609L0-aged8AG	612R0-aged8AG
ENSRNOG00000030575	AABR07013111.1	-74.6308	-6.2217	5.31525e-05	0.0215188	6.42923	1249.17	66.0828	3.27402	8.51321	5.88783
ENSRNOG00000052969	AABR07051700.1	-32.2871	-5.01288	0.0057883	0.425986	11.7869	6.08854	72.8031	0	2.83774	0
ENSRNOG00000049499	AABR07051535.1	-22.8813	-4.5161	0.0290868	0.946924	320.39	79.1511	11.2005	0	17.9723	0
ENSRNOG00000056290	AABR07061052.1	-22.4082	-4.48595	0.00181566	0.207681	1.07154	128.874	286.732	4.36535	7.5673	6.62381
ENSRNOG00000020625	Mcpt1	-20.9516	-4.38899	7.36109e-06	0.00700101	23.5738	53.7821	34.7215	0	3.78365	1.47196
ENSRNOG00000017002	Adrb1	-18.6019	-4.21738	0.0157076	0.711799	56.7915	37.546	1.12005	4.36535	0.945912	0
ENSRNOG00000055620	AABR07065768.3	-17.1763	-4.10235	0.00533327	0.403584	26.7885	30.4427	2.2401	0	1.89182	1.47196
ENSRNOG00000020383	Dapk3	-16.1865	-4.01672	8.67257e-05	0.02914	842.229	1643.91	62.7227	39.2882	68.1057	50.0465
ENSRNOG00000046607	Cited4	-15.8769	-3.98886	1.32585e-05	0.00766812	400.755	504.334	50.4022	20.7354	29.3233	10.3037
ENSRNOG00000011078	Srm	-15.876	-3.98878	0.00596991	0.433528	33.2177	72.0478	3.36014	0	3.78365	2.94391
ENSRNOG00000004757	Tmem158	-13.5209	-3.75712	0.00707973	0.45677	2052	2917.43	45.922	44.7449	302.692	23.5513
ENSRNOG00000047447	AC115420.2	-12.7116	-3.66808	0.000831991	0.124752	37.5038	90.3134	6.72029	3.27402	2.83774	4.41587
ENSRNOG00000020832	C2cd4d	-12.5661	-3.65146	0.000320928	0.0633794	50.3623	32.4722	7.84034	2.18268	2.83774	2.20794
ENSRNOG00000045612	Try5	-12.3971	-3.63193	0.00233188	0.250082	55.72	31.4575	13.4406	0	1.89182	5.88783
ENSRNOG00000050485	Gas1	-10.1195	-3.33907	0.0061623	0.437685	530.412	1818.44	44.8019	29.4661	157.021	50.0465
ENSRNOG00000006579	Reg3g	-7.89626	-2.98117	0.0344245	0.990929	4.28615	50.7379	34.7215	0	3.78365	7.35978
ENSRNOG00000022523	Fkbp5	-7.21083	-2.85017	0.00896196	0.518846	7058.22	8256.06	428.978	303.392	1463.33	416.564
ENSRNOG00000019310	Eid2	-6.44382	-2.68792	0.000291088	0.0620248	115.726	77.1215	30.2413	18.5528	7.5673	8.83174
ENSRNOG00000001720	Hes1	-6.3558	-2.66807	0.0111677	0.591012	3629.3	5246.29	366.256	133.143	910.914	409.94
ENSRNOG00000061243	AABR07027494.1	-6.22538	-2.63816	0.0256857	0.898325	86.7946	278.043	17.9208	4.36535	41.6201	15.4555
ENSRNOG00000001094	Zfp316	-6.00188	-2.58541	0.00894111	0.518846	162.874	88.2839	11.2005	20.7354	11.3509	11.7757
ENSRNOG00000051120	Il17d	-4.98027	-2.31622	0.00839486	0.507263	255.026	385.608	76.1633	13.0961	81.3485	49.3106
ENSRNOG00000024181	Tpsab1	-4.91828	-2.29815	0.00986802	0.545154	332.177	332.84	33.6014	40.3795	67.1598	34.591
ENSRNOG00000002963	C1ql1	-4.89625	-2.29168	0.0448444	0.999953	717.931	109.594	212.809	159.335	8.51321	44.8947
ENSRNOG00000008215	Trim47	-4.89213	-2.29046	0.00486025	0.382072	2473.11	3938.27	854.597	157.153	853.213	474.706
ENSRNOG00000005621	Gxylt2	-4.7617	-2.25148	0.0397284	0.999953	128.585	172.509	7.84034	10.9134	34.0528	19.8714
ENSRNOG00000021273	Crls1	-4.71907	-2.2385	0.00313622	0.293572	760.792	863.558	142.246	72.0283	154.184	147.932
ENSRNOG00000011181	Cpa3	-4.52804	-2.17889	0.0237726	0.867635	130.728	259.778	40.3217	51.2929	36.8906	7.35978
ENSRNOG00000010718	Gpr153	-4.49341	-2.16781	0.0185545	0.766507	330.034	355.165	40.3217	33.8315	33.1069	94.2052
ENSRNOG00000020310	Grik5	-4.45956	-2.1569	0.000724013	0.109576	226.095	221.217	64.9628	34.9228	27.4315	52.2545
ENSRNOG00000009243	Oaf	-4.42017	-2.1441	0.00987513	0.545154	3568.22	5176.28	857.957	245.551	1060.37	866.247
ENSRNOG00000018611	Tpsb2	-4.37197	-2.12828	0.0237841	0.867635	251.812	359.224	39.2017	68.7543	63.3761	16.9275
ENSRNOG00000019629	Lamp1	-4.27365	-2.09547	0.00989719	0.545154	29576.6	45676.2	7001.42	2770.91	10350.2	6125.55
ENSRNOG00000042758	Tmem243	-4.1997	-2.07029	0.00163703	0.19637	373.967	582.471	128.806	55.6583	106.888	95.6772
ENSRNOG00000016892	Nr2f6	-4.19017	-2.06701	0.00264423	0.267629	1237.63	1731.18	313.613	187.71	342.42	253.177
ENSRNOG00000057347	Cebpb	-3.96856	-1.98861	0.0468598	0.999953	36.4323	80.1658	6.72029	6.54803	14.1887	10.3037
ENSRNOG00000020358	Ptov1	-3.93849	-1.97764	0.00165025	0.196481	4705.13	5864.28	1271.25	747.567	1097.26	1161.37
ENSRNOG00000001729	Xxylt1	-3.90083	-1.96378	0.0314981	0.96606	485.407	641.327	82.8836	38.1968	183.507	88.3174
ENSRNOG00000060098	Ptms	-3.8841	-1.95758	0.00730659	0.469535	4330.09	4961.15	1022.6	416.891	1151.18	1087.04
ENSRNOG00000056940	Cited2	-3.73058	-1.8994	0.00285432	0.277251	1937.34	2617.06	518.582	380.877	490.928	487.954
ENSRNOG00000023786	Ybx1	-3.58876	-1.84349	0.00546448	0.41159	5012.66	6633.47	1370.94	760.663	1497.38	1368.92
ENSRNOG00000008225	AABR07064349.1	-3.55724	-1.83076	0.0156418	0.711528	106.082	50.7379	21.2809	14.1874	22.7019	13.2476
ENSRNOG00000014984	Dmwd	-3.52638	-1.81819	0.0069352	0.453303	2097	2004.15	472.66	403.795	610.113	283.352
ENSRNOG00000030807	LOC100912427	-3.4454	-1.78467	0.036824	0.999953	80.3654	101.476	12.3205	15.2787	18.9182	22.0794
ENSRNOG00000016099	Id4	-3.42439	-1.77585	0.0074356	0.475937	996.531	2115.77	517.462	187.71	443.633	428.339
ENSRNOG00000004791	Arf6	-3.39733	-1.7644	0.0097083	0.545154	1728.39	2855.53	583.545	291.387	678.219	551.248
ENSRNOG00000001139	Suds3	-3.3446	-1.74183	0.00987361	0.545154	2724.92	3132.56	728.031	686.452	915.643	367.253
ENSRNOG00000009354	Nrarp	-3.30575	-1.72498	0.0342522	0.990929	828.299	760.053	170.247	79.6677	323.502	128.796
ENSRNOG00000010106	Faxc	-3.21163	-1.6833	0.044441	0.999953	69.65	113.653	22.401	8.73071	33.1069	22.0794
ENSRNOG00000006839	Arl5a	-3.20129	-1.67865	0.00562545	0.415975	1948.06	1855.99	501.782	409.252	582.682	353.27
ENSRNOG00000008288	Akirin2	-3.19066	-1.67385	0.00637345	0.44732	1562.3	1845.84	468.18	299.027	555.251	360.629
ENSRNOG00000023989	Actr5	-3.14069	-1.65108	0.0032119	0.29722	313.961	273.984	122.085	50.2016	112.564	63.2941
ENSRNOG00000016950	Otud1	-3.11236	-1.63801	0.0380512	0.999953	216.451	256.734	67.2029	19.6441	92.6994	61.0862
ENSRNOG00000047712	Dcx	-3.08659	-1.62601	0.00667294	0.452141	37.5038	20.2951	31.3613	14.1874	8.51321	6.62381
ENSRNOG00000012017	Otulin	-3.06199	-1.61447	0.0311254	0.962385	789.724	934.591	165.767	136.417	319.718	161.179
ENSRNOG00000013202	Akap7	-2.98167	-1.57612	0.0488906	0.999953	813.298	941.695	147.846	105.86	318.772	213.434
ENSRNOG00000053640	Kcng2	-2.87406	-1.52309	0.00229082	0.250082	40.7185	90.3134	56.0024	25.1008	22.7019	17.6635
ENSRNOG00000022298	Cxcl11	-2.86581	-1.51894	0.00496921	0.38635	113.583	81.1806	165.767	63.2976	24.5937	38.2709
ENSRNOG00000010557	Smarcd2	-2.85312	-1.51254	0.0292954	0.948618	3019.6	3676.47	922.92	459.454	1435.89	774.985
ENSRNOG00000053706	Lonrf1	-2.83361	-1.50264	0.0399908	0.999953	517.553	246.586	76.1633	100.403	111.618	84.6375
ENSRNOG00000042492	Rfwd2	-2.827	-1.49927	0.00822197	0.503824	2042.35	2965.12	909.479	455.088	969.56	668.268
ENSRNOG00000051039	LOC108349594	-2.82463	-1.49806	0.0139727	0.67353	1611.59	1140.59	358.415	404.887	402.959	293.655
ENSRNOG00000012742	Irx2	-2.79704	-1.4839	0.0345792	0.990929	58.9346	139.022	57.1225	20.7354	52.9711	17.6635
ENSRNOG00000032902	Ybx1-ps3	-2.78813	-1.4793	0.0184948	0.765996	982.601	1440.96	353.935	201.898	420.931	373.141
ENSRNOG00000057589	Rnf11l1	-2.78102	-1.47561	0.0077424	0.487862	968.671	1178.13	313.613	302.301	303.638	278.936
ENSRNOG00000000768	Ubd	-2.70293	-1.43452	0.000468877	0.0799263	606.491	298.339	554.424	229.181	165.535	145.724
ENSRNOG00000007752	Zmynd19	-2.68142	-1.42299	0.0268768	0.922123	102.868	77.1215	28.0012	20.7354	34.0528	22.8153
ENSRNOG00000026120	Fam8a1	-2.62866	-1.39433	0.0285706	0.946924	222.88	175.553	58.2425	66.5716	69.9975	37.5349
ENSRNOG00000055564	RGD1564664	-2.62077	-1.38999	0.0301154	0.960017	159.659	363.283	179.208	37.1055	133.374	97.1491
ENSRNOG00000015268	Plpp6	-2.57806	-1.36629	0.0344933	0.990929	1468.01	1060.42	357.295	272.835	564.71	281.88
ENSRNOG00000025324	Spire1	-2.57263	-1.36324	0.0297007	0.951105	2447.39	3045.29	909.479	455.088	1256.17	777.193
ENSRNOG00000003086	Cenpv	-2.5506	-1.35084	0.00267281	0.268842	747.934	876.75	379.696	192.076	330.123	263.48
ENSRNOG00000002085	Thegl	-2.54516	-1.34775	0.0357461	0.999953	31.0746	36.5313	21.2809	19.6441	8.51321	7.35978
ENSRNOG00000014835	Il1rl1	-2.53994	-1.34479	0.0177949	0.754892	46.0762	125.83	66.0828	21.8268	37.8365	33.855
ENSRNOG00000017981	Mcm10	-2.53686	-1.34304	0.0186063	0.766694	34.2892	23.3394	17.9208	12.0047	7.5673	10.3037
ENSRNOG00000021223	Ptpra	-2.51883	-1.33275	0.0431049	0.999953	3502.86	4626.28	1448.22	524.934	1706.43	1570.58
ENSRNOG00000042728	Fbrs	-2.51103	-1.32828	0.040493	0.999953	83.58	97.4167	56.0024	13.0961	53.917	27.2312
ENSRNOG00000013703	Siah2	-2.46432	-1.30119	0.00020194	0.0460593	88.9377	100.461	71.6831	44.7449	30.2692	31.6471
ENSRNOG00000000527	Mtch1	-2.38292	-1.25273	0.0148235	0.699562	5026.59	10057.3	3376.95	1906.57	2727.07	3113.19
ENSRNOG00000015434	Midn	-2.36586	-1.24236	0.0429239	0.999953	77.1508	107.564	30.2413	38.1968	26.4855	26.4952
ENSRNOG00000018123	Ccny	-2.35469	-1.23554	0.0321962	0.971601	702.929	639.297	201.609	248.825	249.721	157.499
ENSRNOG00000005428	Ctbp1	-2.34375	-1.22882	0.0317409	0.968008	4812.28	5120.46	1336.22	1583.53	1779.26	1445.46
ENSRNOG00000024125	Slain1	-2.33844	-1.22555	0.00241912	0.254384	153.23	153.228	77.2833	52.3842	55.8088	55.9344
ENSRNOG00000025443	Map1lc3a	-2.32177	-1.21522	0.0209337	0.821789	4975.15	7564	2367.78	1656.65	2815.04	1948.87
ENSRNOG00000016070	Trpc3	-2.29732	-1.19995	0.00168648	0.196481	196.092	109.594	116.485	68.7543	62.4302	52.9904
ENSRNOG00000002977	Ttc19	-2.29553	-1.19883	0.0358585	0.999953	687.928	399.814	268.812	293.57	189.182	108.925
ENSRNOG00000005347	Fjx1	-2.29229	-1.19679	0.0119519	0.612496	98.5815	188.745	126.565	36.0142	71.8893	72.1259
ENSRNOG00000019568	Jund	-2.28389	-1.19149	0.0325431	0.97233	413.614	226.291	129.926	78.5764	139.049	119.228
ENSRNOG00000006302	Gclc	-2.21807	-1.14931	0.0100406	0.547701	1178.69	1084.78	539.863	301.209	542.954	419.508
ENSRNOG00000052256	Dact3	-2.1957	-1.13468	0.0358289	0.999953	177.875	335.885	173.607	61.115	159.859	91.9973
ENSRNOG00000008030	Shc2	-2.19327	-1.13308	0.0267757	0.922123	137.157	163.376	61.6027	69.8457	50.1334	45.6307
ENSRNOG00000013734	Dnai1	-2.14452	-1.10065	0.0398427	0.999953	52.5054	32.4722	31.3613	25.1008	17.9723	11.7757
ENSRNOG00000005175	Sgpp1	-2.11415	-1.08008	0.039897	0.999953	2610.27	2107.65	992.363	822.869	1291.17	587.311
ENSRNOG00000002763	Ulk2	-2.11214	-1.07871	0.0281753	0.946619	1674.81	1754.52	692.19	455.088	811.593	684.46
ENSRNOG00000016677	Csnk1g3	-2.1109	-1.07786	0.00114454	0.155652	455.404	495.201	292.333	189.893	234.586	164.859
ENSRNOG00000000921	Ubl3	-2.10208	-1.07181	0.0182879	0.76132	5650.22	9287.06	3427.35	2545	3494.2	2697.36
ENSRNOG00000016940	Ppp2r2d	-2.10184	-1.07165	0.00350828	0.315629	834.728	858.485	433.459	295.753	353.771	362.101
ENSRNOG00000019356	Lrfn4	-2.08792	-1.06207	0.012289	0.623848	181.09	198.892	89.6039	80.759	77.5648	66.974
ENSRNOG00000014675	Pi4k2a	-2.07819	-1.05533	0.0115018	0.59699	286.101	351.106	164.647	97.1291	141.887	146.46
ENSRNOG00000016322	Camk2n1	-2.04647	-1.03314	0.0221055	0.852326	160.731	150.184	80.6435	58.9323	84.1862	48.5746
ENSRNOG00000014915	Gsr	-2.04501	-1.03211	0.0189431	0.774658	985.815	1034.04	487.221	302.301	533.495	390.069
ENSRNOG00000034078	Mxi1	-2.03883	-1.02774	0.0324867	0.97233	1919.13	2595.75	873.638	900.354	1005.5	737.45
ENSRNOG00000007246	Atxn7	-2.03207	-1.02295	0.00167746	0.196481	111.44	154.243	116.485	54.5669	78.5107	55.1984
ENSRNOG00000001525	Igsf11	-2.02495	-1.01788	0.00686472	0.453303	1949.13	1412.54	1017	797.768	836.186	529.168
ENSRNOG00000009370	Tbkbp1	-1.97895	-0.984735	0.0278408	0.945186	200.378	186.715	91.844	62.2063	96.4831	83.1656
ENSRNOG00000032991	Rufy4	-1.9695	-0.977827	0.0434779	0.999953	27.86	20.2951	25.7611	9.82205	14.1887	13.2476
ENSRNOG00000000811	Pkib	-1.96617	-0.97539	0.0408671	0.999953	196.092	441.419	252.011	103.677	197.696	150.876
ENSRNOG00000019740	Hdgfl3	-1.96086	-0.971484	0.0283441	0.946655	1562.3	1488.65	761.633	519.477	899.563	525.489
ENSRNOG00000018149	Smarca5	-1.95828	-0.969586	0.0287874	0.946924	1818.4	2152.3	1136.85	532.573	1159.69	915.557
ENSRNOG00000017225	Fam160b1	-1.93678	-0.953658	0.026404	0.913646	1097.26	1231.92	573.465	404.887	661.193	432.755
ENSRNOG00000046207	Cbx4	-1.93647	-0.953432	0.026028	0.904499	255.026	307.471	138.886	92.7638	131.482	137.628
ENSRNOG00000020245	Syt8	-1.93465	-0.95207	0.0152169	0.703071	64.2923	49.7231	53.7623	32.7402	34.0528	20.6074
ENSRNOG00000059866	AABR07001432.1	-1.87631	-0.907895	0.0294115	0.948618	32.1462	39.5755	45.922	22.9181	16.0805	23.5513
ENSRNOG00000002292	Hnrnpd	-1.86095	-0.896036	0.0346342	0.990929	2061.64	2124.9	1285.82	590.414	1071.72	1277.66
ENSRNOG00000001996	Ythdc1	-1.84064	-0.880208	0.0481576	0.999953	1785.18	1726.1	885.958	566.405	1095.37	727.147
ENSRNOG00000010960	Ankh	-1.82951	-0.87146	0.0340272	0.990929	1146.55	1656.08	740.352	652.62	780.378	504.145
ENSRNOG00000005988	Arl8a	-1.82232	-0.865778	0.0323193	0.971601	583.988	898.06	431.219	272.835	437.011	340.022
ENSRNOG00000054902	Trpc1	-1.80607	-0.852856	0.00232559	0.250082	312.889	241.512	196.008	139.691	146.616	129.532
ENSRNOG00000022242	Cxcl9	-1.79855	-0.846834	0.00983889	0.545154	1556.95	1478.5	1373.18	527.116	930.778	992.099
ENSRNOG00000012653	Ppp1r13b	-1.77644	-0.828987	0.0386776	0.999953	900.092	914.296	543.223	287.022	505.117	534.32
ENSRNOG00000031934	Enah	-1.76008	-0.815644	0.0315893	0.967026	210.022	270.94	131.046	126.595	120.131	101.565
ENSRNOG00000009932	Mctp2	-1.73925	-0.798467	0.0400438	0.999953	79.2938	90.3134	58.2425	39.2882	56.7547	35.327
ENSRNOG00000056243	ST7	-1.73131	-0.791866	0.0296201	0.951105	948.312	1228.87	832.196	413.617	794.566	529.904
ENSRNOG00000030160	Zfp819	-1.7304	-0.791105	0.0430957	0.999953	52.5054	41.605	58.2425	22.9181	36.8906	27.9672
ENSRNOG00000023633	Crabp1	-1.72488	-0.786495	0.0283546	0.946655	1705.89	3214.75	2805.72	1861.82	1294.95	1323.29
ENSRNOG00000039740	Cenpk	-1.71245	-0.776058	0.00354307	0.316265	111.44	93.3577	108.645	51.2929	66.2139	64.7661
ENSRNOG00000015143	Siah1	-1.69871	-0.764439	0.0290892	0.946924	1005.1	946.768	562.264	437.627	609.168	433.491
ENSRNOG00000017260	Cdr2	-1.6952	-0.761452	0.0365663	0.999953	319.318	284.132	209.449	149.513	212.83	117.757
ENSRNOG00000014742	Ankrd13b	-1.68697	-0.754432	0.0175234	0.751264	52.5054	64.9445	64.9628	41.4709	34.0528	33.119
ENSRNOG00000010833	Mthfd2	-1.66939	-0.739319	0.0333909	0.988541	888.305	451.567	566.744	356.868	417.147	367.989
ENSRNOG00000014524	S1pr3	-1.66611	-0.736486	0.0352381	0.999953	11646.6	10515.9	6211.79	4956.86	6903.27	5170.25
ENSRNOG00000014149	Npy1r	-1.63679	-0.710866	0.0343411	0.990929	415.757	568.264	552.184	283.748	419.039	236.249
ENSRNOG00000016828	Cmtm5	-1.61297	-0.689716	0.0433416	0.999953	1103.68	1597.23	1065.17	620.972	1031.04	682.988
ENSRNOG00000042702	Nipa1	-1.56703	-0.648037	0.0494899	0.999953	305.388	211.069	272.172	220.45	137.157	146.46
ENSRNOG00000052840	Tanc2	-1.55833	-0.639999	0.00399962	0.335595	472.548	616.972	443.539	307.757	343.366	332.662
ENSRNOG00000061246	Fam49b	-1.54902	-0.631351	0.0236954	0.867635	1328.71	1681.45	1179.41	1005.12	1001.72	699.179
ENSRNOG00000048795	Top2b	-1.54854	-0.630913	0.0490022	0.999953	4441.53	3827.66	2433.86	2164.12	2659.91	2087.97
ENSRNOG00000014192	Naa30	-1.5421	-0.624895	0.0338311	0.990929	911.879	716.419	519.702	456.179	501.334	435.699
ENSRNOG00000052707	Cacna1a	-1.51989	-0.603963	0.0371218	0.999953	97.51	76.1068	78.4034	63.2976	49.1874	53.7264
ENSRNOG00000049127	Smap1	-1.51646	-0.600703	0.00682529	0.453303	701.858	903.134	880.358	476.915	628.086	533.584

## Sheet: All-detectable-genes
ID	Gene.name	log2FoldChange	pvalue	padj	243L0-aged	243R0-aged	244R0-aged	248R0-aged8AG	609L0-aged8AG	612R0-aged8AG
ENSRNOG00000000001	AABR07013255.1	-0.629361	0.382635	0.999953	69.65	74.0773	88.4838	17.4614	96.4831	36.0629
ENSRNOG00000000007	Gad1	-0.122349	0.93806	0.999953	3852.18	243.542	10134.2	12344.1	302.692	426.131
ENSRNOG00000000008	Alx4	0.594808	0.350619	0.999953	337.535	450.552	112.005	504.198	586.466	269.368
ENSRNOG00000000010	Cbln1	-0.747259	0.628691	0.999953	13.93	8.11806	47.042	29.4661	0	11.7757
ENSRNOG00000000012	Tcf15	-2.18854	0.0741358	0.999953	181.09	170.479	11.2005	6.54803	60.5384	12.5116
ENSRNOG00000000017	Steap1	4.31041	NA	NA	31.0746	39.5755	30.2413	82.9417	19.8642	1898.82
ENSRNOG00000000021	AABR07061902.1	-0.372384	0.576812	0.999953	306.46	355.165	147.846	80.759	340.528	203.866
ENSRNOG00000000024	Hebp1	-0.392922	0.555249	0.999953	1379.07	2653.59	1624.07	436.535	1932.5	1938.57
ENSRNOG00000000033	Tmcc2	-0.176343	0.670363	0.999953	1534.44	1477.49	2020.57	2105.19	1466.16	883.174
ENSRNOG00000000034	Nuak2	0.592185	0.189298	0.999953	713.645	777.304	733.632	565.313	1197.52	1589.71
ENSRNOG00000000036	Klhdc8a	-0.134206	0.925311	0.999953	212.165	16.2361	455.86	557.674	25.5396	40.4788
ENSRNOG00000000040	RGD1304622	0.416156	0.586935	0.999953	1491.58	524.629	1164.85	2824.38	581.736	839.015
ENSRNOG00000000041	Slc26a1	-0.0770043	0.838124	0.999953	103.939	112.638	68.3229	69.8457	87.0239	112.605
ENSRNOG00000000042	Xpr1	0.609199	0.0786467	0.999953	211.093	151.199	188.168	378.694	216.614	245.081
ENSRNOG00000000043	Idua	-0.0364224	0.944436	0.999953	1428.36	1951.38	1326.14	659.168	1873.85	2054.85
ENSRNOG00000000044	Tmem175	0.123873	0.476714	0.999953	1694.1	1826.56	1985.85	2084.46	1742.37	2172.61
ENSRNOG00000000047	Cd82	0.409121	0.34046	0.999953	5275.18	5098.14	4372.67	3569.77	6596.79	9413.16
ENSRNOG00000000048	Gak	0.218329	0.332907	0.999953	3124.61	2516.6	2180.73	3380.97	2904.9	2815.12
ENSRNOG00000000054	Abhd8	0.503365	0.479619	0.999953	3472.86	1776.84	4857.65	8799.46	1824.66	3703.44
ENSRNOG00000000060	Cplx1	0.46668	0.708498	0.999953	426.472	132.933	804.195	1688.3	95.5371	100.829
ENSRNOG00000000062	Pcgf3	-0.149866	0.688865	0.999953	309.675	264.852	246.411	169.157	349.042	221.529
ENSRNOG00000000064	Atp5i	0.662891	0.133327	0.999953	3254.26	3560.78	3667.04	8755.81	3364.61	4476.22
ENSRNOG00000000065	Pde6b	1.10768	0.502296	0.999953	12948.5	624.076	17105.4	64073.6	1287.39	749.226
ENSRNOG00000000066	Fbxo28	0.153861	0.396679	0.999953	596.847	532.747	691.07	699.548	632.815	692.556
ENSRNOG00000000068	Ppp2r5a	-0.301451	0.357169	0.999953	1568.73	2104.61	1279.1	1086.97	1689.4	1242.33
ENSRNOG00000000073	Tmed5	-0.370089	0.412835	0.999953	222.88	426.198	287.852	210.628	346.204	168.539
ENSRNOG00000000075	Mtf2	0.00538981	0.978574	0.999953	1131.54	1084.78	1144.69	912.359	1229.69	1229.82
ENSRNOG00000000081	Antxr2	-0.117757	0.828857	0.999953	1112.26	1454.15	504.022	625.337	1350.76	853.735
ENSRNOG00000000082	Hltf	0.12697	0.671874	0.999953	1006.17	1140.59	926.28	793.403	1170.09	1391
ENSRNOG00000000091	Smad9	0.114822	0.912789	0.999953	21.4308	33.487	17.9208	2.18268	35.9447	40.4788
ENSRNOG00000000095	Gpr89b	-0.0103823	0.957649	0.999953	1861.26	1690.59	2075.45	2104.1	1613.73	1869.39
ENSRNOG00000000096	Pdzk1	-0.101009	0.832268	0.999953	289.315	230.35	434.579	450.723	223.235	216.378
ENSRNOG00000000097	Cd160	1.29264	0.528513	0.999953	0	8.11806	10.0804	0	17.9723	26.4952
ENSRNOG00000000098	Rnf115	-0.16784	0.494209	0.999953	3604.66	3657.18	2548.11	3067.75	3142.32	2523.67
ENSRNOG00000000104	Thoc3	-0.129981	0.372535	0.999953	1683.39	1696.67	1917.52	1734.14	1616.56	1491.83
ENSRNOG00000000105	Cplx2	0.160996	0.829805	0.999953	1931.98	922.414	2737.4	4139.45	991.316	1121.63
ENSRNOG00000000108	Aga	-0.113552	0.834823	0.999953	2338.1	3442.06	2172.89	1044.41	2719.5	3586.42
ENSRNOG00000000111	Coprs	0.10134	0.646771	0.999953	1577.3	1719	2144.89	1953.5	1709.26	2173.34
ENSRNOG00000000112	Champ1	-0.0202922	0.910551	0.999953	1413.36	1371.95	1718.15	1414.37	1404.68	1619.89
ENSRNOG00000000113	Elac1	0.263739	0.0815562	0.999953	623.635	522.6	543.223	665.716	704.705	657.965
ENSRNOG00000000121	Pigv	0.235594	0.559834	0.999953	606.491	393.726	784.034	930.912	620.518	549.776
ENSRNOG00000000122	Ak2	0.327135	0.0680784	0.999953	1788.4	1557.65	1715.91	1912.03	2004.39	2431.67
ENSRNOG00000000123	Rnf19b	-0.230125	0.484891	0.999953	148.944	106.549	108.645	79.6677	125.806	104.509
ENSRNOG00000000127	Kpna6	0.511976	0.267085	0.999953	348.25	203.966	352.815	640.616	287.557	362.837
ENSRNOG00000000129	Phf24	0.0739119	0.954864	0.999953	189.662	33.487	370.736	543.487	60.5384	21.3434
ENSRNOG00000000130	Dnajb5	0.579672	0.33892	0.999953	1010.46	784.407	1039.4	2633.4	929.832	673.42
ENSRNOG00000000133	Txndc15	0.072942	0.544729	0.999953	4462.96	4862.72	5034.62	4869.55	4907.39	5326.28
ENSRNOG00000000137	Ly86	-0.299148	0.707166	0.999953	493.979	869.647	617.147	97.1291	732.136	780.137
ENSRNOG00000000138	Glis1	0.54065	0.282498	0.999953	50.3623	59.8707	49.2821	44.7449	67.1598	119.228
ENSRNOG00000000142	Plxdc2	0.821097	0.334604	0.999953	2376.67	3119.36	1890.64	830.509	3046.78	9172.5
ENSRNOG00000000145	Pik3r3	0.0886825	0.785876	0.999953	2389.53	1648.98	3135.01	2894.23	2308.97	2425.05
ENSRNOG00000000150	Dnajc1	-0.139867	0.785171	0.999953	1201.19	1450.09	1164.85	488.92	1531.43	1442.52
ENSRNOG00000000151	Ldlrap1	-0.0360562	0.955979	0.999953	407.185	531.733	235.21	134.235	560.926	449.683
ENSRNOG00000000155	Cog3	0.0725337	0.758417	0.999953	956.884	735.699	726.911	988.753	809.701	747.018
ENSRNOG00000000156	LOC100911486	2.24521	0.0300333	0.959287	35.3608	12.1771	36.9616	42.5622	37.8365	319.415
ENSRNOG00000000157	Atg12	0.0525231	0.912353	0.999953	2813.86	2420.2	3833.93	5032.16	2336.4	2036.45
ENSRNOG00000000158	Cdo1	0.345562	0.615198	0.999953	371.824	650.459	660.828	1406.74	339.583	393.012
ENSRNOG00000000161	Chm	0.255725	0.387199	0.999953	432.902	492.157	441.299	726.831	447.417	458.515
ENSRNOG00000000164	Lamp2	0.0579228	0.909044	0.999953	8675.18	12481.5	7759.69	4654.56	11848.5	13597.2
ENSRNOG00000000165	Pfkfb1	3.63821	0.0110316	0.587652	21.4308	29.428	4.48019	638.433	39.7283	11.7757
ENSRNOG00000000166	Apex2	-0.0908347	0.753359	0.999953	256.098	337.914	269.932	205.172	320.664	284.824
ENSRNOG00000000167	Alas2	2.70361	0.00434807	0.355069	80.3654	61.9002	62.7227	279.383	63.3761	992.099
ENSRNOG00000000168	Gatm	-0.197918	0.781311	0.999953	1751.97	2897.13	1960.08	494.376	3222.72	2044.55
ENSRNOG00000000169	Spata5l1	-0.444813	0.181634	0.999953	628.993	592.618	487.221	480.189	497.55	278.936
ENSRNOG00000000170	Slc30a4	-0.52451	0.071546	0.999953	842.229	1141.6	1028.2	522.751	852.267	718.315
ENSRNOG00000000172	Sqor	-0.152066	0.736672	0.999953	2109.86	3091.96	1724.87	1174.28	2432.89	2625.97
ENSRNOG00000000175	Mier2	0.333211	0.5911	0.999953	619.349	383.578	758.273	1354.35	438.903	426.131
ENSRNOG00000000177	Plpp2	0.781938	0.350996	0.999953	1072.61	457.655	1317.18	3495.56	531.603	869.19
ENSRNOG00000000184	Tmprss6	0.142396	0.863369	0.999953	8.57231	17.2509	25.7611	25.1008	25.5396	6.62381
ENSRNOG00000000185	Mpst	0.534361	0.0804368	0.999953	930.095	1013.74	1135.73	1965.5	1102.93	1392.47
ENSRNOG00000000186	Tst	0.729274	0.262545	0.999953	821.87	682.932	2231.14	2991.36	1102.93	2099.01
ENSRNOG00000000187	Csf2rb	-0.11256	0.834754	0.999953	307.532	408.947	294.573	128.778	397.283	408.468
ENSRNOG00000000190	AABR07058539.1	-0.352762	0.180326	0.999953	400.755	396.77	309.133	237.912	348.096	280.408
ENSRNOG00000000195	LOC108348048	0.335344	0.596546	0.999953	16.0731	7.1033	10.0804	17.4614	11.3509	13.2476
ENSRNOG00000000204	Syncrip	-0.0422906	0.733448	0.999953	1079.04	1123.34	1088.69	984.387	1082.12	1127.52
ENSRNOG00000000219	Ano10	-0.10373	0.810301	0.999953	1265.49	1442.98	665.309	734.471	1262.79	1142.24
ENSRNOG00000000221	Abhd5	0.140213	0.699761	0.999953	1895.55	2392.8	1653.19	1427.47	2841.52	2278.59
ENSRNOG00000000230	Lmf1	-0.0307865	0.932549	0.999953	902.235	1157.84	946.441	626.428	1008.34	1307.1
ENSRNOG00000000231	Kctd17	-0.0506014	0.892912	0.999953	403.97	361.254	359.535	532.573	266.747	287.768
ENSRNOG00000000233	Grm6	-0.319146	0.847246	0.999953	1081.18	30.4427	2495.47	2745.81	62.4302	83.1656
ENSRNOG00000000236	Zfp207	-0.0678345	0.720917	0.999953	4203.65	5214.84	4063.53	3863.34	4437.27	4561.59
ENSRNOG00000000237	RGD1310429	0.113488	0.77561	0.999953	939.739	685.976	1216.37	1432.93	797.404	844.903
ENSRNOG00000000239	Ccl7	-0.674931	0.34188	0.999953	707.215	709.315	804.195	108.043	558.088	724.203
ENSRNOG00000000244	Coil	0.109151	0.788675	0.999953	395.398	307.471	530.903	600.236	297.962	432.755
ENSRNOG00000000245	Slc16a6	0.908428	0.203541	0.999953	514.338	269.925	741.472	1625	322.556	916.293
ENSRNOG00000000246	Amz2	0.431089	0.346498	0.999953	1646.95	1314.11	1805.52	3444.26	1463.33	1519.8
ENSRNOG00000000247	Mfsd11	0.0792044	0.830472	0.999953	1449.79	2003.13	1232.05	1102.25	1868.18	1978.31
ENSRNOG00000000248	Srsf2	-0.177673	0.26997	0.999953	5100.52	5173.23	5048.06	4213.66	5191.17	4142.09
ENSRNOG00000000249	Mettl23	0.217798	0.454818	0.999953	295.745	318.634	337.135	482.372	286.611	338.55
ENSRNOG00000000250	Jmjd6	0.097103	0.816072	0.999953	896.878	617.987	990.123	1319.43	665.922	694.764
ENSRNOG00000000251	St6galnac1	6.69155	NA	NA	1.07154	0	5.60024	683.178	0.945912	2.20794
ENSRNOG00000000257	Smpd3	-0.86691	0.236166	0.999953	5104.81	8231.71	1840.24	1380.54	4742.8	2198.37
ENSRNOG00000000258	Prmt7	-0.0513892	0.788328	0.999953	1002.96	1106.09	1183.89	1226.66	1001.72	950.884
ENSRNOG00000000262	Zfp821	-0.273697	0.0962966	0.999953	929.024	843.263	822.115	782.49	727.407	638.093
ENSRNOG00000000264	Def8	0.342558	0.248997	0.999953	1087.61	1094.92	1401.18	1972.05	1203.2	1369.66
ENSRNOG00000000274	Phyhipl	-0.611924	0.615653	0.999953	886.162	130.904	759.393	1017.13	75.673	69.9179
ENSRNOG00000000275	Fam13c	0.326502	0.187022	0.999953	476.835	448.523	523.063	598.054	482.415	734.506
ENSRNOG00000000277	Tet1	0.3429	0.406528	0.999953	137.157	78.1363	127.685	194.258	107.834	133.212
ENSRNOG00000000279	Rtn4ip1	0.723307	0.0838723	0.999953	561.486	492.157	666.429	1441.66	648.896	749.962
ENSRNOG00000000281	Prodh1	0.759219	0.0782471	0.999953	825.085	623.061	761.633	1023.68	797.404	1917.96
ENSRNOG00000000283	Ess2	-0.0438666	0.798163	0.999953	1541.94	1452.12	1327.26	1220.12	1458.6	1511.7
ENSRNOG00000000288	Scarf2	-1.74453	0.100078	0.999953	2374.53	4429.41	790.754	98.2205	1658.18	510.033
ENSRNOG00000000299	Foxo3	-0.248723	0.15869	0.999953	1810.9	1530.25	1442.62	1310.7	1460.49	1255.58
ENSRNOG00000000302	Sesn1	0.0329637	0.911283	0.999953	3981.84	3788.09	3073.41	4880.47	3048.68	3166.18
ENSRNOG00000000303	Cep57l1	-0.273883	0.295558	0.999953	594.704	617.987	537.623	452.905	609.168	386.389
ENSRNOG00000000304	Cd164	0.127154	0.695838	0.999953	10084.2	13003.1	8880.86	8622.67	11235.5	15054.4
ENSRNOG00000000306	Smpd2	-0.17112	0.695605	0.999953	956.884	1123.34	685.47	470.367	1103.88	881.702
ENSRNOG00000000307	Mical1	0.117711	0.851805	0.999953	1495.87	1875.27	1188.37	522.751	2387.48	2036.45
ENSRNOG00000000308	Zbtb24	0.124404	0.600516	0.999953	757.578	719.463	808.675	930.912	640.383	919.973
ENSRNOG00000000312	Fig4	0.280251	0.0688503	0.999953	1229.05	1083.76	1017	1439.48	1286.44	1318.87
ENSRNOG00000000314	Sec63	0.0342334	0.921682	0.999953	3678.59	4002.2	3107.01	2356.2	4680.37	4009.61
ENSRNOG00000000316	Sobp	0.370124	0.439062	0.999953	35.3608	49.7231	72.8031	55.6583	54.8629	92.7333
ENSRNOG00000000321	Cd24	2.46714	0.00769459	0.486743	336.463	175.553	555.544	4547.61	595.925	759.53
ENSRNOG00000000322	Atg5	-0.116377	0.514667	0.999953	1309.42	1481.55	1338.46	1095.7	1299.68	1412.34
ENSRNOG00000000323	Prdm1	0.893676	0.0493885	0.999953	369.681	432.287	524.183	1285.6	664.03	515.185
ENSRNOG00000000327	Hace1	-0.0532241	0.894662	0.999953	1321.21	1042.16	1358.62	1483.13	1426.44	678.572
ENSRNOG00000000335	Ermap	0.520003	0.431328	0.999953	36.4323	44.6493	75.0432	128.778	59.5925	36.0629
ENSRNOG00000000340	Rtraf	0.0618629	0.743594	0.999953	4377.23	5765.85	5293.35	5593.11	4869.56	5650.11
ENSRNOG00000000341	Nid2	0.857919	0.361834	0.999953	2213.8	1590.12	758.273	423.439	2028.98	5815.7
ENSRNOG00000000368	Grik2	-0.486438	0.254234	0.999953	498.265	409.962	406.577	368.872	402.013	168.539
ENSRNOG00000000373	AABR07044900.1	-0.427426	0.573302	0.999953	64.2923	140.036	43.6819	28.3748	109.726	46.3666
ENSRNOG00000000378	AABR07044914.1	0.749821	0.218402	0.999953	27.86	34.5017	11.2005	49.1102	47.2956	27.9672
ENSRNOG00000000383	Mypn	3.03128	0.025519	0.897733	66.4354	11.1623	8.96039	596.962	95.5371	15.4555
ENSRNOG00000000386	Pbld1	0.981442	0.293824	0.999953	96.4385	151.199	71.6831	31.6488	162.697	435.699
ENSRNOG00000000387	Slc25a16	0.353048	0.24536	0.999953	715.788	627.12	786.274	1212.48	776.594	731.563
ENSRNOG00000000392	Supv3l1	0.179117	0.651753	0.999953	1095.11	844.278	957.641	1642.46	793.62	844.903
ENSRNOG00000000394	Srgn	-0.525835	0.552148	0.999953	5313.76	8310.86	4568.68	543.487	7293.93	4798.58
ENSRNOG00000000395	Kif1bp	0.0520935	0.929949	0.999953	2047.71	1467.34	2944.61	3970.29	1319.55	1407.93
ENSRNOG00000000396	Ddx50	-0.105267	0.686235	0.999953	2502.04	2106.64	2476.43	2721.8	2159.52	1706.73
ENSRNOG00000000397	Ccar1	-0.0610952	0.593839	0.999953	2377.74	2678.96	2541.39	2432.59	2510.45	2341.15
ENSRNOG00000000398	Zufsp	-0.175559	0.581893	0.999953	650.424	659.592	549.944	373.238	684.841	588.047
ENSRNOG00000000405	Vgll2	3.06971	0.310941	0.999953	46.0762	0	0	348.137	38.7824	0
ENSRNOG00000000407	Dcbld1	0.169705	0.469381	0.999953	296.816	220.202	256.491	270.652	332.961	266.424
ENSRNOG00000000408	Gopc	-0.215552	0.402043	0.999953	1898.77	1751.47	1596.07	1737.41	1653.45	1128.99
ENSRNOG00000000411	Nus1	-0.338673	0.243679	0.999953	896.878	986.344	899.399	594.779	980.911	624.846
ENSRNOG00000000412	Slc35f1	-0.239579	0.784353	0.999953	656.853	345.017	1592.71	1515.87	390.662	291.447
ENSRNOG00000000413	Pln	-0.234858	0.690021	0.999953	905.45	1755.53	808.675	450.723	1473.73	1023.75
ENSRNOG00000000414	Cep85l	0.268326	0.342058	0.999953	390.04	252.675	303.533	403.795	419.985	316.471
ENSRNOG00000000415	Asf1a	0.0307669	0.870342	0.999953	1208.7	1447.04	1237.65	1503.86	1182.39	1292.38
ENSRNOG00000000417	Numa1	0.198558	0.637534	0.999953	4973.01	4504.51	2883	2844.03	5795.6	5544.13
ENSRNOG00000000419	Cfb	-0.0252963	0.974977	0.999953	64.2923	86.2544	57.1225	25.1008	34.0528	144.252
ENSRNOG00000000420	Nelfe	-0.22663	0.572097	0.999953	1826.97	2297.41	1633.03	949.465	1901.28	2068.84
ENSRNOG00000000421	Skiv2l	-0.0176758	0.927135	0.999953	1778.75	2209.13	1952.24	1700.31	1992.09	2174.08
ENSRNOG00000000422	Dxo	-0.0006996	0.998016	0.999953	905.45	972.137	809.795	642.798	1014.02	1028.16
ENSRNOG00000000423	AABR07044388.1	-0.378978	0.449529	0.999953	210.022	300.368	221.77	89.4898	261.072	211.962
ENSRNOG00000000428	Cyp21a1	-0.288815	0.829409	0.999953	10.7154	17.2509	17.9208	0	22.7019	14.7196
ENSRNOG00000000431	Atf6b	0.00452474	0.989004	0.999953	3311.05	3562.81	2383.46	2190.32	3654.06	3441.43
ENSRNOG00000000432	Fkbpl	0.0816525	0.812213	0.999953	738.29	674.813	713.471	1071.69	574.169	605.71
ENSRNOG00000000433	Prrt1	-0.29877	0.633101	0.999953	376.11	587.544	262.091	126.595	438.903	430.547
ENSRNOG00000000435	Ppt2	0.303932	0.247402	0.999953	2093.79	2230.44	2126.97	3451.9	2187.9	2325.69
ENSRNOG00000000436	Egfl8	-0.638283	0.464759	0.999953	944.025	2819	976.682	197.532	1680.89	1166.53
ENSRNOG00000000437	Agpat1	0.114707	0.527789	0.999953	2853.51	3454.23	2692.6	3486.83	2993.81	3265.54
ENSRNOG00000000438	Rnf5	0.204261	0.427708	0.999953	2975.66	2589.66	3334.38	4290.05	3010.84	2953.48
ENSRNOG00000000439	Ager	-0.152971	0.772934	0.999953	128.585	84.2248	101.924	45.8362	96.4831	139.836
ENSRNOG00000000440	Pbx2	-0.118182	0.705151	0.999953	402.898	410.977	422.258	254.282	428.498	454.835
ENSRNOG00000000441	Gpsm3	-0.566628	0.38577	0.999953	162.874	237.453	126.565	39.2882	157.021	158.971
ENSRNOG00000000442	Notch4	-0.861774	0.332552	0.999953	1764.82	1921.95	660.828	164.792	1646.83	580.687
ENSRNOG00000000443	LOC103689965	-0.121207	0.873836	0.999953	2699.21	5087.99	3026.37	775.942	3252.05	5913.59
ENSRNOG00000000451	RT1-Ba	-0.377858	0.663417	0.999953	12117	20335.7	14385.9	1568.25	19553.9	14923.4
ENSRNOG00000000454	RT1-DOb	-0.229197	0.818797	0.999953	167.16	216.143	89.6039	12.0047	230.803	160.443
ENSRNOG00000000455	Tap2	0.172612	0.754427	0.999953	127.513	53.7821	60.4826	56.7496	97.429	117.757
ENSRNOG00000000456	Psmb8	-0.181467	0.724814	0.999953	2978.88	3691.69	2921.09	1184.1	3672.03	3601.14
ENSRNOG00000000457	Tap1	-0.274365	0.541896	0.999953	5902.03	4413.18	3129.41	2156.48	4802.4	4156.81
ENSRNOG00000000459	Psmb9	-0.359199	0.598145	0.999953	6581.39	8524.97	5519.6	1407.83	6863.54	7807.99
ENSRNOG00000000461	LOC108348112	0.264821	0.493507	0.999953	54.6485	34.5017	40.3217	40.3795	54.8629	59.6142
ENSRNOG00000000463	Col11a2	1.33678	0.247258	0.999953	35.3608	2.02951	35.8415	104.768	16.0805	64.0301
ENSRNOG00000000464	Rxrb	0.0634919	0.714575	0.999953	732.932	588.559	599.226	705.005	649.842	652.813
ENSRNOG00000000465	Slc39a7	-0.0642581	0.861268	0.999953	6293.15	6171.75	6565.72	3586.14	7783.91	6830.62
ENSRNOG00000000466	Hsd17b8	0.396026	0.234809	0.999953	1579.45	1517.06	1966.8	2871.31	1511.57	2280.06
ENSRNOG00000000467	Ring1	0.309465	0.37956	0.999953	576.488	371.401	319.214	615.515	419.985	535.056
ENSRNOG00000000470	Vps52	0.134207	0.485398	0.999953	3181.4	2784.49	3243.66	3900.44	3265.29	2943.18
ENSRNOG00000000471	B3galt4	-0.282477	0.0674082	0.999953	398.612	474.906	442.419	354.685	357.555	369.461
ENSRNOG00000000473	Pfdn6	0.473733	0.0539962	0.999953	142.515	119.741	109.765	198.624	157.021	161.915
ENSRNOG00000000474	Rgl2	-0.3975	0.465906	0.999953	1350.14	1258.3	828.836	393.973	1359.28	855.943
ENSRNOG00000000476	Zbtb22	0.164456	0.630097	0.999953	1069.4	758.024	731.391	1283.41	772.81	812.52
ENSRNOG00000000477	Daxx	0.0544642	0.85619	0.999953	2162.36	1316.14	1751.76	1560.61	2182.22	1688.33
ENSRNOG00000000478	AA926063	1.08829	0.468863	0.999953	1106.9	97.4167	1432.54	5324.64	126.752	155.291
ENSRNOG00000000479	Kifc1	0.182153	0.550006	0.999953	253.955	220.202	209.449	339.406	202.425	234.777
ENSRNOG00000000480	Phf1	-0.0105575	0.966582	0.999953	2048.78	2092.43	1892.88	1487.49	2308.97	2192.48
ENSRNOG00000000481	Cuta	0.0289174	0.899105	0.999953	2024.14	2763.18	1914.16	2163.03	2244.65	2429.46
ENSRNOG00000000485	Bak1	0.180608	0.691208	0.999953	375.038	466.788	204.969	272.835	417.147	496.049
ENSRNOG00000000486	Ggnbp1	-0.462078	0.599775	0.999953	81.4369	127.859	122.085	10.9134	114.455	114.813
ENSRNOG00000000487	Grm4	0.0798791	0.965948	0.999953	17.1446	0	20.1609	34.9228	0.945912	3.67989
ENSRNOG00000000488	Hmga1	-0.272093	0.552676	0.999953	499.337	369.372	394.257	553.309	227.019	266.424
ENSRNOG00000000490	Rps10	-0.172934	0.628338	0.999953	1502.3	2694.18	1992.57	1344.53	1981.69	2163.04
ENSRNOG00000000493	Snrpc	0.138724	0.564704	0.999953	946.168	1369.92	1008.04	1153.54	1146.45	1359.35
ENSRNOG00000000495	Uhrf1bp1	0.673524	0.415706	0.999953	178.947	73.0625	36.9616	285.931	84.1862	91.2613
ENSRNOG00000000498	Anks1a	-0.588871	0.0553562	0.999953	307.532	354.15	201.609	183.345	188.237	202.394
ENSRNOG00000000500	Scube3	0.477417	0.453537	0.999953	21.4308	11.1623	17.9208	36.0142	20.8101	13.9836
ENSRNOG00000000501	Zfp523	0.220941	0.460724	0.999953	907.593	663.651	812.035	1208.11	792.675	777.929
ENSRNOG00000000502	Def6	0.0121593	0.988985	0.999953	339.678	329.796	208.329	38.1968	462.551	384.181
ENSRNOG00000000503	Ppard	0.0719588	0.896999	0.999953	636.494	439.39	215.049	668.991	353.771	334.87
ENSRNOG00000000504	Fance	-0.0377324	0.854484	0.999953	1558.02	1448.06	1338.46	1175.37	1626.97	1429.27
ENSRNOG00000000506	Tead3	-0.240891	0.428973	0.999953	661.139	924.444	611.546	492.194	621.464	744.81
ENSRNOG00000000507	Tulp1	0.837413	0.602827	0.999953	8122.26	251.66	5706.65	24148	525.927	485.746
ENSRNOG00000000511	Srpk1	0.0510554	0.734824	0.999953	940.811	973.152	912.839	1092.43	927.94	910.405
ENSRNOG00000000512	Slc26a8	-0.108112	0.838939	0.999953	62.1492	28.4132	71.6831	49.1102	36.8906	64.0301
ENSRNOG00000000513	Mapk14	0.0743442	0.702295	0.999953	5599.86	5410.69	4869.97	5658.59	6366.94	4696.28
ENSRNOG00000000515	Mapk13	1.38466	0.171555	0.999953	58.9346	31.4575	19.0408	211.72	17.0264	57.4063
ENSRNOG00000000517	Kctd20	-0.0101498	0.988066	0.999953	86.7946	94.3724	30.2413	37.1055	108.78	64.0301
ENSRNOG00000000519	Stk38	-0.0108229	0.980431	0.999953	1910.55	2234.5	1760.72	1009.49	2662.74	2188.8
ENSRNOG00000000520	Srsf3	-0.211398	0.0763732	0.999953	13432.8	14876.3	13320.7	11425.2	12632.7	11897.8
ENSRNOG00000000521	Cdkn1a	0.325094	0.562007	0.999953	108.225	187.73	116.485	284.839	137.157	95.6772
ENSRNOG00000000522	Cpne5	0.603289	0.456628	0.999953	562.558	214.114	977.802	1238.67	259.18	1167.26
ENSRNOG00000000523	Ppil1	-0.0702762	0.740237	0.999953	1114.4	1361.8	1454.94	1304.15	1073.61	1365.98
ENSRNOG00000000524	RGD735065	0.0750525	0.73673	0.999953	3989.34	4370.56	4828.53	5308.27	3727.84	4856.72
ENSRNOG00000000525	Pi16	0.722916	0.238961	0.999953	1748.75	1178.13	822.115	3352.59	1984.52	851.527
ENSRNOG00000000527	Mtch1	-1.25273	0.0148235	0.699562	5026.59	10057.3	3376.95	1906.57	2727.07	3113.19
ENSRNOG00000000528	Fgd2	-0.434095	0.488558	0.999953	803.654	1053.32	678.749	199.715	832.403	844.167
ENSRNOG00000000529	Pim1	1.03933	0.00900306	0.518846	56.7915	55.8116	58.2425	72.0283	142.833	135.42
ENSRNOG00000000531	Ccdc167	0.395583	0.0353433	0.999953	207.878	183.671	193.768	276.109	228.911	264.952
ENSRNOG00000000532	Cmtr1	0.0981871	0.647774	0.999953	5814.17	4982.46	6482.84	7069.69	5306.57	6120.4
ENSRNOG00000000536	Mdga1	1.74969	0.0109333	0.586272	58.9346	43.6346	73.9232	345.954	68.1057	179.579
ENSRNOG00000000540	Btbd9	0.0327485	0.952083	0.999953	1387.64	826.012	1858.16	2247.07	865.51	1053.19
ENSRNOG00000000541	Glo1	0.210132	0.657738	0.999953	4617.26	4674.99	6937.58	10054.5	4308.63	4412.19
ENSRNOG00000000542	Dnah8	0.38058	0.760258	0.999953	41.79	3.04427	43.6819	89.4898	14.1887	11.7757
ENSRNOG00000000543	Frk	1.02223	0.014927	0.699562	260.384	439.39	203.849	673.356	455.93	706.539
ENSRNOG00000000546	Nt5dc1	0.0509539	0.777416	0.999953	921.523	985.329	790.754	840.331	1004.56	949.412
ENSRNOG00000000547	Tspyl4	0.0243351	0.976001	0.999953	3038.88	1302.95	6498.52	7005.3	1932.5	2087.23
ENSRNOG00000000549	Tspyl1	0.233981	0.527745	0.999953	6993.93	5410.69	7571.53	11258.2	6352.75	5883.41
ENSRNOG00000000551	Fam241b	0.0646071	0.617719	0.999953	1329.78	1332.38	1394.46	1364.17	1335.63	1540.4
ENSRNOG00000000552	Col13a1	-0.235304	0.82528	0.999953	1901.98	1089.85	1080.85	69.8457	2410.18	979.587
ENSRNOG00000000557	Ppa1	0.0729796	0.590338	0.999953	12550.9	13873.8	13815.8	15409.7	13189.8	13730.4
ENSRNOG00000000560	Lrrc20	2.36236	0.0253	0.89456	93.2238	126.845	72.8031	1280.14	141.887	84.6375
ENSRNOG00000000561	Pald1	-0.603121	0.416349	0.999953	2305.95	2427.3	1062.93	340.498	2124.52	1350.52
ENSRNOG00000000562	Prf1	-0.246554	0.797458	0.999953	1810.9	922.414	829.956	114.591	874.023	2014.37
ENSRNOG00000000563	Adamts14	0.303792	0.621313	0.999953	70.7215	38.5608	49.2821	108.043	32.161	55.9344
ENSRNOG00000000564	Tbata	0.622021	0.619806	0.999953	135.014	18.2656	137.766	380.877	17.9723	49.3106
ENSRNOG00000000565	Sgpl1	0.176762	0.377092	0.999953	1680.17	1946.3	1562.47	1891.29	1732.91	2240.32
ENSRNOG00000000566	Pcbd1	1.07618	0.376533	0.999953	110.368	19.2804	239.69	607.876	34.0528	136.892
ENSRNOG00000000567	Unc5b	-0.265497	0.639429	0.999953	696.5	619.002	1136.85	326.31	1104.83	608.654
ENSRNOG00000000568	Slc29a3	-0.121374	0.840479	0.999953	2006.99	2949.9	1997.05	735.562	2586.12	3070.5
ENSRNOG00000000569	Vsir	-0.513932	0.514339	0.999953	2209.51	3220.84	1637.51	324.128	2684.5	1940.77
ENSRNOG00000000571	Psap	0.122145	0.457222	0.999953	63322.6	78481.3	74377.9	77107.4	73333.7	84839.9
ENSRNOG00000000572	Chst3	-0.675222	0.403684	0.999953	363.252	583.485	150.086	74.211	419.039	193.562
ENSRNOG00000000574	AC096404.1	0.668823	0.219955	0.999953	37.5038	40.5903	45.922	109.134	41.6201	47.1026
ENSRNOG00000000576	Anapc16	-0.187444	0.351073	0.999953	926.881	991.418	764.993	878.527	763.351	716.107
ENSRNOG00000000579	Marcks	-0.520237	0.109154	0.999953	4346.16	6411.24	3898.89	2643.22	3987.02	3588.63
ENSRNOG00000000580	Calhm4	-0.414001	0.579423	0.999953	17.1446	24.3542	7.84034	12.0047	17.9723	7.35978
ENSRNOG00000000581	Cdc40	0.0378759	0.864576	0.999953	1114.4	1041.14	1178.29	1353.26	1143.61	927.333
ENSRNOG00000000582	Ddo	0.319952	0.580729	0.999953	15.0015	17.2509	8.96039	18.5528	12.2969	20.6074
ENSRNOG00000000583	Cdk19	-0.122517	0.778711	0.999953	2849.22	3112.26	1980.25	1488.59	3566.09	2240.32
ENSRNOG00000000585	Amd1	-0.120534	0.620604	0.999953	2781.71	4014.38	4061.29	3646.16	3322.04	3019.72
ENSRNOG00000000586	Gtf3c6	0.106758	0.420776	0.999953	1448.72	1671.31	1628.55	1623.91	1706.43	1781.8
ENSRNOG00000000587	Rpf2	0.0122847	0.951174	0.999953	738.29	864.573	928.52	954.921	746.325	852.263
ENSRNOG00000000588	Slc16a10	0.859492	0.222955	0.999953	127.513	228.32	144.486	133.143	177.832	596.142
ENSRNOG00000000589	RGD1310495	3.24909	0.00429581	0.353128	6.42923	6.08854	3.36014	19.6441	10.405	120.7
ENSRNOG00000000593	Rev3l	0.129398	0.594866	0.999953	481.121	427.213	620.507	567.496	493.766	610.126
ENSRNOG00000000595	Traf3ip2	0.0749807	0.899973	0.999953	618.278	997.506	498.421	307.757	782.269	1136.35
ENSRNOG00000000596	Fyn	-0.758293	0.0931855	0.999953	2853.51	2827.11	1873.84	1002.94	2313.7	1149.6
ENSRNOG00000000598	Tube1	0.0218524	0.966282	0.999953	317.175	197.878	294.573	449.631	209.047	164.123
ENSRNOG00000000599	Lama4	-0.142119	0.842066	0.999953	2967.09	3220.84	1878.32	656.986	4267.01	2385.31
ENSRNOG00000000604	Hdac2	0.0926199	0.676706	0.999953	2820.29	3227.94	2863.96	3849.15	2977.73	2678.23
ENSRNOG00000000605	Hs3st5	-0.0442042	0.978861	0.999953	169.303	4.05903	421.138	541.304	17.0264	18.3995
ENSRNOG00000000606	Pcdh15	0.927346	0.607963	0.999953	186.448	0	123.205	491.102	19.8642	78.0137
ENSRNOG00000000609	Ipmk	-0.143425	0.747356	0.999953	1211.91	814.85	844.516	1260.5	835.241	504.881
ENSRNOG00000000610	Cisd1	0.610082	0.300547	0.999953	3423.57	3221.85	4244.98	10260.8	2834.9	3527.54
ENSRNOG00000000611	Ube2d1	0.492587	0.444714	0.999953	548.628	511.438	480.501	1389.27	479.578	299.543
ENSRNOG00000000613	Tfam	0.239711	0.235242	0.999953	1357.64	1767.71	1377.66	1949.13	1633.59	1735.44
ENSRNOG00000000614	Bicc1	-0.713533	0.419424	0.999953	2537.4	4323.88	1650.95	258.647	2936.11	1995.97
ENSRNOG00000000618	Mdga2	-0.280707	0.829636	0.999953	251.812	52.7674	750.432	755.206	67.1598	46.3666
ENSRNOG00000000622	Hint1	0.124517	0.531078	0.999953	4244.36	4930.7	5335.91	5524.36	4512.95	5781.11
ENSRNOG00000000632	Cdk1	-0.130764	0.84908	0.999953	52.5054	161.346	97.4442	39.2882	110.672	133.948
ENSRNOG00000000633	Rhobtb1	-0.492637	0.376741	0.999953	572.202	912.267	441.299	212.811	653.625	501.937
ENSRNOG00000000634	Cabcoco1	0.580419	0.0658612	0.999953	222.88	273.984	283.372	385.242	283.774	496.785
ENSRNOG00000000635	Arid5b	-0.0615473	0.826701	0.999953	1116.54	1273.52	1500.86	929.82	1338.47	1458.71
ENSRNOG00000000636	Rtkn2	0.345212	0.649582	0.999953	10.7154	15.2214	11.2005	24.0094	5.67547	17.6635
ENSRNOG00000000638	Zfp365	0.238185	0.799314	0.999953	1888.05	645.386	3282.86	5063.81	784.161	1012.71
ENSRNOG00000000640	Egr2	0.0763786	0.925449	0.999953	228.238	455.626	408.818	73.1197	662.139	416.564
ENSRNOG00000000641	Nrbf2	0.204188	0.496483	0.999953	645.066	735.699	700.03	1058.6	742.541	597.614
ENSRNOG00000000645	Reep3	-0.11899	0.858244	0.999953	4635.48	5814.56	2805.72	1258.31	5909.11	5038.51
ENSRNOG00000000648	Jmjd1c	-0.0552316	0.865901	0.999953	2916.73	2593.72	2620.91	1789.8	3511.23	2524.41
ENSRNOG00000000653	Nr5a2	0.943842	0.388459	0.999953	46.0762	30.4427	69.443	5.45669	151.346	123.644
ENSRNOG00000000655	Ptprc	-0.223822	0.766446	0.999953	1682.32	1868.17	1611.75	292.479	2395.05	1732.49
ENSRNOG00000000657	Nek7	0.465781	0.103603	0.999953	1684.46	1414.57	1096.53	1950.22	2279.65	1565.43
ENSRNOG00000000658	Acacb	0.230195	0.668941	0.999953	2170.94	1917.89	630.587	1592.26	2153.84	1789.9
ENSRNOG00000000661	Hps4	0.0559433	0.868632	0.999953	1349.07	1510.97	1321.66	917.816	1761.29	1666.99
ENSRNOG00000000662	Srrd	-0.127399	0.489266	0.999953	480.049	508.393	533.143	416.891	533.495	442.323
ENSRNOG00000000663	Tfip11	-0.0213688	0.887365	0.999953	2508.47	2278.13	2675.8	2633.4	2473.56	2246.94
ENSRNOG00000000664	Tpst2	-0.139936	0.794323	0.999953	2887.8	3494.82	2694.84	1089.16	3594.47	3554.04
ENSRNOG00000000665	Pitpnb	-0.0266299	0.82476	0.999953	4154.35	4657.74	4131.86	4237.67	4403.22	4067.75
ENSRNOG00000000692	Ung	-0.297679	0.719745	0.999953	1062.97	1203.5	631.707	126.595	1118.07	1112.8
ENSRNOG00000000693	Svop	0.607641	0.695121	0.999953	850.802	45.6641	1490.78	3428.99	85.1321	123.644
ENSRNOG00000000695	Ssh1	0.0715339	0.889813	0.999953	672.926	690.035	463.7	324.128	1019.69	575.535
ENSRNOG00000000697	Coro1c	-0.404759	0.475919	0.999953	4319.37	4547.13	2125.85	1281.23	4007.83	3013.83
ENSRNOG00000000699	Selplg	-0.309084	0.558234	0.999953	1329.78	2042.71	1461.66	562.039	1784.94	1554.39
ENSRNOG00000000700	Tmem119	0.035731	0.963686	0.999953	1803.4	2231.45	1397.82	364.507	3296.5	1907.66
ENSRNOG00000000701	Iscu	0.0982084	0.708414	0.999953	4666.55	7363.08	4895.73	5940.16	6086.95	6090.96
ENSRNOG00000000702	Sart3	0.0817986	0.59099	0.999953	1931.98	1585.05	1907.44	1877.1	1983.58	1879.69
ENSRNOG00000000704	Cmklr1	-0.611557	0.527068	0.999953	4337.59	4574.53	3567.35	225.907	5118.33	2823.21
ENSRNOG00000000708	Sgsm1	1.08206	0.361957	0.999953	27.86	8.11806	4.48019	66.5716	11.3509	8.09576
ENSRNOG00000000716	Htr1f	-0.399765	NA	NA	105.011	6.08854	105.285	152.787	8.51321	2.94391
ENSRNOG00000000718	Cggbp1	-0.35924	0.256702	0.999953	1869.83	2306.54	1486.3	1116.44	1813.31	1484.47
ENSRNOG00000000720	MGC95208	-0.177696	0.475314	0.999953	507.909	710.33	527.543	452.905	586.466	504.145
ENSRNOG00000000723	RT1-CE5	-0.173579	0.738821	0.999953	11769.8	13435.4	11896	4451.57	14288	14155.1
ENSRNOG00000000728	Clic2	-0.221484	0.775569	0.999953	2540.62	3109.22	2700.44	488.92	4494.98	2177.76
ENSRNOG00000000729	Tmlhe	0.044528	0.928057	0.999953	686.856	722.507	542.103	306.666	895.779	809.576
ENSRNOG00000000748	AABR07044273.1	-0.0700871	0.905149	0.999953	33.2177	60.8854	30.2413	22.9181	36.8906	58.1423
ENSRNOG00000000763	RT1-M3-1	-0.184914	0.728932	0.999953	1649.1	2233.48	1238.77	672.265	2050.74	1781.8
ENSRNOG00000000768	Ubd	-1.43452	0.00046888	0.0799263	606.491	298.339	554.424	229.181	165.535	145.724
ENSRNOG00000000774	Gabbr1	0.237756	0.775827	0.999953	959.027	434.316	1193.97	2209.96	454.984	386.389
ENSRNOG00000000775	Mog	0.575838	0.270209	0.999953	27.86	50.7379	22.401	65.4803	37.8365	47.8386
ENSRNOG00000000777	RT1-S3	-0.218586	0.671691	0.999953	19707.7	22020.2	14558.4	7140.63	22725.5	18506.2
ENSRNOG00000000778	Znrd1as1	0.122262	0.733563	0.999953	231.452	177.582	230.73	315.397	163.643	217.85
ENSRNOG00000000779	Znrd1	-0.260679	0.273557	0.999953	528.268	607.84	607.066	379.786	555.251	518.865
ENSRNOG00000000780	Ppp1r11	-0.111381	0.444817	0.999953	5170.17	5952.57	6112.1	4959.04	5364.27	5629.5
ENSRNOG00000000781	Rnf39	2.13288	0.0231395	0.867635	115.726	66.974	151.207	1093.52	87.0239	284.088
ENSRNOG00000000785	Trim39	-0.0811145	0.815408	0.999953	810.083	775.274	623.867	498.742	961.047	628.526
ENSRNOG00000000786	Rpp21	-0.226271	0.639716	0.999953	1799.11	2190.86	1980.25	772.668	2250.33	2079.87
ENSRNOG00000000787	AABR07044364.1	-0.616846	0.425384	0.999953	46.0762	56.8264	30.2413	7.63937	47.2956	31.6471
ENSRNOG00000000795	RT1-N3	-0.211644	0.782256	0.999953	1083.33	1293.82	1159.25	196.441	1697.91	1159.17
ENSRNOG00000000796	Ranbp2	0.06153	0.756317	0.999953	2632.77	2793.63	2066.49	2689.06	2730.85	2400.76
ENSRNOG00000000798	Gnl1	-0.0066841	0.976808	0.999953	2883.51	2598.79	2837.08	2140.11	2995.7	3143.36
ENSRNOG00000000799	Abcf1	0.156566	0.0816072	0.999953	3602.51	3711.98	3835.05	4272.59	4068.37	4087.62
ENSRNOG00000000800	Man1a1	0.283955	0.501053	0.999953	914.022	1002.58	1125.65	743.202	1104.83	1854.67
ENSRNOG00000000801	Msl3l2	-0.353102	0.464529	0.999953	1094.04	1387.17	926.28	448.54	1302.52	916.293
ENSRNOG00000000802	Tbc1d32	0.460656	0.460905	0.999953	176.804	84.2248	179.208	354.685	125.806	125.852
ENSRNOG00000000804	Mrps18b	0.235413	0.55197	0.999953	2104.5	2191.88	2517.87	4049.96	1894.66	2078.4
ENSRNOG00000000805	Gja1	2.35486	0.0215186	0.839691	4582.97	3329.42	7756.33	4905.57	8293.76	66952
ENSRNOG00000000808	Hsf2	0.0620173	0.835887	0.999953	833.657	905.163	1058.45	1291.05	842.808	787.497
ENSRNOG00000000809	Atat1	-0.140953	0.638125	0.999953	607.562	537.821	784.034	735.562	480.523	534.32
ENSRNOG00000000811	Pkib	-0.97539	0.0408671	0.999953	196.092	441.419	252.011	103.677	197.696	150.876
ENSRNOG00000000812	RGD1302996	0.846022	0.113905	0.999953	500.408	359.224	417.778	1328.16	445.525	523.281
ENSRNOG00000000815	Smpdl3a	0.00717749	0.98562	0.999953	1774.47	2800.73	1381.02	1585.71	2563.42	1837
ENSRNOG00000000816	Ppp1r18	-0.38697	0.481415	0.999953	1084.4	1340.49	684.349	356.868	1115.23	905.253
ENSRNOG00000000818	Nrm	0.261221	0.613033	0.999953	613.992	585.515	806.435	1356.53	585.52	462.93
ENSRNOG00000000823	Gcc2	-0.0637379	0.679703	0.999953	2024.14	1676.38	1739.43	1785.43	1620.35	1798.73
ENSRNOG00000000824	Dse	-0.12958	0.882032	0.999953	2507.4	2964.11	1256.69	301.209	3339.07	2509.69
ENSRNOG00000000825	Calhm5	-0.134592	0.755622	0.999953	217.522	342.988	207.209	165.883	334.853	198.714
ENSRNOG00000000826	Flot1	-0.0285699	0.865466	0.999953	5745.59	6556.35	6107.62	5204.59	6495.58	6347.08
ENSRNOG00000000827	Ier3	0.0770226	0.897373	0.999953	846.515	1407.47	780.674	416.891	1184.28	1599.28
ENSRNOG00000000831	Gtf2h4	-0.0734723	0.757354	0.999953	354.679	368.357	479.381	422.348	390.662	330.454
ENSRNOG00000000833	Vars2	0.163215	0.578006	0.999953	611.848	376.475	523.063	665.716	512.684	514.449
ENSRNOG00000000839	Nfkbil1	-0.209196	0.420685	0.999953	630.065	490.128	626.107	419.074	614.843	476.178
ENSRNOG00000000840	Atp6v1g2	-0.0688291	0.961633	0.999953	1732.68	234.409	5266.47	6287.2	232.694	376.821
ENSRNOG00000000841	Ddx39b	-0.0346888	0.843758	0.999953	3297.12	3767.79	2916.61	3165.97	3077.05	3501.05
ENSRNOG00000000842	Ddah2	0.0112128	0.979733	0.999953	3839.32	4860.69	4009.77	2172.85	5131.57	5503.65
ENSRNOG00000000843	Ly6g6c	1.96873	0.0131343	0.652495	17.1446	43.6346	24.6411	118.956	32.161	183.259
ENSRNOG00000000844	Ly6g6d	-0.0951219	0.893331	0.999953	12.8585	56.8264	43.6819	22.9181	42.5661	40.4788
ENSRNOG00000000847	Csnk2b	0.0161071	0.937159	0.999953	2267.38	3202.57	2776.6	2861.49	2616.39	2861.48
ENSRNOG00000000848	Gpank1	-0.101433	0.6297	0.999953	1480.87	1502.86	1571.43	1695.94	1370.63	1181.25
ENSRNOG00000000850	Apom	0.228643	0.595628	0.999953	22.5023	33.487	24.6411	24.0094	34.0528	36.0629
ENSRNOG00000000851	Bag6	0.184597	0.597917	0.999953	2508.47	2325.82	1424.7	3003.36	2005.33	2105.63
ENSRNOG00000000852	Prrc2a	-0.0072097	0.985789	0.999953	722.217	1009.68	542.103	503.107	825.781	933.221
ENSRNOG00000000853	Aif1	-0.3385	0.636317	0.999953	5459.49	8834.48	6556.76	1293.24	7178.53	8017.75
ENSRNOG00000000854	Ncr3	-0.296795	0.682987	0.999953	34.2892	55.8116	54.8824	12.0047	65.2679	40.4788
ENSRNOG00000000855	Lst1	0.0517551	0.956582	0.999953	106.082	242.527	147.846	18.5528	250.667	245.081
ENSRNOG00000000857	Msh5	-0.0148366	0.986755	0.999953	260.384	83.2101	183.688	378.694	50.1334	93.4693
ENSRNOG00000000858	Sapcd1	0.251357	0.569854	0.999953	279.672	492.157	324.814	356.868	311.205	636.621
ENSRNOG00000000860	Vwa7	1.23672	0.212017	0.999953	9.64385	17.2509	41.4418	113.499	16.0805	31.6471
ENSRNOG00000000861	Zic3	2.99974	0.0393113	0.999953	12.8585	8.11806	21.2809	36.0142	1.89182	299.543
ENSRNOG00000000866	Rbmx	0.105955	0.783444	0.999953	1444.43	1318.17	1668.87	2355.11	1121.85	1293.11
ENSRNOG00000000867	Vars	-0.0110208	0.966123	0.999953	2967.09	2469.92	2414.82	3263.1	2403.56	2126.98
ENSRNOG00000000869	Arhgef6	0.132515	0.794578	0.999953	366.466	476.936	152.327	321.945	437.957	331.926
ENSRNOG00000000871	Cd40lg	-0.864168	0.486915	0.999953	20.3592	83.2101	40.3217	1.09134	55.8088	22.0794
ENSRNOG00000000875	Fhl1	0.484745	0.433749	0.999953	9654.56	22414	9127.27	31410.9	16301.9	9934.97
ENSRNOG00000000878	Slc44a4	3.25772	0.00855319	0.511108	28.9315	55.8116	12.3205	766.12	18.9182	144.252
ENSRNOG00000000879	Slc9a6	0.152541	0.717375	0.999953	1788.4	1284.68	2319.62	2892.05	1507.78	1594.87
ENSRNOG00000000881	Mmgt1	0.394187	0.434819	0.999953	1116.54	1156.82	1111.09	2424.95	1290.22	733.77
ENSRNOG00000000885	Auts2	0.324481	0.577746	0.999953	79.2938	84.2248	79.5234	57.8409	65.2679	180.315
ENSRNOG00000000886	Caln1	-0.470165	0.721842	0.999953	90.0092	15.2214	208.329	196.441	13.2428	16.9275
ENSRNOG00000000887	AABR07035098.1	0.0880305	0.772296	0.999953	56.7915	79.1511	66.0828	78.5764	60.5384	75.8058
ENSRNOG00000000888	Sbds	0.0182264	0.929659	0.999953	3499.64	4342.15	3384.79	3304.57	4213.09	3851.37
ENSRNOG00000000889	AABR07011057.1	-0.0094271	0.989441	0.999953	16.0731	12.1771	5.60024	9.82205	15.1346	8.83174
ENSRNOG00000000891	AABR07035107.1	-0.144497	0.646861	0.999953	439.331	523.615	448.019	290.296	520.252	465.138
ENSRNOG00000000893	Tmem248	-0.0892901	0.755002	0.999953	3881.11	5242.24	3079.01	3383.15	4105.26	3981.64
ENSRNOG00000000894	Fry	0.143389	0.738744	0.999953	1580.52	1291.79	1361.98	2200.14	1633.59	844.167
ENSRNOG00000000895	Rabgef1	0.348561	0.615837	0.999953	2185.94	1362.82	2271.46	4980.87	1241.98	1188.61
ENSRNOG00000000900	Tpst1	-0.186526	0.36225	0.999953	1720.89	1958.48	1553.51	1513.69	1749.94	1335.8
ENSRNOG00000000901	Crcp	0.034028	0.837809	0.999953	2628.48	2326.84	2771	2878.95	2367.62	2664.24
ENSRNOG00000000902	Hsph1	0.127436	0.702152	0.999953	2555.62	2603.87	3074.53	4180.92	2576.67	2238.11
ENSRNOG00000000903	Asl	0.191799	0.645416	0.999953	1119.76	1180.16	1193.97	799.951	1182.39	2007.01
ENSRNOG00000000906	Medag	0.34803	0.32786	0.999953	176.804	220.202	253.131	378.694	232.694	217.114
ENSRNOG00000000907	Alox5ap	-0.692226	0.17152	0.999953	1135.83	1851.93	875.878	435.444	1077.39	878.022
ENSRNOG00000000909	Uspl1	0.224771	0.260257	0.999953	1395.14	1167.99	1453.82	1699.21	1342.25	1652.27
ENSRNOG00000000913	Gusb	-0.149651	0.765297	0.999953	1822.69	2567.34	1440.38	876.345	2467.89	1911.34
ENSRNOG00000000917	Nupr2	0.200197	0.389534	0.999953	486.478	403.873	461.46	625.337	485.253	443.795
ENSRNOG00000000918	Zbed5	0.393727	0.225893	0.999953	2823.5	3641.96	3219.02	5761.18	3130.97	3832.24
ENSRNOG00000000920	Phkg1	3.36985	NA	NA	161.802	35.5165	7.84034	2046.26	62.4302	12.5116
ENSRNOG00000000921	Ubl3	-1.07181	0.0182879	0.76132	5650.22	9287.06	3427.35	2545	3494.2	2697.36
ENSRNOG00000000922	Sumf2	0.495033	0.10239	0.999953	1229.05	1396.31	1052.85	2257.98	1327.11	1600.02
ENSRNOG00000000923	Cct6a	0.140761	0.75087	0.999953	5168.03	4361.43	6495.16	9218.54	4172.42	4276.77
ENSRNOG00000000924	Slc7a1	-0.121998	0.551677	0.999953	667.568	651.474	739.232	558.765	747.271	585.103
ENSRNOG00000000925	Psph	0.141079	0.783232	0.999953	520.768	571.308	861.317	1178.65	441.741	534.32
ENSRNOG00000000926	Mrps17	0.106008	0.643179	0.999953	1194.77	1772.78	1381.02	1516.96	1498.33	1664.78
ENSRNOG00000000931	Sfswap	-0.315565	0.240656	0.999953	864.732	867.617	721.311	542.395	839.024	590.255
ENSRNOG00000000936	Stx2	-0.241847	0.751692	0.999953	2068.07	2263.92	1647.59	367.781	3139.48	1549.23
ENSRNOG00000000937	Slc46a3	0.0131494	0.986775	0.999953	456.475	267.896	864.677	1081.52	295.125	227.417
ENSRNOG00000000938	Ran	-0.0483348	0.84458	0.999953	7381.83	9918.24	9794.82	10444.1	7598.51	8160.53
ENSRNOG00000000940	Flt1	-0.325884	0.680151	0.999953	8404.08	10049.1	6593.72	1227.76	11561.9	7192.72
ENSRNOG00000000942	Pan3	-0.238	0.667828	0.999953	184.305	202.951	138.886	69.8457	242.154	133.948
ENSRNOG00000000943	AC136867.1	0.390278	0.543347	0.999953	15.0015	8.11806	13.4406	20.7354	17.9723	9.56772
ENSRNOG00000000954	Polr1d	0.0360079	0.911238	0.999953	1012.6	1557.65	1328.38	1038.95	1246.71	1710.41
ENSRNOG00000000955	Lnx2	0.397418	0.300404	0.999953	833.657	819.924	1009.16	732.288	1132.26	1641.23
ENSRNOG00000000956	Rasl11a	0.0367525	0.946954	0.999953	245.382	583.485	641.788	297.935	497.55	712.427
ENSRNOG00000000957	Rpl21	-0.339474	0.419945	0.999953	6627.47	12370.9	9522.65	4749.51	9710.74	8080.31
ENSRNOG00000000958	AABR07055943.1	-0.919405	0.26278	0.999953	19.2877	15.2214	24.6411	20.7354	6.62139	4.41587
ENSRNOG00000000961	Glt1d1	0.169944	0.879956	0.999953	84.6515	26.3837	188.168	237.912	14.1887	84.6375
ENSRNOG00000000962	Slc15a4	0.133843	0.774331	0.999953	1714.46	2295.38	1522.15	1043.32	2193.57	2832.04
ENSRNOG00000000963	Tmem132c	2.06505	0.0831768	0.999953	143.586	36.5313	562.264	749.75	159.859	2196.16
ENSRNOG00000000964	AABR07036087.1	-0.8572	0.129942	0.999953	16.0731	23.3394	32.4814	15.2787	15.1346	9.56772
ENSRNOG00000000967	Aacs	0.30787	0.716401	0.999953	1882.69	752.95	2816.92	4703.67	767.135	1279.13
ENSRNOG00000000968	Rnf6	0.140379	0.665362	0.999953	2569.55	2038.65	2961.41	3721.46	2330.73	2291.84
ENSRNOG00000000974	Zfp358	0.0215608	0.885417	0.999953	1573.02	1510.97	1308.22	1398	1540.89	1519.06
ENSRNOG00000000975	Mcoln1	-0.190363	0.281464	0.999953	2326.31	2631.27	2291.62	2415.13	1906.01	2033.51
ENSRNOG00000000977	Pnpla6	0.16824	0.67489	0.999953	912.951	656.548	1191.73	1441.66	824.836	836.807
ENSRNOG00000000979	Bri3bp	0.243774	0.526058	0.999953	165.017	176.568	211.689	283.748	135.265	236.249
ENSRNOG00000000981	Scarb1	0.179373	0.28502	0.999953	6129.2	5688.73	6784.13	6897.26	7807.56	6360.33
ENSRNOG00000000983	Zfp394	-0.160746	0.543736	0.999953	409.328	542.895	348.335	348.137	417.147	398.164
ENSRNOG00000000985	Cpsf4	0.00795487	0.981084	0.999953	652.567	779.333	598.106	448.54	802.134	789.705
ENSRNOG00000000986	Camsap3	0.356014	0.662699	0.999953	335.392	99.4462	309.133	646.072	147.562	158.971
ENSRNOG00000000987	Ptcd1	0.0928524	0.736839	0.999953	1099.4	912.267	1303.74	1458.03	997.937	1080.42
ENSRNOG00000000988	Xab2	-0.100851	0.546715	0.999953	2233.09	2225.36	2719.48	2095.37	2388.43	2208.67
ENSRNOG00000000989	Bud31	0.0582861	0.722907	0.999953	2040.21	2419.18	2376.74	2625.76	2254.11	2239.58
ENSRNOG00000000990	Pdap1	-0.306549	0.348568	0.999953	595.775	1049.26	878.118	544.578	740.649	754.378
ENSRNOG00000000991	Arpc1b	-0.138909	0.85282	0.999953	18743.4	22200.9	22184.8	3774.94	29460.4	24098.1
ENSRNOG00000000993	Pcp2	-0.222521	0.886525	0.999953	4452.24	256.734	8341	10536.9	183.507	464.402
ENSRNOG00000000994	Stxbp2	0.437047	0.342021	0.999953	939.739	991.418	933	882.893	876.861	2116.67
ENSRNOG00000000996	Arpc1a	-0.126036	0.54489	0.999953	6550.31	8306.8	7420.32	5712.07	7286.36	7414.25
ENSRNOG00000000999	Smurf1	-0.604383	0.240206	0.999953	1039.39	1110.14	560.024	316.488	849.429	616.014
ENSRNOG00000001001	Retn	1.29665	0.306881	0.999953	22.5023	13.1918	32.4814	148.422	14.1887	5.15185
ENSRNOG00000001003	Trappc5	0.175436	0.570838	0.999953	2145.22	1912.82	2625.39	3338.4	2063.98	2146.11
ENSRNOG00000001004	Ncor2	-0.286001	0.554839	0.999953	1087.61	1307.01	687.71	447.449	1025.37	1054.66
ENSRNOG00000001006	Nptx2	-0.304534	0.839718	0.999953	790.795	52.7674	2170.65	2220.87	62.4302	157.499
ENSRNOG00000001007	Baiap2l1	0.430363	0.276761	0.999953	380.396	527.674	274.412	393.973	514.576	684.46
ENSRNOG00000001009	Bri3	-0.146755	0.824744	0.999953	597.918	1091.88	482.741	240.094	661.193	1060.54
ENSRNOG00000001010	Tecpr1	-0.0297515	0.929802	0.999953	4711.55	2852.48	3376.95	4255.13	3827.16	2636.27
ENSRNOG00000001011	Rflna	-0.0190036	0.96624	0.999953	153.23	193.819	230.73	122.23	286.611	161.179
ENSRNOG00000001030	Tsc22d1	-0.23838	0.517298	0.999953	55020.3	56054.2	40222.1	26699.6	50596.8	50956.2
ENSRNOG00000001031	Ocm2	4.94899	0.00585681	0.427231	0	16.2361	2.2401	502.016	5.67547	64.7661
ENSRNOG00000001032	Ccz1b	0.0438933	0.869935	0.999953	1798.04	2053.87	1738.31	2477.34	1713.05	1574.26
ENSRNOG00000001033	Nufip1	0.0528005	0.726896	0.999953	847.587	834.13	740.352	803.225	798.35	909.669
ENSRNOG00000001034	Evi5l	0.222636	0.459133	0.999953	1563.37	1169	1739.43	2211.05	1497.38	1510.23
ENSRNOG00000001035	Gtf2h3	0.186072	0.324213	0.999953	647.209	774.26	616.027	772.668	843.754	702.859
ENSRNOG00000001036	Rsph10b	0.185387	0.830439	0.999953	87.8662	38.5608	232.97	251.008	81.3485	76.5418
ENSRNOG00000001037	Gpalpp1	-0.029349	0.936069	0.999953	736.147	968.078	696.67	496.559	910.914	944.26
ENSRNOG00000001039	Eif2b1	-0.113692	0.675437	0.999953	1798.04	2460.79	1807.76	1470.03	2048.85	2087.23
ENSRNOG00000001040	Pms2	-0.0158255	0.959613	0.999953	1049.04	785.422	1029.32	1253.95	813.485	766.153
ENSRNOG00000001043	Ddx55	-0.126712	0.451438	0.999953	1025.46	951.842	977.802	777.033	952.534	975.171
ENSRNOG00000001044	Aimp2	0.059164	0.780549	0.999953	1465.86	1860.05	1778.64	2064.81	1589.13	1665.52
ENSRNOG00000001047	Map2k7	0.630617	0.266282	0.999953	272.171	217.158	95.2041	455.088	223.235	227.417
ENSRNOG00000001048	Ankrd61	-1.05757	0.517093	0.999953	27.86	2.02951	22.401	12.0047	13.2428	0
ENSRNOG00000001049	Tpt1	-0.0640435	0.837912	0.999953	10654.3	19674.1	13613.1	13100.4	13417.8	15515.2
ENSRNOG00000001050	Eif2ak1	0.116222	0.356053	0.999953	3522.15	4044.82	3707.36	4303.15	3940.67	3977.96
ENSRNOG00000001052	Slc25a30	-0.0591728	0.862896	0.999953	642.923	623.061	374.096	438.718	643.22	492.37
ENSRNOG00000001053	Tmed2	-0.044135	0.847816	0.999953	15774.1	19689.3	14240.3	13664.6	17586.4	16954.7
ENSRNOG00000001055	Rilpl1	0.373756	0.0878032	0.999953	1703.75	1756.54	1320.54	2330.01	2044.12	1822.28
ENSRNOG00000001056	Snapc2	-0.247904	0.447322	0.999953	1206.55	1459.22	1327.26	733.379	1299.68	1328.44
ENSRNOG00000001057	Ctxn1	-0.450701	0.6525	0.999953	83.58	64.9445	219.529	195.35	16.0805	58.1423
ENSRNOG00000001058	Timm44	0.427785	0.244031	0.999953	772.579	512.452	768.353	1231.03	652.679	878.758
ENSRNOG00000001059	Usp42	0.0440296	0.888802	0.999953	850.802	453.596	695.55	730.105	671.598	660.173
ENSRNOG00000001060	Snrnp35	0.116879	0.690813	0.999953	739.362	612.913	1036.04	973.474	837.132	779.401
ENSRNOG00000001061	Rilpl2	-0.0702695	0.887059	0.999953	1651.24	2255.81	1424.7	808.682	2296.68	1972.42
ENSRNOG00000001062	Kmt5a	0.199641	0.549906	0.999953	204.664	201.937	172.487	277.2	238.37	150.876
ENSRNOG00000001064	Sbno1	0.0229462	0.902779	0.999953	1690.89	1493.72	1954.48	1689.39	1903.18	1628.72
ENSRNOG00000001065	Cyth3	-0.331491	0.542356	0.999953	9067.36	10740.2	6059.46	3133.23	10561.1	6862.26
ENSRNOG00000001066	Itih2	1.86232	0.171765	0.999953	5.35769	3.04427	23.521	51.2929	1.89182	62.5582
ENSRNOG00000001068	Rac1	-0.536455	0.297358	0.999953	10408.9	14494.8	6817.73	4926.3	11580.8	5363.81
ENSRNOG00000001069	Elavl1	0.0916498	0.55651	0.999953	3054.96	3041.23	2907.65	2827.66	3190.56	3573.91
ENSRNOG00000001070	Cdk2ap1	-0.220247	0.574616	0.999953	474.692	882.839	682.109	401.613	708.488	640.301
ENSRNOG00000001071	AABR07035091.1	0.3229	0.639211	0.999953	10.7154	19.2804	25.7611	37.1055	19.8642	13.2476
ENSRNOG00000001072	Cers4	0.238284	0.35055	0.999953	1244.06	1197.41	1002.44	1670.84	1094.42	1298.27
ENSRNOG00000001073	RGD1563482	-0.360506	0.438541	0.999953	66.4354	77.1215	117.605	45.8362	62.4302	94.2052
ENSRNOG00000001074	Mphosph9	-0.0737062	0.768291	0.999953	444.688	488.098	340.495	356.868	461.605	391.54
ENSRNOG00000001079	Daglb	0.150604	0.591526	0.999953	1799.11	1850.92	1914.16	2719.62	1847.37	1611.06
ENSRNOG00000001080	Arl6ip4	-0.0134695	0.951232	0.999953	1955.56	1983.85	2456.27	1781.06	2141.55	2411.8
ENSRNOG00000001081	Ogfod2	0.0284484	0.915641	0.999953	549.699	511.438	405.457	389.608	563.764	541.68
ENSRNOG00000001082	Abcb9	0.305142	0.716349	0.999953	535.769	276.014	809.795	1448.21	285.666	270.104
ENSRNOG00000001083	Kdelr2	-0.163101	0.744107	0.999953	3898.26	5507.09	3031.97	1827.99	4868.61	4410.72
ENSRNOG00000001086	Vps37b	0.0108888	0.974823	0.999953	1697.32	1184.22	1900.72	2116.11	1261.85	1441.05
ENSRNOG00000001088	Rfc3	-0.210739	0.513257	0.999953	556.128	417.065	717.951	530.391	388.77	541.68
ENSRNOG00000001090	Stard13	-0.0871253	0.894929	0.999953	1659.81	2127.95	968.842	512.929	2387.48	1577.2
ENSRNOG00000001091	Hip1r	0.199686	0.338231	0.999953	1847.33	1342.52	1638.63	2012.43	1853.99	1679.5
ENSRNOG00000001092	Kl	0.61737	0.358532	0.999953	77.1508	46.6788	112.005	200.806	110.672	50.7825
ENSRNOG00000001094	Zfp316	-2.58541	0.00894111	0.518846	162.874	88.2839	11.2005	20.7354	11.3509	11.7757
ENSRNOG00000001098	Pds5b	-0.0623867	0.725229	0.999953	2410.96	2202.02	2374.5	2352.93	2448.97	1891.46
ENSRNOG00000001099	Rbak	-0.151576	0.629423	0.999953	427.544	459.685	416.658	299.027	532.549	342.23
ENSRNOG00000001101	Rnf216	-0.0041082	0.986435	0.999953	2344.53	2506.45	2139.29	1781.06	2547.34	2640.69
ENSRNOG00000001103	AABR07035437.1	0.130895	0.822191	0.999953	1120.83	1076.66	576.825	439.809	1041.45	1555.86
ENSRNOG00000001104	Foxk1	-0.142119	0.75948	0.999953	157.516	177.582	162.407	74.211	184.453	191.354
ENSRNOG00000001106	Denr	-0.0520992	0.752288	0.999953	1559.09	1604.33	1764.08	1398	1609	1743.53
ENSRNOG00000001107	AABR07035428.1	-0.123613	0.733553	0.999953	231.452	308.486	173.607	171.34	272.423	211.226
ENSRNOG00000001108	N4bp2l2	-0.133424	0.528444	0.999953	1363	1578.96	1521.03	1100.07	1515.35	1452.09
ENSRNOG00000001111	Brca2	0.151693	0.727412	0.999953	171.446	165.405	292.333	151.696	297.016	249.497
ENSRNOG00000001113	Mmd2	0.320159	0.819148	0.999953	1132.62	117.712	1866	3565.4	192.966	132.476
ENSRNOG00000001114	Wipi2	0.183311	0.683345	0.999953	379.325	300.368	407.698	649.346	297.016	289.24
ENSRNOG00000001115	Slc29a4	0.517321	0.633384	0.999953	157.516	48.7083	372.976	574.044	41.6201	213.434
ENSRNOG00000001117	Fbxl18	0.557594	0.35927	0.999953	58.9346	29.428	20.1609	67.663	34.0528	58.1423
ENSRNOG00000001120	Med13l	-0.272794	0.388237	0.999953	1705.89	2143.17	1649.83	1064.06	1906.01	1580.88
ENSRNOG00000001123	RGD1562310	-0.37368	0.512726	0.999953	75.0077	151.199	58.2425	94.9465	80.4025	44.8947
ENSRNOG00000001124	Rnft2	0.332827	0.7285	0.999953	413.614	167.435	534.263	1098.98	125.806	180.315
ENSRNOG00000001126	Fbxw8	-0.673946	0.259202	0.999953	1383.36	1596.21	567.864	371.055	1036.72	815.464
ENSRNOG00000001128	Tesc	-0.291314	0.718842	0.999953	352.536	650.459	293.453	70.937	569.439	418.772
ENSRNOG00000001129	Fbxo21	0.110264	0.811999	0.999953	1163.69	805.717	1656.55	1897.84	888.212	1128.25
ENSRNOG00000001130	Nos1	0.538691	0.390895	0.999953	80.3654	86.2544	92.964	213.902	47.2956	116.285
ENSRNOG00000001134	Rfc5	-0.0613938	0.788263	0.999953	1160.48	1281.64	1392.22	989.844	1244.82	1438.1
ENSRNOG00000001135	Wsb2	0.0378914	0.890165	0.999953	1599.81	2339.02	1475.1	2014.61	1887.1	1657.42
ENSRNOG00000001136	Pebp1	0.171595	0.66838	0.999953	16483.5	17346.3	23896.2	31632.4	14814.9	18570.2
ENSRNOG00000001138	Taok3	0.171555	0.687549	0.999953	1938.41	1671.31	2675.8	3544.67	1805.75	1729.55
ENSRNOG00000001139	Suds3	-1.74183	0.00987361	0.545154	2724.92	3132.56	728.031	686.452	915.643	367.253
ENSRNOG00000001141	Srrm4	0.175544	0.898933	0.999953	166.088	18.2656	252.011	444.175	17.9723	30.9111
ENSRNOG00000001142	Prkab1	0.0891436	0.443585	0.999953	2776.36	2857.56	3044.29	2886.59	3136.65	3205.92
ENSRNOG00000001143	Cit	1.37015	0.137142	0.999953	88.9377	58.8559	118.725	166.975	37.8365	483.538
ENSRNOG00000001148	Rplp0	-0.218044	0.588457	0.999953	17061	31847.1	24542.5	13779.2	25441.3	23926.7
ENSRNOG00000001149	Pxn	-0.347411	0.561482	0.999953	9465.97	9477.83	4514.91	2570.1	9094	6773.94
ENSRNOG00000001151	Sirt4	-0.127295	0.550285	0.999953	197.163	170.479	152.327	159.335	149.454	167.067
ENSRNOG00000001152	Glp1r	-0.204517	0.85868	0.999953	55.72	9.13281	57.1225	82.9417	15.1346	8.09576
ENSRNOG00000001156	Msi1	0.863049	0.491414	0.999953	1877.34	237.453	1223.09	5349.74	230.803	490.898
ENSRNOG00000001158	Abcg1	0.209552	0.187183	0.999953	3462.14	2891.04	3476.63	3870.98	3992.7	3503.26
ENSRNOG00000001159	Tff3	-0.82463	0.341646	0.999953	15.0015	26.3837	7.84034	4.36535	16.0805	7.35978
ENSRNOG00000001160	NEWGENE_1586233	0.0965878	0.739121	0.999953	78.2223	99.4462	73.9232	78.5764	86.078	103.773
ENSRNOG00000001161	Gatc	0.170537	0.521142	0.999953	1700.53	1810.33	1866	2623.58	1649.67	1779.6
ENSRNOG00000001163	Srsf9	0.104834	0.859241	0.999953	2313.45	2582.56	1935.44	847.97	2860.44	3637.21
ENSRNOG00000001165	Tmprss3	0.792997	0.326062	0.999953	185.376	83.2101	504.022	745.384	349.042	244.345
ENSRNOG00000001167	Ubash3a	-0.24462	0.679547	0.999953	70.7215	122.786	98.5642	54.5669	142.833	49.3106
ENSRNOG00000001169	Slc37a1	0.720662	0.01815	0.76132	324.676	322.693	267.692	616.606	357.555	534.32
ENSRNOG00000001170	Cox6a1	-0.0670644	0.762567	0.999953	15231.9	20260.6	18115.7	14395.8	17582.6	19193.6
ENSRNOG00000001171	Coq5	0.334931	0.49775	0.999953	929.024	691.05	1130.13	1888.02	762.405	819.144
ENSRNOG00000001172	Rnf10	0.197284	0.495673	0.999953	8977.35	9745.73	7945.62	12952	10156.3	7470.18
ENSRNOG00000001173	Cabp1	0.154636	0.894394	0.999953	350.393	62.9149	598.106	796.677	37.8365	291.447
ENSRNOG00000001174	Pde9a	-0.188418	0.524086	0.999953	920.452	636.253	1094.29	755.206	871.185	699.915
ENSRNOG00000001177	Acads	1.12055	0.0287353	0.946924	945.097	837.175	730.271	3065.57	983.749	1414.55
ENSRNOG00000001178	Sppl3	-0.285313	0.528462	0.999953	633.279	865.588	933	345.954	822.944	825.768
ENSRNOG00000001181	Wdr4	-0.107524	0.491059	0.999953	764.007	833.116	750.432	732.288	655.517	790.441
ENSRNOG00000001182	Ndufv3	0.51813	0.117812	0.999953	2790.29	2845.38	2879.64	5403.22	2681.66	4110.44
ENSRNOG00000001184	Pknox1	0.163868	0.420432	0.999953	949.383	1040.13	1048.37	1251.77	926.048	1225.4
ENSRNOG00000001185	RGD1311899	0.029745	0.953844	0.999953	1729.46	1262.36	2684.76	3047.02	1397.11	1351.26
ENSRNOG00000001187	Oasl	1.58948	0.0138808	0.673011	595.775	660.607	453.62	3170.34	645.112	1331.38
ENSRNOG00000001189	Sik1	0.370411	0.543854	0.999953	911.879	1244.09	594.746	511.838	1979.79	1064.22
ENSRNOG00000001190	Git2	-0.0186734	0.967983	0.999953	2180.58	2273.06	1398.94	1055.32	2737.47	1984.2
ENSRNOG00000001191	Tchp	-0.217735	0.192564	0.999953	1606.24	1748.43	1806.64	1287.78	1610.89	1538.19
ENSRNOG00000001192	Gltp	0.144805	0.430346	0.999953	5421.98	7143.89	5586.8	6784.85	6805.84	6479.55
ENSRNOG00000001193	Hsf2bp	0.691377	0.210946	0.999953	11.7869	33.487	33.6014	40.3795	47.2956	39.7428
ENSRNOG00000001194	Rrp1b	0.392382	0.56485	0.999953	2915.66	1252.21	2315.14	5446.87	1498.33	1564.69
ENSRNOG00000001195	Trpv4	-0.39216	0.112174	0.999953	378.253	424.168	393.137	233.546	351.879	324.566
ENSRNOG00000001198	Fam222a	0.675243	0.618937	0.999953	15.0015	5.07379	6.72029	33.8315	8.51321	0.735978
ENSRNOG00000001199	Pop5	0.342811	0.4136	0.999953	1002.96	792.525	1177.17	1900.02	901.454	969.284
ENSRNOG00000001201	Cstb	-0.102499	0.847106	0.999953	7409.69	11498.2	7360.96	3583.96	9338.05	11544.6
ENSRNOG00000001203	Rrp1	-0.0693399	0.585567	0.999953	3003.52	3014.84	3476.63	2999	2973	3076.39
ENSRNOG00000001204	Ankrd13a	-0.736523	0.20652	0.999953	1741.25	2784.49	1643.11	472.55	1584.4	1644.91
ENSRNOG00000001205	Agpat3	0.516452	0.560446	0.999953	5241.97	2328.87	4891.25	13702.8	2305.19	1818.6
ENSRNOG00000001210	Pwp2	-0.041352	0.874258	0.999953	1444.43	1558.67	1532.23	1086.97	1777.37	1541.87
ENSRNOG00000001211	RGD1303003	0.410209	0.21126	0.999953	4008.63	4896.2	3928.01	7804.16	4233.9	5016.43
ENSRNOG00000001212	Dnmt3l	-0.756808	0.488352	0.999953	83.58	146.125	196.008	4.36535	142.833	104.509
ENSRNOG00000001214	Pfkl	0.0718397	0.868204	0.999953	3095.67	2216.23	1411.26	3182.34	1815.21	2069.57
ENSRNOG00000001215	RGD1309594	-0.103482	0.658735	0.999953	1625.52	1924.99	1454.94	1271.41	1660.08	1726.61
ENSRNOG00000001216	Trpm2	0.587011	0.560447	0.999953	737.218	73.0625	504.022	1387.09	279.044	308.375
ENSRNOG00000001217	Lrrc3	-0.387177	0.600481	0.999953	103.939	185.701	115.365	27.2835	170.264	111.869
ENSRNOG00000001222	Ube2g2	0.0500233	0.857393	0.999953	2393.82	2004.15	2405.86	3036.1	2150.06	1859.08
ENSRNOG00000001223	Pttg1ip	-0.0375126	0.945476	0.999953	16919.6	21366.7	13893.1	6809.95	20332.4	23697
ENSRNOG00000001224	Itgb2	-0.260696	0.739583	0.999953	1266.56	1749.44	1262.29	211.72	1604.27	1754.57
ENSRNOG00000001225	Fam207a	-0.109809	0.453164	0.999953	1199.05	1391.23	1458.3	1217.93	1277.93	1255.58
ENSRNOG00000001226	AABR07044593.1	-0.795445	0.159217	0.999953	15.0015	18.2656	15.6807	8.73071	12.2969	7.35978
ENSRNOG00000001227	Adarb1	-0.0240105	0.956084	0.999953	3211.4	1882.37	3732	4085.97	2497.21	2097.54
ENSRNOG00000001228	Pofut2	-0.225035	0.638445	0.999953	2127	2654.6	1348.54	956.013	2067.76	2220.45
ENSRNOG00000001229	Col18a1	-0.0640232	0.935402	0.999953	4541.18	7852.19	2928.93	1153.54	5077.66	8425.48
ENSRNOG00000001232	Slc19a1	0.622457	0.225599	0.999953	673.998	580.441	1342.94	1309.61	834.295	1853.93
ENSRNOG00000001235	Gna12	-0.401862	0.519348	0.999953	1483.01	2899.16	1951.12	557.674	2187.9	2047.49
ENSRNOG00000001236	Brat1	0.040546	0.814446	0.999953	1483.01	1408.48	1438.14	1307.42	1705.48	1439.57
ENSRNOG00000001237	Cabin1	-0.0070552	0.983045	0.999953	1537.66	1786.99	1164.85	1082.61	1870.07	1514.64
ENSRNOG00000001238	Rsrc2	-0.122294	0.602337	0.999953	2720.64	2105.62	2608.59	2739.26	2044.12	2048.23
ENSRNOG00000001239	Ddt	-0.0453735	0.846921	0.999953	1871.98	2638.37	1974.64	1866.19	2082.9	2334.52
ENSRNOG00000001241	Iqce	0.14116	0.558881	0.999953	303.245	228.32	204.969	267.378	269.585	275.256
ENSRNOG00000001242	Gstt3	0.354001	0.261129	0.999953	2569.55	1605.35	2121.37	2746.9	2064.93	3234.62
ENSRNOG00000001243	Zcchc8	-0.0759417	0.732609	0.999953	813.298	793.54	825.476	679.904	947.804	680.044
ENSRNOG00000001245	Pcbp3	0.0190311	0.986811	0.999953	2856.72	449.537	5978.82	7446.2	767.135	1195.23
ENSRNOG00000001247	Clip1	0.480637	0.127892	0.999953	3746.1	3615.58	2527.95	5903.05	4235.8	3662.23
ENSRNOG00000001249	Col6a1	-0.498128	0.594997	0.999953	14660.8	18260.6	10020	1032.41	18501.1	10869.7
ENSRNOG00000001250	Lfng	-0.279727	0.479292	0.999953	66.4354	95.3872	58.2425	44.7449	73.7812	62.5582
ENSRNOG00000001251	Grifin	1.40657	0.0310161	0.962385	105.011	96.4019	146.726	553.309	118.239	251.705
ENSRNOG00000001252	Chst12	-0.1448	0.72754	0.999953	1410.14	1783.94	1161.49	757.389	1664.81	1516.85
ENSRNOG00000001253	Eif3b	-0.336306	0.173667	0.999953	4865.86	5147.86	3788	3378.78	4375.79	3177.95
ENSRNOG00000001254	Col6a2	-0.551158	0.536673	0.999953	8681.6	12519.1	6753.89	769.394	10476.9	7831.55
ENSRNOG00000001255	Mlxip	-0.200427	0.672228	0.999953	472.548	491.142	209.449	368.872	414.31	238.457
ENSRNOG00000001256	Atxn2	-0.0558257	0.8244	0.999953	639.708	790.496	656.348	519.477	736.866	749.962
ENSRNOG00000001258	Snx8	-0.24859	0.633104	0.999953	1374.78	2296.4	1107.73	680.995	1679.94	1661.1
ENSRNOG00000001259	Cux2	0.43749	0.696638	0.999953	106.082	17.2509	137.766	257.556	18.9182	77.2777
ENSRNOG00000001260	Nudt1	0.0289012	0.92771	0.999953	132.871	163.376	152.327	109.134	158.913	188.41
ENSRNOG00000001261	Ftcd	-0.2438	0.746827	0.999953	156.445	192.804	75.0432	32.7402	165.535	159.707
ENSRNOG00000001265	Mad1l1	0.090894	0.783744	0.999953	1280.49	1221.77	1223.09	843.605	1502.11	1620.62
ENSRNOG00000001269	Ppp1cc	0.162827	0.701316	0.999953	7794.37	5696.85	8371.24	12472.9	5976.27	6026.19
ENSRNOG00000001270	Hvcn1	0.0276343	0.971219	0.999953	472.548	347.047	229.61	78.5764	526.873	463.666
ENSRNOG00000001271	Card6	0.113027	0.829756	0.999953	897.949	934.591	424.498	460.545	1166.31	813.992
ENSRNOG00000001272	Mcm3ap	-0.0081853	0.976746	0.999953	1510.87	1344.55	968.842	1461.3	1279.82	1062.75
ENSRNOG00000001273	Psmg3	0.012935	0.955527	0.999953	886.162	1106.09	1098.77	1147	842.808	1128.99
ENSRNOG00000001274	Vps29	-0.0515076	0.806078	0.999953	5061.95	6318.89	5171.26	4685.12	5115.49	6169.71
ENSRNOG00000001275	Tmem184a	5.57107	0.0094284	0.538603	0	4.05903	0	182.254	1.89182	11.0397
ENSRNOG00000001276	Pcnt	0.684723	0.0935257	0.999953	789.724	605.81	515.222	1491.86	877.807	702.859
ENSRNOG00000001277	Mafk	0.0497763	0.908734	0.999953	2821.36	2827.11	2362.18	1460.21	3862.16	2968.94
ENSRNOG00000001278	Gpn3	0.0207196	0.88021	0.999953	1426.22	1515.03	1438.14	1607.54	1487.92	1349.78
ENSRNOG00000001283	Anapc7	0.119801	0.589291	0.999953	1307.28	1094.92	1496.38	1617.36	1282.66	1336.54
ENSRNOG00000001285	Atp2a2	-0.194381	0.329078	0.999953	4245.44	5361.98	4401.79	3535.94	4286.87	4419.55
ENSRNOG00000001287	Gper1	-0.354323	0.5097	0.999953	61.0777	69.0035	95.2041	54.5669	31.2151	89.7894
ENSRNOG00000001288	Gpr146	-0.09484	0.865959	0.999953	858.302	803.688	395.377	303.392	881.59	741.13
ENSRNOG00000001289	LOC498154	0.0677622	0.849779	0.999953	1520.51	1604.33	1325.02	986.57	1597.65	2078.4
ENSRNOG00000001293	Get4	-0.195502	0.455039	0.999953	3791.1	3604.42	3154.06	3758.57	3113.94	2341.88
ENSRNOG00000001294	Ift81	0.0942466	0.807613	0.999953	1174.41	1038.1	1067.41	1755.96	852.267	894.214
ENSRNOG00000001295	S100b	-0.419035	0.55782	0.999953	32171.9	42623.9	22829.9	6048.2	36960.6	30007.3
ENSRNOG00000001296	P2rx7	0.244568	0.8017	0.999953	80.3654	93.3577	69.443	10.9134	200.533	76.5418
ENSRNOG00000001297	Prmt2	-0.0182451	0.95535	0.999953	2687.42	2975.27	2428.26	1751.6	2973.95	3262.59
ENSRNOG00000001298	Slc5a4b	-0.0035738	0.995218	0.999953	12.8585	10.1476	8.96039	13.0961	9.45912	9.56772
ENSRNOG00000001299	Sun1	0.133878	0.461561	0.999953	3874.68	3779.97	3171.98	3490.1	4301.06	4087.62
ENSRNOG00000001300	P2rx4	-0.279035	0.652704	0.999953	4672.98	5856.16	3945.93	1289.96	5984.79	4654.33
ENSRNOG00000001302	Adora2a	-0.0570439	0.93188	0.999953	906.522	870.662	658.588	213.902	1147.39	979.587
ENSRNOG00000001303	Specc1l	0.0653948	0.816199	0.999953	3329.27	3257.37	2203.13	2539.54	3521.63	3136
ENSRNOG00000001304	Bcr	-0.236401	0.726011	0.999953	858.302	1155.81	946.441	222.633	1255.23	1034.79
ENSRNOG00000001309	Camkk2	0.280321	0.251201	0.999953	152.158	207.01	180.328	243.368	223.235	189.882
ENSRNOG00000001311	Rab36	-0.230945	0.390886	0.999953	303.245	368.357	418.898	259.739	294.179	373.877
ENSRNOG00000001312	Pdgfa	0.562643	0.388029	0.999953	633.279	937.636	728.031	436.535	833.349	2124.77
ENSRNOG00000001313	Gnaz	0.276383	0.820503	0.999953	268.956	28.4132	136.646	440.901	28.3774	56.6703
ENSRNOG00000001314	Fam20c	0.0816112	0.795824	0.999953	861.517	1224.81	1079.73	1277.96	1281.71	791.913
ENSRNOG00000001316	Anapc5	0.139057	0.374128	0.999953	15589.8	17158.5	15012	15502.5	18512.4	18576.8
ENSRNOG00000001317	Zfp68	-0.0163409	0.961308	0.999953	3016.38	2633.29	2399.14	3647.25	2425.32	1887.05
ENSRNOG00000001323	Zfp157	0.084294	0.752552	0.999953	874.375	700.182	730.271	1004.03	802.134	638.829
ENSRNOG00000001324	Asmt	0.472748	0.785725	0.999953	191.805	1.01476	376.336	725.74	20.8101	43.4227
ENSRNOG00000001325	Il3ra	-0.642085	0.152366	0.999953	424.329	479.98	358.415	138.6	345.258	324.566
ENSRNOG00000001329	Gjc3	0.769635	0.463579	0.999953	9.64385	10.1476	5.60024	32.7402	6.62139	4.41587
ENSRNOG00000001331	Rnf34	0.151312	0.666508	0.999953	1313.71	1288.74	1915.28	1809.44	1153.07	2054.12
ENSRNOG00000001335	Zkscan1	0.41631	0.151174	0.999953	699.715	450.552	548.824	916.724	683.895	667.532
ENSRNOG00000001336	Orai1	-0.35769	0.360507	0.999953	1338.35	1475.46	762.753	997.483	1115.23	679.308
ENSRNOG00000001337	Setd1b	-0.154297	0.732209	0.999953	76.0792	155.258	87.3638	68.7543	110.672	106.717
ENSRNOG00000001338	Hpd	1.49005	0.0529141	0.999953	8.57231	5.07379	11.2005	18.5528	12.2969	38.2709
ENSRNOG00000001339	Psmd9	-0.113083	0.488157	0.999953	1906.27	2109.68	1932.08	1595.54	1948.58	1954.02
ENSRNOG00000001341	Zfp113	0.234762	0.408692	0.999953	200.378	145.11	171.367	249.917	178.777	180.315
ENSRNOG00000001342	Wdr66	-0.19379	0.868022	0.999953	583.988	161.346	1126.77	1393.64	108.78	134.684
ENSRNOG00000001344	Aldh2	0.439148	0.263732	0.999953	8484.44	10764.5	7957.94	7846.72	11430.4	17609
ENSRNOG00000001345	Mapkapk5	-0.322526	0.362335	0.999953	1252.63	974.167	740.352	956.013	850.375	567.439
ENSRNOG00000001346	Cops6	-0.0550418	0.831764	0.999953	7218.95	5886.61	7608.49	8296.36	6083.16	5560.32
ENSRNOG00000001347	Adam1a	0.252493	0.794577	0.999953	160.731	30.4427	78.4034	233.546	48.2415	39.7428
ENSRNOG00000001348	Erp29	-0.0798566	0.841987	0.999953	2206.3	2395.84	1917.52	1164.46	2277.76	2725.33
ENSRNOG00000001349	Mcm7	-0.167058	0.432336	0.999953	2161.29	2549.07	1947.76	1766.88	2274.92	1888.52
ENSRNOG00000001350	Naa25	0.0409908	0.901562	0.999953	806.868	816.879	1143.57	1265.95	797.404	784.553
ENSRNOG00000001351	Trafd1	0.123448	0.569653	0.999953	4132.92	2963.09	3201.1	3979.02	3865	3373.72
ENSRNOG00000001352	Hectd4	0.16152	0.542748	0.999953	623.635	417.065	415.538	571.861	497.55	559.344
ENSRNOG00000001353	Ap4m1	-0.336205	0.383662	0.999953	415.757	223.247	269.932	258.647	283.774	178.107
ENSRNOG00000001355	Taf6	0.0641305	0.688933	0.999953	3002.45	3197.5	3031.97	3672.35	3038.27	2943.18
ENSRNOG00000001357	Mblac1	-0.183957	0.369653	0.999953	850.802	910.237	702.27	642.798	804.971	720.523
ENSRNOG00000001367	Gpc2	0.246964	0.864564	0.999953	8.57231	12.1771	25.7611	0	25.5396	29.4391
ENSRNOG00000001368	Rph3a	0.469883	0.757498	0.999953	64.2923	6.08854	152.327	279.383	5.67547	23.5513
ENSRNOG00000001369	Oas1a	0.816526	0.0141744	0.677109	889.377	923.429	799.714	1679.57	995.1	1926.06
ENSRNOG00000001374	Rasal1	1.29248	0.354919	0.999953	18.2162	3.04427	66.0828	147.331	4.72956	61.8222
ENSRNOG00000001375	Gal3st4	-0.198797	0.819196	0.999953	514.338	856.455	476.02	73.1197	751.054	784.553
ENSRNOG00000001376	Mettl7a	-0.0810811	0.851638	0.999953	11223.3	11913.2	8212.19	5670.59	14224.6	9739.94
ENSRNOG00000001377	Ddx54	-0.0132065	0.966018	0.999953	2240.59	2403.96	2177.37	1515.87	2808.41	2434.62
ENSRNOG00000001378	Iqcd	0.209784	0.720663	0.999953	64.2923	62.9149	64.9628	130.961	39.7283	52.2545
ENSRNOG00000001379	Cyp3a62	-0.397579	0.429859	0.999953	28.9315	19.2804	20.1609	19.6441	12.2969	19.8714
ENSRNOG00000001383	Slc8b1	0.366903	0.399792	0.999953	1075.82	1069.55	913.959	685.361	1462.38	1796.52
ENSRNOG00000001385	Plbd2	-0.562517	0.380056	0.999953	9192.73	14351.7	7283.67	2536.27	11613.9	6723.9
ENSRNOG00000001387	LOC100910540	0.805311	0.191752	0.999953	9.64385	11.1623	10.0804	12.0047	26.4855	15.4555
ENSRNOG00000001388	Sds	-0.0359815	0.953859	0.999953	46.0762	40.5903	28.0012	16.3701	57.7007	37.5349
ENSRNOG00000001389	Irs3	-0.0050332	0.994847	0.999953	743.648	1077.67	552.184	166.975	856.051	1341.69
ENSRNOG00000001391	Sdsl	-0.198539	0.599716	0.999953	212.165	181.642	284.492	201.898	135.265	253.177
ENSRNOG00000001396	Mospd3	-0.397163	0.125322	0.999953	1235.48	1627.67	1304.86	825.052	1201.31	1137.82
ENSRNOG00000001397	Rbm19	0.276301	0.216792	0.999953	919.38	835.145	799.714	1219.03	1035.77	840.487
ENSRNOG00000001399	Tbx5	2.93613	0.040988	0.999953	23.5738	4.05903	2.2401	38.1968	4.72956	185.467
ENSRNOG00000001402	Lrch4	-0.0578615	0.906617	0.999953	1102.61	1466.32	827.716	545.669	1461.43	1255.58
ENSRNOG00000001404	Agfg2	0.0151131	0.961388	0.999953	1833.4	2264.94	1384.38	1593.35	1648.73	2297.72
ENSRNOG00000001407	Tfr2	-0.280462	0.341602	0.999953	85.7231	101.476	128.806	78.5764	97.429	83.9015
ENSRNOG00000001408	Actl6b	-0.0083732	0.995371	0.999953	345.035	45.6641	843.396	1131.72	38.7824	56.6703
ENSRNOG00000001409	Gnb2	-0.519381	0.37458	0.999953	2474.18	3693.72	2883	756.298	3025.97	2531.77
ENSRNOG00000001410	Gigyf1	-0.360648	0.515744	0.999953	816.512	753.965	416.658	237.912	746.325	563.023
ENSRNOG00000001414	Serpine1	-0.673377	0.505496	0.999953	442.545	1732.19	543.223	67.663	1006.45	629.997
ENSRNOG00000001415	Ap1s1	-0.193524	0.0604202	0.999953	1611.59	1774.81	1678.95	1484.22	1467.11	1478.58
ENSRNOG00000001416	Vgf	-0.700292	0.645378	0.999953	17.1446	7.1033	22.401	27.2835	0.945912	0.735978
ENSRNOG00000001417	Plod3	-0.210902	0.723983	0.999953	2287.73	3244.18	1866	777.033	3035.43	2578.87
ENSRNOG00000001418	Znhit1	0.0969701	0.677016	0.999953	427.544	566.234	469.3	586.049	439.849	539.472
ENSRNOG00000001419	Cldn15	-0.263788	0.790397	0.999953	82.5085	16.2361	141.126	134.235	31.2151	34.591
ENSRNOG00000001420	Fis1	0.00462675	0.980108	0.999953	5587	7585.31	6233.07	6381.06	6688.55	6398.6
ENSRNOG00000001424	Cux1	0.297882	0.11775	0.999953	1958.77	2029.51	1928.72	2851.67	2084.79	2338.94
ENSRNOG00000001425	Sh2b2	-0.273807	0.575423	0.999953	278.6	443.449	254.251	152.787	392.554	262.008
ENSRNOG00000001426	Prkrip1	-0.149998	0.237392	0.999953	1730.53	1802.21	1939.92	1580.26	1754.67	1597.07
ENSRNOG00000001427	Orai2	-0.316242	0.309549	0.999953	597.918	529.703	782.914	558.765	595.925	380.501
ENSRNOG00000001428	Alkbh4	-0.0455243	0.836744	0.999953	502.552	484.039	614.906	602.419	477.686	472.498
ENSRNOG00000001429	Lrwd1	-0.0803723	0.558356	0.999953	751.148	737.728	770.593	660.26	774.702	701.387
ENSRNOG00000001430	Polr2j	0.0498028	0.783105	0.999953	2367.03	3073.7	2533.55	2555.91	2815.98	2882.09
ENSRNOG00000001431	Rasa4	-0.253485	0.289091	0.999953	1397.29	1064.48	1537.83	983.296	1241.98	1128.99
ENSRNOG00000001432	Dtx2	-0.0335261	0.898484	0.999953	749.005	1081.73	816.515	722.466	989.424	874.342
ENSRNOG00000001435	Ssc4d	0.765579	0.143513	0.999953	258.241	271.955	278.892	732.288	210.938	432.755
ENSRNOG00000001436	Ywhag	0.282725	0.625625	0.999953	5420.91	4019.45	6856.94	11895.6	3812.03	4118.53
ENSRNOG00000001439	Srrm3	-0.225126	0.847988	0.999953	159.659	23.3394	145.606	230.272	34.9988	16.1915
ENSRNOG00000001440	Mdh2	0.755888	0.17797	0.999953	12573.4	10573.8	14048.8	37677.4	11091.8	14043.2
ENSRNOG00000001441	Tmem120a	-0.274957	0.421797	0.999953	2589.91	2849.44	2040.73	1368.54	2548.29	2264.61
ENSRNOG00000001442	Por	-0.15277	0.628326	0.999953	9517.4	8989.73	5904.89	5661.86	8293.76	8003.03
ENSRNOG00000001443	Rhbdd2	-0.0410842	0.9288	0.999953	1904.12	1674.35	2912.13	3213.99	1456.7	1638.29
ENSRNOG00000001448	Hip1	-0.216769	0.709493	0.999953	5480.92	7375.25	4645.96	1881.47	7485	5693.53
ENSRNOG00000001449	Pom121	-0.6464	0.077813	0.999953	846.515	705.256	489.461	305.575	489.983	507.825
ENSRNOG00000001450	Nsun5	-0.117682	0.582698	0.999953	657.925	478.965	646.268	555.491	571.331	516.657
ENSRNOG00000001452	Fzd9	-1.94126	0.155003	0.999953	117.869	47.6936	4.48019	33.8315	8.51321	2.20794
ENSRNOG00000001453	Baz1b	-0.0837097	0.736818	0.999953	2263.09	1913.83	1868.24	1534.42	2335.46	1834.06
ENSRNOG00000001454	Eif4h	0.00708248	0.955157	0.999953	13480	14035.1	14230.2	12668.3	14731.6	14548.8
ENSRNOG00000001455	Kif13a	-0.186439	0.536757	0.999953	1091.9	1479.52	1167.09	791.22	1198.47	1294.59
ENSRNOG00000001456	Nup153	-0.397208	0.171569	0.999953	1001.89	1146.68	817.635	559.857	860.78	830.92
ENSRNOG00000001457	Rfc2	-0.0590701	0.7411	0.999953	1121.9	1354.7	1124.53	1041.14	1159.69	1254.84
ENSRNOG00000001465	Ids	0.103505	0.792257	0.999953	1656.6	1509.96	1557.99	2495.89	1513.46	1067.9
ENSRNOG00000001469	Eln	-0.0326982	0.967955	0.999953	1428.36	2874.81	1425.82	342.68	2694.9	2562.68
ENSRNOG00000001470	Limk1	-0.421748	0.310239	0.999953	97.51	99.4462	53.7623	50.2016	76.6189	60.3502
ENSRNOG00000001474	Tmem270	-0.949239	0.546697	0.999953	7.50077	2.02951	82.8836	39.2882	2.83774	5.88783
ENSRNOG00000001476	Cldn4	5.5348	0.00014664	0.039889	8.57231	26.3837	44.8019	3301.3	17.9723	377.557
ENSRNOG00000001478	Gtf2ird1	-0.250825	0.363491	0.999953	152.158	135.977	107.525	108.043	97.429	126.588
ENSRNOG00000001479	Gtf2i	0.20078	0.060377	0.999953	6669.26	6248.87	6635.17	7581.53	7055.56	7834.49
ENSRNOG00000001480	Ncf1	-0.192565	0.775422	0.999953	560.415	942.709	647.388	181.162	972.398	727.883
ENSRNOG00000001482	Gtf2ird2	-0.104928	0.624498	0.999953	409.328	407.932	405.457	321.945	454.038	360.629
ENSRNOG00000001483	Rcc1l	0.0857419	0.53676	0.999953	1435.86	1569.83	1350.78	1521.33	1462.38	1639.02
ENSRNOG00000001484	Castor2	0.0207927	0.981786	0.999953	23.5738	18.2656	11.2005	33.8315	16.0805	4.41587
ENSRNOG00000001488	Psmb1	0.12768	0.57676	0.999953	9377.03	11959.9	11059.4	14095.7	10056	11243.5
ENSRNOG00000001489	Tbp	-0.110298	0.502021	0.999953	1024.39	1076.66	961.001	1054.23	938.345	846.375
ENSRNOG00000001490	Pdcd2	-0.100948	0.530458	0.999953	1274.06	1479.52	1323.9	1131.72	1338.47	1330.65
ENSRNOG00000001492	Slc8a2	-0.914242	0.248726	0.999953	34.2892	13.1918	63.8427	30.5575	13.2428	15.4555
ENSRNOG00000001493	Kptn	0.0415945	0.7908	0.999953	1182.98	1329.33	1443.74	1454.75	1323.33	1294.59
ENSRNOG00000001494	Napa	-0.0156402	0.952888	0.999953	10291.1	10574.8	12999.3	14161.2	9532.9	9806.91
ENSRNOG00000001499	Mia	-0.921262	0.29138	0.999953	32.1462	23.3394	148.966	24.0094	38.7824	44.8947
ENSRNOG00000001500	Rab4b	-0.0548998	0.816564	0.999953	1661.96	1712.91	1445.98	1914.21	1332.79	1395.41
ENSRNOG00000001501	Snrpa	-0.254807	0.246877	0.999953	903.307	1142.62	864.677	703.913	845.646	889.062
ENSRNOG00000001506	Tmem35a	0.154034	0.882179	0.999953	433.973	142.066	1022.6	1364.17	234.586	180.315
ENSRNOG00000001514	Cdca7	0.782362	0.140942	0.999953	121.084	119.741	151.207	144.057	145.67	383.445
ENSRNOG00000001515	Map3k20	1.46199	0.0318393	0.968525	588.275	551.013	370.736	2761.09	755.784	643.981
ENSRNOG00000001516	Rapgef4	-0.0339805	0.943768	0.999953	2472.04	2443.54	1467.26	1197.2	3149.89	1887.05
ENSRNOG00000001517	Pdk1	0.412488	0.133285	0.999953	1002.96	950.827	933	1687.21	1084.96	1071.58
ENSRNOG00000001518	Itga6	0.0487932	0.945301	0.999953	1417.65	1370.94	1320.54	317.58	1959.93	1972.42
ENSRNOG00000001524	Hat1	0.0210003	0.946356	0.999953	1727.32	1786.99	2277.06	2603.93	1533.32	1739.85
ENSRNOG00000001525	Igsf11	-1.01788	0.00686472	0.453303	1949.13	1412.54	1017	797.768	836.186	529.168
ENSRNOG00000001527	Cd80	-0.882038	0.25942	0.999953	22.5023	13.1918	21.2809	4.36535	7.5673	18.3995
ENSRNOG00000001528	Gap43	-0.200824	0.833454	0.999953	586.132	395.755	1796.56	1789.8	362.284	265.688
ENSRNOG00000001531	Chac2	0.0200398	0.92618	0.999953	351.465	476.936	397.617	371.055	442.687	429.075
ENSRNOG00000001544	Cyyr1	-0.0710626	0.936537	0.999953	6492.45	7464.55	6498.52	729.014	11333.9	7409.09
ENSRNOG00000001547	Agps	0.360097	0.200182	0.999953	362.18	320.663	287.852	432.17	501.334	313.527
ENSRNOG00000001548	Nfe2l2	-0.200833	0.699326	0.999953	4860.5	6543.15	4004.17	2080.09	6664.9	4660.22
ENSRNOG00000001551	Atp5pf	0.356192	0.263828	0.999953	6955.36	8286.51	8022.91	13708.3	7735.67	8337.16
ENSRNOG00000001554	RGD1563888	-0.0298779	0.960358	0.999953	986.887	460.7	1105.49	1416.56	489.983	594.671
ENSRNOG00000001555	Btg3	0.0298032	0.947712	0.999953	1098.33	1560.7	997.963	683.178	1313.87	1735.44
ENSRNOG00000001557	Cxadr	1.57201	0.146105	0.999953	129.656	20.2951	278.892	780.307	92.6994	401.844
ENSRNOG00000001559	Mtx2	0.0297219	0.90331	0.999953	1544.09	1870.2	1757.36	2142.3	1411.3	1726.61
ENSRNOG00000001573	Usp25	-0.0028868	0.995384	0.999953	332.177	478.965	198.249	208.446	361.338	437.171
ENSRNOG00000001575	Grik1	-0.320595	0.841693	0.999953	565.772	25.3689	2357.7	2163.03	61.4843	136.892
ENSRNOG00000001582	Bach1	0.374397	0.328297	0.999953	319.318	246.586	218.409	222.633	452.146	341.494
ENSRNOG00000001584	Map3k7cl	0.0592926	0.888548	0.999953	497.194	711.345	588.025	823.961	698.083	351.062
ENSRNOG00000001585	Nrip1	-0.0726155	0.767128	0.999953	1074.75	926.473	805.315	1034.59	907.13	728.619
ENSRNOG00000001592	Cct8	0.0409782	0.891457	0.999953	5647.01	5731.35	7187.35	8419.68	5053.06	5628.76
ENSRNOG00000001593	Lnpk	0.423116	0.539339	0.999953	328.962	325.737	590.265	1084.79	328.232	256.856
ENSRNOG00000001596	Atp5mc3	0.62724	0.181878	0.999953	7674.36	8967.41	9726.5	22019.9	7962.69	10746.8
ENSRNOG00000001597	Atf2	0.0975731	0.703814	0.999953	1316.92	1030.99	1328.38	1609.72	1226.85	1098.08
ENSRNOG00000001598	Usp16	-0.0069005	0.959485	0.999953	1191.55	1029.98	1081.97	1064.06	1066.04	1156.22
ENSRNOG00000001599	Rwdd2b	0.0894888	0.800845	0.999953	471.477	462.729	708.991	767.211	534.44	447.475
ENSRNOG00000001602	Ltn1	0.208377	0.294739	0.999953	1140.12	1017.8	1020.36	1449.3	1129.42	1095.14
ENSRNOG00000001603	N6amt1	0.11224	0.529402	0.999953	706.144	686.991	826.596	839.239	712.272	847.111
ENSRNOG00000001607	Adamts1	0.561626	0.43389	0.999953	8120.12	8178.94	6134.5	2952.07	9504.53	20653
ENSRNOG00000001608	Nxpe3	0.116633	0.580147	0.999953	938.668	1050.27	1030.44	886.167	1142.66	1243.07
ENSRNOG00000001609	Cep97	-0.0030797	0.992004	0.999953	247.525	212.084	315.854	323.036	233.64	217.85
ENSRNOG00000001611	Rpl24	-0.166731	0.609029	0.999953	2870.65	5005.8	4045.61	2767.63	3862.16	3990.47
ENSRNOG00000001613	Zbtb11	0.0557267	0.757592	0.999953	866.875	782.378	936.36	978.931	922.264	787.497
ENSRNOG00000001616	Senp7	0.246508	0.659853	0.999953	1064.04	636.253	1211.89	1974.23	781.324	699.915
ENSRNOG00000001618	Ripk4	2.24353	0.102592	0.999953	96.4385	10.1476	86.2437	797.768	16.0805	99.3571
ENSRNOG00000001620	Prdm15	0.207674	0.49685	0.999953	271.099	274.999	217.289	375.42	284.72	223.001
ENSRNOG00000001621	C2cd2	0.468155	0.0909122	0.999953	971.885	1068.54	812.035	1167.73	1677.1	1101.76
ENSRNOG00000001622	Impg2	1.60596	0.327525	0.999953	1521.58	84.2248	2270.34	11426.3	209.993	162.651
ENSRNOG00000001623	Zbtb21	-0.13412	0.510007	0.999953	806.868	660.607	874.758	726.831	769.027	638.829
ENSRNOG00000001627	Abi3bp	0.164603	0.850152	0.999953	1955.56	5316.31	1686.79	656.986	3761.89	5622.14
ENSRNOG00000001628	Pcp4	1.04897	0.399179	0.999953	2527.76	407.932	6265.55	7869.64	411.472	10756.3
ENSRNOG00000001629	Wrb	0.115707	0.791335	0.999953	3528.58	2384.68	4500.35	5439.23	2603.15	3241.25
ENSRNOG00000001632	Brwd1	-0.0959478	0.785899	0.999953	762.935	493.172	621.627	761.754	578.898	417.3
ENSRNOG00000001633	Tfg	0.0735532	0.740855	0.999953	1776.61	1896.58	2489.87	2359.47	1973.17	2152.74
ENSRNOG00000001640	Tomm70	0.239732	0.599125	0.999953	1341.57	1019.83	1488.54	2388.94	1187.12	970.755
ENSRNOG00000001642	Tbc1d23	-0.096511	0.69385	0.999953	1549.44	1553.59	1519.91	1670.84	1572.11	1082.62
ENSRNOG00000001643	Psmg1	0.138557	0.450117	0.999953	2738.85	2799.71	3027.49	2778.55	2987.19	3661.49
ENSRNOG00000001645	Filip1l	-0.29889	0.501204	0.999953	2417.39	3661.24	2272.58	1716.68	3447.85	1624.3
ENSRNOG00000001647	Ets2	0.197333	0.637006	0.999953	984.744	1625.64	959.881	922.181	1873.85	1297.53
ENSRNOG00000001652	Erg	-0.145206	0.872082	0.999953	1694.1	2162.45	1445.98	192.076	3023.14	1579.41
ENSRNOG00000001653	St3gal6	0.712471	0.0902794	0.999953	1337.28	1704.79	754.912	2444.6	1535.22	2242.53
ENSRNOG00000001654	Cpox	-0.427707	0.327951	0.999953	1084.4	874.721	607.066	622.063	888.212	398.164
ENSRNOG00000001656	Kcnj15	-0.487402	0.328101	0.999953	53.5769	41.605	91.844	43.6535	56.7547	33.119
ENSRNOG00000001657	Cldnd1	0.0452902	0.823896	0.999953	6398.16	7475.72	5387.43	6052.56	6962.86	6860.05
ENSRNOG00000001658	Kcnj6	0.382157	0.79814	0.999953	21.4308	10.1476	79.5234	135.326	3.78365	5.88783
ENSRNOG00000001662	Dyrk1a	0.0322873	0.928872	0.999953	282.886	535.792	303.533	353.594	432.282	362.101
ENSRNOG00000001679	Gabrr3	-0.423279	0.792568	0.999953	53.5769	17.2509	178.088	176.797	7.5673	1.47196
ENSRNOG00000001680	AABR07072230.1	-0.160629	0.621255	0.999953	617.206	690.035	505.142	387.425	697.137	536.528
ENSRNOG00000001681	Dscr3	-0.0326203	0.921354	0.999953	2294.16	3029.05	2119.13	1700.31	3018.41	2556.79
ENSRNOG00000001682	Ttc3	0.174604	0.80022	0.999953	6092.77	3500.91	11599.2	14244.2	4302.96	5372.64
ENSRNOG00000001684	Ripply3	-0.0990392	0.8567	0.999953	528.268	589.574	476.02	219.359	821.052	447.475
ENSRNOG00000001686	Hlcs	0.102488	0.866921	0.999953	191.805	111.623	51.5222	176.797	106.888	97.8851
ENSRNOG00000001687	Crybg3	-0.151096	0.802938	0.999953	440.402	524.629	190.408	164.792	449.308	426.131
ENSRNOG00000001689	Arl6	0.176344	0.7095	0.999953	1906.27	1419.65	1710.31	3103.77	1202.25	1385.85
ENSRNOG00000001692	Chaf1b	0.003328	0.99405	0.999953	47.1477	67.9887	51.5222	33.8315	70.9434	61.8222
ENSRNOG00000001699	Setd4	-0.175477	0.576744	0.999953	713.645	565.22	817.635	445.266	718.893	691.084
ENSRNOG00000001700	Whrn	0.397228	0.419654	0.999953	213.236	151.199	229.61	345.954	128.644	307.639
ENSRNOG00000001701	Cbr3	-0.222212	0.770886	0.999953	457.547	920.385	669.789	129.869	939.291	685.932
ENSRNOG00000001704	Runx1	-0.287739	0.623266	0.999953	295.745	596.677	424.498	153.879	544.845	379.765
ENSRNOG00000001706	Kalrn	0.556493	0.0575615	0.999953	786.509	583.485	509.622	1080.43	748.217	936.164
ENSRNOG00000001707	Vwa5b2	-0.110319	0.892874	0.999953	305.388	157.287	474.9	608.967	137.157	122.908
ENSRNOG00000001708	Dvl3	0.0232134	0.841739	0.999953	2427.03	2400.92	2312.9	2605.03	2301.4	2352.19
ENSRNOG00000001709	Ap2m1	0.0897375	0.761617	0.999953	26785.2	25937.2	34403.4	40305.3	25149.9	27262.8
ENSRNOG00000001710	Abcf3	0.0601669	0.862985	0.999953	4310.8	3535.41	5121.98	6238.09	3458.26	3824.88
ENSRNOG00000001711	Hrasls	2.74094	0.0209583	0.821789	155.373	70.0182	118.725	2048.44	181.615	70.6539
ENSRNOG00000001712	Alg3	0.0896346	0.616657	0.999953	1584.81	1667.25	1801.04	1978.6	1534.27	1864.23
ENSRNOG00000001713	LOC100360218	-0.370723	0.232694	0.999953	64.2923	81.1806	62.7227	54.5669	61.4843	45.6307
ENSRNOG00000001714	Atp13a4	1.22209	0.232935	0.999953	23.5738	4.05903	63.8427	53.4756	41.6201	117.757
ENSRNOG00000001715	Ece2	-0.368787	0.43047	0.999953	237.882	361.254	263.211	330.676	210.938	127.324
ENSRNOG00000001717	Opa1	0.433834	0.357799	0.999953	1691.96	1416.6	1714.79	3587.23	1475.62	1453.56
ENSRNOG00000001719	Psmd2	0.203341	0.377689	0.999953	10465.7	10453	12191.7	15629.1	10898.8	11595.3
ENSRNOG00000001720	Hes1	-2.66807	0.0111677	0.591012	3629.3	5246.29	366.256	133.143	910.914	409.94
ENSRNOG00000001726	Tmem44	-0.327944	0.525003	0.999953	1031.89	1209.59	1108.85	381.968	1312.93	973.699
ENSRNOG00000001727	Lsg1	-0.0369506	0.852613	0.999953	1339.42	1003.59	1244.37	1071.69	1160.63	1262.94
ENSRNOG00000001728	Fam43a	0.263205	0.531757	0.999953	731.861	737.728	502.902	464.91	827.673	1073.79
ENSRNOG00000001729	Xxylt1	-1.96378	0.0314981	0.96606	485.407	641.327	82.8836	38.1968	183.507	88.3174
ENSRNOG00000001730	Acap2	0.00178642	0.997475	0.999953	1088.68	1327.3	708.991	441.992	1509.68	1176.83
ENSRNOG00000001733	Ppp1r2	0.0450833	0.752872	0.999953	4756.56	5507.09	5256.39	5758.99	5308.46	4947.25
ENSRNOG00000001736	Bdh1	0.796428	0.227917	0.999953	512.195	419.095	572.345	1722.13	438.903	451.155
ENSRNOG00000001738	Eif4g1	0.229939	0.478073	0.999953	2213.8	1937.17	1391.1	2570.1	2321.27	1609.58
ENSRNOG00000001739	Meltf	-0.402529	0.783324	0.999953	18.2162	0	41.4418	20.7354	10.405	13.9836
ENSRNOG00000001746	Ncbp2	-0.318248	0.732103	0.999953	18.2162	33.487	13.4406	3.27402	27.4315	21.3434
ENSRNOG00000001747	LOC100910732	-0.251866	0.427487	0.999953	438.259	587.544	495.061	295.753	491.874	488.69
ENSRNOG00000001750	Chrd	-0.179209	0.739272	0.999953	283.958	276.014	224.01	113.499	385.932	192.826
ENSRNOG00000001752	Nrros	-0.268413	0.738965	0.999953	1849.48	2321.76	1603.91	291.387	2953.14	1549.97
ENSRNOG00000001754	Wdr53	-0.282451	0.319677	0.999953	453.261	501.29	333.774	292.479	413.364	353.27
ENSRNOG00000001757	Tm4sf19	-0.0341038	0.970072	0.999953	6.42923	6.08854	19.0408	15.2787	11.3509	4.41587
ENSRNOG00000001758	Tctex1d2	0.203626	0.505449	0.999953	360.037	411.991	514.102	536.939	365.122	578.479
ENSRNOG00000001762	Pcyt1a	0.0658539	0.819107	0.999953	4249.72	4861.7	2965.89	3659.26	4873.34	4108.97
ENSRNOG00000001764	Vps8	0.0166926	0.921882	0.999953	1816.26	1481.55	1719.27	1850.91	1663.86	1561.75
ENSRNOG00000001765	Slc51a	-0.602153	0.711494	0.999953	15.0015	28.4132	2.2401	0	22.7019	7.35978
ENSRNOG00000001766	Tfrc	0.744786	0.524959	0.999953	415.757	84.2248	806.435	1825.81	182.561	181.051
ENSRNOG00000001767	RGD1562339	-0.494557	0.184362	0.999953	846.515	694.094	823.235	805.408	490.928	382.709
ENSRNOG00000001769	Tnk2	-0.0863732	0.783245	0.999953	346.107	325.737	364.016	444.175	261.072	271.576
ENSRNOG00000001770	Ehhadh	0.370826	0.137895	0.999953	414.685	360.239	275.532	467.093	404.85	486.482
ENSRNOG00000001773	Senp2	0.0237151	0.956161	0.999953	994.388	741.787	1202.93	1497.32	793.62	697.707
ENSRNOG00000001774	Lrch3	-0.0210974	0.946866	0.999953	1197.98	804.702	1107.73	1267.04	1030.1	769.097
ENSRNOG00000001776	Muc20	6.39118	0.00067168	0.103592	3.21462	16.2361	10.0804	1870.55	0	609.39
ENSRNOG00000001777	AABR07034428.1	8.88678	1.08e-05	0.00700101	3.21462	7.1033	1.12005	4315.15	0	1112.06
ENSRNOG00000001781	Lmln	0.446207	0.554699	0.999953	243.239	96.4019	175.848	468.184	102.159	132.476
ENSRNOG00000001782	Osbpl11	0.0682161	0.789389	0.999953	1187.26	1313.1	831.076	1084.79	1206.98	1201.12
ENSRNOG00000001783	Tra2b	-0.121365	0.337806	0.999953	4700.84	4264.01	4896.85	4091.43	4161.07	4488.73
ENSRNOG00000001785	Etv5	-0.299121	0.204859	0.999953	1411.22	1668.26	1870.48	1300.88	1583.46	1139.29
ENSRNOG00000001786	Snx4	0.0843221	0.818911	0.999953	2303.81	2455.71	1811.12	1429.65	2770.58	2765.07
ENSRNOG00000001789	Zfp148	-0.0428873	0.698425	0.999953	3645.37	4025.54	3717.44	3514.11	3742.03	3797.65
ENSRNOG00000001792	Slc12a8	-0.0048651	0.99197	0.999953	76.0792	40.5903	92.964	91.6724	54.8629	62.5582
ENSRNOG00000001793	Heg1	-0.50549	0.468375	0.999953	2200.94	2386.71	918.44	456.179	2158.57	1263.67
ENSRNOG00000001794	Muc13	3.55803	NA	NA	3.21462	7.1033	7.84034	202.989	3.78365	7.35978
ENSRNOG00000001795	Itgb5	-0.630498	0.278695	0.999953	1295.49	3642.98	1512.07	789.038	1601.43	1775.92
ENSRNOG00000001796	Dgkg	1.50614	0.118627	0.999953	211.093	219.188	199.369	100.403	251.613	1435.89
ENSRNOG00000001797	Umps	0.186708	0.481877	0.999953	2424.89	2176.65	2801.24	2728.35	2219.11	3476.76
ENSRNOG00000001803	Dnajb11	0.0507273	0.758904	0.999953	3139.61	3345.65	3978.41	3805.5	3561.36	3471.61
ENSRNOG00000001804	Itpr2	-0.164273	0.815659	0.999953	1464.79	1765.68	1051.73	336.132	2122.63	1362.3
ENSRNOG00000001806	Fetub	2.27938	0.337626	0.999953	9.64385	1.01476	0	0	3.78365	47.8386
ENSRNOG00000001807	Sspn	0.159641	0.724448	0.999953	1289.06	2415.12	907.239	1467.85	1862.5	1820.81
ENSRNOG00000001808	Ints13	0.0677708	0.741854	0.999953	1237.63	1100	1096.53	1406.74	1179.55	1014.91
ENSRNOG00000001811	Fgfr1op2	0.0151288	0.928794	0.999953	3215.69	3817.52	3267.18	3182.34	3850.81	3375.93
ENSRNOG00000001813	Dnm1l	0.323185	0.497233	0.999953	2496.68	1983.85	2877.4	5013.61	2071.55	2121.09
ENSRNOG00000001815	Eif4a2	-0.0132279	0.962037	0.999953	7456.84	9219.07	8129.31	10328.4	8061.06	6191.05
ENSRNOG00000001816	Rfc4	-0.241836	0.290396	0.999953	786.509	1032.01	891.558	903.628	693.354	696.236
ENSRNOG00000001817	Tm7sf3	-0.051399	0.876286	0.999953	5492.71	5977.93	4747.88	3402.79	6073.7	6173.39
ENSRNOG00000001820	Med21	0.0735549	0.758468	0.999953	1709.1	2303.5	1760.72	2380.21	1818.99	1877.48
ENSRNOG00000001821	Adipoq	1.00993	NA	NA	313.961	263.837	315.854	1606.45	122.969	70.6539
ENSRNOG00000001823	St6gal1	-0.0628298	0.907151	0.999953	2331.67	2388.74	1449.34	845.787	2469.78	2590.64
ENSRNOG00000001825	AABR07034767.1	1.31713	0.107732	0.999953	428.615	147.14	418.898	1232.12	182.561	1063.49
ENSRNOG00000001827	Masp1	1.93923	NA	NA	593.632	451.567	163.527	3873.16	406.742	356.214
ENSRNOG00000001828	Stk38l	0.185328	0.320751	0.999953	2421.68	1783.94	2217.7	2476.25	2366.67	2460.38
ENSRNOG00000001829	Ube2v2	0.0120024	0.962363	0.999953	3497.5	3830.71	3958.25	4846.63	3123.4	3412
ENSRNOG00000001830	Arntl2	-0.583775	0.437217	0.999953	9.64385	19.2804	29.1213	10.9134	7.5673	19.8714
ENSRNOG00000001833	Mcm4	-0.0679753	0.82126	0.999953	799.368	745.846	1099.89	1056.42	750.108	717.579
ENSRNOG00000001834	Mzt2b	0.124995	0.530275	0.999953	731.861	789.481	963.241	984.387	825.781	899.366
ENSRNOG00000001837	Sst	-1.69369	0.202242	0.999953	127.513	32.4722	894.919	258.647	33.1069	34.591
ENSRNOG00000001842	Mrps35	0.218128	0.44348	0.999953	977.243	901.104	893.798	1418.74	839.97	967.076
ENSRNOG00000001843	Bcl6	-0.0060805	0.979118	0.999953	286.101	269.925	224.01	222.633	297.016	256.856
ENSRNOG00000001844	Klhl42	0.156316	0.760782	0.999953	1102.61	1009.68	853.477	469.276	1360.22	1474.9
ENSRNOG00000001845	Top3b	0.0173333	0.867073	0.999953	1769.11	1660.14	1820.08	1742.87	1755.61	1812.71
ENSRNOG00000001847	Ccdc91	-0.1413	0.571974	0.999953	2882.44	3201.56	2718.36	2011.34	3057.19	2911.53
ENSRNOG00000001849	Mapk1	-0.0060569	0.974796	0.999953	2824.58	3480.62	3028.61	3495.56	2722.34	3077.86
ENSRNOG00000001851	Far2	0.822365	0.580951	0.999953	131.799	18.2656	224.01	624.246	22.7019	14.7196
ENSRNOG00000001852	Ergic2	0.0131527	0.941529	0.999953	3410.71	4337.07	3724.16	4200.56	3843.24	3534.9
ENSRNOG00000001854	Tmtc1	-0.384793	0.501723	0.999953	99.6531	87.2691	31.3613	48.0189	69.9975	49.3106
ENSRNOG00000001858	Ypel1	0.838913	0.48226	0.999953	16.0731	1.01476	42.5618	56.7496	29.3233	20.6074
ENSRNOG00000001859	Sdf2l1	-0.151676	0.751006	0.999953	1090.83	1540.4	1295.9	564.222	1581.57	1388.79
ENSRNOG00000001861	Ydjc	0.00658018	0.982081	0.999953	234.667	211.069	323.694	283.748	212.83	275.992
ENSRNOG00000001862	Ube2l3	0.015796	0.93	0.999953	6451.73	8165.75	8398.12	7953.68	7312.85	8002.29
ENSRNOG00000001864	Tmem191c	-0.211583	0.677591	0.999953	34.2892	34.5017	28.0012	42.5622	22.7019	19.1354
ENSRNOG00000001867	Snap29	0.109732	0.606834	0.999953	1948.06	1979.79	1627.43	1694.85	2319.38	1979.78
ENSRNOG00000001868	LOC100911248	0.223311	0.376739	0.999953	398.612	301.383	353.935	456.179	445.525	329.718
ENSRNOG00000001870	Lztr1	-0.0201596	0.937913	0.999953	4517.61	4687.16	3667.04	3286.02	5027.52	4379.07
ENSRNOG00000001872	Lrrc74b	4.54288	0.0775512	0.999953	4.28615	0	0	51.2929	0	48.5746
ENSRNOG00000001873	P2rx6	2.3968	0.0550662	0.999953	86.7946	18.2656	81.7635	840.331	23.6478	119.964
ENSRNOG00000001874	Slc7a4	1.19218	0.271446	0.999953	313.961	48.7083	556.664	887.258	106.888	1106.18
ENSRNOG00000001875	Smpd4	0.0900921	0.771821	0.999953	874.375	918.355	1177.17	822.869	955.371	1381.43
ENSRNOG00000001876	Ccdc74a	1.33553	0.175745	0.999953	19.2877	29.428	13.4406	9.82205	34.0528	112.605
ENSRNOG00000001877	Med15	0.0794237	0.779027	0.999953	2043.42	2170.57	1583.75	1532.24	2292.89	2299.93
ENSRNOG00000001878	Klhl22	0.0971911	0.653324	0.999953	2210.58	2168.54	2658.99	2962.98	2186.95	2379.42
ENSRNOG00000001880	Dgcr6	0.14885	0.616211	0.999953	2026.28	2021.4	2545.87	3114.68	1818.04	2377.95
ENSRNOG00000001884	Ranbp1	-0.205491	0.407989	0.999953	3274.62	4062.07	3821.6	2488.25	3487.58	3699.76
ENSRNOG00000001885	Trmt2a	-0.149351	0.536045	0.999953	1457.29	1224.81	1289.18	958.195	1447.25	1174.62
ENSRNOG00000001886	Dgcr8	0.0153316	0.958654	0.999953	974.028	803.688	1300.38	1241.94	948.75	920.709
ENSRNOG00000001888	Arvcf	0.628912	0.134487	0.999953	1156.19	704.241	1041.64	1640.28	895.779	1951.08
ENSRNOG00000001889	Comt	0.145222	0.780797	0.999953	2791.36	3256.36	2355.46	1322.7	3516.9	4452.67
ENSRNOG00000001890	Txnrd2	0.571826	0.162088	0.999953	575.416	504.334	656.348	1274.68	547.683	758.794
ENSRNOG00000001891	Gnb1l	-0.0060168	0.975829	0.999953	375.038	413.006	388.657	413.617	327.286	430.547
ENSRNOG00000001892	Tbx1	-1.39266	0.0585936	0.999953	320.39	575.367	104.164	70.937	131.482	178.107
ENSRNOG00000001893	LOC100362453	-0.993894	0.0656849	0.999953	23.5738	40.5903	25.7611	9.82205	18.9182	16.1915
ENSRNOG00000001908	Klhl6	-0.187971	0.791379	0.999953	396.469	809.776	405.457	152.787	827.673	434.227
ENSRNOG00000001911	Map6d1	0.214994	0.866693	0.999953	192.877	35.5165	605.946	816.321	86.078	66.2381
ENSRNOG00000001915	Chodl	0.279866	0.586982	0.999953	298.959	535.792	212.809	588.231	280.936	403.316
ENSRNOG00000001923	Tprg1	7.73465	0.00182109	0.207681	0	2.02951	0	296.844	0	142.044
ENSRNOG00000001924	Tp63	2.76744	0.0357246	0.999953	23.5738	15.2214	8.96039	295.753	8.51321	21.3434
ENSRNOG00000001926	Cldn1	-0.79533	0.23788	0.999953	2609.2	4124.99	1270.13	951.647	2728.96	931.749
ENSRNOG00000001928	Il1rap	-0.361455	0.52997	0.999953	1397.29	1908.76	761.633	504.198	1470.89	1190.81
ENSRNOG00000001930	Ccdc50	-0.261894	0.558506	0.999953	1049.04	1338.46	986.762	485.646	1253.33	1074.53
ENSRNOG00000001931	Fgf12	-0.0812577	0.825477	0.999953	625.778	622.046	552.184	806.499	520.252	376.085
ENSRNOG00000001943	Retnlg	0.846067	0.469653	0.999953	18.2162	9.13281	21.2809	4.36535	10.405	72.1259
ENSRNOG00000001953	Bace2	-0.106434	0.894849	0.999953	26927.8	33724.4	18160.5	4201.65	34580.7	34424.7
ENSRNOG00000001956	Dzip3	-0.120461	0.80694	0.999953	370.752	405.903	654.108	689.726	295.125	331.926
ENSRNOG00000001958	Ift57	0.0156634	0.929557	0.999953	1558.02	1663.19	1430.3	1352.17	1655.35	1693.49
ENSRNOG00000001959	Mx1	1.27692	0.0548835	0.999953	787.581	966.049	677.629	3843.69	810.647	1237.92
ENSRNOG00000001960	Sult1d1	0.182941	0.826089	0.999953	169.303	131.918	100.804	77.485	46.3497	331.926
ENSRNOG00000001962	Fam3b	2.07603	0.00662521	0.452141	26.7885	76.1068	71.6831	457.271	94.5912	184.731
ENSRNOG00000001963	Mx2	0.822482	0.0132159	0.652495	1853.76	1476.47	1569.19	2615.94	2094.25	3952.94
ENSRNOG00000001964	Cd47	-0.0197756	0.964462	0.999953	8138.33	10355.6	6459.32	4434.11	9830.87	10347.9
ENSRNOG00000001971	Bbx	0.0657637	0.866752	0.999953	1693.03	1851.93	1598.31	1020.4	2350.59	2011.43
ENSRNOG00000001976	Tmprss2	4.17582	0.0226911	0.86461	2.14308	7.1033	1.12005	150.605	0	37.5349
ENSRNOG00000001979	Rcan1	0.227901	0.162719	0.999953	2772.07	2794.64	2732.92	3730.2	2961.65	3030.02
ENSRNOG00000001982	Cblb	-0.14613	0.725086	0.999953	1327.64	1801.19	1014.76	774.85	1409.41	1559.54
ENSRNOG00000001989	Alcam	-0.209203	0.729196	0.999953	1334.07	1584.04	997.963	386.334	1495.49	1505.08
ENSRNOG00000001991	Atp5po	0.467776	0.240584	0.999953	11205.1	12723	11853.5	24471.1	10258.4	14756.4
ENSRNOG00000001992	Atp6v1a	0.175273	0.791295	0.999953	5434.84	3713	10568.8	12861.4	3572.71	5829.68
ENSRNOG00000001996	Ythdc1	-0.880208	0.0481576	0.999953	1785.18	1726.1	885.958	566.405	1095.37	727.147
ENSRNOG00000002001	Itsn1	0.445272	0.352997	0.999953	1296.56	747.876	1317.18	2373.66	1043.34	1160.64
ENSRNOG00000002004	Prdm8	-1.49981	0.314687	0.999953	262.527	14.2066	72.8031	112.408	8.51321	2.94391
ENSRNOG00000002005	Tmprss11f	3.02946	0.0255561	0.897733	7.50077	1.01476	10.0804	121.139	4.72956	25.7592
ENSRNOG00000002012	Donson	-0.253053	0.457159	0.999953	265.742	236.438	282.252	148.422	221.343	287.032
ENSRNOG00000002013	Sidt1	0.142445	0.900925	0.999953	68.5785	18.2656	168.007	221.542	34.9988	25.0233
ENSRNOG00000002014	Stap1	0.00853358	0.990632	0.999953	76.0792	179.612	133.286	40.3795	213.776	136.892
ENSRNOG00000002021	Son	-0.0401844	0.88262	0.999953	8081.54	6731.9	8358.92	5526.54	8662.66	8345.26
ENSRNOG00000002024	Epha5	0.174773	0.905933	0.999953	225.023	21.3099	506.262	766.12	15.1346	68.446
ENSRNOG00000002026	Dnajc28	0.950681	0.153276	0.999953	157.516	63.9297	152.327	426.713	126.752	169.275
ENSRNOG00000002028	Tmem50b	0.455587	0.441209	0.999953	2587.77	1614.48	4072.5	6026.37	1904.12	3417.15
ENSRNOG00000002031	Naa11	0.307085	0.779464	0.999953	15.0015	9.13281	5.60024	6.54803	27.4315	2.94391
ENSRNOG00000002032	Ifngr2	0.311081	0.0728452	0.999953	1266.56	1572.87	1554.63	1698.12	1798.18	1954.02
ENSRNOG00000002035	Paqr3	0.0815682	0.890574	0.999953	357.894	350.091	698.91	851.244	291.341	346.646
ENSRNOG00000002036	Paxbp1	-0.816801	0.173551	0.999953	331.105	172.509	166.887	70.937	214.722	94.9412
ENSRNOG00000002039	Evi5	-0.327056	0.385704	0.999953	2343.45	2562.26	1904.08	1150.27	2488.7	1789.16
ENSRNOG00000002040	AABR07014392.1	-0.113265	0.68772	0.999953	335.392	427.213	266.571	285.931	360.393	305.431
ENSRNOG00000002041	Boc	0.0606566	0.938156	0.999953	3842.54	5575.08	2913.25	878.527	7341.23	4640.34
ENSRNOG00000002042	Gfi1	-1.37086	0.172846	0.999953	20.3592	21.3099	3.36014	4.36535	9.45912	3.67989
ENSRNOG00000002044	Gtpbp8	0.0238546	0.92823	0.999953	515.41	435.331	598.106	642.798	451.2	481.33
ENSRNOG00000002045	Anxa3	-0.420998	0.465037	0.999953	10780.7	17284.4	6649.73	4720.04	13546.4	7662.27
ENSRNOG00000002050	Igfbp7	-2.05068	0.0531799	0.999953	27278.2	66281.9	9748.9	899.263	12646.8	11389.3
ENSRNOG00000002051	Synj1	0.288645	0.674382	0.999953	2943.52	1579.98	3175.34	6123.5	1831.29	1449.88
ENSRNOG00000002052	Ccdc80	-0.0937207	0.893853	0.999953	3670.02	5654.23	3310.86	1029.13	4612.27	6198.41
ENSRNOG00000002053	Fras1	1.89	0.00629931	0.445463	17.1446	21.3099	25.7611	89.4898	27.4315	120.7
ENSRNOG00000002054	Glmn	0.249654	0.691834	0.999953	1175.48	557.102	981.162	1974.23	637.545	615.278
ENSRNOG00000002055	Noa1	0.186138	0.643699	0.999953	544.342	439.39	629.467	906.902	483.361	446.003
ENSRNOG00000002057	Slc10a6	-1.0859	0.0966493	0.999953	369.681	289.206	140.006	63.2976	216.614	96.4132
ENSRNOG00000002061	Ptpn13	0.212577	0.519975	0.999953	931.167	803.688	603.706	646.072	1051.85	1011.23
ENSRNOG00000002069	Slc35a5	-0.249929	0.296469	0.999953	752.22	796.584	1120.05	748.658	752	743.338
ENSRNOG00000002070	Mrpl1	0.839699	0.112256	0.999953	16.0731	15.2214	25.7611	45.8362	33.1069	23.5513
ENSRNOG00000002072	Eva1c	-0.390672	0.623132	0.999953	709.358	835.145	498.421	93.8551	806.863	657.229
ENSRNOG00000002073	Brdt	-0.0563649	0.902337	0.999953	67.5069	73.0625	86.2437	81.8504	96.4831	40.4788
ENSRNOG00000002074	Rest	0.325808	0.483934	0.999953	413.614	328.781	241.93	221.542	515.522	496.049
ENSRNOG00000002075	Cnot6l	-0.0037604	0.988968	0.999953	388.968	370.386	303.533	276.109	426.606	356.95
ENSRNOG00000002079	Mapk10	0.0146146	0.991028	0.999953	278.6	57.8412	763.873	953.83	41.6201	116.285
ENSRNOG00000002080	Urb1	0.317414	0.292263	0.999953	400.755	383.578	258.731	348.137	465.389	485.746
ENSRNOG00000002085	Thegl	-1.34775	0.0357461	0.999953	31.0746	36.5313	21.2809	19.6441	8.51321	7.35978
ENSRNOG00000002089	Ccng2	0.100164	0.738079	0.999953	2655.27	2755.07	2002.65	3245.64	2734.63	1967.27
ENSRNOG00000002091	Gtf3c3	0.235456	0.225678	0.999953	337.535	276.014	259.851	354.685	326.34	347.382
ENSRNOG00000002092	Hunk	0.244899	0.754007	0.999953	30.0031	55.8116	19.0408	19.6441	28.3774	75.8058
ENSRNOG00000002093	Tgfbr3	-0.315017	0.697753	0.999953	3212.47	3325.36	1070.77	475.824	3161.24	2478.78
ENSRNOG00000002094	Atg3	-0.105148	0.611258	0.999953	5190.53	4563.36	5041.34	3816.41	5382.24	4555.71
ENSRNOG00000002097	Rasl11b	0.230222	0.671211	0.999953	710.43	1221.77	956.521	508.564	1167.26	1711.89
ENSRNOG00000002100	LOC108348180	0.0931469	0.668432	0.999953	931.167	908.208	1120.05	871.979	1158.74	1124.57
ENSRNOG00000002101	Paics	0.208418	0.428445	0.999953	1376.93	1409.5	1674.47	2062.63	1306.3	1785.48
ENSRNOG00000002104	Scaf4	0.0927488	0.627006	0.999953	1866.62	1691.6	1363.1	1705.76	1805.75	1736.91
ENSRNOG00000002105	Cdc7	0.339322	0.282578	0.999953	99.6531	114.668	110.885	176.797	131.482	104.509
ENSRNOG00000002106	Usp46	-0.0482242	0.889356	0.999953	1340.49	897.045	1630.79	1558.43	1058.48	1124.57
ENSRNOG00000002110	Fam114a1l1	-0.0013674	0.998537	0.999953	62.1492	73.0625	54.8824	18.5528	118.239	52.9904
ENSRNOG00000002112	Zfp644	-0.0960407	0.556045	0.999953	1286.92	1178.13	1028.2	1035.68	1083.07	1148.86
ENSRNOG00000002115	Sod1	0.0805893	0.745428	0.999953	4212.22	5605.52	6224.11	6125.68	4836.45	6001.17
ENSRNOG00000002116	Rplp2	-0.169528	0.622867	0.999953	72.8646	128.874	106.405	78.5764	96.4831	98.6211
ENSRNOG00000002121	Lrrc8d	-0.0871552	0.77988	0.999953	918.308	1348.61	1065.17	773.759	1088.75	1273.24
ENSRNOG00000002122	Lrrc8c	-0.0777235	0.924365	0.999953	1976.99	2541.97	1528.87	325.219	3366.5	2038.66
ENSRNOG00000002125	Ccni	-0.0870658	0.645827	0.999953	3537.15	4528.86	3417.27	3771.67	3446.9	3593.05
ENSRNOG00000002126	Ncam2	-0.220928	0.832617	0.999953	199.306	56.8264	302.413	378.694	56.7547	44.1587
ENSRNOG00000002128	Ppat	0.197509	0.212426	0.999953	641.852	628.135	667.549	833.783	689.57	699.915
ENSRNOG00000002129	Lrrc8b	0.136615	0.308856	0.999953	1338.35	1390.22	1453.82	1406.74	1648.73	1541.14
ENSRNOG00000002134	Gbp6	-0.219038	0.700179	0.999953	604.348	390.681	190.408	205.172	389.716	423.188
ENSRNOG00000002135	Sgcb	0.521755	0.226604	0.999953	3410.71	3131.54	2722.84	6981.29	3324.88	2996.9
ENSRNOG00000002137	Aasdh	-0.0785934	0.834487	0.999953	428.615	260.793	404.337	453.997	330.123	252.441
ENSRNOG00000002139	RGD1311575	0.620372	0.582582	0.999953	197.163	34.5017	336.014	690.817	70.9434	111.133
ENSRNOG00000002141	Cd200	-0.341036	0.509696	0.999953	11243.7	12647.9	10746.9	4526.87	15281.2	7537.89
ENSRNOG00000002142	Cds1	1.13577	NA	NA	1460.51	90.3134	1564.71	6551.31	154.184	140.572
ENSRNOG00000002144	Exoc1	-0.12245	0.416845	0.999953	1699.46	1691.6	1978.01	1727.59	1682.78	1522.74
ENSRNOG00000002146	Pkd2	-0.828438	0.337562	0.999953	3348.56	3847.96	1599.43	266.287	2882.19	1804.62
ENSRNOG00000002152	Dcun1d4	0.162511	0.43195	0.999953	1177.62	1409.5	1527.75	1560.61	1336.57	1707.47
ENSRNOG00000002153	Cep135	-0.0786209	0.735785	0.999953	223.952	170.479	196.008	164.792	209.047	184.731
ENSRNOG00000002158	Ibsp	-1.06925	0.20188	0.999953	226.095	414.021	250.891	22.9181	209.993	191.354
ENSRNOG00000002159	Gpat3	0.748823	0.21205	0.999953	151.087	205.996	124.325	475.824	202.425	131.74
ENSRNOG00000002161	Tlr6	-0.046659	0.925784	0.999953	246.454	286.162	189.288	110.225	305.53	282.616
ENSRNOG00000002163	Klf3	-0.428363	0.470979	0.999953	3217.83	4031.63	2962.53	960.378	4249.98	2377.95
ENSRNOG00000002164	Nmu	1.83966	0.204903	0.999953	16.0731	16.2361	69.443	329.584	3.78365	30.9111
ENSRNOG00000002165	Abraxas1	-0.174144	0.488174	0.999953	280.743	359.224	259.851	226.998	297.962	272.312
ENSRNOG00000002167	Dmp1	-0.475208	0.670856	0.999953	163.945	214.114	88.4838	6.54803	242.154	86.8454
ENSRNOG00000002169	Pdcl2	0.544078	0.697444	0.999953	71.7931	7.1033	110.885	243.368	8.51321	25.0233
ENSRNOG00000002171	Phldb2	-0.519906	0.540334	0.999953	1161.55	1910.79	843.396	161.518	1680.89	888.326
ENSRNOG00000002174	Cwh43	6.36165	1.26e-05	0.00766812	9.64385	3.04427	4.48019	1225.57	7.5673	178.107
ENSRNOG00000002175	Clock	0.241413	0.172112	0.999953	1265.49	1165.96	1116.69	1567.16	1216.44	1411.61
ENSRNOG00000002176	Nectin3	0.882466	0.159532	0.999953	99.6531	63.9297	88.4838	82.9417	97.429	283.352
ENSRNOG00000002177	Gnpda2	0.146795	0.414228	0.999953	713.645	784.407	694.43	696.274	884.428	845.639
ENSRNOG00000002178	Mrps18c	0.125841	0.506146	0.999953	1453.01	1880.34	1713.67	1856.37	1657.24	1993.03
ENSRNOG00000002180	Tbc1d1	0.122489	0.412033	0.999953	1379.07	1140.59	1219.73	1294.33	1351.71	1423.38
ENSRNOG00000002181	Helq	-0.032472	0.921439	0.999953	543.27	367.342	555.544	618.789	407.688	407.732
ENSRNOG00000002182	2024-09-11	-0.114945	0.755245	0.999953	5383.41	5261.52	3966.09	2873.49	5976.27	4641.82
ENSRNOG00000002185	Pgm2	0.0241224	0.955314	0.999953	2080.93	2452.67	1886.16	1179.74	3038.27	2309.5
ENSRNOG00000002186	Nudt9	0.0672969	0.800367	0.999953	2615.63	2236.52	2937.89	3437.72	2345.86	2379.42
ENSRNOG00000002188	Hpse	-0.0746205	0.937494	0.999953	4142.57	4941.87	1796.56	381.968	3987.97	5962.16
ENSRNOG00000002191	LOC498368	0.0913089	0.800085	0.999953	397.541	629.149	437.939	693	468.227	400.372
ENSRNOG00000002192	Rell1	0.123485	0.818676	0.999953	1489.44	1841.78	1129.01	683.178	1985.47	2189.54
ENSRNOG00000002194	Coq2	0.315965	0.384635	0.999953	1621.24	1796.12	1743.92	3145.24	1658.18	1622.83
ENSRNOG00000002196	Ociad2	0.790128	0.272026	0.999953	176.804	168.45	142.246	114.591	151.346	576.271
ENSRNOG00000002199	Tmem165	-0.737087	0.206576	0.999953	1259.06	1696.67	631.707	490.011	1170.09	492.37
ENSRNOG00000002202	Sowahb	0.0267582	0.978643	0.999953	109.297	51.7526	218.409	299.027	37.8365	50.0465
ENSRNOG00000002203	Lin54	-0.222129	0.374183	0.999953	727.575	571.308	570.105	613.332	559.034	431.283
ENSRNOG00000002204	Ccdc158	0.668604	0.248527	0.999953	137.157	55.8116	136.646	270.652	138.103	115.549
ENSRNOG00000002205	Ociad1	0.132118	0.630495	0.999953	3899.33	5392.42	4072.5	5480.7	3781.76	5383.68
ENSRNOG00000002207	Guf1	0.561779	0.298239	0.999953	1171.19	1018.82	1188.37	2950.98	952.534	1084.1
ENSRNOG00000002208	Shroom3	0.353803	0.666989	0.999953	281.815	109.594	290.092	594.779	91.7535	184.731
ENSRNOG00000002210	Hsd17b11	-0.132345	0.36242	0.999953	4657.98	5373.14	4656.04	4112.16	4606.59	4680.09
ENSRNOG00000002212	Hsd17b13	-0.540332	0.37888	0.999953	49.2908	63.9297	118.725	81.8504	29.3233	48.5746
ENSRNOG00000002214	Klhl8	-0.143013	0.641812	0.999953	1569.8	1528.22	2082.17	2036.44	1415.08	1240.86
ENSRNOG00000002215	Mylk	0.0164682	0.98691	0.999953	1260.13	2166.51	1162.61	112.408	1863.45	2665.71
ENSRNOG00000002216	Srd5a3	-0.254802	0.717079	0.999953	1094.04	1730.16	584.665	316.488	1367.79	1172.41
ENSRNOG00000002217	LOC100910270	0.755862	0.211422	0.999953	558.272	887.912	782.914	2266.71	572.277	925.861
ENSRNOG00000002218	Stbd1	0.874158	0.0237266	0.867635	493.979	463.744	538.743	1365.26	720.785	657.965
ENSRNOG00000002224	Yipf7	3.60783	0.035811	0.999953	46.0762	2.02951	4.48019	606.784	29.3233	5.15185
ENSRNOG00000002225	Scarb2	-0.490378	0.372915	0.999953	497.194	1435.88	481.621	574.044	643.22	501.937
ENSRNOG00000002227	Kit	-0.286112	0.703214	0.999953	3553.22	4788.64	1341.82	843.605	4102.42	2995.43
ENSRNOG00000002229	Adcy5	0.0586117	0.913702	0.999953	158.588	242.527	171.367	93.8551	193.912	307.639
ENSRNOG00000002232	Aff1	0.053157	0.872921	0.999953	1804.47	2012.26	1424.7	1361.99	1641.16	2433.88
ENSRNOG00000002238	Sema5b	0.914255	0.0836304	0.999953	91.0808	59.8707	135.526	190.984	103.104	245.081
ENSRNOG00000002240	Dirc2	-0.273504	0.461175	0.999953	1490.51	1683.48	917.319	1325.98	1236.31	823.56
ENSRNOG00000002241	Hspbap1	0.105234	0.690146	0.999953	548.628	521.585	359.535	455.088	526.873	555.664
ENSRNOG00000002244	Pdgfra	-0.181803	0.795959	0.999953	3566.08	4220.37	1999.29	789.038	4189.45	3648.24
ENSRNOG00000002246	Slc30a9	0.227494	0.688231	0.999953	3000.31	2343.07	3882.09	6412.71	2254.11	2135.07
ENSRNOG00000002247	Nup54	-0.152318	0.26011	0.999953	996.531	1036.07	1101.01	898.172	1016.86	904.517
ENSRNOG00000002248	Fryl	0.958095	0.102928	0.999953	2117.36	1988.92	2086.65	2011.34	2550.18	7468.71
ENSRNOG00000002251	Sec31a	-0.0345577	0.926949	0.999953	3283.19	4055.98	1953.36	2400.94	3431.77	3239.78
ENSRNOG00000002253	Wdr5b	0.192908	0.224903	0.999953	366.466	413.006	433.459	441.992	453.092	490.162
ENSRNOG00000002254	Tmem33	0.0289905	0.896009	0.999953	999.745	830.071	1199.57	1091.34	945.912	1053.19
ENSRNOG00000002255	Fam162a	0.233436	0.41667	0.999953	2215.94	2732.74	3006.21	3934.28	2428.16	2990.28
ENSRNOG00000002256	Art3	1.45572	0.0880741	0.999953	1321.21	1181.18	732.512	6538.21	1636.43	699.179
ENSRNOG00000002258	Tmem150c	-0.111698	0.5222	0.999953	1115.47	1198.43	1441.5	1127.35	1210.77	1137.09
ENSRNOG00000002262	Enoph1	0.0099578	0.951645	0.999953	1655.53	1728.13	1966.8	1609.72	1875.74	1900.3
ENSRNOG00000002266	Gsx2	2.7838	0.0113404	0.592006	15.0015	6.08854	7.84034	18.5528	18.9182	161.179
ENSRNOG00000002267	Chic2	-0.46414	0.12295	0.999953	707.215	813.835	617.147	405.978	674.435	469.554
ENSRNOG00000002270	Hnrnpdl	-0.0826295	0.777536	0.999953	1546.23	1344.55	1652.07	1895.65	1240.09	1155.49
ENSRNOG00000002271	Slain2	-0.0060799	0.983645	0.999953	2402.39	2711.43	1766.32	2570.1	2516.13	1766.35
ENSRNOG00000002272	Lnx1	0.726615	0.315221	0.999953	762.935	428.228	1311.58	2070.27	440.795	1630.19
ENSRNOG00000002273	Naaa	-0.251519	0.562756	0.999953	1601.95	2381.64	1545.67	898.172	2125.46	1620.62
ENSRNOG00000002275	Fip1l1	0.0968817	0.623304	0.999953	1516.23	1214.66	1616.23	1547.52	1424.54	1675.82
ENSRNOG00000002276	LOC103690175	0.0728889	0.799215	0.999953	177.875	207.01	273.292	263.013	196.75	232.569
ENSRNOG00000002278	Tec	0.472907	0.520116	0.999953	949.383	1136.53	1143.57	328.493	2518.02	1635.34
ENSRNOG00000002280	Sh3bgrl	-0.0692515	0.867952	0.999953	1473.37	1503.87	1350.78	732.288	1790.61	1601.49
ENSRNOG00000002285	Fam122b	0.0221213	0.965098	0.999953	13.93	17.2509	16.8007	19.6441	17.0264	12.5116
ENSRNOG00000002289	Ildr1	2.91375	0.00521485	0.396752	12.8585	19.2804	17.9208	283.748	15.1346	78.7497
ENSRNOG00000002291	Brwd3	0.302859	0.497246	0.999953	98.5815	65.9592	87.3638	84.0331	153.238	73.5978
ENSRNOG00000002292	Hnrnpd	-0.896036	0.0346342	0.990929	2061.64	2124.9	1285.82	590.414	1071.72	1277.66
ENSRNOG00000002294	Snx29	-0.809937	0.213952	0.999953	591.489	507.379	174.728	118.956	338.637	268.632
ENSRNOG00000002301	Uso1	0.121563	0.640592	0.999953	2357.38	2185.79	2091.13	3083.03	2202.08	1934.15
ENSRNOG00000002302	Corin	0.111555	0.921412	0.999953	150.015	191.789	34.7215	19.6441	325.394	61.8222
ENSRNOG00000002303	Kcnj12	-1.01691	0.160984	0.999953	375.038	449.537	112.005	247.734	142.833	72.8619
ENSRNOG00000002304	Tnfrsf13b	0.0626377	0.944609	0.999953	11.7869	39.5755	7.84034	26.1921	26.4855	9.56772
ENSRNOG00000002305	Slc15a2	0.255703	0.568927	0.999953	171.446	229.335	330.414	333.95	178.777	359.893
ENSRNOG00000002309	Hlx	0.00971096	0.9914	0.999953	1136.9	1514.02	1475.1	149.513	2259.78	1744.27
ENSRNOG00000002312	Atp10d	0.220973	0.740663	0.999953	551.842	657.563	453.62	177.888	899.563	860.359
ENSRNOG00000002318	Limch1	0.258632	0.543036	0.999953	1354.42	1252.21	1649.83	2519.9	1563.59	1009.76
ENSRNOG00000002319	Tsn	-0.0563006	0.653153	0.999953	5858.1	6189	5612.56	6122.41	5481.56	5382.21
ENSRNOG00000002320	Commd8	-0.0391145	0.820276	0.999953	2023.06	2116.78	2468.59	2373.66	2032.77	2026.15
ENSRNOG00000002321	AABR07039541.1	0.899863	0.132441	0.999953	15.0015	13.1918	14.5606	40.3795	24.5937	15.4555
ENSRNOG00000002322	RGD1310587	0.208435	0.770412	0.999953	5402.7	4822.13	4617.96	1323.79	9430.75	6394.92
ENSRNOG00000002323	RGD1566265	0.0147752	0.959246	0.999953	358.965	489.113	393.137	319.762	503.225	430.547
ENSRNOG00000002327	Gabrb1	-0.170495	0.90266	0.999953	109.297	18.2656	171.367	243.368	8.51321	13.9836
ENSRNOG00000002331	Aldh3a1	0.907848	0.00899715	0.518846	1680.17	1047.23	899.399	2356.2	1877.64	2570.77
ENSRNOG00000002332	Mospd1	0.298037	0.469265	0.999953	296.816	326.752	533.143	650.438	365.122	406.996
ENSRNOG00000002336	Gabra4	-0.0675113	0.966106	0.999953	229.309	10.1476	708.991	830.509	21.756	52.9904
ENSRNOG00000002338	Dgke	0.0840166	0.914713	0.999953	2275.95	715.404	2863.96	4020.49	1063.21	1123.1
ENSRNOG00000002339	Mark1	-0.269339	0.467555	0.999953	167.16	265.866	286.732	258.647	175.94	163.387
ENSRNOG00000002340	LOC100361079	-0.326177	0.654307	0.999953	6.42923	16.2361	17.9208	6.54803	12.2969	13.2476
ENSRNOG00000002341	Trim25	0.613688	0.286399	0.999953	783.295	266.881	483.861	432.17	836.186	1078.21
ENSRNOG00000002342	Aldh3a2	-0.116417	0.611943	0.999953	3993.62	4957.09	4308.83	3255.46	4535.65	4439.42
ENSRNOG00000002343	Uchl1	0.106499	0.933572	0.999953	2457.04	823.983	7785.46	10553.2	578.898	782.345
ENSRNOG00000002345	Rasgef1b	-0.340018	0.446249	0.999953	921.523	1202.49	887.078	944.008	1024.42	411.412
ENSRNOG00000002346	Tbx22	-0.114908	0.935335	0.999953	25.7169	22.3247	12.3205	0	17.9723	37.5349
ENSRNOG00000002347	Rgl1	-0.0638829	0.904831	0.999953	4240.08	5413.73	3250.38	1878.19	6315.86	4150.92
ENSRNOG00000002349	Gabra2	0.0923427	0.951269	0.999953	195.02	10.1476	511.862	687.543	25.5396	51.5185
ENSRNOG00000002350	Eaf2	-0.908683	0.119831	0.999953	16.0731	29.428	20.1609	16.3701	9.45912	9.56772
ENSRNOG00000002352	Tsen15	0.290869	0.0806895	0.999953	1764.82	2023.43	1984.73	2399.85	2080.06	2581.81
ENSRNOG00000002353	Rab3gap2	0.212579	0.0718865	0.999953	1689.82	1575.92	1534.47	1930.58	1880.47	1753.1
ENSRNOG00000002358	Scpep1	-0.24504	0.743902	0.999953	13624.6	21540.2	11040.3	2876.77	18266.5	17843.8
ENSRNOG00000002360	Gabrg1	0.285612	0.888958	0.999953	22.5023	0	76.1633	111.317	0.945912	8.09576
ENSRNOG00000002361	Prkg2	1.11677	0.455148	0.999953	15.0015	2.02951	56.0024	135.326	4.72956	18.3995
ENSRNOG00000002364	Rnf112	-0.438734	0.761559	0.999953	93.2238	10.1476	323.694	275.017	12.2969	27.9672
ENSRNOG00000002365	Itm2a	-0.0068125	0.988482	0.999953	6863.2	9632.07	4723.24	4060.87	9373.04	7684.35
ENSRNOG00000002368	Iars2	0.219855	0.385162	0.999953	2029.49	1818.44	1961.2	2883.32	1878.58	2004.81
ENSRNOG00000002369	Rgs8	0.0654891	0.964428	0.999953	1038.32	73.0625	2143.77	3132.14	122.023	152.348
ENSRNOG00000002372	Sgcd	-0.06497	0.897689	0.999953	1327.64	1430.81	696.67	636.25	1609	1057.6
ENSRNOG00000002373	Akap1	0.364647	0.18893	0.999953	875.447	799.629	576.825	1139.36	936.453	825.032
ENSRNOG00000002376	Clasp1	0.658977	0.245575	0.999953	1065.11	599.721	965.482	2414.04	951.588	788.233
ENSRNOG00000002378	Bpnt1	0.164432	0.804072	0.999953	1919.13	1131.45	3021.89	4159.09	1301.58	1345.37
ENSRNOG00000002381	Bmp3	2.01047	0.0149996	0.700008	95.3669	97.4167	48.1621	105.86	171.21	693.292
ENSRNOG00000002385	Prg4	-0.842295	0.351879	0.999953	236.81	458.67	835.556	50.2016	516.468	287.032
ENSRNOG00000002387	Tceal1	0.0144834	0.952243	0.999953	1172.26	1336.44	1552.39	1420.92	1110.5	1569.84
ENSRNOG00000002388	Trim41	-0.37756	0.345306	0.999953	430.758	528.688	385.297	200.806	416.201	417.3
ENSRNOG00000002389	Morf4l2	-0.106735	0.598769	0.999953	9349.17	10936	11993.5	8540.82	10714.3	10720.3
ENSRNOG00000002391	Glra4	-0.141436	0.938141	0.999953	3.21462	4.05903	42.5618	43.6535	0.945912	0.735978
ENSRNOG00000002393	Eprs	-0.0509334	0.690428	0.999953	5445.56	5912.99	6317.07	5757.9	5919.52	5385.89
ENSRNOG00000002394	Tpr	-0.114807	0.675263	0.999953	4983.73	5397.49	5018.94	3416.98	5800.33	5003.92
ENSRNOG00000002396	Serpinb8	1.68959	0.0436647	0.999953	7.50077	10.1476	8.96039	56.7496	14.1887	15.4555
ENSRNOG00000002397	Slc30a10	0.100379	0.948326	0.999953	117.869	21.3099	152.327	300.118	3.78365	8.83174
ENSRNOG00000002403	Fam129a	1.44843	0.0308513	0.962385	729.718	973.152	577.945	1160.09	979.965	4083.94
ENSRNOG00000002407	Pdxdc1	0.115274	0.322836	0.999953	1110.11	1025.92	1090.93	1129.54	1136.99	1226.88
ENSRNOG00000002408	Rbm47	0.883646	0.104075	0.999953	394.326	274.999	633.947	1114.26	414.31	875.814
ENSRNOG00000002413	Gpc4	0.741735	0.128078	0.999953	966.528	1449.07	706.75	1597.72	1064.15	2559
ENSRNOG00000002414	Tfcp2l1	5.77558	0.00057314	0.0928144	0	1.01476	0	38.1968	5.67547	19.1354
ENSRNOG00000002417	Serpinb10	5.2093	NA	NA	0	4.05903	0	145.148	3.78365	2.94391
ENSRNOG00000002418	Tgfb2	0.766522	0.206993	0.999953	3457.85	2211.16	6481.72	4963.41	4434.44	11271.5
ENSRNOG00000002419	Plp1	-0.477191	0.652322	0.999953	13053.5	19405.2	6758.37	589.323	16958.3	10624.6
ENSRNOG00000002420	Zc3h7a	0.129783	0.612814	0.999953	1433.72	1079.7	1135.73	1177.55	1631.7	1183.45
ENSRNOG00000002423	AABR07029651.1	0.32893	0.0653129	0.999953	953.669	949.813	1020.36	1411.1	1181.44	1081.89
ENSRNOG00000002425	Pctp	0.134336	0.533868	0.999953	484.335	426.198	406.577	436.535	437.957	569.647
ENSRNOG00000002428	Lpar4	-0.57858	0.50717	0.999953	81.4369	183.671	53.7623	16.3701	118.239	78.7497
ENSRNOG00000002429	Rtl3	0.908561	0.19861	0.999953	16.0731	18.2656	13.4406	10.9134	45.4038	33.119
ENSRNOG00000002433	G3bp2	0.250143	0.282773	0.999953	2580.26	2202.02	2648.91	3588.32	2474.51	2776.11
ENSRNOG00000002434	Tmem100	-0.217447	0.659807	0.999953	2605.98	1872.23	1411.26	897.08	2441.4	1726.61
ENSRNOG00000002436	Mmd	-0.0806318	0.91907	0.999953	2301.66	1277.58	3365.74	4634.91	953.48	979.587
ENSRNOG00000002440	Ralb	-0.159398	0.793108	0.999953	1132.62	1123.34	666.429	313.214	1254.28	1048.77
ENSRNOG00000002443	Mfap3	0.0737564	0.846532	0.999953	1148.69	1167.99	1106.61	687.543	1485.08	1429.27
ENSRNOG00000002449	Maged2	-0.0576872	0.891709	0.999953	5669.51	7541.68	5284.39	3291.48	6685.71	7792.54
ENSRNOG00000002450	Rrp15	-0.0442487	0.837589	0.999953	538.984	645.386	713.471	570.77	568.493	699.915
ENSRNOG00000002451	Fndc3c1	-0.693121	0.40339	0.999953	66.4354	122.786	34.7215	70.937	54.8629	13.2476
ENSRNOG00000002452	Txndc11	-0.0602418	0.777405	0.999953	1496.94	1575.92	1301.5	1147	1517.24	1530.1
ENSRNOG00000002454	Rnf2	-0.118376	0.496246	0.999953	2348.81	3033.11	2493.23	2417.31	2523.69	2314.65
ENSRNOG00000002456	Hlf	0.0598557	0.863097	0.999953	39.6469	39.5755	45.922	50.2016	46.3497	34.591
ENSRNOG00000002459	Fbxo40	4.29715	NA	NA	25.7169	14.2066	7.84034	904.72	27.4315	7.35978
ENSRNOG00000002460	Serpinb2	5.9856	0.038363	0.999953	0	1.01476	0	70.937	1.89182	0
ENSRNOG00000002461	Nid1	-0.410354	0.62754	0.999953	13252.8	18762.9	7851.54	1654.47	16522.3	11820.5
ENSRNOG00000002468	Tnr	0.0714595	0.962694	0.999953	489.693	9.13281	581.305	1010.58	34.0528	90.5253
ENSRNOG00000002469	Trim7	1.99851	0.0116937	0.603081	31.0746	38.5608	31.3613	281.565	75.673	47.1026
ENSRNOG00000002470	Ifi47	-0.0263047	0.89335	0.999953	3001.38	3284.77	2422.66	2734.89	2731.79	3084.49
ENSRNOG00000002471	Polq	0.23768	0.710961	0.999953	28.9315	14.2066	25.7611	41.4709	25.5396	14.7196
ENSRNOG00000002473	Odr4	-0.170074	0.450141	0.999953	317.175	419.095	384.177	335.041	371.744	289.975
ENSRNOG00000002474	Tom1l1	0.280437	0.210559	0.999953	402.898	466.788	387.537	582.775	420.931	524.017
ENSRNOG00000002475	AABR07058831.1	-0.0553398	0.922866	0.999953	42.8615	95.3872	66.0828	33.8315	74.7271	87.5814
ENSRNOG00000002478	Insig2	0.243112	0.391088	0.999953	829.371	836.16	853.477	1300.88	926.994	755.114
ENSRNOG00000002480	Gpr137b	-0.268633	0.720334	0.999953	1908.41	2288.28	1025.96	343.772	2195.46	1795.79
ENSRNOG00000002487	Mbnl3	1.00682	0.265426	0.999953	11.7869	17.2509	4.48019	41.4709	9.45912	16.9275
ENSRNOG00000002488	Galnt10	-0.859216	0.255927	0.999953	698.643	1320.2	235.21	212.811	386.878	642.509
ENSRNOG00000002496	Stxbp5l	0.211407	0.901427	0.999953	109.297	0	162.407	213.902	16.0805	84.6375
ENSRNOG00000002504	Spata17	-0.0893437	0.908772	0.999953	7.50077	12.1771	16.8007	9.82205	5.67547	18.3995
ENSRNOG00000002506	Cdkl2	-0.576585	0.329589	0.999953	1786.25	2342.06	1141.33	500.924	1857.77	1174.62
ENSRNOG00000002509	Gnl3l	0.0750407	0.820966	0.999953	4031.13	4115.85	5410.95	6515.29	3869.73	3897.74
ENSRNOG00000002511	Flt4	-0.0240482	0.979787	0.999953	998.674	902.119	450.259	81.8504	1380.09	850.055
ENSRNOG00000002512	Gpatch2	0.00783647	0.975524	0.999953	243.239	217.158	329.294	248.825	274.315	270.104
ENSRNOG00000002514	Ccdc93	-0.100437	0.630016	0.999953	483.264	540.866	440.179	399.43	524.035	442.323
ENSRNOG00000002516	Mtm1	0.0840968	0.545689	0.999953	1264.42	1379.05	1205.17	1460.21	1336.57	1285.02
ENSRNOG00000002517	Pdc	0.924432	NA	NA	14360.8	788.466	16645	58533.9	1021.59	787.497
ENSRNOG00000002520	Litaf	0.0377934	0.923595	0.999953	5493.78	7862.34	6753.89	4164.55	7197.45	9280.69
ENSRNOG00000002524	Gpr37	-0.277346	0.796903	0.999953	2283.45	776.289	4678.44	5212.23	615.789	557.136
ENSRNOG00000002525	Ptgs2	-0.0076024	0.988753	0.999953	300.031	252.675	217.289	109.134	377.419	278.936
ENSRNOG00000002529	Rap2c	-0.490286	0.418147	0.999953	536.841	837.175	499.541	170.249	704.705	458.515
ENSRNOG00000002536	C1galt1c1	-0.157458	0.332419	0.999953	1803.4	2284.22	1943.28	1730.86	1837.91	1838.47
ENSRNOG00000002537	Wnk3	0.497058	0.363097	0.999953	99.6531	77.1215	227.37	237.912	147.562	184.731
[truncated: 15,344 more rows]
