# Supplementary material for: Oral 8-aminoguanine against age-related retinal degeneration
Source: Commun Biol. 2025 May 26;8:812. doi: 10.1038/s42003-025-08242-1 (PMC12106806; doi:10.1038/s42003-025-08242-1)
Supplement: Supplementary file 23 — Supplementary Data 21 [file 42003_2025_8242_MOESM23_ESM.xlsx]

## Sheet: Figure 1B
HPLC analysis	[8-AG] (ng/mL)
Time (h)	Repeat1	Repeat2	Repeat3
10	18877.5	23050.2	24888
22	21735.9	17086.8	10840.2
34	12102.6	16796.7	12562.8
46	13753.5	16195.8	19416.3
58	12014.4	19118.4	16955.7
70	15970.5	12460.8	17978.7

## Sheet: Figure 1E-G&Figure S1
Scotopic a-wave (water group 0 weeks vs 8 weeks) (µV)
flash intensity (cd.s/m^2)	water (baseline)																water (24 month-8 weeks)
0.0001	5.406	0.807	8.227	4.773	4.174	6.728	6.458	1.304	4.468	4.734	5.326	6.047	3.063	5.158	3.807	1.735	10.49	8.746	8.023	3.867	12.57	4.15	20.89	13.4	1.607	1.155	9.671	10.45	9.514	7.117
0.001	7.954	5.623	4.028	8.02	6.303	4.353	1.914	7.568	7.682	2.752	8.035	8.052	24.64	24.51	12.78	17.32	28.52	38.17	26.51	23.17	4.842	6.654	27.33	22.54	13.02	16.47	29.18	16.02	16.08	36.08
0.01	1.26	5.97	2.895	5.618	9.096	7.695	8.036	3.195	6.41	4.803	7.709	11.12	25	31.7	12.58	25.64	35.42	35.75	14.15	7.542	2.275	9.308	19.46	16.04	13.99	12.78	38.43	19.7	20.41	32.17
0.1	23.96	41.28	19.8	30.32	13.62	8.817	34.53	22.33	26.67	27.76	27.62	46.91	36.72	67.52	52.29	88.69	72.04	81.35	35.66	25.49	44.72	21.46	54.65	72.28	39.36	37.02	62.82	51.49	57.11	83.98
1	60.25	47.27	29.97	38.74	27.6	36.42	52.53	48.34	46.1	74.76	74.34	78.32	69.23	91.89	69	107.9	98.22	92.24	38.82	22.66	49.54	31.51	86.06	79.21	41.72	33.62	84.88	54.29	76.51	103.4
10	76.1	52.21	38.89	49.34	19.93	35.52	55.2	46.7	54	71	89.25	98.46	65.66	87.22	74.17	119	80.31	62.55	37.23	27.38	62.54	35.79	60.69	59.63	37.15	32.58	75.75	41.35	74.63	84.31
30	74.76	48.73	38.19	60.11	21.76	43.05	58.26	50.6	57.01	78.76	82.47	91.78	77.98	77.65	84.46	118.6	68.73	65.95	39.66	21.29	59.78	21.13	50.8	67.45	35.31	36.47	69.65	38.24	83.51	97.91
Scotopic b-wave (water group 0 weeks vs 8 weeks) (µV)
flash intensity (cd.s/m^2)	water (baseline)																water (24 month-8 weeks)
0.0001	30.52	41.95	31.8	47.65	25.07	23.41	38.06	43.39	86.05	147.1	103	245.9	36.46	60.73	43.93	80.9	217	166.4	44.03	41.83	15.32	48.62	122	36.89	157.2	261.9	111.2	131.1	101.2	80.27
0.001	97.97	192.9	84.56	129.8	53.76	83.7	102.2	115.4	229.8	330.9	238.8	476.1	121.2	173.7	116	209.9	351.2	295	90.99	98.11	27.64	6.177	259.8	128.9	289.9	460.4	238.4	256.6	179.8	163.2
0.01	95.45	191	84.23	122	52.46	83.7	102.2	112.3	249.2	353	252.6	483.2	109.3	177.7	122.1	228.1	358.3	299.7	81.76	79.99	29.19	9.948	271	139.1	287.5	450.8	220	255.9	178	154.7
0.1	127.8	185.4	95.48	140.5	66.79	96.99	126.6	133.8	263	397.4	298.2	538.7	129.2	186.7	143	238.1	396.3	329.3	114	106.1	58	24.48	312.6	170.6	328.7	503.1	264.8	324.2	206.3	178.6
1	141.9	183	114.5	154.9	76.91	128.2	148	164.6	295.8	404.4	312.6	543.5	150.7	215.8	160	274.1	395	315.3	126.8	100.1	76.49	29.39	342.3	174.1	363.4	504	312.3	326.2	205.6	163.6
10	178	139.1	115.3	146.7	81.29	126.1	171.5	156.6	176	313.8	177.7	364.1	160.2	206.7	197.8	277	331.6	248	85.79	88.06	75.95	36.07	300	154.3	328.5	411.8	255.4	278	176.7	146.1
30	197	142.5	122.8	157.5	76.49	111.5	153.6	112.6	192.8	282.5	217	383.9	165.1	206.3	190.8	259.4	276.7	229.7	101.1	67.33	66.24	13	276	127.9	298.5	359.4	212.7	228.8	135.6	130.1
Photopic b-wave (water group 0 weeks vs 8 weeks) (µV)
flash intensity (cd.s/m2)	water (baseline)																water (24 month-8 weeks)
0.01	12.07	11.32	7.085	8.775	10.27	10.51	5.816	9.01	13.06	9.827	6.222	12.75	9.115	6.492	9.265	16.52	8.923	8.739	7.767	6.848	5.642	1.261	7.907	6.301	7.062	10.79	7.061	9.541	17.22	0.997
0.1	14.32	16.13	12.15	16.25	12.19	15.07	18.01	13.62	23.31	16.33	11.3	25.27	14.39	4.455	21.47	17.3	4.303	6.929	9.638	12.11	7.081	4.674	12.98	11.41	10.28	9.165	9.937	17.44	14.55	9.35
1	33.45	25.18	37.26	42.81	36.23	55.82	51.56	46.64	57.61	60.9	57.64	77.02	14.26	14.92	60.36	66.47	12.19	10.76	18.48	14.27	5.682	14.4	53.69	35.09	35.54	58.74	30.75	43.63	39.49	34.53
10	44.34	36.25	38.3	51.82	38.77	70.26	57.4	41.39	63.96	77.83	78.53	90.56	23.13	44.93	72.37	73.06	39.04	29.66	38.02	26.09	13.42	11.65	63.3	42.35	74.09	102.5	41.64	48.46	46.73	54.19
100	37.6	60.52	48.19	62.82	45.48	70.15	64.8	51.93	70.7	86.25	86.24	100.8	35.89	49.23	62.58	76.79	63.25	49.78	49.34	23.16	14.86	11.69	71.08	39.4	109.1	124.2	52.13	72.49	48.09	50.94
Scotopic a-wave (8-AG group 0 weeks vs 8 weeks) (µV)
flash intensity (cd.s/m^2)	8-AG (baseline)																8-AG (24 month-8weeks)
0.0001	4.994	0.043	8.002	3.614	7.414	14.12	4.791	9.829	1.118	7.776	0.004	1.789	2.853	6.931	4.049	5.252	7.246	11.99	5.668	13.29	8.468	14.04	2.62	3.649	14.89	9.451	6.137	7.517	10.74	14.83	18.03	15.11
0.001	7.292	6.103	5.042	10.45	19.85	2.523	2.421	15.59	5.265	8.747	7.775	0.36	11.71	9.487	9.711	3.473	12.77	29.8	20.81	14.93	36.04	18.86	3.485	13.5	33.56	36.13	18.62	24.59	22.74	32.57	41.8	40.52
0.01	12.86	8.623	9.457	0.957	34.26	21.48	3.657	25.29	8.625	12.29	7.775	4.964	16.21	10.98	11.07	12.19	25.5	34.16	21.65	29.81	25.3	17.19	0.516	19.63	27.6	34.55	18.62	35.3	13.82	27.59	33.81	50.89
0.1	34.45	44.5	21.58	31.01	44.6	23.42	5.884	48.52	28.46	27.77	27.8	32.34	28.22	19.7	26.96	30.37	54.13	77.32	64.32	60.73	72.77	34.12	2.806	28.34	59	73.47	46.55	55.19	18.86	80.41	97.58	93.63
1	63	77.79	57.27	35.8	33.15	65.28	6.206	59.58	47.21	48.62	47.86	69.2	82.61	47.35	62.36	52.26	70.38	87.31	69.7	83.06	70	51.62	15.81	41.62	73.53	81.5	59.99	59.96	44.06	100.8	128.1	108.8
10	78.66	89.26	50	72.56	63.53	74.2	17.39	67.59	60.64	62.86	57.68	90.26	80.79	60.16	64.68	66.75	74.31	87.37	87.3	90.88	86.18	41.52	5.066	29.06	76.79	71.31	41.63	51.85	40.74	76.13	122.2	81.27
30	75.47	84.25	48.55	53.3	76.08	55.73	14.01	85.5	73.2	57.23	62.91	68.67	57.72	53.74	76.9	72.23	77.96	91.19	90.34	86.14	41.06	51.79	3.344	23.75	72.82	79.08	51.61	53.74	33.95	71.87	115.8	77.24
Scotopic b-wave (8-AG group 0 weeks vs 8 weeks) (µV)
flash intensity (cd.s/m^2)	0 wk 8-AG 22 m																8-AG (24 month)
0.0001	40.98	69.34	31.13	42.87	119.8	84.97	5.162	137.5	38.22	54.23	45.3	68.1	46.98	57.92	46.14	78.98	114.1	162.9	216.7	200.7	155.4	78.17	10.14	38.32	41.76	32.96	147.5	146.8	150.4	186.9	84.55	97.52
0.001	125.5	202.9	89.22	122.6	237.2	185.8	12.65	257.7	98.76	157.8	104.2	144.3	122	124.6	124.2	179.6	192.2	295.7	382.3	383.3	271.4	145.3	4.335	98.81	98.41	206.4	325.9	314	253.5	336.7	174.7	189.6
0.01	132.3	201.8	97.07	123.6	237.2	209.6	8.923	286.4	97.5	165	106.6	162	112.6	128.7	126.7	185.3	208	306.1	399.6	396.8	270.3	147	10.99	104.9	95.82	216.7	336.8	306.2	258.2	339.6	185.6	195.9
0.1	167.8	231.6	110.7	156.3	218.2	227.4	15.1	334.6	112.1	180.9	128.4	161.8	143.5	153.2	138.2	203.1	247.1	366.7	444.7	436.1	309.2	178.6	15.67	122.3	129.7	249.8	416.4	343	305	368.8	202.9	242.4
1	195.1	273.5	154.1	166.8	222.3	242.6	15.89	350.7	140.8	209	153.5	205.3	171	181.6	147.9	246.1	260.3	380.7	462.6	455.2	306.9	174.2	10.86	126.3	125.9	273.5	460.8	354.3	326.4	349.7	214.6	200
10	203	269.7	156.1	188.5	206.8	202.9	24.98	311.6	143.9	197.8	167	194.3	172.1	188.3	154.1	256	256.1	325.6	418.6	384.9	245.5	185.8	11.15	103.2	116.1	248.5	426.7	286.4	293.2	297.9	187.4	168.6
30	197.7	237.4	151.4	154.6	162.6	176.2	31.8	272.5	131.3	179.8	170.2	196.5	168.8	181	155.2	216.2	231.3	271.4	359	336	278.2	139.3	12.19	76.45	108.5	207.5	385.3	254.8	257.2	250.4	171.4	155.3
Photopic b-wave (8-AG group 0 weeks vs 8 weeks) (µV)
flash intensity (cd.s/m2)	0 wk 8-AG 22 m																8-AG (24 month)
0.01	7.553	6.297	13.31	12.31	12.02	7.704	9.416	10.52	10.06	9.416	10.9	12.11	4.847	11.67	2.74	11.68	7.709	12.41	5.778	10.79	3.124	11.44	7.628	9.514	10.29	10.48	3.691	8.345	4.924	6.8	8.428	8.874
0.1	17.26	18.19	10.86	12.39	15.44	10.99	14.52	6.305	19.3	16.73	9.509	11.98	11.22	16.7	19.97	21.37	16.42	11.79	8.081	4.069	31.44	12.77	4.785	10.98	15.12	7.038	3.398	10.7	9.724	14.83	12.6	10.62
1	61.68	78.23	35.17	41.35	52.12	28.94	13.68	33.76	57.27	64.81	25.04	20.5	46.56	54.37	52.05	63.83	12.41	12.7	12.07	20.23	48.78	36.89	14.88	14.81	14.27	24.77	15.56	28.32	14.7	19.12	26.37	34.87
10	72.96	86.73	109.3	54.63	59.25	50.17	17.92	60.46	56.07	58.91	45.67	49.93	51.07	65.32	65.77	64.1	18.7	45.37	43.49	61.82	64.36	52.88	4.728	26.88	39.63	54.27	33.49	43.07	26.55	47.92	63.41	59.93
100	78.1	91.8	69.34	61.98	63.03	50.28	11.71	83.03	70.07	62.36	55.27	106.8	39.25	73.61	72.58	64.38	33.73	66	70.09	87.02	56.71	51.72	13.38	30.87	55.32	73.04	37.12	46.24	43.71	59.19	81.81	72.63
Scotopic a-wave (8-AG group 8 weeks vs water 8 weeks) (µV)
flash intensity (cd.s/m2)	water (24 month)																8-AG (24 month)
0.0001	0	0	10.49	8.746	8.023	3.867	12.57	4.15	20.89	13.4	1.607	1.155	9.671	10.45	9.514	7.117	7.246	11.99	5.668	13.29	8.468	14.04	2.62	3.649	14.89	9.451	6.137	7.517	10.74	14.83	18.03	15.11
0.001	0	0	28.52	38.17	26.51	23.17	4.842	6.654	27.33	22.54	13.02	16.47	29.18	16.02	16.08	36.08	12.77	29.8	20.81	14.93	36.04	18.86	3.485	13.5	33.56	36.13	18.62	24.59	22.74	32.57	41.8	40.52
0.01	0	0	35.42	35.75	14.15	7.542	2.275	9.308	19.46	16.04	13.99	12.78	38.43	19.7	20.41	32.17	25.5	34.16	21.65	29.81	25.3	17.19	0.516	19.63	27.6	34.55	18.62	35.3	13.82	27.59	33.81	50.89
0.1	0	0	72.04	81.35	35.66	25.49	44.72	21.46	54.65	72.28	39.36	37.02	62.82	51.49	57.11	83.98	54.13	77.32	64.32	60.73	72.77	34.12	2.806	28.34	59	73.47	46.55	55.19	18.86	80.41	97.58	93.63
1	0	0	98.22	92.24	38.82	22.66	49.54	31.51	86.06	79.21	41.72	33.62	84.88	54.29	76.51	103.4	70.38	87.31	69.7	83.06	70	51.62	15.81	41.62	73.53	81.5	59.99	59.96	44.06	100.8	128.1	108.8
10	0	0	80.31	62.55	37.23	27.38	62.54	35.79	60.69	59.63	37.15	32.58	75.75	41.35	74.63	84.31	74.31	87.37	87.3	90.88	86.18	41.52	5.066	29.06	76.79	71.31	41.63	51.85	40.74	76.13	122.2	81.27
30	0	0	68.73	65.95	39.66	21.29	59.78	21.13	50.8	67.45	35.31	36.47	69.65	38.24	83.51	97.91	77.96	91.19	90.34	86.14	41.06	51.79	3.344	23.75	72.82	79.08	51.61	53.74	33.95	71.87	115.8	77.24
Scotopic b-wave (8-AG group 8 weeks vs water 8 weeks) (µV)
flash Intensity (cd.s/m2)	water (8 wks)																8-AG (24 month)
0.0001	0	0	217	166.4	44.03	41.83	15.32	48.62	122	36.89	157.2	261.9	111.2	131.1	101.2	80.27	114.1	162.9	216.7	200.7	155.4	78.17	10.14	38.32	41.76	32.96	147.5	146.8	150.4	186.9	84.55	97.52
0.001	0	0	351.2	295	90.99	98.11	27.64	6.177	259.8	128.9	289.9	460.4	238.4	256.6	179.8	163.2	192.2	295.7	382.3	383.3	271.4	145.3	4.335	98.81	98.41	206.4	325.9	314	253.5	336.7	174.7	189.6
0.01	0	0	358.3	299.7	81.76	79.99	29.19	9.948	271	139.1	287.5	450.8	220	255.9	178	154.7	208	306.1	399.6	396.8	270.3	147	10.99	104.9	95.82	216.7	336.8	306.2	258.2	339.6	185.6	195.9
0.1	0	0	396.3	329.3	114	106.1	58	24.48	312.6	170.6	328.7	503.1	264.8	324.2	206.3	178.6	247.1	366.7	444.7	436.1	309.2	178.6	15.67	122.3	129.7	249.8	416.4	343	305	368.8	202.9	242.4
1	0	0	395	315.3	126.8	100.1	76.49	29.39	342.3	174.1	363.4	504	312.3	326.2	205.6	163.6	260.3	380.7	462.6	455.2	306.9	174.2	10.86	126.3	125.9	273.5	460.8	354.3	326.4	349.7	214.6	200
10	0	0	331.6	248	85.79	88.06	75.95	36.07	300	154.3	328.5	411.8	255.4	278	176.7	146.1	256.1	325.6	418.6	384.9	245.5	185.8	11.15	103.2	116.1	248.5	426.7	286.4	293.2	297.9	187.4	168.6
30	0	0	276.7	229.7	101.1	67.33	66.24	13	276	127.9	298.5	359.4	212.7	228.8	135.6	130.1	231.3	271.4	359	336	278.2	139.3	12.19	76.45	108.5	207.5	385.3	254.8	257.2	250.4	171.4	155.3
Photopic b-wave (8-AG group 8 weeks vs water 8 weeks) (µV)
flash intensity (cd.s/m2)	water (8 wks)																8-AG (24 month)
0.01	0	0	8.923	8.739	7.767	6.848	5.642	1.261	7.907	6.301	7.062	10.79	7.061	9.541	17.22	0.997	7.709	12.41	5.778	10.79	3.124	11.44	7.628	9.514	10.29	10.48	3.691	8.345	4.924	6.8	8.428	8.874
0.1	0	0	4.303	6.929	9.638	12.11	7.081	4.674	12.98	11.41	10.28	9.165	9.937	17.44	14.55	9.35	16.42	11.79	8.081	4.069	31.44	12.77	4.785	10.98	15.12	7.038	3.398	10.7	9.724	14.83	12.6	10.62
1	0	0	12.19	10.76	18.48	14.27	5.682	14.4	53.69	35.09	35.54	58.74	30.75	43.63	39.49	34.53	12.41	12.7	12.07	20.23	48.78	36.89	14.88	14.81	14.27	24.77	15.56	28.32	14.7	19.12	26.37	34.87
10	0	0	39.04	29.66	38.02	26.09	13.42	11.65	63.3	42.35	74.09	102.5	41.64	48.46	46.73	54.19	18.7	45.37	43.49	61.82	64.36	52.88	4.728	26.88	39.63	54.27	33.49	43.07	26.55	47.92	63.41	59.93
100	0	0	63.25	49.78	49.34	23.16	14.86	11.69	71.08	39.4	109.1	124.2	52.13	72.49	48.09	50.94	33.73	66	70.09	87.02	56.71	51.72	13.38	30.87	55.32	73.04	37.12	46.24	43.71	59.19	81.81	72.63

## Sheet: Figure 1I-J
ONL thickness (µm)	8-AG BASELINE						Vehicle BASELINE								8-AG 8 WKS						Vehicle 8 WKS
Position relative to ONH	Repat 1	Repat 2	Repat 3	Repat 4	Repat 5	Repat 6	Repat 1	Repat 2	Repat 3	Repat 4	Repat 5	Repat 6	Repat 7	Repat 8	Repat 1	Repat 2	Repat 3	Repat 4	Repat 5	Repat 6	Repat 1	Repat 2	Repat 3	Repat 4	Repat 5	Repat 6	Repat 7	Repat 8
-0.75	26.7985	24.0487	25.9133	18.4992	25.9133	29.1182	29.5982	27.7474	21.2934	27.7474	22.1979	25.9133	17.5974	27.7474	25.0421	25.0421	23.1969	22.2756	19.4232	25.5193	28.516	24.5398	22.1979	5.62718	16.6623	22.6419	16.7511	11.1767
-0.525	25.0115	25.8967	29.5982	22.1979	28.6881	29.0876	28.6714	26.8234	19.4232	31.4462	24.9893	27.3007	18.5214	29.6121	28.7325	25.9633	25.8967	19.4454	26.8373	26.4988	25.6747	32.3813	20.128	2.92458	27.0621	29.44	20.5359	0
-0.3	23.2246	24.9893	30.5222	18.4992	27.7641	33.0805	32.3729	31.4462	20.3694	30.5222	27.7474	24.1181	14.7977	26.8373	19.4454	25.8967	26.8234	15.7245	27.0759	22.5587	25.0115	24.5981	13.1995	0	25.9133	26.5543	11.2516	0
0	0	0	0	0	0	0	0	0	0	0	0	0	0	0	0	0	0	0	0	0	0	0	0	0	0	0	0	0
0.3	25.0115	30.5222	31.46	24.9727	27.7641	25.1558	27.7474	29.5982	17.1368	31.4462	28.6714	26.8234	20.3694	28.6714	16.6485	25.9133	29.6121	22.1979	25.8967	26.1714	28.4411	24.5398	11.185	0	26.3684	26.4822	20.3694	0
0.525	26.3601	30.5527	30.5777	25.8967	26.8373	25.1225	24.9727	30.3779	19.512	32.4257	28.6714	30.2919	20.1169	26.8373	23.1414	29.6121	29.6121	23.1219	27.7641	27.4783	25.7052	24.5398	18.0886	16.7511	25.6664	27.4616	17.5974	0
0.75	23.1414	18.4992	29.6121	22.1979	27.7474	22.4782	21.274	24.0681	20.4332	22.2174	26.965	27.7474	21.5043	22.1979	27.7641	28.2136	27.8085	23.1414	20.3694	23.7213	22.209	23.6214	18.7434	15.8327	22.9027	22.5781	12.983	10.1749845*
OSIS thickness (µm)	8-AG BASELINE						Vehicle BASELINE								8-AG 8 WKS						Vehicle 8 WKS
Position relative to ONH	Repat 1	Repat 2	Repat 3	Repat 4	Repat 5	Repat 6	Repat 1	Repat 2	Repat 3	Repat 4	Repat 5	Repat 6	Repat 7	Repat 8	Repat 1	Repat 2	Repat 3	Repat 4	Repat 5	Repat 6	Repat 1	Repat 2	Repat 3	Repat 4	Repat 5	Repat 6	Repat 7	Repat 8
-0.75	14.5	14.333	14.333	11.333	13.35	11.951	14.667	15	14.004	15	14.349	13.683	11.377	14.682	15.015	13.671	15.391	12.671	15.699	14.85	13.509	13.106	11	6.037	12.01	11.75	10.382	6.549
-0.525	15.5	13	14.667	14.333	14.667	13.827	15	14.667	13	14.833	14.701	14.016	11.338	14.337	14.349	14.682	14.67	11.671	14.333	14.85	14.502	14.492	12.5	3.667	13.759	14.531	13.038	0
-0.3	14	15.348	14.333	12.667	13.683	13.819	14	14	11.671	14.667	14.667	14.016	12.338	14.004	13.703	14.337	15	11.667	13.371	15.199	14.252	15.216	10.253	0	15.015	14.85	8.028	0
0	0	0	0	0	0	0	0	0	0	0	0	0	0	0	0	0	0	0	0	0	0	0	0	0	0	0	0	0
0.3	13	13.671	15.333	14.333	14.016	14.779	14.667	14	12.171	15.333	14.667	14.667	12.757	14.004	12.338	14.667	15.348	13.004	14.349	14.376	13.75	14.496	11.761	0	14.502	14.139	13.337	0
0.525	14.5	14.009	14.682	14.667	14.004	14.303	15.333	14.784	12.042	15.348	15.083	14.75	13.25	14.333	15.67	14.132	15.348	14.016	15.337	14.178	13.759	14.156	12.314	9.387	14.002	14.846	12.684	0
0.75	15	13.703	15.681	14.667	13.337	15.256	14.333	15.455	11.686	14.036	14.701	15	13.75	14.333	13.671	11.411	14.368	12.671	14.099	13.197	12.042	13.826	11.026	14.142	12.76	14.883	10.687	6.037

## Sheet: Figure 1L-O
Total Thiickness (um)
	Young				Aged				Aged 8-AG
IP	146.407	94.3224	133.362	120.119	64.5976	41.9234	71.5284	125.877	56.3546	144.109	98.3628
IE	180.657	190.018	186.347	269.005	147.173	138.529	105.702	156.255	144.985	210.707	117.52
IC	260.735	223.769	251.844	261.966	164.681	153.301	132.511	160.731	222.609	198.907	166.814
C	0	0	0	0	0	0	0	0	0	0	0
SC	238.541	222.675	267.1	250.687	173.325	167.526	129.119	179.891	186.784	174.113	175.534
SE	272.895	227.732	247.782	301.673	123.651	129.369	152.256	128.81	155.818	153.629	161.462
SP	145.921	112.228	134.454	115.06	65.2236	63.6882	51.6142	45.8546	95.6988	109.625	77.5994
ONL number/200 um
	Young				Aged				Aged 8-AG
IP	256	243	234	280	3	1	105	180	126	259	144
IE	396	380	462	702	280	252	210	238	312	416	240
IC	430	396	456	520	273	180	272	189	420	410	360
C	0	0	0	0	0	0	0	0	0	0	0
SC	444	440	451	396	252	342	231	304	396	322	390
SE	420	536	560	540	256	258	210	252	378	312	432
SP	218	192	234	200	60	3	1	21	60	216	2
OS/IS thickness
	Young				Aged				Aged 8-AG
IP	35.38	19.477	31.55	26.75	1.822	0.5834	8.0136	18.0132	9.944	29.5206	14.5498
IE	36.2554	40.0798	45.3006	67.7008	25.2402	20.4618	18.0912	18.8572	32.5712	46.9788	22.0302
IC	78.2736	44.0244	58.7418	57.447	28.3404	18.6386	23.3434	21.702	39.7932	33.4468	28.886
C	0	0	0	0	0	0	0	0	0	0	0
SC	67.8056	48.839	45.5926	55.3314	33.155	27.5014	21.4104	31.076	32.8268	28.7418	23.854
SE	68.9074	53.544	41.143	58.7156	21.8482	19.3678	24.073	21.0092	32.7938	29.3982	32.4876
SP	31.1488	22.8328	24.1458	32.389	9.702	5.8358	2.772	4.1944	7.2948	7.696	8.2568
RGCs number/200 um
	Young				Aged				Aged 8-AG
IP	16	10	14	11	9	8	10	7	8	11	16
IE	18	22	19	27	11	15	6	15	16	20	12
IC	19	18	22	22	16	11	13	11	16	21	15
C	0	0	0	0	0	0	0	0	0	0	0
SC	17	19	26	22	15	14	12	13	14	22	19
SE	19	16	19	20	12	15	12	9	13	11	12
SP	15	9	13	12	8	8	7	9	12	11	15

## Sheet: Figure2D&F
TUNEL positive cells
	Young				Aged				Aged 8-AG
IP	0	5	3	8	29	19	17	73	7	20	3
IE	13	18	9	37	24	40	23	86	4	10	4
IC	10	9	9	25	45	28	9	59	22	13	0
C	0	0	0	0	0	0	0	0	0	0	0
SC	7	1	21	5	6	20	23	117	20	1	2
SE	5	14	3	19	26	12	72	86	13	0	5
SP	4	3	13	2	3	18	58	11	9	1	23
ImageJ of Caspase3 Immunoblot
Cleaved/Uncleaved
	Young	Aged	8AG
Repeat1	2.17465	2.77869	1.58048
Repeat2	2.21805	3.65214	2.15378
Repeat3	1.96062	2.54226	4.37466
Repeat4	2.6237	3.10545	2.01417
Repeat5	1.60061	8.64541	0.953243
Repeat6	1.74469	3.53585
Repeat7	1.73854	9.11175
Repeat8		8.69076

## Sheet: Figure 2JLP
RHO Intensity measurement of Immunohistochemistry
	Young Rat								Aged Rat								Aged 8-AG
IP	398040	315575	229149	361243	275414	302950	458410	543349	82292.6	81894.2	25644.9	151064	84730.8	6557.1	50496	194640	56927.6	195750	204385	41376.8	255760	372868	188978
IE	414088	520686	507033	495636	607755	959647	687464	687965	162804	166788	321769	327830	365425	543769	413294	634370	282834	203342	350851	388908	735235	743776	514202
IC	426543	372471	391958	384159	454943	592022	569435	734572	145849	160804	145589	247756	460578	362365	477747	638470	300372	310114	345586	465576	868230	549438	431504
C	0	0	0	0	0	0	0	0	0	0	0	0	0	0	0	0	0	0	0	0	0	0
SC	309669	446335	316922	427838	441083	428275	771890	822427	181136	123217	253565	216538	447667	419604	577053	486699	252465	319021	339325	517328	472360	966923	512770
SE	313749	396069	428675	539370	458999	542974	736874	727344	293133	156712	201745	246071	546190	589064	497943	554116	232925	262598	358610	493971	576481	1005411	601090
SP	311704	402348	305488	341893	418635	354262	344751	563167	6867.42	32364	12641.2	55481.5	17725	13987.4	44508.1	100318	100611	16212.5	45431.1	33821.3	65211.7	55684.6	21448.2
RHO Intensity measurement of Immunoblots
		tetremer	dimer	monomer	Total RHO	Ponceau	RHO/Ponceau		Young	Aged	Aged 8-AG
Young1	1	2553.57	7916.68	15951.3	26421.5	1119.91	23.5925		23.5925	8.78605	18.8285
Young2	2	3110.05	7363.85	13869.7	24343.6	1100.03	22.1299		22.1299	4.69193	21.2857
Young3	3	2281.86	6964.15	11713.4	20959.4	807.184	25.9661		25.9661	8.65096	25.172
Young4	4	3696.71	8857.92	15668	28222.7	1416.96	19.9177		19.9177	5.46873	26.3004
Young5	5	3282.52	7126.9	14445	24854.4	1788.1	13.8999		13.8999	5.01113	14.0875
Young6	6	3740	8972.92	16894.3	29607.2	1626.26	18.2057		18.2057	9.34187	5.04488
Young7	7	4023.47	7796.61	16733.3	28553.3	1249.43	22.8532		22.8532	2.53356	9.92716
Young8	8	3064.57	7892.02	16917.8	27874.4	1676.91	16.6224		16.6224	1.40827	16.2031
Aged1	1	364.678	1552.26	6999.51	8916.44	1014.84	8.78605
Aged2	2	162.435	1222.65	5921.68	7306.76	1557.31	4.69193
Aged3	3	820.82	3342	9237.19	13400	1548.96	8.65096
Aged4	4	243.385	2324.4	6669.75	9237.53	1689.15	5.46873
Aged5	5	617.92	3101.22	7944.92	11664.1	2327.63	5.01113
Aged6	6	404.971	3101.64	7572.22	11078.8	1185.93	9.34187
Aged7	7	47.364	877.82	3397.07	4322.26	1706	2.53356
Aged8	8	11.536	59.536	2168.98	2240.06	1590.64	1.40827
Aged 8-AG1	1	948.113	3956.64	12382.3	17287.1	918.134	18.8285
Aged 8-AG2	2	833.82	4267.18	14995.6	20096.5	944.134	21.2857
Aged 8-AG3	3	1611.62	5054.71	13553.2	20219.5	803.255	25.172
Aged 8-AG4	4	1647.5	5184.18	16161	22992.7	874.234	26.3004
Aged 8-AG5	5	1306.26	5186.66	16358.9	22851.8	1622.13	14.0875
Aged 8-AG6	6	161.263	1049.23	6817.8	8028.3	1591.38	5.04488
Aged 8-AG7	7	397.678	2577.74	9582.07	12557.5	1264.96	9.92716
Aged 8-AG8	8	185.021	1750.79	9989.89	11925.7	736.012	16.2031
Total number of cones/image(316 uM)
	Young rat							Aged									Aged 8-AG
Peripheral	6	11	6	11	13	23	13	14	4	1	6	0	0	7	7	3	5	2	2	6	15	10	10	8
Equatorial	23	7	21	11	33	33	10	12	3	2	5	11	9	11	6	11	11	7	11	8	18	16	9	14
Central	7	4	23	25	26	30	20	10	0	2	2	9	12	11	15	11	5	4	2	14	17	16	13	12
ONH	0	0	0	0	0	0	0	0	0	0	0	0	0	0	0	0	0	0	0	0	0	0	0	0
Central	11	22	14	38	19	24	25	23	0	5	10	13	6	7	18	14	11	10	10	13	17	11	8	10
Equatorial	10	23	11	21	26	19	31	21	19	17	12	11	10	9	17	24	17	10	11	14	19	23	9	20
Peripheral	6	13	9	15	13	24	27	10	7	3	2	1	4	12	5	1	3	1	6	1	5	3	9	5

## Sheet: Figure 3DEOP
MDA intensity in the whole retina
	Young			Aged			Aged 8-AG
IP	22.888	31.523	27.43	45.189	42.801	39.269	35.601	39.121	32.402
IE	17.893	28.161	22.413	33.242	35.458	30.604	28.281	25.814	39.01
IC	22.738	22.481	22.984	34.65	36.541	31.264	32.629	20.79	25.36
C	0	0	0	0	0	0	0	0	0
SC	16.345	23.735	20.758	25.889	26.8	28.787	24.664	19.844	27.023
SE	17.028	29.137	22.36	31.227	37.965	40.487	29.306	37.113	35.605
SP	19.582	35.97	29.297	41.07	38.368	31.052	33.915	52.154	48.662
MDA intensity in the RGCs layer
	Young			Aged			Aged 8-AG
IP	33.69	58.246	45.013	43.783	74.485	44.184	37.7	38.59	39.407
IE	24.364	80.817	46.668	85.379	65.795	51.658	57.157	48.233	52.595
IC	41.437	55.274	40.03	71.627	78.088	65.459	77.233	54.037	48.928
C	0	0	0	0	0	0	0	0	0
SC	35.87	36.361	32.544	66.885	65.804	63.385	46.234	40.518	54.175
SE	30.253	45.01	38.695	76.287	99.479	59.33	74.744	69.261	46.536
SP	24.603	62.301	39.996	44.095	41.024	38.597	37.747	69.237	48.791
8-OHdG mean intensity in IS
	Young				Aged untreated					Aged 8-AG treated
Peripheral	18.267	13.296	16.845	21.216	10.717	8.717	13.372	16.209	14.746	9.25	7.96	5.993	9.046
Equatorial	11.389	9.704	10.623	15.392	18.044	6.883	9.543	12.019	14.414	10.795	8.943	6.078	9.548
Central	10.012	9.592	7.781	13.29	16.533	7.747	12.569	15.733	14.149	9.811	9.266	5.909	7.485
ONH	0	0	0	0	0	0	0	0	0	0	0	0	0
Central	15.198	9.935	7.944	13.844	12.518	8.056	12.658	13.368	13.882	9.061	10.473	5.515	7.253
Equatorial	13.137	10.082	7.881	15.469	17.34	12.968	17.371	12.934	13.011	9.943	8.999	5.627	8.795
Peripheral	19.485	16.484	11.998	15.361	29.169	7.396	23.885	17.793	12.086	17.971	14.158	4.836	4.558
8-OHdG mean intensity in INL
	Young				Aged untreated					Aged 8-AG treated
Peripheral	6.827	5.26	5.784	7.546	7.947	3.821	4.602	7.422	6.409	8.672	3.622	2.303	3.645
Equatorial	4.712	4.873	4.597	6.096	7.541	3.632	3.658	6.622	6.095	5.581	4.252	2.882	3.279
Central	5.203	4.281	3.926	5.402	8.164	3.156	3.525	5.919	5.292	5.351	4.404	2.003	3.145
ONH	0	0	0	0	0	0	0	0	0	0	0	0	0
Central	6.656	4.576	4.314	6.136	7.656	3.618	3.471	8.569	5.381	5.064	4.293	2.087	2.538
Equatorial	6.778	5.507	4.191	5.425	6.998	4.989	5.195	6.29	5.73	5.237	3.712	1.804	3.233
Peripheral	7.39	6.325	4.729	5.95	9.692	4.702	6.168	6.365	6.106	5.766	4.896	2.12	3.431
8-OHdG mean intensity in RGCs layer
	Young				Aged untreated					Aged 8-AG treated
Peripheral	4.827	3.489	5.732	6.774	5.199	4.092	3.149	6.889	5.016	7.159	3.99	1.816	3.295
Equatorial	6.1	5.823	5.213	8.032	8.649	2.458	3	7.409	7.584	6.289	4.178	2.468	4.065
Central	9.102	6.219	5.615	7.673	11.304	4.2	5.617	7.817	6.779	5.88	5.055	3.46	3.183
ONH	0	0	0	0	0	0	0	0	0	0	0	0	0
Central	7.679	4.562	6.449	9.547	10.284	4.008	6.056	8.195	6.208	8.746	4.715	3.643	3.501
Equatorial	8.731	3.443	5.025	7.054	7.065	4.779	5.953	9.785	8.425	9.876	4.066	1.964	4.1
Peripheral	7.317	4.54	4.458	6.207	15.17	4.095	6.13	6.289	5.809	5.818	3.743	2.344	3.032
TOMM20 mean intensity in IS
	Young				Aged untreated					Aged 8-AG treated
Peripheral	53.315	42.97	76.688	67.507	23.686	44.553	46.747	30.46	39.145	13.716	40.631	32.204	24.637
Equatorial	24.363	24.934	54.543	43.897	37.708	30.29	34.351	51.671	44.305	49.946	35.513	25.134	43.4
Central	21.368	28.652	44.758	41.779	40.628	29.564	37.164	8.686	39.234	23.036	36.364	23.357	38.657
ONH	0	0	0	0	0	0	0	0	0	0	0	0	0
Central	26.966	29.292	47.124	32.783	24.801	28.776	41.981	16.376	34.855	42.695	36.548	24.625	40.563
Equatorial	32.014	29.531	50.09	45.778	34.27	41.086	52.037	34.327	46.223	39.891	35.493	24.871	45.696
Peripheral	60.868	56.211	61.523	55.454	32.967	12.434	37.119	29.885	26.538	44.99	33.056	28.43	15.608

## Sheet: Figure 3VZ_AA_AB
GFAP positive fiber counts per 314 um
	Young				Aged				Aged 8-AG
IP	24	42	34	31	25	33	40	34	28	27	23
IE	12	22	15	18	32	41	50	35	32	35	26
IC	5	22	19	25	35	42	37	40	40	38	25
C	0	0	0	0	0	0	0	0	0	0	0
SC	8	4	35	20	30	35	41	38	31	42	22
SE	6	14	35	27	46	46	49	38	34	39	34
SP	27	33	34	34	22	35	23	24	25	22	25
CD68 positive cells per 314 um
	Young				Aged				Aged 8-AG
IP	4	3	3	3	5	21	9	5	6	5	5
IE	2	4	4	2	5	14	4	8	1	3	4
IC	3	5	3	2	3	8	7	3	3	3	4
C	0	0	0	0	0	0	0	0	0	0	0
SC	2	2	3	2	5	13	10	4	2	3	3
SE	3	3	2	2	4	11	7	4	2	3	2
SP	1	1	2	2	8	13	10	6	3	4	5
IBA1 positive cells per 314 um
	Young				Aged				Aged 8-AG
IP	7	8	9	11	15	35	20	23	21	14	15
IE	12	12	11	10	17	32	24	20	18	8	10
IC	11	9	9	10	28	33	19	27	18	13	20
C	0	0	0	0	0	0	0	0	0	0	0
SC	7	12	15	8	22	31	30	33	14	13	16
SE	10	10	11	9	23	34	32	21	18	11	15
SP	6	10	6	3	25	24	21	22	13	17	19
Total CD68/IBA1 posiytive cells/ 6 retinal positions
	Young				Aged				Aged 8-AG
CD68	15	18	17	13	30	80	47	30	17	21	23
Iba1	53	61	61	51	130	189	146	146	102	76	95
													CD68	Young	Aged	Aged 8-AG
														15	30	17
														18	80	21
														17	47	23
														13	30
													Iba1
														53	130	102
														61	189	76
														61	146	95
														51	146

## Sheet: Figure 4S&T
Phagosome numbers in RPE per µm^2 in the central retinal area
Young										Aged										Aged 8-AG Tx											Young	Aged	8-AG aged
038L0-L Young untreated 4 m	038-R0-L Young untreated 4 m	039L0-L Young untreated 4 m	039R0-L Young untreated 4 m							248-R0-L aged untreated 24 m	611-L0-R Aged Untreated 24mo	611-R0-R Aged Untreated	612-L0-R Aged Untreated 24mo	612-R0-L Aged untreated 24 m	6609-LO-L Aged Untreated 24mo	6612-L0-L Aged untreated 24 m	6612-LO-L_aged_RPE_20k-4.tif			243-L0-L aged 8AG treated 24 m2	243-R0-L aged 8-AG treated	243L0-L Aged 8-AGtreated 24 m	244-L0-L 8AG aged treated	244-R0-L 8AG aged treated	613-L0-L Aged Treated	613-R0-L Aged Treated	6610-L0-L Aged Treated	6610-R0-L Aged Treated			3.92283	4.18006	1.87296
3.92283	2.59332	1.82529	2.47544							4.18006	1.72888	5.14735	2.50804	3.15113	4.55796	2.89389	1.95567			1.87296	1.73578	2.98625	1.67203	1.80747	2.55403	3.2613	2.35756	1.92534			3.53698	2.57235	1.90554
3.53698	2.47544	2.04322	1.45383							2.57235	0.903733	4.51866	3.45776	4.95177	3.53698	1.86495	3.25945			1.90554	1.71649	3.2613	1.86495	1.68959	2.12181	3.61493	2.51473	2.31827			1.41479	1.35048	1.611
1.41479	1.53242	2.89389	1.45383							1.35048	1.68959	3.65422	4.16503	1.92926	3.38983	3.53698	2.67191			1.611	1.29666	3.34405	1.97068	1.4791	2.94695	2.51473	2.31827	2.94695			2.63666	1.35179	1.15756
2.63666	2.44373	1.02894	0							1.35179	2.05788	5.57957	4.3222	2.89389	3.53635	1.80064	2.86837			1.15756	1.41454	2.70096	1.41694	2.1865	2.27898	2.98625	4.18006	4.20432			2.82908	1.72888	2.37942
2.82908	2.12219	1.35048	2.12181								0.578778	3.88998	4.69453	2.12219	3.88998	2.86832	2.7112			2.37942	1.80747	3.98714	1.88605		1.88605	3.85069	3.15113	2.98625			2.98625	0.903733	2.9582
2.98625	1.99357	3.66559	2.12181								1.67203	3.61493	4.69453		3.92283	2.73794	2.27898			2.9582	3.222	3.27974	2.51473		4.05145	2.47544	2.63666	2.75049			1.92534	1.68959	3.98714
1.92534	1.80064	3.38983	1.65029								1.54341	4.08644	3.65059		2.50804		1.84676			3.98714	1.02894	2.21643	2.59332		2.63666	4.63023	1.68959	3.45776			1.95567	2.05788	2.12219
1.95567	1.60772	3.38983	1.88605									6.10932			4.30248					2.12219	2.1865	1.69492	2.1611		2.50804	2.37942	2.82908	1.611			1.95567	0.578778	3.34405
1.95567	1.95567	3.12907	2.23969									4.4373			4.43286					3.34405	1.15756	2.60756	2.27898		2.05788	2.44373	2.94695	2.9582			2.47718	1.67203	2.70096
2.47718	1.95567		2.59332									5.27331			4.1721					2.70096	2.82958	2.9987	2.12181		2.63666	1.73633		2.50804			2.60756	1.54341	2.12219
2.60756	2.34681		2.63666									5.08039			4.56323					2.12219	2.57235	1.30378	1.65029		2.82958	4.56592		5.08039			2.60756	5.14735	1.73578
2.60756	5.3455		1.22186									4.56592									2.76527	1.95567	1.53242		2.2508	3.60129		3.85852			2.59332	4.51866	1.71649
	5.3455		2.12219																				2.27898		2.50804	2.9987					2.47544	3.65422	1.29666
	2.34681		2.05788																				2.08251		2.86832	2.34681					1.53242	5.57957	1.41454
	2.08605		1.09325																				2.27898		2.73794	0.521512					2.44373	3.88998	1.80747
	1.28617		2.2508																				2.35756								2.12219	3.61493	3.222
	0.65189		3.27974																												1.99357	4.08644	1.02894
	1.43416		1.02894																												1.80064	6.10932	2.1865
			2.34681																												1.60772	4.4373	1.15756
																															1.95567	5.27331	2.82958
																															1.95567	5.08039	2.57235
																															2.34681	4.56592	2.76527
																															5.3455	2.50804	2.98625
Mitochondria count in the RPE per µm^2 in the central retinal area																															5.3455	3.45776	3.2613
Young										Aged										Aged 8-AG Tx											2.34681	4.16503	3.34405
038L0-L Young untreated 4 m	038-R0-L Young untreated 4 m	039L0-L Young untreated 4 m	039R0-L Young untreated 4 m							244-L0-L 8AG aged	244-R0-L 8AG aged	248-R0-L aged untreated 24 m	611-R0-R Aged Untreated	612-L0-R Aged Untreated 24mo	612-R0-L Aged untreated 24 m	6609-LO-L Aged Untreated 24mo	6612-L0-L Aged untreated 24 m			243-L0-L aged 8AG treated 24 m2	243-R0-L aged 8-AG treated	243L0-L Aged 8-AGtreated 24 m	244-L0-L 8AG aged treated	244-R0-L 8AG aged treated	613-L0-L Aged Treated	613-R0-L Aged Treated	6610-L0-L Aged Treated	6610-R0-L Aged Treated			2.08605	4.3222	2.70096
1.60772	0.96463	0.391134	2.00393							1.29032	2.04322	1.80645	1.09677	1.67742	2.94695	1.76817	2.25806			2.32258	2.39686	1.54839	1.35484	2.55403	1.35484	1.49312	1.93548	1.76817			1.28617	4.69453	3.98714
0.96463	1.86495	1.37525	1.45383							1.41935	2.00393	1.48387	2.3871	2.20039	2.51613	0.322581	1.87097			2.12903	2.08251	1.54839	1.54839	1.88605	2.90323	1.80747	2.25806	2.12903			0.65189	4.69453	3.27974
1.80064	2.05788	2.1865	1.49312							2.20039	3.35484	2.64516	1.87097	3.22581	2.25806	0.260756	2.51613			2.12903	1.88605	1.67742	2.35756	3.35484	2.19355	1.67742	2.12903	1.48387			1.43416	3.65059	2.21643
2.04322	0.707395	0.96463	1.65029							1.29666	2		1.35484	2.90323	2	1.611	2.06452			2	2.98625	0.903226	1.49312	2.32258	1.6129	1.93548	2.04322	3.03226			1.82529	3.15113	1.69492
1.92534	2.73794	1.60772	2.04322							1.88605			2.3871	2.08605	1.93548	1.53242	2.34681			2.58065	2.3871	1.43416	1.65029		1.48387	1.87097		2.64516			2.04322	4.95177	2.60756
1.33595	2.73794	2.31511	1.88605							1.76817					1.54839	1.87097	2.73794			1.80645	1.54839	1.95567	1.76817		2.45161	1.74194					2.89389	1.92926	2.9987
1.43416	1.30378	2.73794	1.92926							1.41454						1.67742	1.69492			2.90323	1.54839	2.08605	1.41454		1.67742	2.77419					1.02894	2.89389	1.30378
2.08605	0.782269	2.73794	1.28617							1.611						2.47718	3.25945			2.58065	2.32258	3.25945	1.57171		2.60756	2.45161					1.35048	2.12219	1.95567
0.782269	2.08605		2.57235							0.982318						1.69492	2.86832				2.19355	1.95567	0.707269		1.56454	1.69492					3.66559	4.55796	1.67203
1.43416	1.60772		2.37942							0.746562						1.43416	1.72888				1.29032	2.08605	0.785855			2.08605					3.38983	3.53698	1.86495
	0.65189		0.707395							1.45383						0.782269	2.04322						1.45383			0.65189					3.38983	3.38983	1.97068
	2.34681		2.1865							1.92534							2.04322						1.80747								3.12907	3.53635	1.41694
			2.1865							1.02161							2.39686						1.13949								2.47544	3.88998	1.88605
			1.82529							1.21807							1.33595						1.25737								1.45383	3.92283	2.51473
			1.56454														1.80747														1.45383	2.50804	2.59332
			1.30378																												0	4.30248	2.1611
			1.95567																												2.12181	4.43286	2.27898
			2.60756																												2.12181	4.1721	2.12181
			2.08605																												1.65029	4.56323	1.65029
			1.1734																												1.88605	2.89389	1.53242
			2.34681																												2.23969	1.86495	2.27898
			2.86832																												2.59332	3.53698	2.08251
			2.73794																												2.63666	1.80064	2.27898
																															1.22186	2.86832	2.35756
																															2.12219	2.73794	1.80747
																															2.05788	1.95567	1.68959
																															1.09325	3.25945	1.4791
																															2.2508	2.67191	2.1865
																															3.27974	2.86837	2.55403
																															1.02894	2.7112	2.12181
																															2.34681	2.27898	2.94695
																																1.84676	2.27898
																																	1.88605
																																	4.05145
																																	2.63666
																																	2.50804
																																	2.05788
																																	2.63666
																																	2.82958
																																	2.2508
																																	2.50804
																																	2.86832
																																	2.73794
																																	3.2613
																																	3.61493
																																	2.51473
																																	2.98625
																																	3.85069
																																	2.47544
																																	4.63023
																																	2.37942
																																	2.44373
																																	1.73633
																																	4.56592
																																	3.60129
																																	2.9987
																																	2.34681
																																	0.521512
																																	2.35756
																																	2.51473
																																	2.31827
																																	4.18006
																																	3.15113
																																	2.63666
																																	1.68959
																																	2.82908
																																	2.94695
																																	1.92534
																																	2.31827
																																	2.94695
																																	4.20432
																																	2.98625
																																	2.75049
																																	3.45776
																																	1.611
																																	2.9582
																																	2.50804
																																	5.08039
																																	3.85852

## Sheet: Figure 7A-F
Relative transcript level normalized to Gapdh	Young1	Young2	Young3	Old1	Old2	Old3	Old_8AG1	Old_8AG2	Old_8AG3
Mt2a	8.9707e-05	0.0600323	0.0204425	1.82405	1.37685	2.10573	0.0882443	0.00455384	0.00596829
Adgre1	0.00093177	0.0005742	0.00048329	0.00385783	0.00840365	0.00824302	0.00119408	0.00097745	0.00322036
Itgal	0.00020967	0.0002007	0.00021716	0.00130772	0.00181771	0.00125283	0.00101354	0.00099015	0.00085773
Cd68	0.000352	0.00031662	0.00029935	0.00193138	0.00162623	0.00268349	0.00089374	0.00133608	0.00183969
Itgb2	0.00277325	0.00020289	0.00093861	0.0114882	0.00347821	0.00428803	0.00106729	0.00126022	0.00843235
RT1-Da	0.00059741	0.00063955	0.00062397	0.0667296	0.0176623	0.0440307	0.00997733	0.00280079	0.0221415

[truncated: 7 more sheets: Figure 7G-L, Figure 7N-AB, Figure 8ABCDEGH, Figure S2DEGH, Figure S4BCDFGHJ , Figure S4KLMOPQS, Figure S5M&N]
